# Supplementary material for: Transcriptomics and Alternative Splicing Analyses Reveal Large Differences between Maize Lines B73 and Mo17 in Response to Aphid Rhopalosiphum padi Infestation
Source: Front Plant Sci. 2017 Oct 10;8:1738. doi: 10.3389/fpls.2017.01738 (PMC5641392; doi:10.3389/fpls.2017.01738)
Supplement: Supplementary file 1 [file Table1.XLSX]

## Sheet: All detected metabolites 
Table S 1. All metabolites detected in B73 and Mo17
					Detected signal intensity
Group	Label	Compounds	m/z	RTs	B73 0 h	B73 48 h	Mo17 0 h	Mo17 48 h	P-value(B73 0 h vs B73 48 h)	P-value (B73 0 h vs Mo17 0 h)	P-value (B73 0 h vs Mo17 48 h)	P-value(B73 48 h vs Mo17 0 h)	P-value(B73 48 h vs Mo17 48 h)	P-value(Mo17 0 h vs Mo17 48 h)
BXs	1	MBOA	166.049	6.00976	2.17E-04 ± 6.75E-05	1.67E-04 ± 5.77E-05	6.58E-04 ± 1.79E-04	7.41E-04 ± 2.57E-04	0.293389	0.0248115	0.0421641	0.0153627	0.0305322	0.398744
	2	DIMBOA	212.055	5.48917	8.35E-05 ± 1.57E-05	1.00E-04 ± 1.60E-05	3.77E-04 ± 7.80E-05	3.32E-04 ± 1.23E-04	0.239699	0.00307678	0.0697492	0.00418276	0.08374	0.33171
	3	HMBOA-Glc	380.094	5.58284	1.31E-04 ± 1.71E-05	2.07E-04 ± 3.14E-05	7.70E-04 ± 7.21E-05	5.37E-04 ±5.64E-05	0.0335689	1.27546e-05	0.0278085	4.82887e-05	0.0496178	0.23809
	4	DIMBOA-Glc	396.089	5.48697	3.84E-04 ± 6.44E-05	5.45E-04 ± 6.20E-05	1.33E-03 ± 1.52E-04	1.28E-03 ±1.80E-04	0.0546003	0.000221007	0.0415747	0.000700552	0.0928053	0.163704
	5	DIM2BOA-Glc	404.127	5.72571	2.06E-05 ± 1.08E-06	2.64E-05 ± 8.83E-06	1.91E-04 ± 3.31E-05	1.62E-04 ± 3.53E-05	0.26879	0.000443708	0.0019584	0.000678005	0.00289116	0.284889
	6	HDMBOA-Glc	410.104	7.26014	4.69E-05 ± 2.01E-06	4.57E-05 ± 7.41E-06	2.66E-04 ± 5.57E-05	2.37E-04 ± 9.14E-05	0.241637	0.00452799	0.133027	0.0950742	0.313153	0.278156
	7	HM2BOA-Glc	410.106	5.73817	1.83E-05 ± 1.68E-06	2.77E-05 ± 8.25E-06	2.16E-04 ± 2.42E-05	1.79E-04 ± 4.15E-05	0.149272	1.90926e-05	0.00236126	3.94055e-05	0.00359385	0.233386
Phenolics and Flavonoids	8	Apigenin	271.041	11.0824	1.01E-05 ± 2.08E-06	9.84E-06 ± 1.71E-06	5.93E-06 ± 2.44E-06	7.09E-06 ± 1.06E-06	0.457229	0.112622	0.114251	0.112707	0.104847	0.336001
	9	Apigenin O-hexoside	433.111	8.75814	5.72E-04 ± 3.56E-05	4.26E-04 ± 3.92E-05	2.12E-04 ± 1.29E-05	1.88E-04 ± 1.31E-05	0.012458	6.14898e-06	3.86904e-06	0.00041715	0.000213019	0.116347
	10	Apigenin C-hexoside C-pentoside	565.153	7.48248	1.39E-03 ± 1.02E-04	1.19E-03 ± 2.80E-05	7.18E-04 ± 2.68E-05	6.96E-04 ± 6.93E-05	0.0509429	0.000109945	0.000253625	9.34499e-07	8.25824e-05	0.389675
	11	Quercetin O-hexoside	465.102	8.35468	1.27E-04 ± 2.15E-05	6.93E-05 ± 1.67E-05	4.50E-05 ± 4.21E-06	3.32E-05 ± 7.72E-06	0.0340164	0.00288046	0.00172799	0.098673	0.0431305	0.108616
	12	Quercetin O-deoxyhexosyl-hexoside	611.158	8.35537	1.00E-03 ± 1.83E-04	5.24E-04 ± 1.44E-04	2.54E-04 ± 4.51E-05	2.27E-04 ± 5.86E-05	0.0371803	0.00208527	0.00190779	0.0552694	0.0459784	0.363138
	13	Luteolin	287.054	9.26323	9.63E-04 ± 9.60E-05	6.32E-04 ± 8.44E-05	2.60E-04 ± 1.89E-05	2.60E-04 ± 1.54E-05	0.0161728	4.69478e-05	4.50409e-05	0.00129468	0.00124078	0.495132
	14	Luteolin O-hexoside	449.106	9.26323	3.39E-04 ± 3.44E-05	2.17E-04 ± 2.90E-05	9.09E-05 ± 6.01E-06	9.25E-05 ± 5.21E-06	0.0131155	5.08248e-05	5.17531e-05	0.00139102	0.00145038	0.425144
	15	Luteolin O-hexoside O-deoxyhexoside	595.162	9.26323	2.27E-03 ± 2.38E-04	1.46E-03 ± 1.94E-04	5.78E-04 ± 4.71E-05	5.81E-04 ± 3.55E-05	0.0149161	5.74328e-05	5.48989e-05	0.00110182	0.00104581	0.48072
	16	Neochlorogenic acid	355.102	5.45922	2.29E-04 ± 4.31E-05	3.04E-04 ± 6.20E-05	5.33E-05 ±9.84E-06	3.28E-05 ± 1.23E-05	0.173678	0.00206744	0.00118665	0.00199536	0.00132481	0.11384
	17	Isorhamnetin O-hexoside	479.107	11.0846	3.60E-05 ± 5.38E-06	2.90E-05 ± 3.75E-06	2.20E-05 ± 2.91E-06	1.91E-05 ± 2.96E-06	0.159884	0.0254237	0.0124868	0.0870487	0.0354946	0.254774
	18	Isorhamnetin O-rhamnoglycoside	625.174	9.47827	9.47E-05 ± 1.68E-05	5.70E-05 ± 1.42E-05	3.30E-05 ± 2.22E-06	3.59E-05 ± 2.39E-06	0.0622267	0.00325753	0.00419723	0.0675408	0.0911082	0.203133
	19	Tricin	331.079	12.6026	2.04E-04 ± 3.11E-05	1.75E-04 ± 9.43E-06	1.52E-04 ± 1.83E-05	2.62E-04 ± 9.51E-05	0.20189	0.0942806	0.288133	0.145762	0.194724	0.144119
	20	Tricin conjugate	683.142	8.99797	7.22E-04 ± 4.58E-05	7.59E-04 ± 3.28E-05	8.16E-04 ± 3.53E-05	7.88E-04 ± 3.20E-05	0.263686	0.0716703	0.135024	0.136738	0.272216	0.288482
	21	Scytalone	177.054	6.14083	2.72E-03 ± 3.06E-04	3.16E-03 ± 1.49E-04	4.18E-03 ± 3.52E-04	4.26E-03 ± 2.73E-04	0.119594	0.00701357	0.00284764	0.0138346	0.00380695	0.435026

## Sheet: changed metabolites 1 
Table S 1. All metabolites detected in B73 and Mo17
Metabolites with significantly different content beween groups					Detected signal intensity
Group	Label	Compounds	m/z	RTs	B73 0 h	B73 48 h	Mo17 0 h	Mo17 48 h	P-value(B73 0 h vs B73 48 h)	P-value (B73 0 h vs Mo17 0 h)	P-value (B73 0 h vs Mo17 48 h)	P-value(B73 48 h vs Mo17 0 h)	P-value(B73 48 h vs Mo17 48 h)	P-value(Mo17 0 h vs Mo17 48 h)
BXs	1	MBOA	166.049	6.00976	2.17E-04 ± 6.75E-05	1.67E-04 ± 5.77E-05	6.58E-04 ± 1.79E-04	7.41E-04 ± 2.57E-04	0.293389	0.0248115	0.0421641	0.0153627	0.0305322	0.398744
	2	DIMBOA	212.055	5.48917	8.35E-05 ± 1.57E-05	1.00E-04 ± 1.60E-05	3.77E-04 ± 7.80E-05	3.32E-04 ± 1.23E-04	0.239699	0.00307678	0.039805	0.00418276	0.0490103	0.382603
	3	HMBOA-Glc	380.094	5.58284	1.31E-04 ± 1.71E-05	2.07E-04 ± 3.14E-05	7.70E-04 ± 7.21E-05	5.37E-04 ±5.64E-05	0.0335689	1.27546e-05	6.31307e-05	4.82887e-05	0.000457044	0.0173129
	4	DIMBOA-Glc	396.089	5.48697	3.84E-04 ± 6.44E-05	5.45E-04 ± 6.20E-05	1.33E-03 ± 1.52E-04	1.28E-03 ±1.80E-04	0.0546003	0.000221007	0.000758899	0.000700552	0.00231867	0.429778
	5	DIM2BOA-Glc	404.127	5.72571	2.06E-05 ± 1.08E-06	2.64E-05 ± 8.83E-06	1.91E-04 ± 3.31E-05	1.62E-04 ± 3.53E-05	0.26879	0.000443708	0.0019584	0.000678005	0.00289116	0.284889
	6	HDMBOA-Glc	410.104	7.26014	4.69E-05 ± 2.01E-06	4.57E-05 ± 7.41E-06	2.66E-04 ± 5.57E-05	2.37E-04 ± 9.14E-05	0.438426	0.00220059	0.0356948	0.00223118	0.0353029	0.396648
	7	HM2BOA-Glc	410.106	5.73817	1.83E-05 ± 1.68E-06	2.77E-05 ± 8.25E-06	2.16E-04 ± 2.42E-05	1.79E-04 ± 4.15E-05	0.149272	1.90926e-05	0.00236126	3.94055e-05	0.00359385	0.233386
Phenolics and Flavonoids	8	Apigenin O-hexoside	433.111	8.75814	5.72E-04 ± 3.56E-05	4.26E-04 ± 3.92E-05	2.12E-04 ± 1.29E-05	1.88E-04 ± 1.31E-05	0.012458	6.14898e-06	3.86904e-06	0.00041715	0.000213019	0.116347
	9	Apigenin C-hexoside C-pentoside	565.153	7.48248	1.39E-03 ± 1.02E-04	1.19E-03 ± 2.80E-05	7.18E-04 ± 2.68E-05	6.96E-04 ± 6.93E-05	0.0509429	0.000109945	0.000253625	9.34499e-07	8.25824e-05	0.389675
	10	Quercetin O-hexoside	465.102	8.35468	1.27E-04 ± 2.15E-05	6.93E-05 ± 1.67E-05	4.50E-05 ± 4.21E-06	3.32E-05 ± 7.72E-06	0.0340164	0.00288046	0.00172799	0.098673	0.0431305	0.108616
	11	Quercetin O-deoxyhexosyl-hexoside	611.158	8.35537	1.00E-03 ± 1.83E-04	5.24E-04 ± 1.44E-04	2.54E-04 ± 4.51E-05	2.27E-04 ± 5.86E-05	0.0371803	0.00208527	0.00190779	0.0552694	0.0459784	0.363138
	12	Luteolin	287.054	9.26323	9.63E-04 ± 9.60E-05	6.32E-04 ± 8.44E-05	2.60E-04 ± 1.89E-05	2.60E-04 ± 1.54E-05	0.0161728	4.69478e-05	4.50409e-05	0.00129468	0.00124078	0.495132
	13	Luteolin O-hexoside	449.106	9.26323	3.39E-04 ± 3.44E-05	2.17E-04 ± 2.90E-05	9.09E-05 ± 6.01E-06	9.25E-05 ± 5.21E-06	0.0131155	5.08248e-05	5.17531e-05	0.00139102	0.00145038	0.425144
	14	Luteolin O-hexoside O-deoxyhexoside	595.162	9.26323	2.27E-03 ± 2.38E-04	1.46E-03 ± 1.94E-04	5.78E-04 ± 4.71E-05	5.81E-04 ± 3.55E-05	0.0149161	5.74328e-05	5.48989e-05	0.00110182	0.00104581	0.48072
	15	Neochlorogenic acid	355.102	5.45922	2.29E-04 ± 4.31E-05	3.04E-04 ± 6.20E-05	5.33E-05 ±9.84E-06	3.28E-05 ± 1.23E-05	0.173678	0.00206744	0.00118665	0.00199536	0.00132481	0.11384
	16	Isorhamnetin O-hexoside	479.107	11.0846	3.60E-05 ± 5.38E-06	2.90E-05 ± 3.75E-06	2.20E-05 ± 2.91E-06	1.91E-05 ± 2.96E-06	0.159884	0.0254237	0.0124868	0.0870487	0.0354946	0.254774
	17	Isorhamnetin O-rhamnoglycoside	625.174	9.47827	9.47E-05 ± 1.68E-05	5.70E-05 ± 1.42E-05	3.30E-05 ± 2.22E-06	3.59E-05 ± 2.39E-06	0.0622267	0.00325753	0.00419723	0.0675408	0.0911082	0.203133
	18	Scytalone	177.054	6.14083	2.72E-03 ± 3.06E-04	3.16E-03 ± 1.49E-04	4.18E-03 ± 3.52E-04	4.26E-03 ± 2.73E-04	0.119594	0.00701357	0.00284764	0.0138346	0.00380695	0.435026

## Sheet: changed metabolites
Table S 1. All metabolites detected in B73 and Mo17
Metabolites with significantly different content beween groups, data was caculated by fold change compared to B73 0 h					Fold change compared to B73 0 h
Group	Label	Compounds	m/z	RTs	B73 0 h	B73 48 h	Mo17 0 h	Mo17 48 h	B73 0 h SE	B73 48 h SE	Mo17 0 h SE	Mo17 48 h SE	P-value(B73 0 h vs B73 48 h)	P-value (B73 0 h vs Mo17 0 h)	P-value (B73 0 h vs Mo17 48 h)	P-value(B73 48 h vs Mo17 0 h)	P-value(B73 48 h vs Mo17 48 h)	P-value(Mo17 0 h vs Mo17 48 h)
BXs	1	MBOA	166.049	6.00976	1	0.768239	3.03419	3.41745	0.311075	0.266033	0.823479	1.18697	0.293389	0.0248115	0.0421641	0.0153627	0.0305322	0.398744
	2	DIMBOA	212.055	5.48917	1	1.19912	4.51625	3.67211	0.188202	0.191374	0.93484	1.61778	0.239699	0.00307678	0.039805	0.00418276	0.0490103	0.382603
	3	HMBOA-Glc	380.094	5.58284	1	1.57617	5.85851	4.59375	0.130178	0.239014	0.548675	1.60065	0.0335689	1.27546e-05	6.31307e-05	4.82887e-05	0.000457044	0.0173129
	4	DIMBOA-Glc	396.089	5.48697	1	1.41917	3.45518	2.5549	0.167652	0.161235	0.394809	0.767516	0.0546003	0.000221007	0.000758899	0.000700552	0.00231867	0.429778
	5	DIM2BOA-Glc	404.127	5.72571	1	1.27759	9.24492	7.85525	0.052343	0.427839	1.60387	1.71044	0.26879	0.000443708	0.0019584	0.000678005	0.00289116	0.284889
	6	HDMBOA-Glc	410.104	7.26014	1	1.92304	4.05993	2.94507	0.272091	1.22585	0.851684	1.60382	0.438426	0.00220059	0.0356948	0.00223118	0.0353029	0.396648
	7	HM2BOA-Glc	410.106	5.73817	1	1.511	11.7758	9.77407	0.091515	0.450438	1.31898	2.26371	0.149272	1.90926e-05	0.00236126	3.94055e-05	0.00359385	0.233386
Phenolics and Flavonoids	8	Apigenin O-hexoside	433.111	8.75814	1	0.744961	0.370121	0.328456	0.0622147	0.068609	0.0226398	0.0229942	0.012458	6.14898e-06	3.86904e-06	0.00041715	0.000213019	0.116347
	9	Apigenin C-hexoside C-pentoside	565.153	7.48248	1	0.859317	0.51757	0.502029	0.0734275	0.0201896	0.0193589	0.0500152	0.0509429	0.000109945	0.000253625	9.34499e-07	8.25824e-05	0.389675
	10	Quercetin O-hexoside	465.102	8.35468	1	0.546828	0.355213	0.262223	0.169487	0.132166	0.0332368	0.0609511	0.0340164	0.00288046	0.00172799	0.098673	0.0431305	0.108616
	11	Quercetin O-deoxyhexosyl-hexoside	611.158	8.35537	1	0.52318	0.253566	0.226777	0.182976	0.143363	0.0450515	0.0585478	0.0371803	0.00208527	0.00190779	0.0552694	0.0459784	0.363138
	12	Luteolin	287.054	9.26323	1	0.656652	0.26964	0.269959	0.0997499	0.0876756	0.0196285	0.0159772	0.0161728	4.69478e-05	4.50409e-05	0.00129468	0.00124078	0.495132
	13	Luteolin O-hexoside	449.106	9.26323	1	0.639112	0.268036	0.272605	0.101511	0.0854029	0.0177077	0.0153527	0.0131155	5.08248e-05	5.17531e-05	0.00139102	0.00145038	0.425144
	14	Luteolin O-hexoside O-deoxyhexoside	595.162	9.26323	1	0.643747	0.254897	0.256194	0.104706	0.0853352	0.0207483	0.015658	0.0149161	5.74328e-05	5.48989e-05	0.00110182	0.00104581	0.48072
	15	Neochlorogenic acid	355.102	5.45922	1	1.32975	0.233161	0.143391	0.188448	0.271266	0.0430038	0.0535874	0.173678	0.00206744	0.00118665	0.00199536	0.00132481	0.11384
	16	Isorhamnetin O-hexoside	479.107	11.0846	1	0.806709	0.610091	0.530623	0.149483	0.104203	0.0807041	0.0821016	0.159884	0.0254237	0.0124868	0.0870487	0.0354946	0.254774
	17	Isorhamnetin O-rhamnoglycoside	625.174	9.47827	1	0.601311	0.348396	0.378604	0.177084	0.150355	0.0234481	0.025254	0.0622267	0.00325753	0.00419723	0.0675408	0.0911082	0.203133
	18	Scytalone	177.054	6.14083	1	1.15891	1.53565	1.56327	0.112334	0.0547265	0.129146	0.100241	0.119594	0.00701357	0.00284764	0.0138346	0.00380695	0.435026
