# Supplementary material for: Transcriptomics and Alternative Splicing Analyses Reveal Large Differences between Maize Lines B73 and Mo17 in Response to Aphid Rhopalosiphum padi Infestation
Source: Front Plant Sci. 2017 Oct 10;8:1738. doi: 10.3389/fpls.2017.01738 (PMC5641392; doi:10.3389/fpls.2017.01738)
Supplement: Supplementary file 3 [file Table3.XLSX]

## Sheet: B73 and Mo17
Table S3. Differentially expressed genes in response to R. padi feeding in B73 and Mo17
B73 0 h: No aphid treatment on B73
B73 6 h: Aphid treatment on B73 for 6 h
B73 24 h: Aphid treatment on B73 for 24 h
Mo17 0 h: No aphid treatment on Mo17
Mo17 6 h: Aphid treatment on Mo17 for 6 h
Mo17 24 h: Aphid treatment on Mo17 for 24 h
NA: no annotation.
BD: numerator or denominator is below of detection
gene	GO term	Description	sample_1	sample_2	value_1	value_2	log2(fold_change)
GRMZM2G045031	NA	uncharacterized protein LOC100278663	Mo17 0 h	Mo17 6 h	0.138254	11.495	6.37754
GRMZM2G028640	NA	enzyme of the cupin superfamily	B73 0 h	B73 24 h	0.626461	38.7026	5.94906
GRMZM5G891371	NA	subtilase family protein	B73 0 h	B73 24 h	0.191896	7.97984	5.37797
GRMZM2G468111	NA	uncharacterized protein LOC100277849	Mo17 0 h	Mo17 6 h	1.70723	62.0608	5.18395
AC208221.3_FG002	GO:0005576GO:0004867	NA	B73 0 h	B73 24 h	1.01293	35.8602	5.14578
GRMZM2G133988	GO:0008152	3-isopropylmalate dehydratase-like	Mo17 0 h	Mo17 6 h	1.19113	41.422	5.11999
GRMZM2G474039	NA	hypothetical protein SORBIDRAFT_06g030720	B73 0 h	B73 6 h	0.451313	15.3552	5.08845
GRMZM2G010044	GO:0008652GO:0016836GO:0051539	3-isopropylmalate dehydratase	Mo17 0 h	Mo17 6 h	6.3386	201.729	4.99211
GRMZM5G891371	NA	subtilase family protein	B73 0 h	B73 6 h	0.191896	5.83183	4.92556
GRMZM2G028640	NA	enzyme of the cupin superfamily	B73 0 h	B73 6 h	0.626461	12.7577	4.348
GRMZM2G117706	GO:0020037GO:0005576GO:0004601GO:0006979GO:0009055	bacterial-induced peroxidase precursor	Mo17 0 h	Mo17 6 h	0.404387	8.20211	4.34219
AC208221.3_FG002	GO:0005576GO:0004867	NA	B73 0 h	B73 6 h	1.01293	20.1457	4.31387
GRMZM2G018988	NA	protein	B73 0 h	B73 6 h	0.154308	2.73413	4.14719
GRMZM2G162505	GO:0004568GO:0006032	chitinase 2-like	Mo17 0 h	Mo17 6 h	0.492076	8.6512	4.13595
GRMZM2G308619	GO:0004674GO:0006468GO:0004713GO:0005524	protein kinase g11a-like	B73 0 h	B73 6 h	0.0615478	1.05604	4.10081
GRMZM2G045031	NA	uncharacterized protein LOC100278663	B73 0 h	B73 6 h	0.497457	8.33092	4.06583
AC233910.1_FG003	GO:0003735GO:0006412GO:0006464GO:0005840	NA	B73 0 h	B73 6 h	0.77188	12.0535	3.96494
GRMZM2G380789	GO:0016021	heptahelical protein 4	B73 0 h	B73 6 h	0.0796325	1.14939	3.85137
GRMZM2G465226	NA	pathogenesis-related protein class i	Mo17 0 h	Mo17 6 h	1.14524	16.4295	3.84256
GRMZM2G131266	GO:0003700GO:0006355	ap2-like ethylene-responsive transcription factor at1g16060-like	Mo17 0 h	Mo17 6 h	0.939675	13.369	3.83059
GRMZM2G359559	GO:0008152	alanine glyoxylate aminotransferase	B73 0 h	B73 24 h	0.117338	1.6271	3.79356
AC233910.1_FG003	GO:0003735GO:0006412GO:0006464GO:0005840	NA	Mo17 0 h	Mo17 6 h	0.324373	4.20873	3.69766
GRMZM2G065585	GO:0016020GO:0005975GO:0004553	beta glucanase	Mo17 0 h	Mo17 6 h	4.20212	53.8332	3.67931
GRMZM2G304121	NA	eukaryotic translation initiation factor 6	Mo17 0 h	Mo17 6 h	0.23059	2.76789	3.58539
GRMZM2G160515	NA	NA	Mo17 0 h	Mo17 6 h	0.928736	10.3829	3.48279
GRMZM2G058681	GO:0003735GO:0008270GO:0006412GO:0005840	protein	B73 0 h	B73 6 h	0.68254	7.59614	3.47628
GRMZM2G135385	GO:0020037	cytochrome b5	Mo17 0 h	Mo17 6 h	0.396047	4.36177	3.46117
GRMZM5G827939	NA	-dihydroxy-3-keto-5-methylthiopentene dioxygenase 4	B73 0 h	B73 6 h	1.17746	12.6069	3.42046
GRMZM2G334181	NA	protein	Mo17 0 h	Mo17 6 h	0.969277	10.2854	3.40754
GRMZM2G056697	NA	uncharacterized protein LOC100272757	B73 0 h	B73 6 h	0.103158	1.08331	3.39252
GRMZM2G337594	NA	hypothetical protein	Mo17 0 h	Mo17 24 h	0.568599	5.8463	3.36204
GRMZM2G143403	GO:0008270GO:0003676	protein	B73 0 h	B73 24 h	0.449578	4.5031	3.32428
GRMZM2G004036	GO:0003824GO:0016564GO:0006808GO:0044237GO:0050662	isoflavone reductase homolog a622-like	B73 0 h	B73 6 h	0.473781	4.64313	3.29281
GRMZM2G039630	NA	membrane protein	Mo17 0 h	Mo17 6 h	1.04307	10.1744	3.28604
GRMZM2G003411	GO:0016020GO:0016887GO:0005524	pdr-like abc transporter	Mo17 0 h	Mo17 6 h	0.513277	4.85391	3.24134
GRMZM2G125196	GO:0008270GO:0055114GO:0016491	nadp-dependent oxidoreductase expressed	B73 0 h	B73 6 h	0.589286	5.51001	3.22502
GRMZM2G029912	GO:0006633GO:0005506GO:0005783GO:0055114GO:0016491	protein wax2-like isoform 2	Mo17 0 h	Mo17 6 h	2.97496	26.6258	3.16188
GRMZM2G173724	GO:0003993	uncharacterized protein LOC100382355	B73 0 h	B73 6 h	0.185561	1.63882	3.14269
GRMZM2G337594	NA	hypothetical protein	Mo17 0 h	Mo17 6 h	0.568599	4.94722	3.12113
GRMZM2G178645	GO:0017111GO:0005524	aaa-type atpase	Mo17 0 h	Mo17 6 h	1.80616	15.4863	3.09999
AC209636.2_FG003	GO:0004982GO:0016021GO:0007186GO:0008152GO:0016787	NA	Mo17 0 h	Mo17 6 h	0.200969	1.71706	3.0949
GRMZM2G108153	GO:0004601GO:0006979GO:0020037GO:0009055	protein	B73 0 h	B73 6 h	0.261235	2.21058	3.08101
GRMZM2G406643	GO:0003735GO:0006412GO:0006464GO:0005840	ubiquitin fusion protein	B73 0 h	B73 6 h	0.355257	2.91619	3.03715
GRMZM2G068763	NA	NA	Mo17 0 h	Mo17 6 h	0.516469	4.05031	2.97128
GRMZM2G117971	GO:0050832GO:0042742	pathogenesis-related protein 4	Mo17 0 h	Mo17 6 h	19.782	153.862	2.95938
GRMZM2G133988	GO:0008152	3-isopropylmalate dehydratase-like	Mo17 0 h	Mo17 24 h	1.19113	9.25129	2.95732
GRMZM2G080839	GO:0050660GO:0016491	reticuline oxidase-like	Mo17 0 h	Mo17 6 h	0.237418	1.81163	2.93179
GRMZM2G063880	GO:0003700GO:0043565GO:0005634GO:0045449	wrky transcription factor	Mo17 0 h	Mo17 6 h	0.210979	1.60821	2.93028
GRMZM2G117942	GO:0050832GO:0042742	pathogenesis-related protein 4	Mo17 0 h	Mo17 6 h	13.4184	100.022	2.89804
GRMZM2G010044	GO:0008652GO:0016836GO:0051539	3-isopropylmalate dehydratase	Mo17 0 h	Mo17 24 h	6.3386	46.3323	2.86978
GRMZM2G043878	NA	33-kda secretory protein	B73 0 h	B73 6 h	0.434797	3.1589	2.86101
GRMZM2G135385	GO:0020037	cytochrome b5	Mo17 0 h	Mo17 24 h	0.396047	2.83019	2.83716
GRMZM2G167613	GO:0008270GO:0055114GO:0016491	cinnamyl alcohol dehydrogenase-like protein	Mo17 0 h	Mo17 6 h	1.31606	9.28187	2.81819
GRMZM2G108615	GO:0005737GO:0006813GO:0051260GO:0008076GO:0005249GO:0005525	hypothetical protein SORBIDRAFT_02g034435	Mo17 0 h	Mo17 6 h	1.23137	8.54935	2.79555
GRMZM2G417835	GO:0016021GO:0007186GO:0004937	vq motif family protein	Mo17 0 h	Mo17 6 h	0.13027	0.890852	2.77368
GRMZM2G135165	GO:0005840GO:0016021GO:0003735GO:0050825GO:0042309GO:0050826GO:0007186GO:0006412	uncharacterized protein LOC100384836	B73 0 h	B73 6 h	2.87003	19.2065	2.74245
GRMZM2G071436	NA	uncharacterized protein LOC100278663	B73 0 h	B73 6 h	1.05547	6.91342	2.71151
GRMZM2G063880	GO:0003700GO:0043565GO:0005634GO:0045449	wrky transcription factor	Mo17 0 h	Mo17 24 h	0.210979	1.38169	2.71126
GRMZM5G846057	NA	ap2 erf domain-containing transcription factor	Mo17 0 h	Mo17 6 h	0.264999	1.73248	2.70878
AC191575.2_FG001	GO:0006508GO:0004190	NA	B73 0 h	B73 6 h	0.399152	2.57781	2.69113
GRMZM2G065088	GO:0048046GO:0030145GO:0045735	rhicadhesin receptor precursor	Mo17 0 h	Mo17 6 h	0.29669	1.89848	2.67782
GRMZM2G065585	GO:0016020GO:0005975GO:0004553	beta glucanase	Mo17 0 h	Mo17 24 h	4.20212	26.6938	2.66732
GRMZM2G000035	NA	protein	Mo17 0 h	Mo17 6 h	0.459756	2.91929	2.66668
GRMZM2G026143	NA	hypothetical protein	Mo17 0 h	Mo17 6 h	1.52567	9.62628	2.65754
GRMZM2G140752	GO:0006468GO:0016021GO:0007214GO:0004674GO:0006821GO:0004713GO:0004890GO:0005524	cysteine-rich receptor-like protein kinase 25-like	Mo17 0 h	Mo17 6 h	0.179226	1.12802	2.65394
GRMZM2G108153	GO:0004601GO:0006979GO:0020037GO:0009055	protein	B73 0 h	B73 24 h	0.261235	1.63542	2.64624
GRMZM2G090043	NA	hypothetical protein	B73 0 h	B73 6 h	1.79164	11.1589	2.63884
GRMZM2G348863	NA	protein	B73 0 h	B73 6 h	6.61297	41.1714	2.63827
AC204515.4_FG006	GO:0016021GO:0007186GO:0004930	NA	Mo17 0 h	Mo17 6 h	0.151828	0.941146	2.63198
GRMZM2G444560	GO:0017111GO:0005524	aaa-type atpase-like	Mo17 0 h	Mo17 6 h	0.463179	2.82073	2.60643
GRMZM5G837822	NA	hevamine-a precursor	B73 0 h	B73 6 h	1.32841	8.06829	2.60256
GRMZM2G428040	NA	transcription activator-related protein	B73 0 h	B73 24 h	0.211526	1.27582	2.59253
GRMZM2G147752	GO:0004497GO:0020037GO:0009055	secologanin synthase-like	Mo17 0 h	Mo17 6 h	1.56418	9.41705	2.58986
GRMZM2G046615	GO:0016829GO:0000287GO:0008152	terpene synthase 2	Mo17 0 h	Mo17 6 h	1.46049	8.74341	2.58174
GRMZM2G124759	GO:0004806GO:0006629	triacylglycerol lipase	B73 0 h	B73 24 h	1.94963	11.5223	2.56316
H4C7	NA	NA	Mo17 0 h	Mo17 24 h	19.5368	115.267	2.56071
GRMZM2G117706	GO:0020037GO:0005576GO:0004601GO:0006979GO:0009055	bacterial-induced peroxidase precursor	Mo17 0 h	Mo17 24 h	0.404387	2.37624	2.55487
GRMZM2G468111	NA	uncharacterized protein LOC100277849	Mo17 0 h	Mo17 24 h	1.70723	9.90091	2.5359
GRMZM2G126062	GO:0055114GO:0016491	aldose reductase	Mo17 0 h	Mo17 6 h	0.813499	4.56397	2.48808
GRMZM2G140107	GO:0009058GO:0046524GO:0005985	sucrose phosphate synthase	B73 0 h	B73 24 h	0.164627	0.922441	2.48626
GRMZM2G363116	GO:0016787GO:0008152	cxe carboxylesterase	Mo17 0 h	Mo17 6 h	0.462693	2.58744	2.4834
GRMZM2G455676	GO:0009654GO:0015979	photosystem ii reaction center w protein	B73 0 h	B73 24 h	0.875705	4.88799	2.48072
GRMZM2G084486	NA	potassium transporter	Mo17 0 h	Mo17 6 h	0.626333	3.48431	2.47587
GRMZM2G043878	NA	33-kda secretory protein	Mo17 0 h	Mo17 6 h	0.676128	3.74689	2.47032
GRMZM2G153208	GO:0008962GO:0006629GO:0045735	pr17c precursor	Mo17 0 h	Mo17 6 h	1.63261	9.02016	2.46597
GRMZM2G004519	GO:0008270GO:0005515	ring-h2 finger protein atl2l	Mo17 0 h	Mo17 6 h	0.756079	4.16803	2.46276
GRMZM2G133988	GO:0008152	3-isopropylmalate dehydratase-like	B73 0 h	B73 6 h	9.6282	53.067	2.46248
GRMZM2G135165	GO:0005840GO:0016021GO:0003735GO:0050825GO:0042309GO:0050826GO:0007186GO:0006412	uncharacterized protein LOC100384836	Mo17 0 h	Mo17 6 h	1.77205	9.75577	2.46083
GRMZM2G010044	GO:0008652GO:0016836GO:0051539	3-isopropylmalate dehydratase	B73 0 h	B73 6 h	70.5994	386.382	2.4523
GRMZM5G893912	NA	cell division protein aaa atpase family	Mo17 0 h	Mo17 6 h	0.425844	2.30871	2.43869
GRMZM2G046615	GO:0016829GO:0000287GO:0008152	terpene synthase 2	Mo17 0 h	Mo17 24 h	1.46049	7.87792	2.43136
GRMZM2G064406	GO:0016829GO:0000287GO:0008152	terpene synthase 2	Mo17 0 h	Mo17 24 h	0.309078	1.66597	2.43032
GRMZM2G139284	GO:0003677	myb transcription factor	Mo17 0 h	Mo17 6 h	0.442056	2.37458	2.42537
GRMZM2G071277	GO:0008270GO:0005515GO:0009055	ring zinc finger	Mo17 0 h	Mo17 24 h	0.20066	1.07697	2.42416
GRMZM2G099467	GO:0005506GO:0016491	2og-fe oxygenase family expressed	Mo17 0 h	Mo17 6 h	1.77208	9.49057	2.42105
GRMZM2G032721	GO:0003735GO:0009536GO:0006412GO:0005840	plastid-specific 30s ribosomal protein 3	B73 0 h	B73 24 h	2.65195	14.1864	2.41939
GRMZM2G143403	GO:0008270GO:0003676	protein	B73 0 h	B73 6 h	0.449578	2.40071	2.41681
GRMZM2G066428	GO:0005975GO:0016868	amino acid transporter	Mo17 0 h	Mo17 6 h	0.145126	0.767885	2.40359
GRMZM2G429955	GO:0016020GO:0009765	chlorophyll a-b binding protein 2	B73 0 h	B73 6 h	86.6253	455.864	2.39574
GRMZM2G074611	NA	dirigent-like protein	Mo17 0 h	Mo17 6 h	1.19788	6.30051	2.39499
GRMZM2G138698	GO:0046872GO:0003993	probable inactive purple acid phosphatase 27-like	B73 0 h	B73 6 h	0.251274	1.30098	2.37226
GRMZM2G108123	GO:0004601GO:0006979GO:0020037GO:0009055	protein	B73 0 h	B73 6 h	0.228451	1.1794	2.3681
GRMZM2G324999	GO:0003700GO:0043565GO:0005634GO:0045449	wrky69 - superfamily of tfs having wrky and zinc finger domains	Mo17 0 h	Mo17 6 h	0.342934	1.75812	2.35803
GRMZM2G122276	NA	glycine-rich cell wall structural protein precursor	Mo17 0 h	Mo17 6 h	14.6428	74.9684	2.35609
GRMZM5G891656	NA	NA	Mo17 0 h	Mo17 24 h	0.186399	0.950286	2.34997
GRMZM2G167613	GO:0008270GO:0055114GO:0016491	cinnamyl alcohol dehydrogenase-like protein	Mo17 0 h	Mo17 24 h	1.31606	6.66925	2.3413
GRMZM2G169149	GO:0003700GO:0043565GO:0005634GO:0045449	wrky62 - superfamily of tfs having wrky and zinc finger domains	Mo17 0 h	Mo17 24 h	0.273982	1.37997	2.33249
GRMZM2G156877	NA	glutathione transferase f4	B73 0 h	B73 6 h	0.554988	2.76371	2.31608
GRMZM2G361256	GO:0016021GO:0006810GO:0042626GO:0005524	abc transporter c family member 3-like	Mo17 0 h	Mo17 6 h	0.273377	1.35773	2.31223
GRMZM2G429955	GO:0016020GO:0009765	chlorophyll a-b binding protein 2	B73 0 h	B73 24 h	86.6253	428.193	2.3054
GRMZM2G177203	NA	protein	B73 0 h	B73 6 h	0.57697	2.84224	2.30046
GRMZM2G125441	GO:0003735GO:0016020GO:0051260GO:0006412GO:0005840	meiosis 5	B73 0 h	B73 24 h	0.173149	0.852545	2.29976
GRMZM2G064406	GO:0016829GO:0000287GO:0008152	terpene synthase 2	Mo17 0 h	Mo17 6 h	0.309078	1.51953	2.29759
GRMZM2G177866	NA	uncharacterized protein LOC100277206 precursor	Mo17 0 h	Mo17 6 h	0.443196	2.17743	2.29661
AC233938.1_FG003	NA	NA	B73 0 h	B73 24 h	2.19551	10.7024	2.28531
GRMZM2G104092	NA	cellulose synthase	Mo17 0 h	Mo17 6 h	0.204984	0.998127	2.28371
GRMZM5G840002	NA	3-isopropylmalate small subunit	Mo17 0 h	Mo17 6 h	138.417	672.242	2.27996
GRMZM2G447347	NA	hypothetical protein SORBIDRAFT_10g002800	Mo17 0 h	Mo17 6 h	0.776538	3.7486	2.27122
GRMZM2G388045	NA	uncharacterized protein LOC100382002	Mo17 0 h	Mo17 6 h	0.214089	1.03175	2.2688
GRMZM2G453805	GO:0004568GO:0006032	class iii chitinase	Mo17 0 h	Mo17 6 h	18.6543	89.8464	2.26795
GRMZM2G091233	GO:0007242	chp-rich zinc finger	Mo17 0 h	Mo17 6 h	0.262797	1.26388	2.26584
GRMZM2G454056	NA	uncharacterized protein LOC100274968	Mo17 0 h	Mo17 6 h	0.828908	3.98396	2.26492
GRMZM2G033952	GO:0008171	caffeoyl- o-methyltransferase	Mo17 0 h	Mo17 6 h	1.22419	5.86542	2.2604
GRMZM2G031167	NA	amino acid expressed	B73 0 h	B73 6 h	0.295597	1.41212	2.25616
GRMZM2G147752	GO:0004497GO:0020037GO:0009055	secologanin synthase-like	Mo17 0 h	Mo17 24 h	1.56418	7.45477	2.25275
GRMZM2G057116	GO:0003700GO:0043565GO:0005634GO:0045449	wrky transcription factor	Mo17 0 h	Mo17 24 h	1.44367	6.82582	2.24127
GRMZM2G148087	GO:0003700GO:0043565GO:0005634GO:0045449	dna-binding protein	Mo17 0 h	Mo17 6 h	0.170211	0.803135	2.23832
GRMZM2G119975	NA	heavy-metal-associated domain-containing protein	Mo17 0 h	Mo17 6 h	5.50973	25.9848	2.23761
GRMZM5G891656	NA	NA	Mo17 0 h	Mo17 6 h	0.186399	0.868509	2.22014
PIP2-6	NA	NA	Mo17 0 h	Mo17 6 h	0.517127	2.40221	2.21577
GRMZM2G050307	GO:0008168	salicylate o-methyltransferase-like	Mo17 0 h	Mo17 6 h	9.13935	42.3917	2.21362
GRMZM2G125482	NA	elicitor-inducible cytochrome p450	Mo17 0 h	Mo17 6 h	0.683754	3.16857	2.21228
GRMZM2G125482	NA	elicitor-inducible cytochrome p450	Mo17 0 h	Mo17 24 h	0.683754	3.1592	2.20801
GRMZM2G057386	GO:0003700GO:0006355	ethylene responsive element binding factor 5	Mo17 0 h	Mo17 6 h	0.781315	3.60147	2.20461
GRMZM2G420619	NA	uncharacterized protein LOC100277853	B73 0 h	B73 24 h	0.466306	2.14935	2.20455
GRMZM2G061439	NA	NA	B73 0 h	B73 24 h	5.08359	23.2329	2.19225
GRMZM2G113060	GO:0003700GO:0006355	dre binding factor	Mo17 0 h	Mo17 6 h	3.44518	15.7372	2.19153
GRMZM2G125441	GO:0003735GO:0016020GO:0051260GO:0006412GO:0005840	meiosis 5	B73 0 h	B73 6 h	0.173149	0.784805	2.18032
GRMZM2G169329	NA	heme-binding-like protein	B73 0 h	B73 6 h	22.631	102.537	2.17977
GRMZM5G878558	NA	nitrate reductase	B73 0 h	B73 6 h	1.02083	4.6105	2.17517
GRMZM2G124759	GO:0004806GO:0006629	triacylglycerol lipase	Mo17 0 h	Mo17 24 h	0.293671	1.32194	2.17038
AC233882.1_FG003	GO:0016021GO:0006810GO:0042626GO:0005524	NA	Mo17 0 h	Mo17 6 h	0.21365	0.957853	2.16455
GRMZM2G359581	NA	tpa: cystatin	B73 0 h	B73 6 h	4.52726	20.1816	2.15633
GRMZM2G124759	GO:0004806GO:0006629	triacylglycerol lipase	Mo17 0 h	Mo17 6 h	0.293671	1.30011	2.14636
GRMZM2G177104	GO:0016491	gibberellin 2-beta-dioxygenase 8-like	Mo17 0 h	Mo17 6 h	3.03437	13.4027	2.14306
GRMZM2G099297	GO:0008171	o-methyltransferase zrp4	B73 0 h	B73 24 h	0.263563	1.16221	2.14065
GRMZM2G154090	GO:0005315GO:0016021GO:0006817	phosphate transporter 4	B73 0 h	B73 6 h	0.239003	1.04557	2.12919
GRMZM2G099467	GO:0005506GO:0016491	2og-fe oxygenase family expressed	Mo17 0 h	Mo17 24 h	1.77208	7.74218	2.12729
GRMZM2G348863	NA	protein	Mo17 0 h	Mo17 6 h	8.56923	37.3872	2.12531
GRMZM5G830949	NA	zinc finger	Mo17 0 h	Mo17 24 h	0.219358	0.950142	2.11485
GRMZM2G124799	GO:0046983GO:0008171	o-methyltransferase zrp4	B73 0 h	B73 6 h	0.471214	2.03692	2.11194
GRMZM2G162505	GO:0004568GO:0006032	chitinase 2-like	B73 0 h	B73 6 h	2.06327	8.9164	2.11153
GRMZM2G037327	GO:0005215GO:0016020GO:0006810	mip tip subfamily	B73 0 h	B73 6 h	0.631852	2.72384	2.10798
GRMZM2G022181	NA	hypothetical protein SORBIDRAFT_04g005000	B73 0 h	B73 6 h	2.03885	8.75235	2.10192
GRMZM2G031624	NA	e3 ubiquitin-protein ligase pub23-like	B73 0 h	B73 6 h	0.27962	1.19748	2.09846
GRMZM2G178645	GO:0017111GO:0005524	aaa-type atpase	Mo17 0 h	Mo17 24 h	1.80616	7.72287	2.09621
GRMZM2G148904	GO:0008168GO:0008152	methyltransferase ddb_g0268948-like	Mo17 0 h	Mo17 6 h	1.85599	7.88635	2.08717
GRMZM2G380561	GO:0005975GO:0004553	glucan endo- -beta-glucosidase gvi precursor	Mo17 0 h	Mo17 6 h	0.301162	1.27581	2.08281
GRMZM2G001508	GO:0003993	stem 28 kda glycoprotein precursor	B73 0 h	B73 24 h	1.37991	5.83021	2.07897
GRMZM2G139467	GO:0004497GO:0020037GO:0009055	elicitor-inducible cytochrome p450	B73 0 h	B73 6 h	13.857	58.5247	2.07843
GRMZM2G013206	GO:0005840GO:0003735GO:0050825GO:0042309GO:0050826GO:0005507GO:0006412GO:0009055	protein	Mo17 0 h	Mo17 24 h	0.416307	1.74882	2.07066
GRMZM2G089720	NA	upf0481 protein at3g47200-like	Mo17 0 h	Mo17 6 h	0.189944	0.797807	2.07047
GRMZM2G125653	GO:0003700GO:0043565GO:0005634GO:0045449	wrky dna-binding protein	Mo17 0 h	Mo17 24 h	1.02127	4.28438	2.06873
GRMZM2G004160	GO:0005507GO:0009055	chemocyanin precursor	Mo17 0 h	Mo17 6 h	0.776626	3.2541	2.06697
GRMZM2G065088	GO:0048046GO:0030145GO:0045735	rhicadhesin receptor precursor	Mo17 0 h	Mo17 24 h	0.29669	1.24089	2.06435
GRMZM2G087625	GO:0004674GO:0006468GO:0004713GO:0005524	serine threonine-specific protein kinase	Mo17 0 h	Mo17 6 h	0.239026	0.995808	2.0587
GRMZM2G046733	NA	uncharacterized protein LOC100278663	Mo17 0 h	Mo17 6 h	1.44619	6.00442	2.05376
GRMZM5G840002	NA	3-isopropylmalate small subunit	B73 0 h	B73 6 h	145.025	598.784	2.04573
GRMZM2G431288	GO:0004497GO:0020037GO:0009055	elicitor-inducible cytochrome p450	Mo17 0 h	Mo17 6 h	3.39158	13.9158	2.03669
GRMZM2G072298	GO:0008415GO:0008152	er glycerol-phosphate acyltransferase	B73 0 h	B73 6 h	0.393811	1.61511	2.03606
GRMZM2G091540	GO:0006508GO:0046983GO:0016020GO:0051260GO:0008237	iaa-amino acid hydrolase ilr1-like 4 precursor	Mo17 0 h	Mo17 24 h	0.243963	0.996987	2.03091
GRMZM2G001508	GO:0003993	stem 28 kda glycoprotein precursor	B73 0 h	B73 6 h	1.37991	5.63845	2.03072
GRMZM5G805732	NA	cationic amino acid transporter	Mo17 0 h	Mo17 6 h	0.53335	2.17767	2.02963
GRMZM2G154523	GO:0006629	patatin t5 precursor	Mo17 0 h	Mo17 24 h	0.313219	1.27571	2.02606
GRMZM2G464244	GO:0005737GO:0004812GO:0005524GO:0006418	unknown	B73 0 h	B73 6 h	0.535806	2.18023	2.0247
GRMZM5G827939	NA	-dihydroxy-3-keto-5-methylthiopentene dioxygenase 4	B73 0 h	B73 24 h	1.17746	4.77573	2.02004
GRMZM2G363813	GO:0003824	hipl1 protein	Mo17 0 h	Mo17 6 h	2.01763	8.15953	2.01583
GRMZM5G879872	NA	metal ion binding	Mo17 0 h	Mo17 6 h	0.431889	1.74657	2.01579
GRMZM2G029385	GO:0031072	mitochondrial import inner membrane translocase subunit tim14	Mo17 0 h	Mo17 6 h	0.707202	2.85824	2.01493
GRMZM2G118345	GO:0005737GO:0009058GO:0016841GO:0016211GO:0006559	phenylalanine ammonia-lyase	Mo17 0 h	Mo17 6 h	0.391057	1.57649	2.01126
GRMZM5G835276	NA	alpha-l-fucosidase 2 precursor	Mo17 0 h	Mo17 6 h	0.237532	0.957034	2.01045
AC205471.4_FG007	NA	NA	B73 0 h	B73 6 h	26.9158	108.284	2.0083
GRMZM2G413857	GO:0008152GO:0016491	pollen-specific protein sf21-like	B73 0 h	B73 24 h	0.479522	1.9264	2.00624
GRMZM2G368632	NA	cysteine-rich receptor-like protein kinase 20-like	Mo17 0 h	Mo17 6 h	0.228921	0.919317	2.00571
GRMZM2G176489	GO:0003700GO:0043565GO:0005634GO:0045449	probable wrky transcription factor 72-like	Mo17 0 h	Mo17 6 h	0.193805	0.777386	2.00402
GRMZM5G801307	NA	uncharacterized protein LOC100275640 precursor	B73 0 h	B73 6 h	3.01015	12.058	2.00208
GRMZM2G177991	NA	NA	Mo17 0 h	Mo17 6 h	1.82996	7.32083	2.0002
GRMZM2G170602	GO:0051287GO:0016616GO:0008152	formate mitochondrial precursor	B73 0 h	B73 6 h	2.33358	9.28957	1.99306
GRMZM2G074358	GO:0045449GO:0003677	nac domain-containing	Mo17 0 h	Mo17 6 h	0.607144	2.41136	1.98974
GRMZM2G439668	NA	drought-induced protein 1	B73 0 h	B73 24 h	7.35112	29.1533	1.98763
GRMZM5G831102	NA	protein	Mo17 0 h	Mo17 6 h	1.74489	6.87058	1.9773
GRMZM2G461566	NA	NA	B73 0 h	B73 24 h	0.392057	1.54118	1.9749
GRMZM2G428027	GO:0050660GO:0020037GO:0003677GO:0030151GO:0042128GO:0005665GO:0006366GO:0046857GO:0055114GO:0009055	nitrate reductase	B73 0 h	B73 6 h	1.08452	4.25976	1.97372
GRMZM2G066067	GO:0016758GO:0008152	protein	Mo17 0 h	Mo17 6 h	0.646173	2.51807	1.96233
GRMZM2G122276	NA	glycine-rich cell wall structural protein precursor	Mo17 0 h	Mo17 24 h	14.6428	56.98	1.96027
GRMZM5G839640	NA	verprolin precursor	B73 0 h	B73 6 h	9.6048	37.3644	1.95984
GRMZM2G129189	GO:0004568GO:0006032GO:0008061GO:0016998	class iv chitinase	Mo17 0 h	Mo17 6 h	6.06722	23.5966	1.95947
GRMZM2G125850	GO:0005215GO:0016021GO:0006810GO:0050825GO:0042309GO:0050826	glucose-6-phosphate translocator	Mo17 0 h	Mo17 6 h	1.15072	4.47167	1.95828
GRMZM2G334181	NA	protein	B73 0 h	B73 6 h	6.273	24.3582	1.95718
GRMZM2G338037	NA	protein	B73 0 h	B73 6 h	0.459146	1.78216	1.9566
GRMZM2G358153	GO:0004568GO:0006032	chitinase 1	Mo17 0 h	Mo17 6 h	4.31986	16.7618	1.95612
GRMZM2G099297	GO:0008171	o-methyltransferase zrp4	B73 0 h	B73 6 h	0.263563	1.02231	1.95562
GRMZM2G074611	NA	dirigent-like protein	Mo17 0 h	Mo17 24 h	1.19788	4.64191	1.95424
GRMZM2G120016	GO:0016758GO:0008152	cis-zeatin o-glucosyltransferase	B73 0 h	B73 6 h	4.38362	16.9499	1.95108
GRMZM2G116902	GO:0004601GO:0006979GO:0020037GO:0009055	peroxidase n-like	B73 0 h	B73 6 h	0.54042	2.08032	1.94465
GRMZM2G373607	GO:0006508GO:0004185	serine carboxypeptidase-like 34-like	B73 0 h	B73 6 h	0.38509	1.47405	1.93652
GRMZM2G401848	GO:0003755	peptidyl-prolyl cis-trans isomerase	Mo17 0 h	Mo17 24 h	0.584347	2.23507	1.93542
GRMZM2G169329	NA	heme-binding-like protein	Mo17 0 h	Mo17 6 h	6.37911	24.3488	1.93242
GRMZM2G115705	GO:0006468GO:0004674GO:0005529GO:0004713GO:0005524GO:0048544	receptor-like serine threonine-protein kinase sd1-8-like	Mo17 0 h	Mo17 6 h	0.446093	1.70025	1.93034
GRMZM2G087625	GO:0004674GO:0006468GO:0004713GO:0005524	serine threonine-specific protein kinase	Mo17 0 h	Mo17 24 h	0.239026	0.908702	1.92664
GRMZM2G459663	GO:0050825GO:0005509GO:0042309GO:0050826	ef hand family protein	Mo17 0 h	Mo17 24 h	1.31369	4.98876	1.92506
GRMZM2G355752	GO:0016020GO:0009765	early light-induced protein	Mo17 0 h	Mo17 24 h	3.07939	11.6633	1.92126
GRMZM2G024561	NA	glucan endo- -beta-glucosidase 4 precursor	B73 0 h	B73 6 h	1.15962	4.38214	1.91799
GRMZM2G382035	NA	NA	Mo17 0 h	Mo17 6 h	0.381028	1.43371	1.91179
GRMZM2G406951	GO:0006508GO:0016020GO:0004806GO:0006629GO:0008236	galactolipase chloroplastic-like	Mo17 0 h	Mo17 6 h	0.293828	1.10488	1.91085
GRMZM2G465226	NA	pathogenesis-related protein class i	Mo17 0 h	Mo17 24 h	1.14524	4.29217	1.90605
GRMZM2G455676	GO:0009654GO:0015979	photosystem ii reaction center w protein	B73 0 h	B73 6 h	0.875705	3.27212	1.90171
GRMZM2G160515	NA	NA	Mo17 0 h	Mo17 24 h	0.928736	3.46674	1.90024
GRMZM2G161696	GO:0006508GO:0004185	carboxypeptidase d	B73 0 h	B73 24 h	1.39297	5.17648	1.89381
GRMZM2G083526	GO:0006633GO:0005506GO:0005783GO:0055114GO:0016491	protein wax2-like isoform 1	Mo17 0 h	Mo17 6 h	12.4943	46.4302	1.89379
GRMZM2G042758	GO:0016887GO:0006629GO:0016788GO:0005524	gdsl-motif lipase hydrolase-like	Mo17 0 h	Mo17 6 h	0.37701	1.39706	1.88972
GRMZM2G139786	NA	hypothetical protein SORBIDRAFT_08g018350	Mo17 0 h	Mo17 6 h	60.8471	224.788	1.88531
GRMZM2G050307	GO:0008168	salicylate o-methyltransferase-like	B73 0 h	B73 6 h	25.0679	92.5954	1.8851
GRMZM2G062121	NA	hypothetical protein SORBIDRAFT_03g030900	Mo17 0 h	Mo17 6 h	0.616333	2.27548	1.88439
GRMZM2G457287	NA	carboxyl-terminal peptidase	Mo17 0 h	Mo17 6 h	0.834148	3.06843	1.87912
GRMZM2G341309	NA	embryogenesis transmembrane	Mo17 0 h	Mo17 6 h	0.286699	1.05422	1.87857
GRMZM2G448151	GO:0003735GO:0015935GO:0006412GO:0003723	ribosomal protein s3	B73 0 h	B73 24 h	4.09265	15.0375	1.87746
GRMZM2G177539	NA	folate biopterin transporter family protein	Mo17 0 h	Mo17 6 h	0.327398	1.20146	1.87567
GRMZM2G431039	GO:0005975GO:0004553	beta- -glucanase	Mo17 0 h	Mo17 24 h	0.87416	3.20274	1.87334
GRMZM2G330049	GO:0006468GO:0005840GO:0003735GO:0004674GO:0004713GO:0006412GO:0005524GO:0007165	cipk-like protein 1	Mo17 0 h	Mo17 6 h	2.12688	7.76603	1.86844
GRMZM2G139467	GO:0004497GO:0020037GO:0009055	elicitor-inducible cytochrome p450	Mo17 0 h	Mo17 6 h	2.29678	8.36379	1.86454
GRMZM2G081173	GO:0022891GO:0016021GO:0050825GO:0042309GO:0050826GO:0055085	sugar transporter family expressed	Mo17 0 h	Mo17 6 h	0.381331	1.37552	1.85086
GRMZM2G174343	GO:0003824GO:0016020	lipid phosphate phosphatase 3	Mo17 0 h	Mo17 6 h	0.361294	1.30298	1.85057
GRMZM2G565911	NA	protein binding	Mo17 0 h	Mo17 6 h	0.435699	1.57007	1.84943
GRMZM2G141756	NA	flower locus t3	Mo17 0 h	Mo17 6 h	0.776683	2.78513	1.84235
GRMZM2G448389	GO:0045261GO:0015986GO:0046961GO:0046933	atp synthase cf1 beta subunit	B73 0 h	B73 24 h	0.708192	2.53652	1.84064
GRMZM2G027478	NA	protein	Mo17 0 h	Mo17 6 h	27.2054	97.193	1.83696
GRMZM2G000836	GO:0008270GO:0005622	zinc finger protein	Mo17 0 h	Mo17 6 h	0.419891	1.49617	1.83319
GRMZM2G471517	GO:0050825GO:0042309GO:0050826	uncharacterized protein LOC100500994	B73 0 h	B73 24 h	15.6236	55.6301	1.83214
GRMZM2G125653	GO:0003700GO:0043565GO:0005634GO:0045449	wrky dna-binding protein	Mo17 0 h	Mo17 6 h	1.02127	3.63408	1.83123
GRMZM2G151249	GO:0048046GO:0030145GO:0045735	germin-like protein subfamily t member 1	Mo17 0 h	Mo17 6 h	0.594793	2.11336	1.82908
GRMZM2G160541	GO:0005737GO:0009058GO:0016841GO:0016211GO:0006559	phenylalanine ammonia-lyase	Mo17 0 h	Mo17 6 h	5.4894	19.4839	1.82756
GRMZM2G108615	GO:0005737GO:0006813GO:0051260GO:0008076GO:0005249GO:0005525	hypothetical protein SORBIDRAFT_02g034435	B73 0 h	B73 6 h	2.82858	10.0316	1.82641
GRMZM2G059637	GO:0008415GO:0008152	glycerol-3-phosphate acyltransferase 5	Mo17 0 h	Mo17 6 h	0.545963	1.93491	1.82539
GRMZM2G050364	GO:0006508GO:0004190	pepsin a precursor	B73 0 h	B73 6 h	0.461062	1.63234	1.82391
GRMZM2G579497	NA	NA	B73 0 h	B73 24 h	0.7994	2.82575	1.82164
GRMZM2G004036	GO:0003824GO:0016564GO:0006808GO:0044237GO:0050662	isoflavone reductase homolog a622-like	B73 0 h	B73 24 h	0.473781	1.66986	1.81743
GRMZM2G136508	GO:0006813GO:0016020GO:0006865GO:0015171GO:0005249	amino acid permease	Mo17 0 h	Mo17 6 h	0.425974	1.49268	1.80907
GRMZM2G441347	GO:0005737GO:0009058GO:0016841GO:0016211GO:0006559	phenylalanine ammonia-lyase	Mo17 0 h	Mo17 6 h	1.93509	6.7788	1.80863
GRMZM2G447795	GO:0005975GO:0004553	class iii chitinase homologue ( hib3h-a)	B73 0 h	B73 6 h	1.69517	5.91762	1.80359
GRMZM2G025190	GO:0005737GO:0004364GO:0008152	probable glutathione s-transferase gstu6-like	B73 0 h	B73 6 h	5.73089	19.9936	1.80271
GRMZM2G153208	GO:0008962GO:0006629GO:0045735	pr17c precursor	Mo17 0 h	Mo17 24 h	1.63261	5.67673	1.79788
GRMZM2G097706	GO:0008152GO:0016491	aldehyde dehydrogenase family 2 member c4-like	Mo17 0 h	Mo17 6 h	2.02269	7.03046	1.79735
GRMZM2G446170	NA	burp domain-containing protein	Mo17 0 h	Mo17 6 h	1.64152	5.69861	1.79558
GRMZM2G056388	NA	glutathione s-transferase gstu6	Mo17 0 h	Mo17 6 h	0.50813	1.76106	1.79317
GRMZM2G003970	NA	uncharacterized protein LOC100193759	Mo17 0 h	Mo17 6 h	6.38238	22.1184	1.79308
GRMZM2G125653	GO:0003700GO:0043565GO:0005634GO:0045449	wrky dna-binding protein	B73 0 h	B73 24 h	13.8342	47.9287	1.79265
GRMZM2G401848	GO:0003755	peptidyl-prolyl cis-trans isomerase	Mo17 0 h	Mo17 6 h	0.584347	2.01055	1.78269
AC212835.3_FG008	GO:0006468GO:0005840GO:0003735GO:0004674GO:0050825GO:0004713GO:0042309GO:0050826GO:0006412GO:0005524	NA	B73 0 h	B73 6 h	0.323896	1.11111	1.7784
GRMZM2G087769	GO:0008168GO:0008152	s-adenosyl-l-methionine-dependent methyltransferase domain-containing protein	B73 0 h	B73 6 h	1.03884	3.54759	1.77187
GRMZM2G171395	GO:0045449GO:0003677	7 protein	Mo17 0 h	Mo17 24 h	1.18364	4.03555	1.76954
GRMZM2G056329	GO:0005524	csplb_sorbi ame: full=casp-like protein sb05g019440	Mo17 0 h	Mo17 6 h	5.07488	17.2918	1.76864
GRMZM2G003411	GO:0016020GO:0016887GO:0005524	pdr-like abc transporter	B73 0 h	B73 6 h	0.945006	3.21914	1.76828
GRMZM2G115698	NA	uncharacterized protein LOC100216778	B73 0 h	B73 6 h	0.59982	2.03666	1.76361
GRMZM2G059964	NA	cortical cell-delineating protein precursor	Mo17 0 h	Mo17 6 h	4.13676	14.0306	1.762
GRMZM2G163406	NA	jasmonate-induced protein	Mo17 0 h	Mo17 24 h	0.544526	1.84631	1.76157
GRMZM2G402631	NA	thaumatin-like protein	Mo17 0 h	Mo17 6 h	125.632	425.644	1.76045
GRMZM5G842965	NA	negatively light-regulated protein	Mo17 0 h	Mo17 6 h	0.953254	3.22767	1.75956
GRMZM2G073114	NA	ripening-related protein 5-like	Mo17 0 h	Mo17 6 h	0.812661	2.75093	1.75919
GRMZM5G898274	NA	hypothetical protein SORBIDRAFT_09g018300	B73 0 h	B73 24 h	2.99436	10.1291	1.75819
GRMZM2G053833	GO:0005509	ef hand family protein	Mo17 0 h	Mo17 6 h	0.466962	1.57732	1.7561
AC208915.3_FG010	GO:0016020GO:0009765	NA	B73 0 h	B73 6 h	360.562	1214.16	1.75164
GRMZM2G568636	NA	nitrate reductase	B73 0 h	B73 6 h	24.4463	82.2492	1.75039
GRMZM2G454056	NA	uncharacterized protein LOC100274968	Mo17 0 h	Mo17 24 h	0.828908	2.78525	1.74852
GRMZM2G568636	NA	nitrate reductase	Mo17 0 h	Mo17 6 h	42.5337	142.871	1.74804
PSBH	NA	NA	Mo17 0 h	Mo17 24 h	1.87649	6.29782	1.74682
GRMZM2G001332	NA	NA	Mo17 0 h	Mo17 6 h	1.63693	5.49351	1.74674
GRMZM2G457287	NA	carboxyl-terminal peptidase	Mo17 0 h	Mo17 24 h	0.834148	2.79895	1.74651
GRMZM2G153488	GO:0006952GO:0005576GO:0005125GO:0006955	low-molecular-weight cysteine-rich protein lcr69 precursor	B73 0 h	B73 24 h	0.651209	2.17823	1.74196
GRMZM2G341658	NA	mac perforin domain-containing protein	Mo17 0 h	Mo17 6 h	1.56921	5.24707	1.74147
GRMZM2G034848	GO:0000015GO:0004634GO:0006096	enolase chloroplastic-like	B73 0 h	B73 24 h	0.591329	1.97414	1.73919
GRMZM2G104549	GO:0016020GO:0009765	protein	B73 0 h	B73 6 h	326.737	1090.46	1.73874
GRMZM2G453805	GO:0004568GO:0006032	class iii chitinase	Mo17 0 h	Mo17 24 h	18.6543	62.2565	1.73872
GRMZM2G130904	GO:0004601GO:0006979GO:0020037GO:0009055	peroxidase n-like	Mo17 0 h	Mo17 24 h	0.376376	1.25576	1.73831
GRMZM2G312061	GO:0004869	cysteine proteinase inhibitor	B73 0 h	B73 6 h	2.24693	7.49439	1.73785
GRMZM2G026143	NA	hypothetical protein	Mo17 0 h	Mo17 24 h	1.52567	5.08852	1.7378
GRMZM2G414503	GO:0030173GO:0006486GO:0008373	sialyltransferase-like protein	Mo17 0 h	Mo17 6 h	0.934443	3.11593	1.73748
GRMZM2G115698	NA	uncharacterized protein LOC100216778	B73 0 h	B73 24 h	0.59982	1.99706	1.73528
GRMZM2G070315	GO:0016311GO:0004725	tyrosine specific protein phosphatase family protein	B73 0 h	B73 6 h	25.5382	84.9846	1.73454
GRMZM2G078465	NA	udp-glucose:salicylic acid glucosyltransferase	B73 0 h	B73 6 h	0.939559	3.11496	1.72916
GRMZM2G076417	GO:0006508GO:0043086GO:0042802GO:0004252	subtilisin-like protease-like	B73 0 h	B73 6 h	1.82369	6.03985	1.72765
GRMZM5G803981	NA	beta-amylase	B73 0 h	B73 6 h	0.56626	1.87077	1.7241
GRMZM2G053833	GO:0005509	ef hand family protein	Mo17 0 h	Mo17 24 h	0.466962	1.53332	1.71528
GRMZM2G160812,GRMZM2G160816	NA	NA	Mo17 0 h	Mo17 6 h	0.646344	2.11681	1.71151
GRMZM2G428027	GO:0050660GO:0020037GO:0003677GO:0030151GO:0042128GO:0005665GO:0006366GO:0046857GO:0055114GO:0009055	nitrate reductase	Mo17 0 h	Mo17 6 h	1.7665	5.76632	1.70675
GRMZM2G380561	GO:0005975GO:0004553	glucan endo- -beta-glucosidase gvi precursor	Mo17 0 h	Mo17 24 h	0.301162	0.98195	1.70511
GRMZM5G892308	NA	glutaredoxin family protein	B73 0 h	B73 6 h	35.8322	116.606	1.70231
GRMZM2G459663	GO:0050825GO:0005509GO:0042309GO:0050826	ef hand family protein	Mo17 0 h	Mo17 6 h	1.31369	4.27347	1.70178
GRMZM5G838396	NA	ribosomal protein s3	B73 0 h	B73 24 h	3.24639	10.4946	1.69274
GRMZM2G130389	GO:0004674GO:0006468GO:0004713GO:0005524	serine threonine protein kinase	Mo17 0 h	Mo17 6 h	0.482278	1.55585	1.68977
GRMZM2G334181	NA	protein	Mo17 0 h	Mo17 24 h	0.969277	3.1265	1.68957
GRMZM2G076771	NA	pentatricopeptide repeat-containing protein chloroplastic-like	B73 0 h	B73 6 h	6.32608	20.3789	1.68769
GRMZM2G091540	GO:0006508GO:0046983GO:0016020GO:0051260GO:0008237	iaa-amino acid hydrolase ilr1-like 4 precursor	Mo17 0 h	Mo17 6 h	0.243963	0.784916	1.68588
GRMZM2G161696	GO:0006508GO:0004185	carboxypeptidase d	B73 0 h	B73 6 h	1.39297	4.47872	1.68492
GRMZM2G117942	GO:0050832GO:0042742	pathogenesis-related protein 4	Mo17 0 h	Mo17 24 h	13.4184	43.1081	1.68374
GRMZM2G081554	GO:0016829GO:0000287GO:0008152	ent-copalyl diphosphate synthase	B73 0 h	B73 6 h	0.364124	1.16787	1.68137
GRMZM2G374074	NA	uncharacterized protein LOC100274621	Mo17 0 h	Mo17 6 h	0.956038	3.06335	1.67997
GRMZM2G055667	GO:0005737GO:0006633GO:0016836	beta-hydroxyacyl-acp dehydratase	Mo17 0 h	Mo17 6 h	0.602042	1.92904	1.67994
GRMZM2G170602	GO:0051287GO:0016616GO:0008152	formate mitochondrial precursor	Mo17 0 h	Mo17 6 h	1.60274	5.124	1.67674
GRMZM2G152777	GO:0006629GO:0016788	gdsl esterase lipase apg-like	Mo17 0 h	Mo17 6 h	9.24043	29.4987	1.67462
GRMZM2G044472	GO:0004607GO:0006629	acyltransferase ( kd)	B73 0 h	B73 24 h	0.530559	1.69165	1.67285
GRMZM2G320705	NA	expressed protein	Mo17 0 h	Mo17 6 h	1.48158	4.72156	1.67213
GRMZM2G010016	NA	uncharacterized protein LOC100279169	Mo17 0 h	Mo17 6 h	2.28927	7.29552	1.67212
ATPI	NA	NA	B73 0 h	B73 24 h	1.01044	3.21866	1.67148
GRMZM2G074017	NA	atpase inhibitor	B73 0 h	B73 6 h	59.8298	190.537	1.67113
GRMZM2G326270	GO:0008967GO:0008152	haloacid dehalogenase-like hydrolase domain-containing protein 3-like	B73 0 h	B73 6 h	17.4259	55.4941	1.6711
GRMZM2G132875	GO:0055114GO:0016491	nad h-dependent oxidoreductase	Mo17 0 h	Mo17 6 h	0.495272	1.57497	1.66903
GRMZM2G147268	GO:0016829GO:0009058GO:0006520GO:0016769GO:0030170	l-allo-threonine aldolase	B73 0 h	B73 24 h	0.917657	2.91702	1.66847
GRMZM2G122656	NA	pollen-specific protein like	B73 0 h	B73 6 h	0.94987	3.01894	1.66824
GRMZM2G068557	GO:0050660GO:0016021GO:0015662GO:0009055GO:0006754GO:0005506GO:0016491	ferric reductase-like transmembrane component	B73 0 h	B73 6 h	15.4533	49.0734	1.66702
GRMZM2G102079	GO:0004497GO:0020037GO:0009055	elicitor-inducible cytochrome p450	Mo17 0 h	Mo17 6 h	4.1311	13.1133	1.66643
GRMZM2G366910	NA	NA	Mo17 0 h	Mo17 6 h	1.20969	3.83781	1.66565
GRMZM5G840852	NA	ribonuclease p protein subunit p25	B73 0 h	B73 6 h	0.262003	0.828602	1.6611
GRMZM2G363116	GO:0016787GO:0008152	cxe carboxylesterase	Mo17 0 h	Mo17 24 h	0.462693	1.45939	1.65724
GRMZM2G133895	NA	f-box protein	Mo17 0 h	Mo17 6 h	0.308705	0.973442	1.65686
GRMZM2G447347	NA	hypothetical protein SORBIDRAFT_10g002800	Mo17 0 h	Mo17 24 h	0.776538	2.44691	1.65583
GRMZM2G001508	GO:0003993	stem 28 kda glycoprotein precursor	Mo17 0 h	Mo17 24 h	6.66644	20.9828	1.65422
GRMZM5G893912	NA	cell division protein aaa atpase family	Mo17 0 h	Mo17 24 h	0.425844	1.33824	1.65194
GRMZM2G031827	GO:0005634GO:0008270GO:0003723	splicing factor u2af 38 kda subunit	B73 0 h	B73 6 h	2.22096	6.97645	1.65131
GRMZM2G068557	GO:0050660GO:0016021GO:0015662GO:0009055GO:0006754GO:0005506GO:0016491	ferric reductase-like transmembrane component	Mo17 0 h	Mo17 6 h	4.7731	14.9835	1.65037
GRMZM2G176998	NA	wd40-like beta propeller repeat family expressed	Mo17 0 h	Mo17 6 h	1.59061	4.99002	1.64947
YS1	NA	NA	B73 0 h	B73 24 h	2.33201	7.29997	1.64631
GRMZM2G131205	GO:0003854GO:0050662GO:0006694	cinnamoyl- reductase	Mo17 0 h	Mo17 6 h	5.04696	15.7886	1.6454
GRMZM5G825193	NA	receptor serine threonine kinase pr5k	B73 0 h	B73 6 h	0.627787	1.96384	1.64533
GRMZM2G045927	GO:0005507GO:0009055	blue copper protein	B73 0 h	B73 24 h	0.31018	0.967393	1.641
GRMZM5G839640	NA	verprolin precursor	Mo17 0 h	Mo17 6 h	9.24674	28.8364	1.64087
GRMZM2G099036	GO:0015629GO:0005198GO:0006265GO:0050825GO:0042309GO:0050826GO:0007155GO:0005694GO:0003918GO:0005524	chloroplast lumen common protein family	B73 0 h	B73 6 h	5.19538	16.1738	1.63836
GRMZM2G075794	NA	hypothetical protein SORBIDRAFT_02g034730	Mo17 0 h	Mo17 6 h	0.561968	1.74545	1.63504
GRMZM2G167497	GO:0030246	cobra-like protein 4	Mo17 0 h	Mo17 24 h	1.2781	3.96956	1.63498
AC152495.1_FG017	GO:0006915GO:0005524	NA	B73 0 h	B73 6 h	0.982734	3.037	1.62777
GRMZM2G082959	GO:0016787GO:0008152	cxe carboxylesterase	Mo17 0 h	Mo17 6 h	0.463131	1.42362	1.62007
GRMZM2G325462	NA	uncharacterized protein LOC100304120	Mo17 0 h	Mo17 6 h	1.17777	3.61958	1.61976
GRMZM2G310947	GO:0006281GO:0003684GO:0005524GO:0017111	cell division protein aaa atpase family	Mo17 0 h	Mo17 6 h	1.1677	3.5741	1.61392
GRMZM2G401436	GO:0008270GO:0005515	ring-h2 finger protein atl2l	Mo17 0 h	Mo17 6 h	0.332975	1.01889	1.61352
GRMZM2G043878	NA	33-kda secretory protein	Mo17 0 h	Mo17 24 h	0.676128	2.06646	1.61179
GRMZM2G468111	NA	uncharacterized protein LOC100277849	B73 0 h	B73 6 h	35.1813	107.474	1.61111
NIP1-1	NA	NA	Mo17 0 h	Mo17 6 h	4.81242	14.701	1.61108
AC193632.2_FG002	GO:0006468GO:0004674GO:0004713GO:0004568GO:0006032GO:0005524	NA	Mo17 0 h	Mo17 6 h	0.442448	1.35041	1.60982
GRMZM2G165387	GO:0004674GO:0006468GO:0005524GO:0005515GO:0004713	protein kinase receptor type precursor	Mo17 0 h	Mo17 6 h	0.703069	2.14511	1.60931
AC191575.2_FG001	GO:0006508GO:0004190	NA	B73 0 h	B73 24 h	0.399152	1.2174	1.6088
GRMZM2G071704	NA	hypothetical protein SORBIDRAFT_06g018650	Mo17 0 h	Mo17 6 h	1.21053	3.69088	1.60832
GRMZM2G115705	GO:0006468GO:0004674GO:0005529GO:0004713GO:0005524GO:0048544	receptor-like serine threonine-protein kinase sd1-8-like	B73 0 h	B73 6 h	0.320393	0.976782	1.60819
GRMZM2G163406	NA	jasmonate-induced protein	Mo17 0 h	Mo17 6 h	0.544526	1.65997	1.60808
GRMZM2G126235	GO:0006811GO:0016020GO:0005216	two-pore calcium channel	B73 0 h	B73 6 h	3.92008	11.9437	1.6073
GRMZM2G120621	GO:0004497GO:0020037GO:0009055	cytochrome p450 family expressed	B73 0 h	B73 6 h	0.398996	1.21532	1.60689
GRMZM2G166218	GO:0016021GO:0007186GO:0005199	pollen ole e 1 allergen and extensin family protein	B73 0 h	B73 6 h	10.0744	30.6086	1.60324
GRMZM2G135165	GO:0005840GO:0016021GO:0003735GO:0050825GO:0042309GO:0050826GO:0007186GO:0006412	uncharacterized protein LOC100384836	Mo17 0 h	Mo17 24 h	1.77205	5.38227	1.60279
GRMZM2G149647	NA	heat-shock protein	Mo17 0 h	Mo17 6 h	1.11351	3.38041	1.60209
GRMZM2G075333	NA	4-coumarate coenzyme a ligase	Mo17 0 h	Mo17 6 h	3.84628	11.6642	1.60055
PETB	NA	NA	Mo17 0 h	Mo17 24 h	1.50885	4.57154	1.59924
GRMZM2G039969	NA	late embryogenesis abundant hydroxyproline-rich glycoprotein	Mo17 0 h	Mo17 6 h	0.30795	0.931273	1.59651
GRMZM2G007012	GO:0016758GO:0008152	protein	Mo17 0 h	Mo17 6 h	0.781802	2.35975	1.59376
GRMZM5G836353	NA	monooxygenase 1	Mo17 0 h	Mo17 24 h	0.282559	0.852023	1.59234
GRMZM5G837754	NA	NA	Mo17 0 h	Mo17 6 h	0.331742	0.999998	1.59186
GRMZM2G407495	NA	hypothetical protein	B73 0 h	B73 6 h	7.72059	23.2298	1.58919
GRMZM2G003558	GO:0005634GO:0030528	ethylene-insensitive3-like 1 expressed	B73 0 h	B73 6 h	0.517701	1.5575	1.58904
GRMZM2G117971	GO:0050832GO:0042742	pathogenesis-related protein 4	Mo17 0 h	Mo17 24 h	19.782	59.4834	1.5883
GRMZM2G144034	NA	regulatory protein	Mo17 0 h	Mo17 6 h	0.310652	0.929582	1.58128
GRMZM2G095164	NA	rapid alkalinization factor 1 precursor	B73 0 h	B73 24 h	0.56465	1.68941	1.58109
GRMZM2G324999	GO:0003700GO:0043565GO:0005634GO:0045449	wrky69 - superfamily of tfs having wrky and zinc finger domains	Mo17 0 h	Mo17 24 h	0.342934	1.02559	1.58046
GRMZM2G169951	GO:0016021	s-type anion channel slah3-like	Mo17 0 h	Mo17 6 h	0.639449	1.90824	1.57734
GRMZM2G022181	NA	hypothetical protein SORBIDRAFT_04g005000	B73 0 h	B73 24 h	2.03885	6.08131	1.57663
GRMZM2G051952	GO:0006355GO:0005634GO:0004879GO:0003677	at4g28740 f16a16_150	B73 0 h	B73 6 h	1.83968	5.48651	1.57644
GRMZM5G839644	NA	protein kinase xa21	Mo17 0 h	Mo17 6 h	0.390666	1.16453	1.57574
GRMZM2G122302	GO:0005507GO:0009055	blue copper protein	Mo17 0 h	Mo17 6 h	4.91517	14.6306	1.57368
GRMZM2G055585	GO:0003840	mannan endo- -beta-mannosidase 7	B73 0 h	B73 6 h	0.398471	1.18543	1.57286
GRMZM2G020054	GO:0003700GO:0006355	ethylene-responsive transcription factor 4	Mo17 0 h	Mo17 6 h	0.725604	2.15553	1.57079
GRMZM2G493395	NA	1-deoxy-d-xylulose 5-phosphate synthase	Mo17 0 h	Mo17 6 h	1.96284	5.82978	1.5705
GRMZM2G455817	GO:0006813GO:0016020GO:0015079	potassium transporter	Mo17 0 h	Mo17 6 h	1.20204	3.56819	1.5697
GRMZM2G026780	NA	uncharacterized protein LOC100274767	B73 0 h	B73 24 h	3.30965	9.81736	1.56866
GRMZM2G115480	NA	af446877_1 at3g52740 f3c22_140	Mo17 0 h	Mo17 6 h	0.749815	2.22304	1.56793
GRMZM2G138370	NA	vq motif family protein	Mo17 0 h	Mo17 24 h	0.764928	2.26428	1.56566
GRMZM2G059037	GO:0000228	sister chromatid cohesion 1 protein 1	Mo17 0 h	Mo17 6 h	0.477483	1.41332	1.56557
GRMZM2G444560	GO:0017111GO:0005524	aaa-type atpase-like	Mo17 0 h	Mo17 24 h	0.463179	1.37023	1.56478
GRMZM2G055150	GO:0003824GO:0005992	trehalose-phosphate phosphatase-like	B73 0 h	B73 6 h	0.837845	2.47508	1.56272
GRMZM5G897005	NA	rust resistance kinase lr10	B73 0 h	B73 24 h	0.89726	2.64887	1.56178
GRMZM2G032419	GO:0005732GO:0006364GO:0019843	protein	Mo17 0 h	Mo17 6 h	4.72766	13.949	1.56097
GRMZM2G099454	GO:0004568GO:0006032GO:0016998	basic endochitinase c precursor	Mo17 0 h	Mo17 24 h	1.62533	4.79337	1.56031
GRMZM2G058394	GO:0005576GO:0004867	thaumatin-like protein	B73 0 h	B73 24 h	0.760645	2.24212	1.55957
GRMZM2G329002	NA	pectinacetylesterase precursor	Mo17 0 h	Mo17 6 h	1.39658	4.11441	1.55879
GRMZM2G092474	NA	p21 expressed	Mo17 0 h	Mo17 6 h	1.43307	4.20888	1.55433
GRMZM2G038153	GO:0016829GO:0000287GO:0008152	terpene synthase 7	B73 0 h	B73 6 h	1.19275	3.50145	1.55366
AC204611.4_FG001	NA	NA	B73 0 h	B73 24 h	0.33421	0.979196	1.55084
GRMZM2G007151	NA	plasma-membrane associated cation-binding protein 1	B73 0 h	B73 6 h	1.58857	4.65209	1.55015
GRMZM2G033767	NA	probable glycerol-3-phosphate acyltransferase 3-like	B73 0 h	B73 6 h	1.46	4.27483	1.5499
GRMZM2G358153	GO:0004568GO:0006032	chitinase 1	Mo17 0 h	Mo17 24 h	4.31986	12.6433	1.54931
GRMZM2G138370	NA	vq motif family protein	Mo17 0 h	Mo17 6 h	0.764928	2.23812	1.54889
GRMZM2G403076	GO:0050660GO:0016491	reticuline oxidase-like	Mo17 0 h	Mo17 24 h	0.323175	0.945288	1.54844
GRMZM2G701596	NA	NA	Mo17 0 h	Mo17 24 h	5.74279	16.7669	1.5458
GRMZM2G134162	GO:0004707GO:0006468GO:0004713GO:0005524	probable serine threonine-protein kinase at1g54610-like	Mo17 0 h	Mo17 6 h	0.509636	1.48738	1.54524
GRMZM2G432583	GO:0003700GO:0043565GO:0005634GO:0045449	wrky transcription factor 48-like protein	B73 0 h	B73 24 h	0.46691	1.361	1.54345
GRMZM2G034360	GO:0016747	hydroxycinnamoyl shikimate quinate hydroxycinnamoyltransferase-like protein	Mo17 0 h	Mo17 6 h	0.620705	1.80515	1.54014
AC190763.3_FG002	GO:0003887GO:0006260GO:0003677	NA	B73 0 h	B73 24 h	1.9573	5.69139	1.53992
GRMZM2G157153	NA	uncharacterized protein LOC100275692	B73 0 h	B73 6 h	2.1167	6.15455	1.53984
GRMZM2G098875	GO:0006536GO:0030170GO:0004351	glutamate decarboxylase	Mo17 0 h	Mo17 24 h	0.495645	1.43963	1.53832
GRMZM2G177242	GO:0050825GO:0042309GO:0050826	arabinogalactan protein	Mo17 0 h	Mo17 6 h	2.79917	8.1217	1.53678
GRMZM5G802899	NA	uncharacterized protein LOC100275157	Mo17 0 h	Mo17 6 h	2.88405	8.36011	1.53543
GRMZM2G132489	GO:0050661GO:0050660GO:0004499	disulfide oxidoreductase monooxygenase oxidoreductase	Mo17 0 h	Mo17 6 h	1.405	4.0665	1.53321
GRMZM2G139284	GO:0003677	myb transcription factor	Mo17 0 h	Mo17 24 h	0.442056	1.2786	1.53226
GRMZM5G849919	NA	uncharacterized protein LOC100501809	Mo17 0 h	Mo17 6 h	0.308204	0.890494	1.53072
GRMZM2G075502	GO:0006334GO:0050826GO:0030001GO:0042309GO:0000786GO:0050825GO:0046872GO:0003677	copper chaperone	Mo17 0 h	Mo17 6 h	31.8279	91.9319	1.53027
GRMZM2G177104	GO:0016491	gibberellin 2-beta-dioxygenase 8-like	B73 0 h	B73 6 h	3.19704	9.22257	1.52843
GRMZM2G078771	GO:0050825GO:0042309GO:0050826	harpin-induced protein	B73 0 h	B73 6 h	0.796143	2.2958	1.5279
GRMZM2G116140	GO:0004857GO:0030599	ripening-related protein	Mo17 0 h	Mo17 6 h	0.415	1.19609	1.52715
GRMZM2G131266	GO:0003700GO:0006355	ap2-like ethylene-responsive transcription factor at1g16060-like	Mo17 0 h	Mo17 24 h	0.939675	2.70459	1.52518
AC208201.3_FG003	NA	NA	Mo17 0 h	Mo17 24 h	1.01672	2.92508	1.52455
AC204611.4_FG001	NA	NA	B73 0 h	B73 6 h	0.33421	0.960257	1.52267
GRMZM2G321033	GO:0004497GO:0020037GO:0009055	cytochrome p450 family expressed	Mo17 0 h	Mo17 6 h	0.440711	1.26425	1.52037
GRMZM2G059037	GO:0000228	sister chromatid cohesion 1 protein 1	B73 0 h	B73 6 h	0.925919	2.656	1.5203
GRMZM5G899308	NA	uncharacterized protein LOC100384155	Mo17 0 h	Mo17 6 h	4.27406	12.2417	1.51813
GRMZM2G406196	GO:0050825GO:0042309GO:0050826	protein	Mo17 0 h	Mo17 6 h	0.841903	2.40963	1.51708
GRMZM2G154437	GO:0005515	speckle-type poz protein	Mo17 0 h	Mo17 6 h	0.666173	1.901	1.51279
GRMZM2G071996	GO:0031072GO:0006457GO:0051082	hsp40 cysteine-rich domain-containing protein	B73 0 h	B73 6 h	11.0479	31.5257	1.51276
GRMZM2G153920	GO:0022891GO:0016021GO:0055085	sorbitol transporter	Mo17 0 h	Mo17 6 h	1.67006	4.75752	1.51031
GRMZM2G169149	GO:0003700GO:0043565GO:0005634GO:0045449	wrky62 - superfamily of tfs having wrky and zinc finger domains	B73 0 h	B73 24 h	2.73451	7.7874	1.50986
GRMZM2G114575	GO:0004674GO:0006468GO:0004713GO:0005524GO:0007165	cbl-interacting serine threonine-protein kinase 1	Mo17 0 h	Mo17 6 h	1.48314	4.21956	1.50844
GRMZM2G132273	NA	protein	Mo17 0 h	Mo17 24 h	0.565213	1.60707	1.50757
RPOA	NA	NA	B73 0 h	B73 24 h	0.678417	1.9271	1.50619
GRMZM2G084116	NA	NA	Mo17 0 h	Mo17 6 h	2.51182	7.13354	1.50588
GRMZM2G143373	GO:0009239GO:0005488GO:0008667	cis- -dihydrobiphenyl- -diol dehydrogenase	B73 0 h	B73 24 h	0.499153	1.41715	1.50544
GRMZM2G125571	NA	l-type lectin-domain containing receptor kinase -like	Mo17 0 h	Mo17 6 h	2.05676	5.82403	1.50165
GRMZM2G101116	NA	pirin-like protein	Mo17 0 h	Mo17 6 h	2.40352	6.80445	1.50133
GRMZM2G034421	GO:0003700GO:0043565GO:0005634GO:0045449	wrky55 - superfamily of tfs having wrky and zinc finger domains	B73 0 h	B73 24 h	1.25771	3.55812	1.50032
GRMZM2G017157	GO:0004674GO:0006468GO:0004713GO:0005524	wall-associated kinase 4-like	Mo17 0 h	Mo17 6 h	0.500023	1.41458	1.50031
GRMZM5G837822	NA	hevamine-a precursor	Mo17 0 h	Mo17 6 h	1.67394	4.72698	1.49767
GRMZM2G012263	GO:0020037GO:0016020GO:0004601GO:0006979GO:0009055	peroxidase 5-like	B73 0 h	B73 6 h	0.380523	1.07369	1.49652
GRMZM2G119975	NA	heavy-metal-associated domain-containing protein	Mo17 0 h	Mo17 24 h	5.50973	15.5334	1.49532
GRMZM2G028821	GO:0005737GO:0004364GO:0008152	glutathione s-transferase	B73 0 h	B73 24 h	21.9374	61.7892	1.49396
GRMZM2G077375	NA	o-acyltransferase wsd1-like isoform 1	Mo17 0 h	Mo17 6 h	1.16214	3.27102	1.49296
GRMZM2G050450	GO:0016747	benzyl alcohol o-benzoyltransferase-like	B73 0 h	B73 6 h	1.36268	3.83007	1.49092
GRMZM5G838098	NA	protein tify 10a-like	Mo17 0 h	Mo17 6 h	0.965649	2.71302	1.49033
GRMZM2G050450	GO:0016747	benzyl alcohol o-benzoyltransferase-like	Mo17 0 h	Mo17 6 h	0.91968	2.58363	1.4902
GRMZM2G130904	GO:0004601GO:0006979GO:0020037GO:0009055	peroxidase n-like	Mo17 0 h	Mo17 6 h	0.376376	1.05711	1.48988
GRMZM2G173596	NA	zim motif family protein	Mo17 0 h	Mo17 6 h	1.65569	4.63774	1.48599
GRMZM5G804783	NA	mini-chromosome maintenance complex-binding	Mo17 0 h	Mo17 6 h	1.11384	3.11806	1.48511
GRMZM2G338037	NA	protein	B73 0 h	B73 24 h	0.459146	1.28393	1.48354
GRMZM2G106263	GO:0004421GO:0008299	hydroxymethylglutaryl- synthase	Mo17 0 h	Mo17 6 h	1.83204	5.11804	1.48214
AC188838.3_FG005	GO:0009113GO:0004044GO:0009116	NA	Mo17 0 h	Mo17 6 h	0.537639	1.50166	1.48185
GRMZM2G006212	GO:0015297GO:0016020GO:0006855GO:0015238	multidrug resistance	B73 0 h	B73 6 h	0.370815	1.03544	1.48147
GRMZM2G006363	GO:0003700GO:0006355GO:0005200GO:0043565	retrotransposon expressed	B73 0 h	B73 24 h	5.53018	15.433	1.48062
GRMZM2G090043	NA	hypothetical protein	Mo17 0 h	Mo17 6 h	1.08726	3.03199	1.47957
GRMZM2G055507	GO:0003852GO:0009098	2-isopropylmalate synthase b	Mo17 0 h	Mo17 6 h	5.00348	13.9476	1.47901
GRMZM2G009103	GO:0016020	auxin-induced protein 5ng4-like	Mo17 0 h	Mo17 6 h	0.420429	1.17132	1.47821
GRMZM2G088819	GO:0005509	calcium-binding protein cml42	Mo17 0 h	Mo17 6 h	2.07739	5.76708	1.47306
GRMZM2G022699	NA	hypothetical protein SORBIDRAFT_06g019470	B73 0 h	B73 24 h	0.560821	1.55565	1.4719
GRMZM2G147716	GO:0003700GO:0006355GO:0005634GO:0043565	mads-domain transcription factor	Mo17 0 h	Mo17 6 h	0.336458	0.932634	1.47089
GRMZM2G127336	GO:0016829GO:0000287GO:0008152	#NAME?	Mo17 0 h	Mo17 24 h	0.500957	1.38585	1.46801
GRMZM2G024561	NA	glucan endo- -beta-glucosidase 4 precursor	B73 0 h	B73 24 h	1.15962	3.20666	1.46742
GRMZM2G478430	NA	NA	Mo17 0 h	Mo17 6 h	0.686541	1.8973	1.46653
GRMZM2G010321	GO:0005960GO:0006546	glycine decarboxylase complex h-protein	Mo17 0 h	Mo17 24 h	1.29216	3.57035	1.46628
GRMZM2G436448	GO:0004674GO:0006468GO:0004713GO:0005524	rust resistance kinase lr10	Mo17 0 h	Mo17 24 h	2.64149	7.29302	1.46517
GRMZM2G077436	GO:0003700GO:0006355GO:0006352GO:0016987	rna polymerase sigma factor rpod-like	B73 0 h	B73 6 h	3.65501	10.0908	1.4651
AC233888.1_FG001	NA	NA	B73 0 h	B73 6 h	2.29972	6.34071	1.46319
GRMZM2G118104	GO:0016787	pre-mrna cleavage factor 25kd	Mo17 0 h	Mo17 6 h	2.68239	7.38878	1.46182
GRMZM2G167689	NA	NA	Mo17 0 h	Mo17 6 h	2.4474	6.72365	1.458
GRMZM2G044077	GO:0003700GO:0006355	ap2 erf domain-containing transcription factor	Mo17 0 h	Mo17 6 h	0.374954	1.02996	1.4578
GRMZM2G349839	NA	gda1 cd39 family expressed	B73 0 h	B73 6 h	2.23847	6.1476	1.45751
GRMZM2G088819	GO:0005509	calcium-binding protein cml42	Mo17 0 h	Mo17 24 h	2.07739	5.70481	1.4574
AC203909.3_FG003	GO:0019882GO:0050660GO:0016020GO:0006955GO:0009055GO:0016491	NA	Mo17 0 h	Mo17 6 h	0.683655	1.87549	1.45593
GRMZM2G001426	NA	della protein	Mo17 0 h	Mo17 24 h	0.302088	0.828479	1.4555
GRMZM2G021560	NA	flowering locus t	Mo17 0 h	Mo17 6 h	1.40825	3.85967	1.45458
GRMZM5G839644	NA	protein kinase xa21	Mo17 0 h	Mo17 24 h	0.390666	1.06982	1.45336
GRMZM2G179294	NA	high-affinity nitrate transporter -like	Mo17 0 h	Mo17 6 h	0.40573	1.10851	1.45003
GRMZM2G048175	GO:0015629GO:0016021GO:0005198GO:0004969GO:0007155GO:0007186	transposon en spm sub- expressed	B73 0 h	B73 6 h	0.723758	1.97663	1.44946
GRMZM2G324390	GO:0003700GO:0006355GO:0005634GO:0043565	kinase-interacting protein 1	B73 0 h	B73 6 h	0.411718	1.12395	1.44884
GRMZM2G431288	GO:0004497GO:0020037GO:0009055	elicitor-inducible cytochrome p450	Mo17 0 h	Mo17 24 h	3.39158	9.25755	1.44867
GRMZM2G176307	GO:0006813GO:0051287GO:0006006GO:0008324GO:0004365	glyceraldehyde-3-phosphate dehydrogenase	Mo17 0 h	Mo17 6 h	1.12874	3.07979	1.44812
GRMZM2G126062	GO:0055114GO:0016491	aldose reductase	Mo17 0 h	Mo17 24 h	0.813499	2.21771	1.44686
GRMZM2G072808	GO:0048046GO:0005507GO:0046274GO:0008471GO:0055114	l-ascorbate oxidase precursor	Mo17 0 h	Mo17 24 h	2.17193	5.92083	1.44682
GRMZM2G166218	GO:0016021GO:0007186GO:0005199	pollen ole e 1 allergen and extensin family protein	Mo17 0 h	Mo17 6 h	11.2876	30.7694	1.44675
GRMZM2G466044	GO:0003700GO:0006355GO:0050825GO:0042309GO:0050826	ap2-related transcription factor	Mo17 0 h	Mo17 24 h	1.97216	5.37528	1.44656
GRMZM2G144173	NA	NA	B73 0 h	B73 6 h	0.687668	1.87417	1.44647
GRMZM2G174558	NA	dna-binding wrky	Mo17 0 h	Mo17 6 h	1.07145	2.91902	1.44592
GRMZM2G066101	GO:0005634GO:0006270GO:0005524GO:0016887GO:0003677	dna replication licensing factor mcm4	Mo17 0 h	Mo17 6 h	0.319575	0.869535	1.44409
GRMZM2G001451	NA	uncharacterized protein LOC100274211	Mo17 0 h	Mo17 6 h	0.31079	0.845067	1.44313
GRMZM2G122126	GO:0017057GO:0006098	6-phosphogluconolactonase	Mo17 0 h	Mo17 6 h	0.831847	2.26048	1.44224
YS1	NA	NA	Mo17 0 h	Mo17 24 h	1.20398	3.26974	1.44136
GRMZM2G042756	GO:0003700GO:0006355	cbf protein 1	B73 0 h	B73 24 h	1.56128	4.23626	1.44006
GRMZM2G465383	GO:0005634GO:0003677GO:0006355GO:0050825GO:0042309GO:0050826GO:0004879	saur25 - auxin-responsive saur family member	Mo17 0 h	Mo17 6 h	0.299373	0.811802	1.43919
GRMZM2G087103	GO:0003824GO:0003676GO:0008152	branched-chain-amino-acid aminotransferase-like protein chloroplastic-like	B73 0 h	B73 6 h	4.50286	12.1997	1.43793
GRMZM2G054522	NA	uncharacterized protein LOC100278739	Mo17 0 h	Mo17 6 h	0.527468	1.42897	1.43782
GRMZM5G894432	NA	vacuolar amino acid transporter 1-like	Mo17 0 h	Mo17 6 h	0.301068	0.815536	1.43766
GRMZM2G146004	GO:0050825GO:0042309GO:0050826	NA	B73 0 h	B73 6 h	38.3104	103.691	1.43648
GRMZM2G166719	GO:0004674GO:0006468GO:0004713GO:0005524	protein kinase domain containing protein	Mo17 0 h	Mo17 6 h	1.68712	4.5646	1.43592
GRMZM2G059129	GO:0006071GO:0006629GO:0008889	probable glycerophosphoryl diester phosphodiesterase 2-like	Mo17 0 h	Mo17 6 h	2.10103	5.67296	1.433
GRMZM2G114588	GO:0003824GO:0016564GO:0006808GO:0005488	isoflavone reductase homolog a622-like	B73 0 h	B73 6 h	76.2057	205.563	1.43161
GRMZM2G093826	GO:0005247GO:0006813GO:0006821GO:0016020GO:0015079	high-affinity potassium transporter	Mo17 0 h	Mo17 6 h	4.55415	12.2842	1.43155
GRMZM2G034206	GO:0007155	lgc1 precursor	B73 0 h	B73 24 h	4.67959	12.617	1.43091
GRMZM2G039362	NA	protein	Mo17 0 h	Mo17 6 h	2.72722	7.35092	1.4305
GRMZM2G056388	NA	glutathione s-transferase gstu6	B73 0 h	B73 6 h	1.00464	2.70463	1.42876
GRMZM2G074083	NA	protein	B73 0 h	B73 6 h	10.7771	29.0126	1.4287
GRMZM2G024099	GO:0006508GO:0004190	aspartyl protease	B73 0 h	B73 24 h	0.377037	1.01488	1.42853
GRMZM2G057186	GO:0003824	vtc2-like protein	Mo17 0 h	Mo17 6 h	22.4083	60.2013	1.42576
GRMZM2G020054	GO:0003700GO:0006355	ethylene-responsive transcription factor 4	Mo17 0 h	Mo17 24 h	0.725604	1.94914	1.42558
GRMZM2G313934	NA	uncharacterized protein LOC100501916	Mo17 0 h	Mo17 6 h	1.71982	4.61977	1.42556
GRMZM2G100475	NA	uncharacterized protein LOC100304211	Mo17 0 h	Mo17 6 h	1.24552	3.3439	1.42479
GRMZM2G026833	NA	golden2-like transcription factor	Mo17 0 h	Mo17 6 h	13.3836	35.925	1.42452
GRMZM2G051689	NA	random slug protein	Mo17 0 h	Mo17 6 h	0.343554	0.922186	1.42452
GRMZM2G402977	NA	uncharacterized protein LOC100278114	Mo17 0 h	Mo17 6 h	1.17518	3.14502	1.42019
GRMZM2G062946	GO:0004497GO:0020037GO:0009055	cytochrome p450 family expressed	Mo17 0 h	Mo17 6 h	0.638044	1.70193	1.41545
GRMZM2G141219	GO:0003700GO:0006355	ap2-like ethylene-responsive transcription factor at1g16060-like	B73 0 h	B73 24 h	0.387273	1.03219	1.41429
GRMZM2G149636	GO:0006633GO:0016020GO:0008415	3-ketoacyl- synthase 1	Mo17 0 h	Mo17 6 h	7.37233	19.6144	1.41172
GRMZM2G108847	GO:0004867	serine-type endopeptidase inhibitor	B73 0 h	B73 6 h	3.75535	9.9889	1.41138
GRMZM2G309071	NA	protein	B73 0 h	B73 24 h	6.41743	17.0655	1.41102
GRMZM2G454424	GO:0016020	nodulin-like protein	B73 0 h	B73 6 h	0.655536	1.74215	1.41012
GRMZM2G052442	NA	hypothetical protein SORBIDRAFT_03g032060	B73 0 h	B73 6 h	1.68692	4.48296	1.41006
GRMZM2G176595	GO:0005576GO:0019953	beta-expansin 1a precursor	B73 0 h	B73 6 h	1.67894	4.46126	1.4099
GRMZM2G125850	GO:0005215GO:0016021GO:0006810GO:0050825GO:0042309GO:0050826	glucose-6-phosphate translocator	Mo17 0 h	Mo17 24 h	1.15072	3.05165	1.40705
GRMZM5G878558	NA	nitrate reductase	Mo17 0 h	Mo17 6 h	2.68229	7.11153	1.40669
GRMZM2G097141	NA	NA	Mo17 0 h	Mo17 24 h	1.24535	3.30105	1.40637
GRMZM2G027198	GO:0005507GO:0009055	blue copper binding protein	Mo17 0 h	Mo17 6 h	1.94476	5.15484	1.40633
GRMZM2G403076	GO:0050660GO:0016491	reticuline oxidase-like	Mo17 0 h	Mo17 6 h	0.323175	0.85634	1.40587
GRMZM2G013798	GO:0033179GO:0045263GO:0015986GO:0015078	ribosomal protein s2	B73 0 h	B73 24 h	2.7788	7.36285	1.4058
AC205362.4_FG002	NA	NA	B73 0 h	B73 6 h	9.58635	25.3975	1.40563
GRMZM2G142870	GO:0016021GO:0006810GO:0042626GO:0005524	abc transporter c family member 4-like	B73 0 h	B73 6 h	13.5283	35.8386	1.40554
GRMZM2G177866	NA	uncharacterized protein LOC100277206 precursor	B73 0 h	B73 6 h	1.61645	4.27533	1.40321
GRMZM2G157749	GO:0004932GO:0016020	transmembrane protein 115-like	Mo17 0 h	Mo17 24 h	0.295532	0.779934	1.40004
GRMZM2G034848	GO:0000015GO:0004634GO:0006096	enolase chloroplastic-like	B73 0 h	B73 6 h	0.591329	1.55864	1.39826
GRMZM2G148904	GO:0008168GO:0008152	methyltransferase ddb_g0268948-like	Mo17 0 h	Mo17 24 h	1.85599	4.89056	1.39781
GRMZM2G147268	GO:0016829GO:0009058GO:0006520GO:0016769GO:0030170	l-allo-threonine aldolase	B73 0 h	B73 6 h	0.917657	2.41753	1.3975
GRMZM2G082959	GO:0016787GO:0008152	cxe carboxylesterase	Mo17 0 h	Mo17 24 h	0.463131	1.21832	1.3954
GRMZM2G033952	GO:0008171	caffeoyl- o-methyltransferase	Mo17 0 h	Mo17 24 h	1.22419	3.21922	1.39488
AC198937.4_FG003	GO:0004106GO:0009073	NA	B73 0 h	B73 6 h	0.860065	2.26148	1.39475
GRMZM2G340534	NA	thaumatin-like protein	B73 0 h	B73 24 h	0.297433	0.781637	1.39393
GRMZM2G054905	NA	insulin degrading enzyme	B73 0 h	B73 6 h	3.4393	9.02516	1.39184
GRMZM2G045154	NA	pentatricopeptide repeat-containing protein	B73 0 h	B73 6 h	1.66183	4.35827	1.39099
GRMZM2G121151	GO:0008270GO:0005622	zinc finger protein	Mo17 0 h	Mo17 6 h	12.8048	33.5196	1.38832
GRMZM2G057116	GO:0003700GO:0043565GO:0005634GO:0045449	wrky transcription factor	Mo17 0 h	Mo17 6 h	1.44367	3.77605	1.38714
GRMZM2G018673	NA	uncharacterized protein LOC100277448	Mo17 0 h	Mo17 6 h	0.690171	1.80497	1.38695
GRMZM2G388045	NA	uncharacterized protein LOC100382002	B73 0 h	B73 6 h	0.988523	2.58412	1.38633
GRMZM2G050216	GO:0008270GO:0005515	zinc c3hc4 type family protein	B73 0 h	B73 24 h	37.0065	96.7164	1.38598
GRMZM2G164781	NA	unknown	B73 0 h	B73 24 h	2.38783	6.23375	1.3844
GRMZM2G399495	NA	probable membrane-associated kinase regulator 4-like	Mo17 0 h	Mo17 6 h	0.400281	1.04478	1.38412
GRMZM2G132212	GO:0004674GO:0006468GO:0005524GO:0005515GO:0004713	receptor-like protein kinase hsl1-like	Mo17 0 h	Mo17 24 h	1.14445	2.9807	1.381
AC152495.1_FG017	GO:0006915GO:0005524	NA	B73 0 h	B73 24 h	0.982734	2.55514	1.37853
AC204539.4_FG003	GO:0003779GO:0015629GO:0030036	NA	Mo17 0 h	Mo17 6 h	0.914152	2.37682	1.37853
GRMZM2G338037	NA	protein	Mo17 0 h	Mo17 6 h	1.71718	4.46038	1.37713
GRMZM5G800014	NA	vamp protein sec22	Mo17 0 h	Mo17 24 h	0.295056	0.76588	1.37613
GRMZM2G074687	GO:0006457GO:0005509GO:0051082GO:0005783	calreticulin precursor	Mo17 0 h	Mo17 6 h	2.77323	7.19331	1.37509
GRMZM2G171118	GO:0004497GO:0020037GO:0009055	cytochrome p450 family expressed	B73 0 h	B73 6 h	1.8274	4.72569	1.37073
GRMZM2G304091	NA	unknown	Mo17 0 h	Mo17 6 h	0.522488	1.35115	1.37072
GRMZM2G169951	GO:0016021	s-type anion channel slah3-like	B73 0 h	B73 6 h	0.374946	0.967742	1.36794
GRMZM2G029912	GO:0006633GO:0005506GO:0005783GO:0055114GO:0016491	protein wax2-like isoform 2	Mo17 0 h	Mo17 24 h	2.97496	7.66401	1.36523
GRMZM5G846057	NA	ap2 erf domain-containing transcription factor	B73 0 h	B73 6 h	1.2639	3.25155	1.36325
GRMZM2G179792	GO:0004630GO:0016020GO:0046470GO:0005509	phospholipase d	Mo17 0 h	Mo17 6 h	0.840927	2.1631	1.36305
GRMZM2G010257	GO:0003735GO:0006414GO:0005840	60s acidic ribosomal protein p2a	Mo17 0 h	Mo17 6 h	5.74839	14.7513	1.35962
GRMZM2G147787	GO:0050825GO:0042309GO:0050826	uncharacterized protein LOC100275469	Mo17 0 h	Mo17 6 h	1.29963	3.33284	1.35865
GRMZM2G023279	NA	atp binding	Mo17 0 h	Mo17 24 h	0.369289	0.946483	1.35783
GRMZM2G378452	GO:0006468GO:0004674GO:0050825GO:0004713GO:0042309GO:0050826GO:0005524	protein	Mo17 0 h	Mo17 6 h	1.02538	2.62319	1.35517
GRMZM2G132212	GO:0004674GO:0006468GO:0005524GO:0005515GO:0004713	receptor-like protein kinase hsl1-like	Mo17 0 h	Mo17 6 h	1.14445	2.92583	1.35419
RPL14	NA	NA	B73 0 h	B73 24 h	3.20596	8.1875	1.35267
GRMZM2G056875	GO:0004674GO:0006468GO:0004713GO:0005524	receptor protein kinase perk1	Mo17 0 h	Mo17 6 h	0.775922	1.98156	1.35265
GRMZM2G032562	GO:0006511GO:0005515	s-phase kinase-associated protein 1	Mo17 0 h	Mo17 6 h	0.697113	1.78025	1.35262
GRMZM2G022679	GO:0005506GO:0016491	gibberellin 2-oxidase	Mo17 0 h	Mo17 6 h	1.06881	2.72901	1.35238
GRMZM2G067350	NA	4 1 protein	B73 0 h	B73 6 h	1.51144	3.85886	1.35225
GRMZM2G321839	GO:0004601GO:0006979GO:0020037GO:0009055	peroxidase 56 precursor	Mo17 0 h	Mo17 6 h	1.45798	3.71933	1.35107
GRMZM2G478553	GO:0008270GO:0005515	ring-h2 zinc finger protein	Mo17 0 h	Mo17 6 h	1.04801	2.67205	1.35029
GRMZM2G134023	GO:0008270GO:0005515	ring-h2 finger protein atl2l	Mo17 0 h	Mo17 24 h	1.69263	4.31504	1.35011
GRMZM2G076329	GO:0005634GO:0006260GO:0008270GO:0003677	replication factor a	Mo17 0 h	Mo17 6 h	0.702245	1.78921	1.34928
GRMZM2G131099	NA	uncharacterized protein LOC100275282	Mo17 0 h	Mo17 24 h	4.27598	10.8805	1.34741
GRMZM2G461566	NA	NA	B73 0 h	B73 6 h	0.392057	0.997558	1.34734
GRMZM2G108615	GO:0005737GO:0006813GO:0051260GO:0008076GO:0005249GO:0005525	hypothetical protein SORBIDRAFT_02g034435	B73 0 h	B73 24 h	2.82858	7.18891	1.3457
GRMZM2G374971	NA	zeamatin-like protein	Mo17 0 h	Mo17 6 h	2.08007	5.28536	1.34537
GRMZM2G011526	GO:0004674GO:0006468GO:0004713GO:0005524	lrr receptor-like serine threonine-protein kinase	Mo17 0 h	Mo17 6 h	1.41951	3.60676	1.34531
GRMZM2G131099	NA	uncharacterized protein LOC100275282	Mo17 0 h	Mo17 6 h	4.27598	10.8622	1.34498
GRMZM2G162505	GO:0004568GO:0006032	chitinase 2-like	Mo17 0 h	Mo17 24 h	0.492076	1.24891	1.34372
GRMZM2G454449	NA	myb-like dna-binding shaqkyf class family protein	Mo17 0 h	Mo17 6 h	1.72334	4.37167	1.34297
GRMZM2G388420	NA	protein	B73 0 h	B73 6 h	4.87297	12.3597	1.34277
GRMZM2G026833	NA	golden2-like transcription factor	B73 0 h	B73 6 h	13.2595	33.6211	1.34234
GRMZM5G865298	NA	peptide transporter ptr3-a-like	Mo17 0 h	Mo17 6 h	0.435002	1.10229	1.3414
GRMZM2G071223	NA	af385698_1 at2g43780	B73 0 h	B73 6 h	1.04511	2.64804	1.34127
GRMZM2G048366	NA	meiosis 5 precursor	B73 0 h	B73 6 h	0.459375	1.16384	1.34115
GRMZM2G359986	GO:0004674GO:0006468GO:0004713GO:0005524	wall-associated receptor kinase-like 20	Mo17 0 h	Mo17 6 h	0.98475	2.49463	1.341
GRMZM2G368126	NA	protein	Mo17 0 h	Mo17 6 h	0.327572	0.829065	1.33967
GRMZM2G138258	NA	protein	B73 0 h	B73 24 h	234.283	592.555	1.3387
GRMZM2G407631	GO:0003700GO:0006355GO:0046983GO:0005634GO:0043565	NA	B73 0 h	B73 24 h	6.03486	15.2623	1.33858
AC206425.3_FG002	NA	NA	Mo17 0 h	Mo17 6 h	2.87658	7.26668	1.33694
GRMZM2G454056	NA	uncharacterized protein LOC100274968	B73 0 h	B73 6 h	2.26181	5.71102	1.33627
GRMZM2G081090	NA	protein	B73 0 h	B73 24 h	1.30896	3.30504	1.33625
GRMZM2G014395	GO:0004497GO:0020037GO:0009055	cytochrome p450-like	Mo17 0 h	Mo17 6 h	10.1613	25.6547	1.33614
GRMZM2G466044	GO:0003700GO:0006355GO:0050825GO:0042309GO:0050826	ap2-related transcription factor	Mo17 0 h	Mo17 6 h	1.97216	4.97921	1.33614
GRMZM2G029249	NA	desiccation-associated protein	Mo17 0 h	Mo17 6 h	0.355991	0.898736	1.33606
GRMZM2G150363	GO:0009428GO:0001539GO:0030288GO:0005198	carotenoid cleavage dioxygenase 4	B73 0 h	B73 6 h	35.9389	90.7016	1.33558
GRMZM2G145412	NA	zim motif family protein	Mo17 0 h	Mo17 24 h	1.03277	2.60634	1.33551
GRMZM2G134130	GO:0009523GO:0016021GO:0030145GO:0050825GO:0042309GO:0050826GO:0015979	photosystem ii core complex proteins psby	B73 0 h	B73 24 h	484.925	1223.6	1.33529
GRMZM2G478553	GO:0008270GO:0005515	ring-h2 zinc finger protein	Mo17 0 h	Mo17 24 h	1.04801	2.64345	1.33477
GRMZM2G145655	GO:0016301GO:0008152GO:0005524	protein	Mo17 0 h	Mo17 6 h	1.34111	3.37769	1.33261
GRMZM2G414315	GO:0003700GO:0043565GO:0005634GO:0045449	wrky transcription factor 22-like	Mo17 0 h	Mo17 24 h	0.452631	1.13999	1.33261
GRMZM2G531230	GO:0016787	probable isoaspartyl peptidase l-asparaginase 2-like	Mo17 0 h	Mo17 6 h	2.27919	5.73715	1.33181
GRMZM2G025833	GO:0016161GO:0000272	beta-amylase	Mo17 0 h	Mo17 6 h	0.336359	0.846571	1.33163
GRMZM5G802115	NA	serine threonine-protein kinase oxi1-like	Mo17 0 h	Mo17 6 h	1.22532	3.0824	1.3309
GRMZM2G066489	GO:0016021GO:0006810GO:0005234GO:0030288GO:0004965GO:0007186GO:0004970	glutamate-gated kainate-type ion channel receptor subunit 5	B73 0 h	B73 6 h	2.18665	5.49892	1.33042
GRMZM2G174975	GO:0006629GO:0016788	gdsl-motif lipase hydrolase family protein	B73 0 h	B73 6 h	0.913698	2.2956	1.32908
GRMZM2G122302	GO:0005507GO:0009055	blue copper protein	Mo17 0 h	Mo17 24 h	4.91517	12.347	1.32885
GRMZM2G048175	GO:0015629GO:0016021GO:0005198GO:0004969GO:0007155GO:0007186	transposon en spm sub- expressed	B73 0 h	B73 24 h	0.723758	1.81793	1.32872
GRMZM2G119272	NA	hypothetical protein SORBIDRAFT_06g012300	Mo17 0 h	Mo17 6 h	1.78906	4.49138	1.32795
GRMZM2G069335	NA	bon1-associated protein 2-like	Mo17 0 h	Mo17 24 h	1.2552	3.14334	1.32439
GRMZM2G021055	GO:0015297GO:0016020GO:0006855GO:0015238	protein transparent testa 12-like	Mo17 0 h	Mo17 6 h	0.421456	1.05533	1.32424
GRMZM2G323422	NA	hypothetical protein SORBIDRAFT_10g007730	B73 0 h	B73 6 h	10.3756	25.9787	1.32413
GRMZM2G359581	NA	tpa: cystatin	B73 0 h	B73 24 h	4.52726	11.3128	1.32124
GRMZM2G099305	GO:0008080GO:0008152	probable n-acetyltransferase hookless 1	Mo17 0 h	Mo17 6 h	13.1106	32.755	1.32098
GRMZM2G105604	GO:0008168GO:0006779	urophorphyrin methylase 1	Mo17 0 h	Mo17 6 h	6.26765	15.6577	1.32088
GRMZM2G166176	GO:0005215GO:0016020GO:0006810GO:0008415GO:0008152	glycerol-3-phosphate acyltransferase 5	Mo17 0 h	Mo17 24 h	0.52574	1.3132	1.32067
GRMZM2G099619	GO:0016020GO:0016887GO:0005524	white-brown-complex abc transporter family	B73 0 h	B73 6 h	0.575112	1.43433	1.31846
GRMZM2G094543	GO:0050825GO:0042309GO:0050826	uncharacterized protein LOC100274993 precursor	Mo17 0 h	Mo17 6 h	5.34353	13.3236	1.31812
GRMZM2G118312	GO:0008107GO:0016020GO:0042546	galactoside 2-alpha-l-fucosyltransferase	B73 0 h	B73 6 h	1.29926	3.23687	1.31691
GRMZM2G310548	NA	NA	B73 0 h	B73 24 h	1.44849	3.60598	1.31584
GRMZM2G155437	GO:0042254GO:0005622	mrna turnover protein 4	Mo17 0 h	Mo17 6 h	3.36821	8.38275	1.31544
GRMZM2G162893	GO:0005634GO:0045449GO:0030528	bhlh transcription factor-like protein	B73 0 h	B73 6 h	0.388005	0.965617	1.31538
GRMZM5G801307	NA	uncharacterized protein LOC100275640 precursor	Mo17 0 h	Mo17 6 h	2.80626	6.98252	1.3151
GRMZM2G410352	NA	hypothetical protein	B73 0 h	B73 6 h	13.7307	34.0907	1.31197
GRMZM2G124815	GO:0016747	uncharacterized acetyltransferase at3g50280-like	Mo17 0 h	Mo17 6 h	0.498362	1.23603	1.31045
GRMZM2G081173	GO:0022891GO:0016021GO:0050825GO:0042309GO:0050826GO:0055085	sugar transporter family expressed	Mo17 0 h	Mo17 24 h	0.381331	0.945697	1.31033
GRMZM2G036351	NA	zim motif family protein	Mo17 0 h	Mo17 24 h	1.15368	2.85913	1.30934
GRMZM2G057386	GO:0003700GO:0006355	ethylene responsive element binding factor 5	B73 0 h	B73 6 h	1.02461	2.5386	1.30895
AC177946.2_FG004	GO:0000015GO:0016020GO:0051260GO:0006096GO:0050825GO:0042309GO:0050826GO:0004634	NA	B73 0 h	B73 24 h	21.3595	52.9187	1.3089
GRMZM2G176307	GO:0006813GO:0051287GO:0006006GO:0008324GO:0004365	glyceraldehyde-3-phosphate dehydrogenase	B73 0 h	B73 6 h	2.22882	5.52186	1.30888
GRMZM2G161521	NA	uncharacterized protein LOC100275439 precursor	Mo17 0 h	Mo17 6 h	6.2105	15.3865	1.30888
GRMZM2G070011	GO:0006508GO:0004197	vignain precursor	B73 0 h	B73 6 h	53.9868	133.638	1.30765
GRMZM2G313184	GO:0004601GO:0006979GO:0020037GO:0009055	peroxidase 47-like	B73 0 h	B73 6 h	2.19471	5.43274	1.30765
GRMZM5G896560	NA	NA	B73 0 h	B73 24 h	4.92565	12.1843	1.30664
GRMZM2G066489	GO:0016021GO:0006810GO:0005234GO:0030288GO:0004965GO:0007186GO:0004970	glutamate-gated kainate-type ion channel receptor subunit 5	Mo17 0 h	Mo17 6 h	3.94606	9.75371	1.30554
GRMZM2G423202	NA	hypothetical protein SORBIDRAFT_03g031090	Mo17 0 h	Mo17 6 h	2.57846	6.37168	1.30516
GRMZM2G071666	NA	NA	B73 0 h	B73 6 h	1.3377	3.30214	1.30364
GRMZM2G044128	GO:0001522GO:0003723GO:0009982	h aca ribonucleoprotein complex subunit 4-like	Mo17 0 h	Mo17 6 h	4.23151	10.4399	1.30286
GRMZM2G076778	NA	uncharacterized protein LOC100276620	Mo17 0 h	Mo17 6 h	1.10076	2.71555	1.30275
GRMZM2G104942	NA	glycerol 3-phosphate permease	Mo17 0 h	Mo17 6 h	2.29618	5.66457	1.30273
GRMZM2G178486	GO:0008270GO:0005515	protein	Mo17 0 h	Mo17 24 h	1.61573	3.9847	1.30229
GRMZM2G140689	NA	rrna-processing protein fcf1-like protein	B73 0 h	B73 6 h	0.950498	2.34327	1.30177
GRMZM2G033846	GO:0005509	calmodulin-like protein 6-like	Mo17 0 h	Mo17 6 h	14.3952	35.4259	1.29922
GRMZM2G099678	NA	bark storage protein a-like	B73 0 h	B73 24 h	0.638452	1.57091	1.29895
GRMZM2G174449	NA	uncharacterized protein LOC100273307	Mo17 0 h	Mo17 6 h	6.43587	15.8321	1.29864
GRMZM2G159353	GO:0004497GO:0020037GO:0009055	cytochrome p450	Mo17 0 h	Mo17 6 h	0.540652	1.3278	1.29626
GRMZM2G008064	NA	pentatricopeptide repeat-containing	Mo17 0 h	Mo17 24 h	0.367926	0.902925	1.29519
GRMZM2G353024	GO:0009416GO:0005515GO:0004871	root phototropism protein 2	Mo17 0 h	Mo17 6 h	4.41123	10.8224	1.29477
GRMZM2G112149	GO:0009086GO:0003871GO:0008270	5-methyltetrahydropteroyltriglutamate-homocysteine expressed	Mo17 0 h	Mo17 6 h	10.7033	26.236	1.2935
GRMZM2G136508	GO:0006813GO:0016020GO:0006865GO:0015171GO:0005249	amino acid permease	Mo17 0 h	Mo17 24 h	0.425974	1.04312	1.29207
GRMZM2G133430	NA	uncharacterized protein LOC100275437	Mo17 0 h	Mo17 24 h	7.79103	19.0758	1.29185
GRMZM2G174449	NA	uncharacterized protein LOC100273307	Mo17 0 h	Mo17 24 h	6.43587	15.7575	1.29184
GRMZM2G056329	GO:0005524	csplb_sorbi ame: full=casp-like protein sb05g019440	Mo17 0 h	Mo17 24 h	5.07488	12.413	1.29041
GRMZM2G000093	GO:0005975GO:0004518GO:0004553GO:0005515GO:0003677GO:0006259	essential meiotic endonuclease 1a	Mo17 0 h	Mo17 6 h	0.503802	1.23194	1.29
GRMZM2G164062	GO:0006284GO:0008725	dna-3-methyladenine glycosylase i	B73 0 h	B73 24 h	0.69744	1.70454	1.28924
GRMZM2G166459	GO:0015297GO:0016020GO:0006855GO:0015238GO:0003824GO:0006835GO:0005488GO:0008152GO:0017153	ripening regulated protein	Mo17 0 h	Mo17 6 h	1.02586	2.5047	1.2878
GRMZM2G095798	GO:0050825GO:0042309GO:0050826	protein	B73 0 h	B73 24 h	1.16085	2.83175	1.28652
GRMZM2G156748	GO:0016866	beta-amyrin synthase	Mo17 0 h	Mo17 6 h	0.525239	1.2809	1.28611
TS2	NA	NA	Mo17 0 h	Mo17 6 h	0.938913	2.28762	1.28478
GRMZM2G050234	GO:0005506GO:0016491	protein	B73 0 h	B73 24 h	1.21504	2.96029	1.28474
GRMZM2G340342	NA	cyclin-like protein	Mo17 0 h	Mo17 6 h	0.563911	1.37311	1.28391
GRMZM2G170397	GO:0003755	peptidyl-prolyl cis-trans isomerase cyp19-3	Mo17 0 h	Mo17 6 h	3.16793	7.70614	1.28247
GRMZM2G108686	NA	uncharacterized protein LOC100381514	Mo17 0 h	Mo17 6 h	1.06722	2.59408	1.28137
GRMZM2G173742	NA	retrotransposon expressed	B73 0 h	B73 6 h	0.588763	1.43108	1.28135
GRMZM2G326707	GO:0005315GO:0016021GO:0006817	phosphate transporter 4	Mo17 0 h	Mo17 6 h	20.2589	49.0967	1.27707
GRMZM2G122618	GO:0009405GO:0009289	uncharacterized membrane protein at1g06890-like	Mo17 0 h	Mo17 24 h	0.690662	1.67277	1.27619
GRMZM2G050307	GO:0008168	salicylate o-methyltransferase-like	Mo17 0 h	Mo17 24 h	9.13935	22.1285	1.27574
GRMZM2G331770	GO:0045735	hypothetical protein SORBIDRAFT_06g030440	Mo17 0 h	Mo17 6 h	1.00353	2.42542	1.27316
GRMZM2G003775	NA	adenosine kinase 2	Mo17 0 h	Mo17 6 h	3.90512	9.43545	1.27273
GRMZM2G104626	GO:0006633GO:0016020GO:0008415	fatty acid elongase 3-ketoacyl- synthase 1	Mo17 0 h	Mo17 6 h	3.53843	8.54926	1.27269
GRMZM2G155242	GO:0004512GO:0006021GO:0005488GO:0008654	inositol-3-phosphate synthase	Mo17 0 h	Mo17 6 h	5.01818	12.1237	1.2726
AC209050.3_FG003	GO:0003700GO:0043565GO:0005634GO:0045449	NA	Mo17 0 h	Mo17 6 h	0.475375	1.14802	1.27202
GRMZM2G096115	NA	cbl-interacting serine threonine-protein kinase 11	Mo17 0 h	Mo17 6 h	0.648375	1.56577	1.27197
GRMZM2G020423	NA	jasmonate-induced protein	Mo17 0 h	Mo17 6 h	1.60328	3.87151	1.27187
AC233945.1_FG003	NA	NA	Mo17 0 h	Mo17 6 h	0.657981	1.58854	1.27159
GRMZM2G054361	GO:0016847GO:0009058GO:0030170GO:0016769	NA	B73 0 h	B73 6 h	4.45257	10.7476	1.2713
GRMZM2G175232	GO:0003677	myb-related protein hv33	Mo17 0 h	Mo17 6 h	1.22292	2.95158	1.27116
GRMZM2G057262	GO:0005737GO:0006457GO:0008270GO:0005515GO:0005524	s-ribonuclease binding protein sbp1	B73 0 h	B73 24 h	1.58613	3.82646	1.2705
GRMZM2G371063	GO:0045454GO:0015035GO:0009055	glutaredoxin-like family protein	B73 0 h	B73 6 h	10.6051	25.576	1.27003
AC235540.1_FG002	GO:0004674GO:0006468GO:0005524GO:0005515GO:0004713	NA	Mo17 0 h	Mo17 24 h	0.364105	0.877885	1.26968
CNR10	NA	NA	Mo17 0 h	Mo17 6 h	14.6378	35.2848	1.26935
GRMZM2G179528	GO:0006508GO:0004185	serine carboxypeptidase family expressed	B73 0 h	B73 6 h	3.93562	9.48112	1.26847
GRMZM2G056116	NA	pentatricopeptide repeat-containing protein	B73 0 h	B73 6 h	1.71819	4.13839	1.26818
GRMZM2G121494	NA	protein proton gradient regulation	Mo17 0 h	Mo17 6 h	21.1385	50.906	1.26797
GRMZM2G160710	GO:0046872GO:0030001	nbs-lrr class disease resistance protein	Mo17 0 h	Mo17 6 h	5.02677	12.0924	1.26639
GRMZM2G038931	NA	uncharacterized protein LOC100276373	Mo17 0 h	Mo17 6 h	0.364674	0.876661	1.26541
GRMZM2G077436	GO:0003700GO:0006355GO:0006352GO:0016987	rna polymerase sigma factor rpod-like	Mo17 0 h	Mo17 6 h	1.76353	4.23763	1.26479
GRMZM2G081529	GO:0016021GO:0005840GO:0005634GO:0003677GO:0005199GO:0003735GO:0006355GO:0050825GO:0042309GO:0050826GO:0007186GO:0006412GO:0004879	NA	B73 0 h	B73 24 h	74.276	178.358	1.26381
GRMZM2G104484	GO:0006508GO:0004185	serine carboxypeptidase 1 precursor	Mo17 0 h	Mo17 6 h	0.347144	0.833407	1.26349
GRMZM2G083504	GO:0005634GO:0045449GO:0030528	bhlh transcription factor	B73 0 h	B73 24 h	2.51153	6.02583	1.26259
GRMZM2G121264	GO:0004497GO:0020037GO:0009055	protein	Mo17 0 h	Mo17 6 h	1.45195	3.48325	1.26244
GRMZM2G304091	NA	unknown	B73 0 h	B73 6 h	0.431475	1.03509	1.2624
GRMZM2G001724	GO:0016021	peroxisomal membrane	B73 0 h	B73 6 h	40.3874	96.8471	1.2618
GRMZM2G034471	GO:0004497GO:0020037GO:0009055	cytochrome p450	Mo17 0 h	Mo17 6 h	30.4953	73.027	1.25984
GRMZM2G090728	NA	trichome birefringence-like 34 protein	B73 0 h	B73 24 h	0.584755	1.39722	1.25666
GRMZM2G154735	NA	hva22e	Mo17 0 h	Mo17 6 h	3.27219	7.81816	1.25657
GRMZM2G081577	GO:0008270GO:0005622	col domain class transcription factor	Mo17 0 h	Mo17 6 h	0.333967	0.797649	1.25605
GRMZM2G474459	NA	chloroplast orf137	B73 0 h	B73 24 h	1.34664	3.21385	1.25494
GRMZM2G082520	GO:0005576GO:0019953	beta-expansin 1a precursor	B73 0 h	B73 6 h	1.12259	2.67897	1.25485
GRMZM2G059637	GO:0008415GO:0008152	glycerol-3-phosphate acyltransferase 5	Mo17 0 h	Mo17 24 h	0.545963	1.30279	1.25473
GRMZM2G177356	NA	protein	Mo17 0 h	Mo17 6 h	2.39489	5.70939	1.25338
GRMZM2G174558	NA	dna-binding wrky	Mo17 0 h	Mo17 24 h	1.07145	2.55208	1.25211
GRMZM2G054361	GO:0016847GO:0009058GO:0030170GO:0016769	NA	Mo17 0 h	Mo17 6 h	2.77873	6.61661	1.25166
GRMZM2G075794	NA	hypothetical protein SORBIDRAFT_02g034730	Mo17 0 h	Mo17 24 h	0.561968	1.33792	1.25143
GRMZM5G857944	NA	ccaat-binding transcription factor	B73 0 h	B73 24 h	0.784639	1.86758	1.25107
GRMZM2G058149	GO:0004806GO:0006629	triacylglycerol lipase like protein	Mo17 0 h	Mo17 6 h	0.603611	1.43668	1.25104
GRMZM2G147721	GO:0008299	farnesyl pyrophosphate synthetase	B73 0 h	B73 6 h	1.62638	3.86862	1.25015
GRMZM2G429322	GO:0016020GO:0006865GO:0008152GO:0016491	lysine histidine transporter 1-like	Mo17 0 h	Mo17 6 h	0.878675	2.08894	1.24937
GRMZM2G125004	GO:0005507GO:0009055	f-box only protein 13-like	B73 0 h	B73 24 h	0.949854	2.25633	1.2482
GRMZM2G070797	GO:0008270GO:0005622	zinc finger protein	Mo17 0 h	Mo17 6 h	6.11918	14.5249	1.24712
GRMZM2G099678	NA	bark storage protein a-like	Mo17 0 h	Mo17 24 h	12.915	30.6424	1.24649
GRMZM2G313078	NA	gras family transcription factor	B73 0 h	B73 6 h	0.500964	1.1884	1.24624
GRMZM2G170017	GO:0009239GO:0005488GO:0008667	salutaridine reductase-like	Mo17 0 h	Mo17 6 h	0.349782	0.829038	1.24498
GRMZM2G170281	GO:0016021	endosomal p24a protein	Mo17 0 h	Mo17 6 h	0.880565	2.08706	1.24497
GRMZM2G051689	NA	random slug protein	Mo17 0 h	Mo17 24 h	0.343554	0.813673	1.24391
GRMZM2G010909	NA	wound-induced protein 1-like	Mo17 0 h	Mo17 6 h	7.66258	18.1365	1.243
GRMZM2G416216	GO:0008270GO:0005515	ring finger 1	Mo17 0 h	Mo17 6 h	0.626661	1.48289	1.24265
GRMZM2G163826	GO:0016308GO:0046488GO:0005524	protein	B73 0 h	B73 24 h	0.667815	1.57929	1.24175
GRMZM2G049990	NA	uncharacterized protein LOC100278276	Mo17 0 h	Mo17 6 h	2.52539	5.97183	1.24167
TSB1	NA	NA	Mo17 0 h	Mo17 6 h	0.760696	1.79865	1.24152
GRMZM2G402631	NA	thaumatin-like protein	Mo17 0 h	Mo17 24 h	125.632	296.992	1.24122
GRMZM2G473036	NA	NA	Mo17 0 h	Mo17 6 h	1.07138	2.53234	1.241
GRMZM2G046297	GO:0004674GO:0006468GO:0004713GO:0005524	serine threonine-protein kinase at5g01020-like	Mo17 0 h	Mo17 6 h	1.65849	3.91994	1.24096
GRMZM2G049882	GO:0006508GO:0008234	thiol protease sen102 precursor	Mo17 0 h	Mo17 6 h	2.5417	6.00686	1.24081
GRMZM2G062121	NA	hypothetical protein SORBIDRAFT_03g030900	B73 0 h	B73 6 h	2.48669	5.87404	1.24012
GRMZM2G096458	NA	chromatin assembly factor-1	Mo17 0 h	Mo17 6 h	0.532678	1.25807	1.23988
GRMZM2G088964	GO:0006813GO:0016020GO:0015079	probable potassium transporter 17-like	Mo17 0 h	Mo17 6 h	0.497748	1.17556	1.23987
AC193632.2_FG002	GO:0006468GO:0004674GO:0004713GO:0004568GO:0006032GO:0005524	NA	Mo17 0 h	Mo17 24 h	0.442448	1.04444	1.23914
GRMZM2G329047	GO:0009522GO:0015979	photosystem i reaction center subunit v	B73 0 h	B73 24 h	1241.23	2929.94	1.2391
GRMZM2G029685	GO:0003735GO:0006412GO:0005840	40s ribosomal protein s24	Mo17 0 h	Mo17 6 h	4.7904	11.3077	1.23909
GRMZM2G090043	NA	hypothetical protein	Mo17 0 h	Mo17 24 h	1.08726	2.56493	1.23823
GRMZM2G128577	GO:0009239GO:0005488GO:0004022GO:0008667	short chain dehydrogenase reductase family expressed	Mo17 0 h	Mo17 6 h	1.82846	4.31329	1.23816
GRMZM2G050234	GO:0005506GO:0016491	protein	B73 0 h	B73 6 h	1.21504	2.86575	1.23791
GRMZM2G119272	NA	hypothetical protein SORBIDRAFT_06g012300	B73 0 h	B73 6 h	0.926216	2.18439	1.23781
GRMZM2G396212	GO:0003849GO:0009073	3-deoxy-d-arabino heptulosonate-7-phosphate synthase	Mo17 0 h	Mo17 6 h	0.436892	1.03007	1.2374
GRMZM2G076634	GO:0004674GO:0006468GO:0005509GO:0005524	calcium-dependent protein kinase 30-like	Mo17 0 h	Mo17 6 h	0.391545	0.923067	1.23726
GRMZM2G443843	GO:0004674GO:0006468GO:0005529GO:0004713GO:0005524	l-type lectin-domain containing receptor kinase -like	Mo17 0 h	Mo17 6 h	1.491	3.51466	1.2371
GRMZM2G389301	NA	eid1-like f-box protein 3-like	Mo17 0 h	Mo17 6 h	1.04092	2.45321	1.23681
GRMZM2G170388	GO:0003735GO:0004650GO:0005975GO:0006412GO:0005840	polygalacturonase at1g48100-like	B73 0 h	B73 6 h	0.373916	0.880826	1.23614
GRMZM2G128564	GO:0016747	hydroxycinnamoyl-coenzyme a shikimate quinate hydroxycinnamoyltransferase-like	Mo17 0 h	Mo17 6 h	3.81942	8.99639	1.23599
GRMZM2G043813	GO:0045449GO:0003677	nac domain ipr003441	B73 0 h	B73 24 h	0.474844	1.11741	1.23463
GRMZM2G048904	GO:0006629GO:0016788	alpha-l-fucosidase 2 precursor	Mo17 0 h	Mo17 6 h	3.16569	7.44796	1.23432
GRMZM5G811095	NA	synaptic vesicle 2-related protein	Mo17 0 h	Mo17 6 h	6.08515	14.3115	1.23381
GRMZM2G116520	GO:0005576GO:0004867	bowman-birk type trypsin inhibitor	Mo17 0 h	Mo17 6 h	1.07059	2.51512	1.23222
GRMZM2G126749	NA	hypothetical protein SORBIDRAFT_03g007000	Mo17 0 h	Mo17 24 h	1.2925	3.03607	1.23204
GRMZM2G062600	GO:0005975GO:0004553	beta glucanase	Mo17 0 h	Mo17 6 h	0.41998	0.986524	1.23203
GRMZM2G481440	GO:0015297GO:0016020GO:0006855GO:0015238	mate efflux domain-containing protein	Mo17 0 h	Mo17 6 h	0.600578	1.4106	1.23189
GRMZM2G025109	GO:0008270	protein binding	Mo17 0 h	Mo17 24 h	1.7182	4.03515	1.23172
GRMZM2G493395	NA	1-deoxy-d-xylulose 5-phosphate synthase	Mo17 0 h	Mo17 24 h	1.96284	4.60598	1.23056
GRMZM2G049930	GO:0048046GO:0030145GO:0045735	germin-like protein subfamily 1 member 8 expressed	B73 0 h	B73 6 h	0.486766	1.14205	1.23032
GRMZM2G039630	NA	membrane protein	Mo17 0 h	Mo17 24 h	1.04307	2.44598	1.22958
GRMZM2G148052	GO:0004497GO:0020037GO:0009055	cytochrome p450	B73 0 h	B73 6 h	1.53143	3.58633	1.22763
GRMZM2G117064	GO:0003824GO:0008152	long chain acyl- synthetase 9	Mo17 0 h	Mo17 6 h	0.663359	1.55268	1.2269
GRMZM2G374074	NA	uncharacterized protein LOC100274621	Mo17 0 h	Mo17 24 h	0.956038	2.23762	1.22683
GRMZM2G095807	NA	anthocyanidin -o-glucosyltransferase-like	B73 0 h	B73 6 h	1.49909	3.50829	1.22668
GRMZM2G042789	GO:0009611GO:0004867	mpi	Mo17 0 h	Mo17 6 h	45.7743	107.11	1.22649
GRMZM2G427618	GO:0005506GO:0016491	gibberellin 2-oxidase	B73 0 h	B73 6 h	1.65882	3.8777	1.22504
GRMZM2G431039	GO:0005975GO:0004553	beta- -glucanase	B73 0 h	B73 6 h	7.8866	18.4325	1.22478
GRMZM2G105189	GO:0006629GO:0016788	zinc finger	B73 0 h	B73 6 h	5.93818	13.8779	1.2247
GRMZM2G332522	GO:0008171	caffeoyl- 3-o-methyltransferase 1	Mo17 0 h	Mo17 6 h	4.30828	10.0657	1.22426
GRMZM2G050216	GO:0008270GO:0005515	zinc c3hc4 type family protein	Mo17 0 h	Mo17 24 h	2.10982	4.9288	1.22411
GRMZM2G050325	GO:0003824GO:0009058	uncharacterized isomerase bh0283-like	Mo17 0 h	Mo17 6 h	15.6581	36.5751	1.22395
GRMZM2G036290	GO:0008299GO:0046872GO:0030604	1-deoxy-d-xylulose 5-phosphate reductoisomerase	B73 0 h	B73 6 h	1.13346	2.64649	1.22334
GRMZM2G042758	GO:0016887GO:0006629GO:0016788GO:0005524	gdsl-motif lipase hydrolase-like	Mo17 0 h	Mo17 24 h	0.37701	0.880075	1.22302
GRMZM2G078771	GO:0050825GO:0042309GO:0050826	harpin-induced protein	Mo17 0 h	Mo17 6 h	1.67099	3.90021	1.22285
GRMZM2G025491	GO:0006835GO:0016020GO:0017153GO:0004190GO:0006508	eukaryotic aspartyl protease family expressed	Mo17 0 h	Mo17 24 h	0.346067	0.80725	1.22196
GRMZM2G455440	NA	uncharacterized protein LOC100276136	Mo17 0 h	Mo17 24 h	8.90644	20.7706	1.22162
GRMZM2G165461	NA	nitrilase-associated expressed	B73 0 h	B73 24 h	17.8773	41.6855	1.22141
GRMZM2G341499	GO:0004930GO:0016021GO:0006810GO:0005234GO:0030288GO:0004965GO:0007186GO:0004970	glutamate-gated kainate-type ion channel receptor subunit 5	Mo17 0 h	Mo17 6 h	0.509491	1.1873	1.22055
GRMZM2G092474	NA	p21 expressed	B73 0 h	B73 6 h	0.792229	1.84492	1.21957
GRMZM2G159161	GO:0016163GO:0009416GO:0009399GO:0005515GO:0004871	protein	Mo17 0 h	Mo17 6 h	0.661133	1.53881	1.2188
GRMZM2G039639	NA	pathogenesis-related thaumatin-like protein	Mo17 0 h	Mo17 6 h	12.0842	28.1239	1.21867
GRMZM2G115504	GO:0003824	catalytic hydrolase	Mo17 0 h	Mo17 6 h	0.577856	1.34464	1.21844
GRMZM2G099363	GO:0008171	caffeoyl 3-o-methyltransferase	Mo17 0 h	Mo17 6 h	4.21507	9.80804	1.21841
GRMZM2G138190	NA	non-yellowing protein 1	B73 0 h	B73 24 h	5.63949	13.1224	1.21839
GRMZM5G856142	NA	NA	Mo17 0 h	Mo17 6 h	0.903508	2.10226	1.21833
GRMZM2G034206	GO:0007155	lgc1 precursor	B73 0 h	B73 6 h	4.67959	10.8682	1.21566
GRMZM2G164440	GO:0050825GO:0042309GO:0050826	pvr3-like protein	B73 0 h	B73 6 h	14.1961	32.9541	1.21496
GRMZM2G371313	NA	uncharacterized protein LOC100191662	Mo17 0 h	Mo17 6 h	2.41236	5.59551	1.21382
AC234159.1_FG002	GO:0005743GO:0006810GO:0005488GO:0005215	NA	B73 0 h	B73 6 h	1.0251	2.376	1.21277
GRMZM2G401883	NA	uncharacterized protein LOC100276969	Mo17 0 h	Mo17 24 h	1.59565	3.69792	1.21257
GRMZM2G149273	GO:0004601GO:0006979GO:0020037GO:0009055	peroxidase 5-like	B73 0 h	B73 6 h	4.78331	11.0844	1.21245
GRMZM2G070315	GO:0016311GO:0004725	tyrosine specific protein phosphatase family protein	Mo17 0 h	Mo17 6 h	24.9735	57.8658	1.21231
GRMZM2G014902	GO:0003677	coc1	Mo17 0 h	Mo17 6 h	3.52343	8.15481	1.21067
GRMZM2G359076	NA	NA	B73 0 h	B73 24 h	1.52093	3.51709	1.20943
GRMZM5G897005	NA	rust resistance kinase lr10	B73 0 h	B73 6 h	0.89726	2.0748	1.20937
GRMZM2G174860	GO:0004806GO:0006629	phospholipase a1- chloroplastic-like	Mo17 0 h	Mo17 6 h	1.31953	3.05009	1.20883
GRMZM2G436710	NA	thylakoid lumenal kda chloroplast	B73 0 h	B73 24 h	46.6626	107.848	1.20865
GRMZM2G022679	GO:0005506GO:0016491	gibberellin 2-oxidase	B73 0 h	B73 6 h	3.22445	7.44794	1.20779
GRMZM2G172826	GO:0004497GO:0020037GO:0050825GO:0042309GO:0050826GO:0009055	cytochrome p450	Mo17 0 h	Mo17 6 h	15.6735	36.1818	1.20694
GRMZM2G339728	GO:0016020GO:0051260	NA	B73 0 h	B73 6 h	0.974964	2.2491	1.20593
GRMZM2G129815	NA	sigma factor binding protein	Mo17 0 h	Mo17 24 h	1.06615	2.45915	1.20575
GRMZM2G032878	GO:0006633GO:0000036GO:0048037GO:0031177	acyl carrier protein 3	Mo17 0 h	Mo17 6 h	1.65524	3.81495	1.20462
GRMZM2G450273	NA	flowering promoting factor-like 1	Mo17 0 h	Mo17 6 h	1.08778	2.50567	1.20381
GRMZM2G147544	NA	protein	B73 0 h	B73 24 h	0.914206	2.10573	1.20373
GRMZM2G097802	GO:0005737GO:0004812GO:0005524GO:0006418	amino acid permease	B73 0 h	B73 24 h	0.831503	1.91486	1.20345
GRMZM2G084859	GO:0005576GO:0008083GO:0008283	phytosulfokine precursor protein containing protein	B73 0 h	B73 6 h	17.3825	39.9834	1.20176
GRMZM2G059129	GO:0006071GO:0006629GO:0008889	probable glycerophosphoryl diester phosphodiesterase 2-like	Mo17 0 h	Mo17 24 h	2.10103	4.83217	1.20157
GRMZM2G101116	NA	pirin-like protein	Mo17 0 h	Mo17 24 h	2.40352	5.5266	1.20125
GRMZM2G112524	GO:0006952GO:0009607	pathogenesis-related protein 1	B73 0 h	B73 24 h	11.0341	25.37	1.20116
GRMZM2G125571	NA	l-type lectin-domain containing receptor kinase -like	B73 0 h	B73 6 h	2.82698	6.49802	1.20074
GRMZM2G052344	GO:0005634GO:0008270GO:0003723GO:0005515GO:0006364	nep1-interacting protein 2	Mo17 0 h	Mo17 6 h	2.38945	5.48911	1.1999
GRMZM5G812272	NA	wrky transcription	Mo17 0 h	Mo17 6 h	0.335884	0.770743	1.19829
GRMZM2G014089	GO:0016021GO:0006810GO:0042626GO:0005524	abc transporter b family member 11-like	B73 0 h	B73 6 h	1.13977	2.61288	1.19689
AC203986.3_FG013	NA	NA	B73 0 h	B73 24 h	22.9166	52.5101	1.19621
GRMZM2G021055	GO:0015297GO:0016020GO:0006855GO:0015238	protein transparent testa 12-like	Mo17 0 h	Mo17 24 h	0.421456	0.965625	1.19608
GRMZM2G161411	GO:0003700GO:0043565GO:0005634GO:0045449	dna-binding protein	B73 0 h	B73 24 h	3.17502	7.27305	1.19579
GRMZM2G061791	NA	NA	Mo17 0 h	Mo17 6 h	0.391291	0.895859	1.19503
GRMZM2G071996	GO:0031072GO:0006457GO:0051082	hsp40 cysteine-rich domain-containing protein	B73 0 h	B73 24 h	11.0479	25.2875	1.19466
GRMZM2G148064	GO:0005615	pollen allergen phl p 11	B73 0 h	B73 6 h	0.819799	1.87635	1.19459
NIP2-3	NA	NA	B73 0 h	B73 6 h	6.18922	14.1645	1.19445
GRMZM2G092363	GO:0008270GO:0005622	constans-like protein	Mo17 0 h	Mo17 6 h	1.74619	3.9952	1.19405
GRMZM2G163178	NA	unknown	Mo17 0 h	Mo17 6 h	3.29702	7.53924	1.19326
GRMZM2G133262	GO:0006355GO:0000156GO:0000160	two-component response regulator arr2-like	Mo17 0 h	Mo17 6 h	0.386109	0.881942	1.19168
GRMZM2G111975	GO:0007186GO:0004990GO:0030173GO:0006486GO:0008373	sialyltransferase-like protein	Mo17 0 h	Mo17 6 h	4.19227	9.57057	1.19087
GRMZM2G121494	NA	protein proton gradient regulation	B73 0 h	B73 6 h	15.3147	34.9616	1.19086
GRMZM2G082032	GO:0016787	l-asparaginase	Mo17 0 h	Mo17 24 h	2.26386	5.16453	1.18985
GRMZM2G079616	GO:0016747	10-deacetylbaccatin iii 10-o-acetyltransferase	Mo17 0 h	Mo17 6 h	5.6034	12.7828	1.18983
GRMZM2G126749	NA	hypothetical protein SORBIDRAFT_03g007000	Mo17 0 h	Mo17 6 h	1.2925	2.94854	1.18983
GRMZM2G405385	GO:0005576GO:0050825GO:0042309GO:0050826	hypothetical protein	B73 0 h	B73 24 h	3.46276	7.89881	1.18971
GRMZM2G465169	NA	microtubule-associated protein map65-1a	Mo17 0 h	Mo17 6 h	0.857571	1.95587	1.18948
GRMZM2G162200	GO:0005524	isco activase small isoform precursor	B73 0 h	B73 6 h	186.999	426.111	1.1882
GRMZM2G176472	NA	calmodulin-binding protein	Mo17 0 h	Mo17 24 h	0.415598	0.946758	1.18781
GRMZM2G177203	NA	protein	B73 0 h	B73 24 h	0.57697	1.31413	1.18753
GRMZM2G009719	GO:0006950	universal stress protein	B73 0 h	B73 6 h	3.63091	8.2685	1.1873
GRMZM2G094990	GO:0005576GO:0019953	beta-expansin 1a precursor	B73 0 h	B73 6 h	18.9963	43.2504	1.187
GRMZM2G154580	NA	co-like protein	Mo17 0 h	Mo17 6 h	0.761905	1.73407	1.18648
GRMZM2G381283	NA	hypothetical protein SORBIDRAFT_04g024800	B73 0 h	B73 24 h	6.91194	15.7206	1.1855
AC209845.4_FG010	GO:0003677	NA	B73 0 h	B73 24 h	0.627579	1.427	1.18512
GRMZM2G127984	GO:0004674GO:0006468GO:0004713GO:0005524	protein kinase	B73 0 h	B73 24 h	0.510438	1.1598	1.18407
GRMZM2G039278	GO:0004497GO:0020037GO:0009055	cytochrome p450	B73 0 h	B73 6 h	3.11763	7.08264	1.18384
GRMZM2G032430	GO:0030001GO:0016021GO:0046872GO:0007186	pi21 protein	B73 0 h	B73 24 h	51.4362	116.819	1.18343
GRMZM2G051952	GO:0006355GO:0005634GO:0004879GO:0003677	at4g28740 f16a16_150	B73 0 h	B73 24 h	1.83968	4.17045	1.18075
GRMZM2G122618	GO:0009405GO:0009289	uncharacterized membrane protein at1g06890-like	Mo17 0 h	Mo17 6 h	0.690662	1.56499	1.1801
GRMZM2G021256	GO:0019898GO:0050825GO:0005509GO:0042309GO:0050826GO:0009654GO:0015979	photosystem ii oxygen-evolving enhancer protein	B73 0 h	B73 24 h	12.3963	28.0858	1.17993
GRMZM2G332522	GO:0008171	caffeoyl- 3-o-methyltransferase 1	Mo17 0 h	Mo17 24 h	4.30828	9.759	1.17962
GRMZM2G351941	GO:0004674GO:0006468GO:0004713GO:0005524	receptor serine-threonine protein	Mo17 0 h	Mo17 6 h	0.703812	1.59306	1.17854
GRMZM2G069335	NA	bon1-associated protein 2-like	Mo17 0 h	Mo17 6 h	1.2552	2.84104	1.17851
GRMZM2G429940	GO:0004674GO:0006468GO:0004713GO:0005524GO:0007165	protein	Mo17 0 h	Mo17 6 h	5.32938	12.0577	1.17792
GRMZM2G036217	GO:0003824GO:0005488GO:0008152	fatty acyl coa reductase	Mo17 0 h	Mo17 6 h	21.1876	47.9177	1.17734
GRMZM2G000481	GO:0005737GO:0006437GO:0006436GO:0004831GO:0004830GO:0005524	protein	Mo17 0 h	Mo17 6 h	1.69774	3.83837	1.17688
GRMZM2G154881	GO:0016787	endo- -beta-d-glucanase precursor	Mo17 0 h	Mo17 24 h	17.8149	40.2724	1.17671
GRMZM2G160005	GO:0006355GO:0005634GO:0003677GO:0009725	auxin response factor 7	B73 0 h	B73 6 h	5.76098	13.0199	1.17634
GRMZM2G176352	NA	NA	B73 0 h	B73 6 h	0.716203	1.61858	1.17629
GRMZM2G130728	GO:0016747	3 -n-debenzoyl-2 -deoxytaxol n-benzoyltransferase-like	B73 0 h	B73 6 h	4.77834	10.7908	1.17522
GRMZM2G108514	GO:0006519GO:0016831GO:0019752GO:0030170	tyrosine decarboxylase	Mo17 0 h	Mo17 6 h	10.0108	22.5809	1.17355
GRMZM2G082032	GO:0016787	l-asparaginase	Mo17 0 h	Mo17 6 h	2.26386	5.10233	1.17237
GRMZM2G024668	GO:0006457GO:0051082GO:0005524	heat shock protein 90	Mo17 0 h	Mo17 6 h	8.11907	18.2871	1.17144
GRMZM2G076778	NA	uncharacterized protein LOC100276620	Mo17 0 h	Mo17 24 h	1.10076	2.47788	1.17061
GRMZM2G129209	GO:0006629GO:0016491	omega-3 fatty acid desaturase	B73 0 h	B73 24 h	19.2543	43.333	1.17029
GRMZM2G050126	NA	spindle and kinetochore-associated protein 1 homolog	B73 0 h	B73 6 h	1.68255	3.78624	1.17012
GRMZM2G378770	GO:0003735GO:0006414GO:0005840	60s acidic ribosomal protein p3	Mo17 0 h	Mo17 6 h	6.16271	13.8676	1.17008
GRMZM2G133262	GO:0006355GO:0000156GO:0000160	two-component response regulator arr2-like	Mo17 0 h	Mo17 24 h	0.386109	0.868291	1.16917
GRMZM2G024799	NA	protein	Mo17 0 h	Mo17 24 h	0.845235	1.89985	1.16846
GRMZM2G109327	NA	uncharacterized protein LOC100279830	B73 0 h	B73 6 h	1.53131	3.43932	1.16736
GRMZM5G848733	NA	agc kinase	Mo17 0 h	Mo17 6 h	0.832793	1.86936	1.16651
GRMZM2G176430	GO:0016021GO:0006814GO:0006835GO:0015137GO:0015746GO:0017153	tonoplast dicarboxylate transporter	B73 0 h	B73 6 h	4.0569	9.10566	1.16638
GRMZM5G883969	NA	unknown	Mo17 0 h	Mo17 6 h	0.623367	1.39891	1.16615
GRMZM2G148272	NA	uncharacterized protein LOC100274659	Mo17 0 h	Mo17 6 h	0.893648	2.00495	1.16579
GRMZM2G136042	GO:0004601GO:0006979GO:0020037GO:0009055	peroxidase 73	B73 0 h	B73 6 h	0.496429	1.1128	1.16454
GRMZM2G348863	NA	protein	Mo17 0 h	Mo17 24 h	8.56923	19.1854	1.16277
AC188838.3_FG005	GO:0009113GO:0004044GO:0009116	NA	Mo17 0 h	Mo17 24 h	0.537639	1.20361	1.16265
GRMZM2G049990	NA	uncharacterized protein LOC100278276	Mo17 0 h	Mo17 24 h	2.52539	5.65347	1.16263
GRMZM2G127789	GO:0005737GO:0004364GO:0008152	glutathione s-transferase	Mo17 0 h	Mo17 6 h	5.3833	12.046	1.16199
GRMZM2G176998	NA	wd40-like beta propeller repeat family expressed	Mo17 0 h	Mo17 24 h	1.59061	3.55818	1.16156
GRMZM2G379540	GO:0008137GO:0016021GO:0042773	membrane protein	Mo17 0 h	Mo17 6 h	3.02641	6.76548	1.16058
GRMZM2G003970	NA	uncharacterized protein LOC100193759	Mo17 0 h	Mo17 24 h	6.38238	14.2554	1.15934
GRMZM2G438243	NA	protein	Mo17 0 h	Mo17 6 h	1.33785	2.98736	1.15896
GRMZM2G438202	GO:0003700GO:0006355	ethylene-responsive transcription factor 4	Mo17 0 h	Mo17 6 h	3.73327	8.33239	1.15829
GRMZM2G145085	GO:0005515GO:0003824GO:0003702GO:0045941GO:0016563GO:0006367GO:0003677GO:0005634GO:0008270	transcription initiation factor iif subunit alpha-like	Mo17 0 h	Mo17 6 h	0.374687	0.836256	1.15826
GRMZM2G148800	GO:0006857GO:0005215GO:0016020	oligopeptide transporter	Mo17 0 h	Mo17 24 h	0.850072	1.89711	1.15815
GRMZM2G118345	GO:0005737GO:0009058GO:0016841GO:0016211GO:0006559	phenylalanine ammonia-lyase	Mo17 0 h	Mo17 24 h	0.391057	0.87256	1.15787
GRMZM2G031607	NA	calcyclin-binding protein	Mo17 0 h	Mo17 6 h	1.64233	3.66257	1.15711
GRMZM2G058681	GO:0003735GO:0008270GO:0006412GO:0005840	protein	B73 0 h	B73 24 h	0.68254	1.52181	1.15681
GRMZM2G466563	NA	calmodulin-binding protein	B73 0 h	B73 6 h	0.703669	1.56884	1.15673
GRMZM2G479546	NA	nodulin-like protein	B73 0 h	B73 24 h	1.62217	3.6161	1.15651
AC233955.1_FG008	NA	NA	Mo17 0 h	Mo17 6 h	0.679984	1.51502	1.15576
GRMZM2G122498	GO:0004497GO:0020037GO:0009055	cytochrome p450 99a2-like	B73 0 h	B73 6 h	0.57678	1.28458	1.1552
GRMZM2G035421	GO:0006629	triacylglycerol lipase sdp1-like	B73 0 h	B73 6 h	0.468457	1.04299	1.15473
GRMZM2G381378	GO:0003700GO:0043565GO:0005634GO:0045449	wrky transcription factor	B73 0 h	B73 24 h	3.07133	6.82825	1.15265
GRMZM2G020523	NA	class iii peroxidase	B73 0 h	B73 24 h	0.54098	1.20217	1.152
GRMZM2G340286	NA	uncharacterized protein LOC100275916	B73 0 h	B73 24 h	0.384186	0.8536	1.15175
GRMZM2G007928	GO:0005576GO:0004867	bowman-birk trypsin inhibitor-like protein	B73 0 h	B73 6 h	92.7396	206.048	1.15172
GRMZM2G038243	GO:0050660GO:0016491	transferase family protein	Mo17 0 h	Mo17 6 h	1.62701	3.61107	1.15021
GRMZM2G049882	GO:0006508GO:0008234	thiol protease sen102 precursor	Mo17 0 h	Mo17 24 h	2.5417	5.64028	1.14997
GRMZM2G068179	NA	leucine carboxyl methyltransferase	B73 0 h	B73 24 h	6.33415	14.0552	1.14988
GRMZM2G137864	GO:0005840GO:0005634GO:0003677GO:0003735GO:0006355GO:0050825GO:0042309GO:0050826GO:0006412GO:0004879	0	B73 0 h	B73 24 h	331.985	736.31	1.14919
GRMZM2G132995	GO:0015297GO:0016020GO:0006855GO:0015238	transparent testa 12 protein	Mo17 0 h	Mo17 6 h	0.454705	1.00839	1.14905
GRMZM2G048194	GO:0016998	erwinia induced protein 1	Mo17 0 h	Mo17 6 h	0.712826	1.57954	1.14788
GRMZM6G449101	NA	NA	Mo17 0 h	Mo17 24 h	2.9822	6.60766	1.14776
GRMZM2G004060	GO:0003700GO:0043565GO:0005634GO:0045449	wrky-type transcription factor 45-2	B73 0 h	B73 24 h	81.5665	180.593	1.1467
GRMZM2G107499	NA	dentin sialophospho protein	Mo17 0 h	Mo17 6 h	9.84885	21.789	1.14557
GRMZM2G010034	NA	protein	Mo17 0 h	Mo17 6 h	97.0592	214.617	1.14483
GRMZM2G092474	NA	p21 expressed	Mo17 0 h	Mo17 24 h	1.43307	3.16774	1.14435
GRMZM2G092813	GO:0003824GO:0008152	acyl:coa ligase acetate-coa synthetase-like protein	B73 0 h	B73 6 h	6.53338	14.4376	1.14393
GRMZM2G055507	GO:0003852GO:0009098	2-isopropylmalate synthase b	B73 0 h	B73 6 h	12.7011	28.0645	1.14379
GRMZM2G176595	GO:0005576GO:0019953	beta-expansin 1a precursor	B73 0 h	B73 24 h	1.67894	3.70723	1.14279
AC194005.3_FG004	NA	NA	B73 0 h	B73 6 h	1.13422	2.50332	1.14214
GRMZM2G132686	GO:0007018GO:0003777GO:0005524GO:0005875	kinesin-like protein kif2a-like	Mo17 0 h	Mo17 24 h	0.381039	0.840949	1.14208
GRMZM2G171139	GO:0004497GO:0020037GO:0009055	cytochrome p450	B73 0 h	B73 6 h	0.855721	1.88838	1.14194
GRMZM2G089525	GO:0003700GO:0006355GO:0005634GO:0043565	protein	B73 0 h	B73 6 h	0.552764	1.21946	1.1415
GRMZM2G301089	GO:0005634GO:0045449GO:0030528	transcription factor bhlh92	Mo17 0 h	Mo17 24 h	1.57118	3.46582	1.14135
GRMZM2G074540	GO:0016021	s-type anion channel slah3-like	B73 0 h	B73 6 h	0.353271	0.778969	1.14079
GRMZM2G171395	GO:0045449GO:0003677	7 protein	Mo17 0 h	Mo17 6 h	1.18364	2.60861	1.14005
GRMZM2G077942	GO:0003779GO:0005622	actin-depolymerizing factor 5	Mo17 0 h	Mo17 6 h	25.6743	56.571	1.13974
GRMZM2G038243	GO:0050660GO:0016491	transferase family protein	B73 0 h	B73 6 h	2.97264	6.54851	1.13942
GRMZM2G320705	NA	expressed protein	Mo17 0 h	Mo17 24 h	1.48158	3.26281	1.13898
GRMZM2G168898	GO:0019825GO:0020037GO:0005833GO:0005576GO:0050825GO:0042309GO:0050826GO:0015671	hemoglobin 2	B73 0 h	B73 6 h	24.6008	54.1618	1.13857
GRMZM2G410865	GO:0003824GO:0005488GO:0008152	cinnamoyl- reductase	B73 0 h	B73 24 h	1.87918	4.13608	1.13816
GRMZM2G412373	NA	leucine rich repeat family protein	Mo17 0 h	Mo17 6 h	0.910451	2.00384	1.13811
GRMZM2G408598	GO:0005488	armadillo beta-catenin-like repeat-containing protein	Mo17 0 h	Mo17 6 h	1.17964	2.59573	1.13779
GRMZM2G136513	GO:0006915GO:0017111GO:0005515GO:0005524	nb-arc domain containing expressed	Mo17 0 h	Mo17 6 h	0.52422	1.15236	1.13635
GRMZM2G358768	NA	pentatricopeptide repeat-containing protein	Mo17 0 h	Mo17 6 h	0.790222	1.73672	1.13604
GRMZM2G084757	GO:0003735GO:0006412GO:0005840	60s ribosomal protein l15	Mo17 0 h	Mo17 6 h	13.0211	28.611	1.13571
GRMZM2G149273	GO:0004601GO:0006979GO:0020037GO:0009055	peroxidase 5-like	B73 0 h	B73 24 h	4.78331	10.5072	1.13529
GRMZM2G139765	GO:0003700GO:0006355	ap2 erf domain-containing transcription factor	Mo17 0 h	Mo17 6 h	0.687381	1.50952	1.1349
GRMZM2G392863	GO:0006952	flower-specific gamma-thionin precursor	B73 0 h	B73 24 h	2.24098	4.91922	1.1343
GRMZM2G059428	GO:0045449GO:0003677	nac domain ipr003441	Mo17 0 h	Mo17 6 h	1.36158	2.98702	1.13343
GRMZM2G175860	GO:0031072GO:0006457GO:0051082	dnaj protein	B73 0 h	B73 6 h	1.37148	3.00781	1.13298
GRMZM2G173654	GO:0006810GO:0005622	nuclear transport factor 2	B73 0 h	B73 6 h	1.3246	2.90323	1.1321
GRMZM2G402167	NA	NA	Mo17 0 h	Mo17 6 h	0.470491	1.0304	1.13097
CAB48	NA	NA	B73 0 h	B73 6 h	969.599	2122.85	1.13054
GRMZM2G129150	GO:0008270GO:0005515	ring finger protein 5	B73 0 h	B73 6 h	1.38465	3.03055	1.13006
GRMZM2G053669	GO:0006529GO:0004066	asparagine synthetase	B73 0 h	B73 6 h	91.5262	200.284	1.12979
GRMZM2G180172	NA	chloroplast lumen common protein family-like protein	Mo17 0 h	Mo17 6 h	3.15919	6.90882	1.12888
GRMZM2G064640	GO:0003735GO:0019843GO:0006412GO:0015935	40s ribosomal protein s9	Mo17 0 h	Mo17 6 h	9.58202	20.9228	1.12667
GRMZM2G340444	GO:0008270GO:0005515	zinc c3hc4 type family protein	Mo17 0 h	Mo17 6 h	2.0183	4.40628	1.12642
YS1	NA	NA	Mo17 0 h	Mo17 6 h	1.20398	2.62662	1.12539
GRMZM2G169951	GO:0016021	s-type anion channel slah3-like	Mo17 0 h	Mo17 24 h	0.639449	1.3946	1.12495
GRMZM2G023748	GO:0003723GO:0006396	60s ribosomal protein l10a-1	Mo17 0 h	Mo17 6 h	17.6244	38.4366	1.12491
AC190885.4_FG006	NA	NA	B73 0 h	B73 6 h	2.35438	5.13457	1.1249
GRMZM2G321290	GO:0004806GO:0006629	triacylglycerol lipase	B73 0 h	B73 24 h	7.41505	16.1686	1.12466
GRMZM2G306919	NA	neutral amino acid transport protein	B73 0 h	B73 24 h	0.555683	1.21101	1.12388
GRMZM2G073969	NA	hypothetical protein SORBIDRAFT_01g035830	B73 0 h	B73 6 h	8.44278	18.3919	1.12328
GRMZM2G044194	GO:0008083GO:0008283GO:0005576GO:0050825GO:0042309GO:0050826	phytosulfokines 4 precursor	B73 0 h	B73 6 h	1.95082	4.24943	1.12319
GRMZM2G462243	NA	probable glutathione s-transferase gstu6-like	Mo17 0 h	Mo17 6 h	2.52827	5.50437	1.12243
GRMZM2G025190	GO:0005737GO:0004364GO:0008152	probable glutathione s-transferase gstu6-like	Mo17 0 h	Mo17 6 h	8.34161	18.1566	1.12209
GRMZM6G735128	NA	NA	Mo17 0 h	Mo17 6 h	10.9194	23.7614	1.12172
GRMZM2G082199	NA	calcium-dependent lipid-binding domain-containing protein	Mo17 0 h	Mo17 24 h	5.15184	11.2088	1.12148
GRMZM2G132238	GO:0005737GO:0004427GO:0000287GO:0006796GO:0004197GO:0006508	having alternative splicing products	B73 0 h	B73 6 h	31.058	67.5718	1.12145
GRMZM2G344205	NA	membrane related protein	B73 0 h	B73 24 h	95.0108	206.606	1.12072
GRMZM2G066636	GO:0003824GO:0008152	catalytic hydrolase	Mo17 0 h	Mo17 6 h	10.5304	22.8883	1.12005
GRMZM2G049418	GO:0005506GO:0016491	sd1	Mo17 0 h	Mo17 6 h	7.54938	16.4047	1.11968
GRMZM2G081521	NA	protein	Mo17 0 h	Mo17 6 h	1.95821	4.25214	1.11865
GRMZM2G315726	GO:0016021	asc1-like protein 1	Mo17 0 h	Mo17 6 h	5.16205	11.2023	1.11778
GRMZM2G441906	GO:0045454GO:0015035GO:0009055	grx_a2 - glutaredoxin subgroup iii	Mo17 0 h	Mo17 6 h	0.83296	1.80724	1.11747
GRMZM2G009103	GO:0016020	auxin-induced protein 5ng4-like	Mo17 0 h	Mo17 24 h	0.420429	0.912169	1.11744
GRMZM2G404249	GO:0006508GO:0004252	kda class ii heat shock protein	B73 0 h	B73 6 h	1.35657	2.9403	1.116
GRMZM2G070863	NA	heat shock protein sti-like	Mo17 0 h	Mo17 6 h	1.1563	2.50483	1.1152
GRMZM2G475948	GO:0004674GO:0006468GO:0005529GO:0004713GO:0005524	l-type lectin-domain containing receptor kinase -like	Mo17 0 h	Mo17 24 h	2.20649	4.77868	1.11486
GRMZM2G130149	GO:0003677	myb transcription factor	B73 0 h	B73 24 h	4.22049	9.13871	1.11458
NIP2-3	NA	NA	B73 0 h	B73 24 h	6.18922	13.3963	1.11401
GRMZM2G091578	GO:0006508GO:0043086GO:0042802GO:0004252	subtilisin-like protease	B73 0 h	B73 6 h	1.03703	2.24438	1.11386
GRMZM2G149739	GO:0050825GO:0042309GO:0050826	hypothetical protein SORBIDRAFT_05g021670	B73 0 h	B73 6 h	1.58311	3.4242	1.113
GRMZM2G420684	GO:0003824GO:0016020	protein	B73 0 h	B73 6 h	27.053	58.4832	1.11223
GRMZM2G097297	GO:0046983GO:0008171	o-methyltransferase zrp4	B73 0 h	B73 6 h	0.456525	0.986606	1.11178
GRMZM5G862101	NA	hva22-like protein a	Mo17 0 h	Mo17 6 h	1.22424	2.64537	1.11159
GRMZM2G180080	GO:0017111GO:0005524	probable mitochondrial chaperone bcs1-b-like	Mo17 0 h	Mo17 24 h	0.634566	1.37067	1.11104
GRMZM2G372440	NA	probable f-box protein at5g04010-like	B73 0 h	B73 24 h	2.18984	4.72935	1.11081
GRMZM2G371063	GO:0045454GO:0015035GO:0009055	glutaredoxin-like family protein	Mo17 0 h	Mo17 6 h	13.6313	29.4204	1.1099
GRMZM2G102483	NA	39 kda ef-hand containing expressed	Mo17 0 h	Mo17 6 h	2.3792	5.13206	1.10906
GRMZM2G132531	GO:0008270GO:0005515	nep1-interacting protein	Mo17 0 h	Mo17 24 h	0.684443	1.47622	1.10891
GRMZM2G018108	GO:0006508GO:0004190	aspartic proteinase nepenthesin-1 precursor	Mo17 0 h	Mo17 24 h	0.424677	0.915151	1.10764
GRMZM2G162527	GO:0003779GO:0008152GO:0016491	retinol dehydrogenase	B73 0 h	B73 24 h	41.5682	89.5287	1.10687
GRMZM2G167689	NA	NA	B73 0 h	B73 6 h	3.89195	8.38101	1.10663
GRMZM2G339728	GO:0016020GO:0051260	NA	B73 0 h	B73 24 h	0.974964	2.09949	1.10662
GRMZM2G168898	GO:0019825GO:0020037GO:0005833GO:0005576GO:0050825GO:0042309GO:0050826GO:0015671	hemoglobin 2	Mo17 0 h	Mo17 6 h	46.9261	100.944	1.10509
GRMZM2G325683	NA	ygl010w-like protein	Mo17 0 h	Mo17 24 h	1.52992	3.28978	1.10454
GRMZM2G024927	NA	uncharacterized protein LOC100383747	B73 0 h	B73 6 h	0.630867	1.35618	1.10414
GRMZM2G121878	GO:0015976GO:0004089GO:0008270	carbonic anhydrase	B73 0 h	B73 6 h	714.842	1536.66	1.10411
GRMZM2G129266	GO:0016747	10-deacetylbaccatin iii 10-o-acetyltransferase	B73 0 h	B73 6 h	14.688	31.5713	1.10397
GRMZM2G136106	GO:0042545GO:0005618GO:0030599GO:0050825GO:0042309GO:0050826GO:0004857	probable pectinesterase pectinesterase inhibitor 40-like	B73 0 h	B73 24 h	0.781573	1.67901	1.10316
AC166636.1_FG007	GO:0005515	NA	B73 0 h	B73 24 h	2.78518	5.98316	1.10314
GRMZM5G860214	NA	protein	B73 0 h	B73 6 h	2.20346	4.7262	1.10091
GRMZM2G131055	GO:0016757	glycosyltransferase family 61 protein	Mo17 0 h	Mo17 6 h	0.593686	1.27322	1.10072
GRMZM2G397684	GO:0008270GO:0005515	ring zinc finger	Mo17 0 h	Mo17 24 h	0.635229	1.36086	1.09917
GRMZM2G563190	NA	nadph dehydrogenase	B73 0 h	B73 6 h	0.5123	1.09744	1.09909
GRMZM5G805732	NA	cationic amino acid transporter	Mo17 0 h	Mo17 24 h	0.53335	1.14248	1.09902
GRMZM2G082520	GO:0005576GO:0019953	beta-expansin 1a precursor	B73 0 h	B73 24 h	1.12259	2.40335	1.09822
GRMZM5G814904	NA	NA	Mo17 0 h	Mo17 6 h	7.41796	15.8736	1.09754
GRMZM2G018756	GO:0016020	probable serine incorporator-like	Mo17 0 h	Mo17 6 h	0.449078	0.960972	1.09753
GRMZM2G093776	GO:0006508GO:0004197	protein phosphatase 2c 23	Mo17 0 h	Mo17 6 h	1.00902	2.15872	1.09722
AC233888.1_FG001	NA	NA	B73 0 h	B73 24 h	2.29972	4.91983	1.09715
GRMZM2G135722	GO:0016758GO:0008152	anthocyanidin 3-o-glucosyltransferase	B73 0 h	B73 24 h	5.45547	11.6709	1.09714
GRMZM2G026184	NA	NA	B73 0 h	B73 6 h	2.47022	5.28441	1.0971
GRMZM2G055150	GO:0003824GO:0005992	trehalose-phosphate phosphatase-like	B73 0 h	B73 24 h	0.837845	1.79189	1.09673
GRMZM2G177110	NA	lob domain-containing protein 38-like	B73 0 h	B73 6 h	2.54827	5.44911	1.0965
GRMZM2G392863	GO:0006952	flower-specific gamma-thionin precursor	Mo17 0 h	Mo17 24 h	5.23575	11.1902	1.09577
GRMZM2G115705	GO:0006468GO:0004674GO:0005529GO:0004713GO:0005524GO:0048544	receptor-like serine threonine-protein kinase sd1-8-like	Mo17 0 h	Mo17 24 h	0.446093	0.95333	1.09563
GRMZM2G031167	NA	amino acid expressed	Mo17 0 h	Mo17 6 h	0.705771	1.50701	1.09441
GRMZM2G018716	GO:0006508GO:0005975GO:0004252GO:0004553	glycosy1 hydrolase	Mo17 0 h	Mo17 24 h	0.724397	1.54662	1.09427
GRMZM2G023436	GO:0008134GO:0003924GO:0006913GO:0005622GO:0006355GO:0004871GO:0007264GO:0007186GO:0006886GO:0005524GO:0005525	ras-related protein raba1f-like	Mo17 0 h	Mo17 6 h	1.69632	3.62108	1.09401
GRMZM2G007012	GO:0016758GO:0008152	protein	B73 0 h	B73 6 h	0.898327	1.91737	1.09381
GRMZM2G043191	GO:0004437	type i inositol- -trisphosphate 5-phosphatase 11-like	Mo17 0 h	Mo17 6 h	1.34727	2.87384	1.09294
GRMZM2G055313	GO:0008375GO:0016020	core-2 i-branching beta- -n-acetylglucosaminyltransferase family protein	Mo17 0 h	Mo17 6 h	0.398518	0.849709	1.09232
GRMZM5G870219	NA	NA	B73 0 h	B73 24 h	41.4023	88.2749	1.09229
GRMZM2G380738	NA	hypothetical protein SORBIDRAFT_09g027920	B73 0 h	B73 24 h	3.1529	6.71593	1.09091
GRMZM2G047791	NA	hypothetical protein SORBIDRAFT_05g019070	Mo17 0 h	Mo17 6 h	1.2562	2.67423	1.09006
GRMZM2G097802	GO:0005737GO:0004812GO:0005524GO:0006418	amino acid permease	B73 0 h	B73 6 h	0.831503	1.76982	1.08981
GRMZM2G092780	GO:0005315GO:0016020GO:0006817	inorganic phosphate transporter 2-1	B73 0 h	B73 24 h	2.92117	6.21604	1.08945
GRMZM2G091490	GO:0003677GO:0045449GO:0042309GO:0050826GO:0050825GO:0004618GO:0006096	nac domain ipr003441	Mo17 0 h	Mo17 24 h	0.448605	0.954545	1.08937
GRMZM2G071771	GO:0008289GO:0006869	pvr3-like protein	Mo17 0 h	Mo17 24 h	10.4535	22.2299	1.08852
GRMZM2G321290	GO:0004806GO:0006629	triacylglycerol lipase	B73 0 h	B73 6 h	7.41505	15.7661	1.0883
GRMZM2G140817	GO:0004497GO:0020037GO:0009055	cytochrome p450	Mo17 0 h	Mo17 6 h	2.22598	4.73204	1.08802
GRMZM2G325014	NA	udp-glucose: flavonoid 7-o-glucosyltransferase	Mo17 0 h	Mo17 6 h	0.721578	1.5331	1.08723
GRMZM2G431018	GO:0006468GO:0016020GO:0004674GO:0004713GO:0007155GO:0005524	serine threonine-specific protein kinase	Mo17 0 h	Mo17 6 h	1.08115	2.29706	1.08721
GRMZM2G050216	GO:0008270GO:0005515	zinc c3hc4 type family protein	Mo17 0 h	Mo17 6 h	2.10982	4.47958	1.08624
GRMZM2G059964	NA	cortical cell-delineating protein precursor	Mo17 0 h	Mo17 24 h	4.13676	8.78299	1.08621
GRMZM2G076417	GO:0006508GO:0043086GO:0042802GO:0004252	subtilisin-like protease-like	Mo17 0 h	Mo17 6 h	1.63939	3.48044	1.08611
GRMZM2G071666	NA	NA	B73 0 h	B73 24 h	1.3377	2.83894	1.0856
GRMZM2G301089	GO:0005634GO:0045449GO:0030528	transcription factor bhlh92	Mo17 0 h	Mo17 6 h	1.57118	3.33335	1.08513
GRMZM2G128212	GO:0005840GO:0003735GO:0050825GO:0008270GO:0042309GO:0050826GO:0006412	nucleic acid binding	Mo17 0 h	Mo17 6 h	0.639434	1.35609	1.08459
GRMZM5G865298	NA	peptide transporter ptr3-a-like	Mo17 0 h	Mo17 24 h	0.435002	0.922464	1.08447
GRMZM2G458448	NA	harpin-induced protein	Mo17 0 h	Mo17 6 h	3.12436	6.62161	1.08362
GRMZM2G160005	GO:0006355GO:0005634GO:0003677GO:0009725	auxin response factor 7	Mo17 0 h	Mo17 6 h	2.11565	4.48274	1.08328
GRMZM2G096585	GO:0006457	70 kda peptidyl-prolyl isomerase-like	Mo17 0 h	Mo17 6 h	19.5224	41.3463	1.08263
GRMZM2G003762	NA	stem-specific protein expressed	B73 0 h	B73 6 h	964.517	2042.64	1.08256
GRMZM2G312997	GO:0006979GO:0020037GO:0004601	alpha- expressed	B73 0 h	B73 24 h	3.70518	7.84552	1.08232
GRMZM2G136571	GO:0003824GO:0016021GO:0004969GO:0007186	alpha beta fold family protein	B73 0 h	B73 24 h	3.20777	6.7916	1.08218
GRMZM5G843434	NA	hypothetical protein	B73 0 h	B73 24 h	9.14373	19.3537	1.08175
GRMZM2G016640	GO:0005759	protein	Mo17 0 h	Mo17 6 h	1.44223	3.05242	1.08165
GRMZM2G038153	GO:0016829GO:0000287GO:0008152	terpene synthase 7	B73 0 h	B73 24 h	1.19275	2.52334	1.08104
GRMZM2G099454	GO:0004568GO:0006032GO:0016998	basic endochitinase c precursor	Mo17 0 h	Mo17 6 h	1.62533	3.43778	1.08074
GRMZM2G074358	GO:0045449GO:0003677	nac domain-containing	Mo17 0 h	Mo17 24 h	0.607144	1.28373	1.08023
AC215260.3_FG003	GO:0016747	NA	Mo17 0 h	Mo17 6 h	2.82795	5.97578	1.07937
GRMZM2G130055	GO:0050825GO:0042309GO:0050826	NA	B73 0 h	B73 24 h	2.32245	4.90567	1.07881
GRMZM2G010034	NA	protein	B73 0 h	B73 6 h	104.093	219.783	1.07821
GRMZM2G341366	NA	plant if-like protein	B73 0 h	B73 6 h	7.75363	16.3664	1.0778
GRMZM2G160710	GO:0046872GO:0030001	nbs-lrr class disease resistance protein	Mo17 0 h	Mo17 24 h	5.02677	10.6076	1.0774
GRMZM2G060742	GO:0015105GO:0015746GO:0016021GO:0015137	transmembrane expressed	B73 0 h	B73 6 h	6.43356	13.5736	1.07712
GRMZM2G084486	NA	potassium transporter	Mo17 0 h	Mo17 24 h	0.626333	1.32109	1.07673
GRMZM2G093826	GO:0005247GO:0006813GO:0006821GO:0016020GO:0015079	high-affinity potassium transporter	Mo17 0 h	Mo17 24 h	4.55415	9.6053	1.07665
GRMZM2G119823	GO:0005634GO:0045449GO:0030528	transcription factor bhlh35	Mo17 0 h	Mo17 24 h	1.99267	4.20081	1.07597
GRMZM2G104549	GO:0016020GO:0009765	protein	B73 0 h	B73 24 h	326.737	688.045	1.07437
GRMZM2G100754	GO:0046983GO:0008171	o-methyltransferase zrp4	B73 0 h	B73 6 h	0.942392	1.98386	1.07391
GRMZM2G077187	GO:0003824GO:0016020	lipid phosphate phosphatase 3	Mo17 0 h	Mo17 6 h	3.03356	6.38606	1.07391
GRMZM2G330049	GO:0006468GO:0005840GO:0003735GO:0004674GO:0004713GO:0006412GO:0005524GO:0007165	cipk-like protein 1	Mo17 0 h	Mo17 24 h	2.12688	4.47722	1.07386
GRMZM2G055667	GO:0005737GO:0006633GO:0016836	beta-hydroxyacyl-acp dehydratase	Mo17 0 h	Mo17 24 h	0.602042	1.26708	1.07358
GRMZM2G363474	NA	protein cypro4-like	B73 0 h	B73 6 h	0.435079	0.915469	1.07323
GRMZM2G113165	NA	carbonic anhydrase precursor	B73 0 h	B73 24 h	1.27573	2.6837	1.0729
GRMZM2G112538	GO:0006952GO:0009607	pathogenesis-related protein 1	B73 0 h	B73 6 h	13.4866	28.3658	1.07263
AC212023.4_FG004	GO:0004857GO:0030599	NA	B73 0 h	B73 6 h	222.816	468.319	1.07164
GRMZM2G170047	GO:0004497GO:0020037GO:0009055	cytochrome p450 71a1	B73 0 h	B73 6 h	8.63237	18.1305	1.07059
GRMZM2G102737	GO:0016020	nodulin-like protein	B73 0 h	B73 6 h	21.8594	45.9112	1.07059
GRMZM5G816432	NA	uracil phosphoribosyltransferase	Mo17 0 h	Mo17 6 h	4.19995	8.81748	1.06999
GRMZM2G128219	GO:0016787GO:0008152	gibberellin receptor gid1l2	Mo17 0 h	Mo17 6 h	4.591	9.63655	1.06971
GRMZM2G093736	GO:0004674GO:0006468GO:0005529GO:0004713GO:0005524	l-type lectin-domain containing receptor kinase -like	Mo17 0 h	Mo17 6 h	1.11803	2.34552	1.06895
GRMZM2G125571	NA	l-type lectin-domain containing receptor kinase -like	Mo17 0 h	Mo17 24 h	2.05676	4.31459	1.06885
GRMZM2G374971	NA	zeamatin-like protein	Mo17 0 h	Mo17 24 h	2.08007	4.36233	1.06846
GRMZM2G454056	NA	uncharacterized protein LOC100274968	B73 0 h	B73 24 h	2.26181	4.74135	1.06782
GRMZM2G024996	GO:0051260GO:0016021GO:0007186GO:0004930	NA	B73 0 h	B73 24 h	18.8801	39.5622	1.06725
AC220970.4_FG002	NA	NA	Mo17 0 h	Mo17 24 h	0.921627	1.93092	1.06703
GRMZM2G351937	GO:0006468GO:0004674GO:0005529GO:0050825GO:0004713GO:0042309GO:0050826GO:0005524	concanavalin a-like lectin kinase-like protein	B73 0 h	B73 6 h	0.75341	1.57827	1.06684
GRMZM2G167875	NA	60s ribosomal protein l18a	Mo17 0 h	Mo17 6 h	1.83457	3.84307	1.06681
GRMZM2G013430	GO:0005737GO:0006535GO:0050825GO:0042309GO:0050826GO:0009001	serine acetyltransferase mitochondrial	Mo17 0 h	Mo17 6 h	0.988507	2.07043	1.06661
GRMZM2G476049	GO:0016758GO:0003840GO:0008152	cytokinin-o-glucosyltransferase 2	Mo17 0 h	Mo17 6 h	1.66523	3.48421	1.06511
GRMZM2G164405	GO:0016847GO:0009058GO:0030170GO:0016769	1-aminocyclopropane-1-carboxylate synthase	Mo17 0 h	Mo17 6 h	0.724989	1.51687	1.06507
GRMZM2G012758	GO:0005975GO:0004553	glucan endo- -beta-glucosidase 7-like	Mo17 0 h	Mo17 6 h	11.6166	24.2963	1.06455
GRMZM2G117064	GO:0003824GO:0008152	long chain acyl- synthetase 9	Mo17 0 h	Mo17 24 h	0.663359	1.38724	1.06435
GRMZM2G147221	GO:0005975GO:0004553	glucan -beta-glucosidase	Mo17 0 h	Mo17 6 h	3.78843	7.92155	1.06418
GRMZM2G101958	GO:0008289GO:0006869	phospholipid transfer protein 1	Mo17 0 h	Mo17 6 h	258.851	540.824	1.06304
GRMZM2G004519	GO:0008270GO:0005515	ring-h2 finger protein atl2l	Mo17 0 h	Mo17 24 h	0.756079	1.57949	1.06285
GRMZM2G085236	GO:0042626GO:0016021GO:0006810GO:0019001GO:0004871GO:0007186GO:0005524	abc transporter b family member 19-like	Mo17 0 h	Mo17 24 h	0.423502	0.884278	1.06213
GRMZM2G027851	GO:0006813GO:0006885GO:0008076GO:0006814GO:0005249GO:0015385	na+ h+ antiporter	B73 0 h	B73 6 h	9.09856	18.9946	1.06188
GRMZM2G402167	NA	NA	Mo17 0 h	Mo17 24 h	0.470491	0.981703	1.06112
GRMZM2G178852	GO:0050825GO:0042309GO:0050826	uncharacterized protein LOC100277616	Mo17 0 h	Mo17 6 h	0.653669	1.36274	1.05988
GRMZM2G475683	NA	saur12 - auxin-responsive saur family member	B73 0 h	B73 6 h	2.34761	4.88944	1.05848
GRMZM2G083526	GO:0006633GO:0005506GO:0005783GO:0055114GO:0016491	protein wax2-like isoform 1	B73 0 h	B73 6 h	30.3375	63.146	1.05759
GRMZM2G157536	NA	unknown	Mo17 0 h	Mo17 6 h	1.7066	3.55136	1.05724
GRMZM2G353236	NA	NA	Mo17 0 h	Mo17 6 h	0.83521	1.73801	1.05723
GRMZM2G177340	GO:0005634GO:0003676	probable ccr4-associated factor 1 homolog 11-like	Mo17 0 h	Mo17 24 h	2.09002	4.3454	1.05598
GRMZM2G083538	GO:0016597GO:0008152	amino acid binding	B73 0 h	B73 24 h	0.383311	0.796938	1.05595
GRMZM2G076771	NA	pentatricopeptide repeat-containing protein chloroplastic-like	Mo17 0 h	Mo17 6 h	14.3134	29.7458	1.05531
GRMZM2G138190	NA	non-yellowing protein 1	B73 0 h	B73 6 h	5.63949	11.7193	1.05525
GRMZM2G007953	GO:0016020GO:0004349GO:0006561	auxin-induced protein 5ng4-like	Mo17 0 h	Mo17 6 h	0.555179	1.15346	1.05494
GRMZM2G110000	GO:0005576	uncharacterized protein LOC100502280 precursor	Mo17 0 h	Mo17 6 h	0.897006	1.86302	1.05445
NDHK	NA	NA	B73 0 h	B73 24 h	2.88089	5.97708	1.05292
GRMZM5G894619	NA	1-aminocyclopropane-1-carboxylate synthase	Mo17 0 h	Mo17 24 h	0.654279	1.35743	1.0529
GRMZM2G159364	NA	uncharacterized protein LOC100304187	Mo17 0 h	Mo17 6 h	2.24311	4.6533	1.05275
GRMZM2G368411	GO:0005506GO:0016491	sd1	Mo17 0 h	Mo17 6 h	6.76609	14.0355	1.05268
GRMZM2G159105	GO:0004674GO:0006468GO:0004713GO:0005524	proline-rich receptor-like protein kinase perk10-like	B73 0 h	B73 24 h	3.9442	8.18035	1.05243
GRMZM2G036351	NA	zim motif family protein	Mo17 0 h	Mo17 6 h	1.15368	2.3909	1.05131
GRMZM2G115481	NA	gtp binding protein	Mo17 0 h	Mo17 6 h	1.71551	3.55456	1.05103
GRMZM2G116629	NA	o-glucosyltransferase rumi homolog	Mo17 0 h	Mo17 6 h	0.596643	1.2359	1.05062
GRMZM2G080767	GO:0005509	two-pore calcium channel	B73 0 h	B73 6 h	3.73125	7.72822	1.05048
GRMZM2G049693	GO:0005507GO:0016491	monocopper oxidase-like protein sku5	Mo17 0 h	Mo17 6 h	0.493745	1.02172	1.04917
GRMZM2G004128	GO:0004497GO:0008152	fad nad -binding oxidoreductase family protein	Mo17 0 h	Mo17 6 h	3.97286	8.21933	1.04884
GRMZM2G156472	NA	pentatricopeptide repeat-containing protein	B73 0 h	B73 6 h	6.43153	13.3051	1.04875
GRMZM2G050325	GO:0003824GO:0009058	uncharacterized isomerase bh0283-like	B73 0 h	B73 6 h	11.2932	23.3615	1.04868
GRMZM2G098676	GO:0016810	transferring glycosyl groups	B73 0 h	B73 6 h	0.928939	1.92018	1.04758
GRMZM2G056116	NA	pentatricopeptide repeat-containing protein	Mo17 0 h	Mo17 6 h	7.03397	14.5392	1.04754
GRMZM2G010016	NA	uncharacterized protein LOC100279169	B73 0 h	B73 6 h	5.00832	10.3503	1.04728
GRMZM2G149739	GO:0050825GO:0042309GO:0050826	hypothetical protein SORBIDRAFT_05g021670	Mo17 0 h	Mo17 6 h	1.13898	2.35298	1.04674
GRMZM2G116629	NA	o-glucosyltransferase rumi homolog	Mo17 0 h	Mo17 24 h	0.596643	1.23228	1.04639
GRMZM2G164761	GO:0016020GO:0016760GO:0030244	cellulose synthase-like protein slf1	Mo17 0 h	Mo17 6 h	4.58291	9.46498	1.04634
GRMZM2G115612	NA	phosphatidic acid phosphatase family protein	Mo17 0 h	Mo17 6 h	1.55752	3.21664	1.04631
GRMZM5G826174	NA	hypothetical protein	Mo17 0 h	Mo17 6 h	1.68856	3.48564	1.04563
AC155434.2_FG003	GO:0005634GO:0006350GO:0030528GO:0005515GO:0003677	NA	B73 0 h	B73 6 h	0.462734	0.954883	1.04514
AC200122.4_FG004	NA	NA	B73 0 h	B73 6 h	3.2742	6.75474	1.04476
GRMZM2G175995	GO:0050825GO:0042309GO:0050826	auxin regulated gene involved in organ size 5	B73 0 h	B73 24 h	12.2989	25.3701	1.0446
GRMZM2G084958	GO:0009239GO:0005488GO:0016630GO:0008667	protochlorophyllide reductase a	B73 0 h	B73 24 h	129.273	266.649	1.04452
GRMZM2G101664	GO:0008270GO:0005622	zinc finger protein	Mo17 0 h	Mo17 6 h	19.242	39.6831	1.04427
GRMZM2G003762	NA	stem-specific protein expressed	Mo17 0 h	Mo17 6 h	742.357	1530.72	1.04403
GRMZM2G124815	GO:0016747	uncharacterized acetyltransferase at3g50280-like	Mo17 0 h	Mo17 24 h	0.498362	1.02715	1.04338
GRMZM2G074083	NA	protein	B73 0 h	B73 24 h	10.7771	22.2104	1.04326
GRMZM2G406196	GO:0050825GO:0042309GO:0050826	protein	B73 0 h	B73 6 h	1.26934	2.61503	1.04275
GRMZM2G092427	GO:0016020GO:0009765	chlorophyll a-b binding protein cp24	B73 0 h	B73 24 h	788.527	1624.43	1.04271
GRMZM2G423472	GO:0016021GO:0016192	vesicle-associated membrane	Mo17 0 h	Mo17 6 h	1.10988	2.28602	1.04244
GRMZM2G171406	GO:0005198	vesicle-associated protein 2-1-like	Mo17 0 h	Mo17 6 h	1.96463	4.04657	1.04244
GRMZM2G155806	GO:0003723	pumilio homolog chloroplastic-like	B73 0 h	B73 6 h	0.536452	1.10411	1.04137
GRMZM2G027183	NA	circadian clock coupling factor zgt	B73 0 h	B73 6 h	0.851375	1.75147	1.0407
GRMZM2G113033	GO:0015977GO:0016984	ribulose- -bisphosphate carboxylase oxygenase small subunit	B73 0 h	B73 24 h	938.846	1930.97	1.04036
GRMZM2G154752	GO:0004497GO:0020037GO:0009055	cyt-p450 monooxygenase	Mo17 0 h	Mo17 6 h	2.81334	5.78618	1.04033
GRMZM2G003138	GO:0006633GO:0016020GO:0008415	beta-ketoacyl-coa synthase family protein	Mo17 0 h	Mo17 6 h	2.43663	5.00933	1.03973
GRMZM2G079682	GO:0016020GO:0003830GO:0006487	n-acetylglucosaminyltransferase iii	Mo17 0 h	Mo17 6 h	2.69118	5.53259	1.03972
GRMZM2G110567	NA	protein binding	Mo17 0 h	Mo17 6 h	2.10764	4.32933	1.03851
GRMZM2G168833	GO:0008289GO:0006869	lipid binding protein	Mo17 0 h	Mo17 6 h	1.50942	3.10005	1.0383
GRMZM2G166719	GO:0004674GO:0006468GO:0004713GO:0005524	protein kinase domain containing protein	Mo17 0 h	Mo17 24 h	1.68712	3.46469	1.03816
GRMZM5G825090	NA	auxin-regulated protein	B73 0 h	B73 24 h	1.06619	2.18913	1.03789
GRMZM2G011253	GO:0003735GO:0006412GO:0005840	60s ribosomal protein l31a	Mo17 0 h	Mo17 6 h	5.56397	11.4183	1.03716
GRMZM2G093096	NA	uncharacterized protein LOC100276005	B73 0 h	B73 6 h	4.63038	9.50026	1.03684
GRMZM2G426242	GO:0016758GO:0008152	udp-glycosyltransferase 89b1-like	Mo17 0 h	Mo17 6 h	0.396734	0.813881	1.03665
RPS20	NA	NA	Mo17 0 h	Mo17 6 h	7.31172	14.9939	1.03609
GRMZM2G039278	GO:0004497GO:0020037GO:0009055	cytochrome p450	Mo17 0 h	Mo17 6 h	5.80953	11.9116	1.03587
GRMZM2G176173	GO:0008270GO:0005622	constans-like 1	Mo17 0 h	Mo17 6 h	1.82629	3.74387	1.03561
GRMZM2G177726	GO:0004674GO:0006468GO:0004713GO:0005524	cysteine-rich receptor-like protein kinase 20-like	Mo17 0 h	Mo17 6 h	2.89092	5.92364	1.03495
GRMZM2G061602	GO:0004674GO:0006468GO:0005524	protein spa1-related 3-like	B73 0 h	B73 24 h	0.830645	1.70174	1.03471
GRMZM2G054807	NA	avr9 cf-9 rapidly elicited protein 137	Mo17 0 h	Mo17 6 h	1.27841	2.61865	1.03447
GRMZM2G061527	GO:0005515	probable lrr receptor-like serine threonine-protein kinase at1g74360-like	Mo17 0 h	Mo17 6 h	0.429566	0.879634	1.03403
GRMZM5G818431	NA	atp binding	Mo17 0 h	Mo17 6 h	4.09613	8.38187	1.03301
GRMZM2G427444,RPS11	NA	NA	B73 0 h	B73 24 h	12.4646	25.498	1.03255
GRMZM2G175076	GO:0045430GO:0009813	chalcone--flavonone isomerase	Mo17 0 h	Mo17 6 h	0.791447	1.61801	1.03165
GRMZM2G042756	GO:0003700GO:0006355	cbf protein 1	B73 0 h	B73 6 h	1.56128	3.19055	1.03108
GRMZM2G091124	NA	uncharacterized protein LOC100275426	Mo17 0 h	Mo17 6 h	15.4653	31.6034	1.03104
GRMZM2G146004	GO:0050825GO:0042309GO:0050826	NA	B73 0 h	B73 24 h	38.3104	78.2473	1.0303
GRMZM2G127857	GO:0003677	myb-related protein myb4-like	Mo17 0 h	Mo17 24 h	0.480779	0.981922	1.03024
GRMZM2G351469	NA	uncharacterized protein LOC100275855 precursor	Mo17 0 h	Mo17 24 h	3.98814	8.14457	1.03012
GRMZM5G821668	NA	uncharacterized protein LOC100384072 precursor	Mo17 0 h	Mo17 6 h	5.83744	11.9129	1.02911
GRMZM2G097884	NA	NA	Mo17 0 h	Mo17 6 h	1.10845	2.26087	1.02833
GRMZM2G036134	GO:0006508GO:0004190	nucleoid dna-binding-like protein	Mo17 0 h	Mo17 6 h	2.28149	4.65243	1.02801
CAB48	NA	NA	B73 0 h	B73 24 h	969.599	1976.82	1.02772
GRMZM2G479546	NA	nodulin-like protein	B73 0 h	B73 6 h	1.62217	3.30713	1.02766
GRMZM2G313184	GO:0004601GO:0006979GO:0020037GO:0009055	peroxidase 47-like	Mo17 0 h	Mo17 24 h	1.5629	3.18485	1.027
GRMZM2G076417	GO:0006508GO:0043086GO:0042802GO:0004252	subtilisin-like protease-like	Mo17 0 h	Mo17 24 h	1.63939	3.3404	1.02686
GRMZM2G366373	GO:0005840GO:0005634GO:0003735GO:0045449GO:0042309GO:0050826GO:0050825GO:0006412	iaa12 - auxin-responsive aux iaa family member	B73 0 h	B73 24 h	0.705836	1.43805	1.02671
GRMZM2G141392	GO:0006887GO:0000145	leucine zipper	Mo17 0 h	Mo17 6 h	0.598739	1.21973	1.02657
GRMZM2G444567	NA	uncharacterized protein LOC100275454	B73 0 h	B73 6 h	1.78561	3.63749	1.02653
GRMZM2G056407	GO:0050826GO:0050825GO:0042309GO:0003677	r2r3-myb transcription	Mo17 0 h	Mo17 6 h	5.13906	10.4683	1.02645
GRMZM2G028104	GO:0016747GO:0008152GO:0016491	3 -n-debenzoyl-2 -deoxytaxol n-benzoyltransferase-like	Mo17 0 h	Mo17 6 h	6.65291	13.5485	1.02608
GRMZM2G026943	GO:0006468GO:0004674GO:0004713GO:0005515GO:0005524GO:0031177	protein kinase receptor type precursor	Mo17 0 h	Mo17 6 h	1.76001	3.58314	1.02564
GRMZM2G430362	GO:0003676GO:0005524GO:0004386	atp-dependent rna helicase mitochondrial-like	Mo17 0 h	Mo17 6 h	3.12339	6.35866	1.02561
GRMZM2G066636	GO:0003824GO:0008152	catalytic hydrolase	B73 0 h	B73 6 h	11.9543	24.3287	1.02513
GRMZM2G070639	GO:0005634GO:0000785GO:0003677	kinesin-like protein	B73 0 h	B73 6 h	0.521399	1.06105	1.02504
GRMZM2G357112	NA	harpin inducing protein	Mo17 0 h	Mo17 6 h	1.47645	3.00458	1.02504
GRMZM2G141026	GO:0046983GO:0008171	o-methyltransferase zrp4	B73 0 h	B73 6 h	0.741981	1.50982	1.02492
GRMZM2G064096	GO:0048046GO:0030145GO:0045735	germin-like protein	B73 0 h	B73 24 h	310.686	632.194	1.02491
GRMZM2G018579	NA	protein	Mo17 0 h	Mo17 24 h	15.9681	32.4738	1.02408
GRMZM2G177668	GO:0004497GO:0020037GO:0009055	cytochrome p450 94a2-like	Mo17 0 h	Mo17 6 h	1.68219	3.41907	1.02326
GRMZM2G085246	GO:0004674GO:0006468GO:0005524GO:0005515GO:0004713	protein strubbelig-receptor family 3-like	B73 0 h	B73 24 h	6.86323	13.9487	1.02317
HSP70	NA	NA	Mo17 0 h	Mo17 6 h	1.34402	2.73088	1.02281
GRMZM2G028821	GO:0005737GO:0004364GO:0008152	glutathione s-transferase	B73 0 h	B73 6 h	21.9374	44.5722	1.02275
GRMZM2G049349	NA	sterol regulatory element-binding protein site 2	B73 0 h	B73 6 h	13.3531	27.1234	1.02236
GRMZM2G115660	GO:0005509	vacuolar-sorting receptor 7-like	Mo17 0 h	Mo17 6 h	3.70337	7.51909	1.02172
GRMZM2G119705	GO:0004983GO:0016021GO:0030598GO:0007186GO:0017148	ribosome-inactivating protein	Mo17 0 h	Mo17 6 h	5.23624	10.6282	1.02129
GRMZM2G039630	NA	membrane protein	B73 0 h	B73 6 h	14.6772	29.789	1.02121
GRMZM2G170452	NA	NA	B73 0 h	B73 24 h	7.25181	14.7172	1.02109
GRMZM2G177229	GO:0005634GO:0008270GO:0003723	splicing factor u2af 38 kda subunit	Mo17 0 h	Mo17 6 h	6.80916	13.8176	1.02096
GRMZM5G817964	NA	abc transporter g family member 11-like	B73 0 h	B73 6 h	0.695446	1.41123	1.02094
GRMZM2G114801	NA	atp binding	Mo17 0 h	Mo17 6 h	1.85189	3.7569	1.02055
AC233955.1_FG008	NA	NA	Mo17 0 h	Mo17 24 h	0.679984	1.37942	1.02049
GRMZM2G018793	GO:0003824	epoxide hydrolase 2	Mo17 0 h	Mo17 6 h	0.980567	1.98832	1.01986
RPOA	NA	NA	B73 0 h	B73 6 h	0.678417	1.37518	1.01938
GRMZM2G565911	NA	protein binding	Mo17 0 h	Mo17 24 h	0.435699	0.883167	1.01935
GRMZM2G178875	NA	pathogen-related protein	Mo17 0 h	Mo17 24 h	3.99962	8.10659	1.01923
GRMZM2G179462	GO:0016021	stress-induced hydrophobic peptide	Mo17 0 h	Mo17 24 h	1.58091	3.20366	1.01897
GRMZM2G159008	GO:0004437	type i inositol- -trisphosphate 5-phosphatase 1-like	B73 0 h	B73 6 h	0.717166	1.45301	1.01866
GRMZM2G111146	GO:0005634GO:0045449GO:0030528	transcription factor bhlh96-like	B73 0 h	B73 24 h	1.6348	3.31107	1.01819
GRMZM5G846082	NA	NA	B73 0 h	B73 6 h	14.8834	30.1352	1.01774
GRMZM2G000451	NA	endonuclease exonuclease phosphatase domain-containing protein	Mo17 0 h	Mo17 24 h	1.28608	2.60391	1.0177
GRMZM2G085378	GO:0006355GO:0005634GO:0003677GO:0004879GO:0003824	rossmann-fold nad -binding domain-containing protein	Mo17 0 h	Mo17 6 h	1.15276	2.33395	1.01768
GRMZM2G347488	GO:0008270	uncharacterized protein LOC100275505	Mo17 0 h	Mo17 6 h	0.749147	1.51659	1.01751
GRMZM2G140609	GO:0003735GO:0006412GO:0015935	40s ribosomal protein s23	Mo17 0 h	Mo17 6 h	5.51347	11.1612	1.01746
GRMZM2G050501	NA	ribosome biogenesis protein wdr12 homolog	Mo17 0 h	Mo17 6 h	4.87505	9.86732	1.01724
CNR9	NA	NA	Mo17 0 h	Mo17 6 h	1.74886	3.53928	1.01704
GRMZM2G165387	GO:0004674GO:0006468GO:0005524GO:0005515GO:0004713	protein kinase receptor type precursor	Mo17 0 h	Mo17 24 h	0.703069	1.42258	1.01677
GRMZM2G135362	GO:0006508GO:0004197GO:0005198	protein kinase-like	B73 0 h	B73 6 h	1.84158	3.7257	1.01657
GRMZM2G093096	NA	uncharacterized protein LOC100276005	Mo17 0 h	Mo17 6 h	6.28913	12.7218	1.01637
GRMZM2G166971	GO:0050825GO:0042309GO:0050826	phospholipase a2 family protein	Mo17 0 h	Mo17 6 h	1.52591	3.08612	1.01613
GRMZM2G114861	GO:0007018GO:0003777GO:0005524GO:0005875	kinesin 5	Mo17 0 h	Mo17 24 h	1.13264	2.2907	1.01609
GRMZM2G141219	GO:0003700GO:0006355	ap2-like ethylene-responsive transcription factor at1g16060-like	B73 0 h	B73 6 h	0.387273	0.782787	1.01527
GRMZM2G113033	GO:0015977GO:0016984	ribulose- -bisphosphate carboxylase oxygenase small subunit	B73 0 h	B73 6 h	938.846	1896.46	1.01435
GRMZM2G105368	NA	uncharacterized protein LOC100501050	B73 0 h	B73 24 h	1.57084	3.17246	1.01406
GRMZM2G052100	GO:0006950	abscisic stress ripening protein 1	Mo17 0 h	Mo17 6 h	1.42027	2.86654	1.01315
GRMZM5G853305	NA	ribosomal protein l16	B73 0 h	B73 24 h	8.57402	17.3049	1.01314
GRMZM2G427729	GO:0006629	protein	B73 0 h	B73 6 h	0.495642	1.00029	1.01305
AC233883.1_FG006	NA	NA	Mo17 0 h	Mo17 6 h	0.668597	1.34932	1.01303
GRMZM2G057386	GO:0003700GO:0006355	ethylene responsive element binding factor 5	Mo17 0 h	Mo17 24 h	0.781315	1.5768	1.01302
GRMZM5G867121	NA	hypothetical protein SORBIDRAFT_01g030610	Mo17 0 h	Mo17 6 h	1.11345	2.24617	1.01243
GRMZM2G131912	NA	probable pectate lyase 15-like	B73 0 h	B73 24 h	2.81483	5.67835	1.01242
GRMZM5G888860	NA	NA	B73 0 h	B73 6 h	2.8629	5.77148	1.01146
GRMZM2G043813	GO:0045449GO:0003677	nac domain ipr003441	B73 0 h	B73 6 h	0.474844	0.956956	1.011
GRMZM2G424577	GO:0006508GO:0004177	esterase lipase thioesterase family protein	Mo17 0 h	Mo17 6 h	4.43379	8.93484	1.0109
GRMZM2G038003	NA	hypothetical protein	Mo17 0 h	Mo17 6 h	2.20656	4.44637	1.01082
GRMZM2G477872	GO:0016020GO:0016887GO:0005524	pleiotropic drug resistance protein 2-like	Mo17 0 h	Mo17 6 h	1.0188	2.05264	1.0106
GRMZM2G112244	GO:0006813GO:0016021GO:0051260GO:0005249	uncharacterized protein LOC100381739 precursor	B73 0 h	B73 6 h	21.6179	43.5205	1.00947
GRMZM2G130953	GO:0005634GO:0045449	iaa15 - auxin-responsive aux iaa family member	Mo17 0 h	Mo17 6 h	3.23447	6.50884	1.00887
GRMZM2G097884	NA	NA	Mo17 0 h	Mo17 24 h	1.10845	2.22969	1.0083
GRMZM2G143782	GO:0005515	speckle-type poz protein	Mo17 0 h	Mo17 24 h	0.507302	1.01977	1.00733
GRMZM2G098988	GO:0005634GO:0045449GO:0030528	transcription factor bhlh144	B73 0 h	B73 6 h	0.87746	1.76219	1.00597
GRMZM2G115480	NA	af446877_1 at3g52740 f3c22_140	B73 0 h	B73 6 h	0.730516	1.46706	1.00594
GRMZM2G375113	NA	peptide transporter ptr2-like	Mo17 0 h	Mo17 6 h	1.33152	2.67207	1.00488
GRMZM2G153920	GO:0022891GO:0016021GO:0055085	sorbitol transporter	Mo17 0 h	Mo17 24 h	1.67006	3.35006	1.00429
GRMZM2G089282	NA	uncharacterized protein LOC100278091	Mo17 0 h	Mo17 6 h	5.08346	10.1965	1.0042
GRMZM2G132185	GO:0003700GO:0006355GO:0050825GO:0042309GO:0050826	ethylene-responsive transcription factor 4	Mo17 0 h	Mo17 6 h	3.18746	6.39198	1.00386
CNR10	NA	NA	Mo17 0 h	Mo17 24 h	14.6378	29.3476	1.00354
GRMZM2G044752	GO:0003700GO:0006355GO:0005634GO:0043565	homeobox-leucine zipper protein hat3	Mo17 0 h	Mo17 6 h	2.30422	4.61885	1.00326
GRMZM2G414252	GO:0005634GO:0045449GO:0030528	transcription factor hec1-like	Mo17 0 h	Mo17 6 h	7.1759	14.3811	1.00294
GRMZM2G319109	GO:0003924GO:0005525GO:0004789GO:0009228GO:0005622	fzo-like protein	B73 0 h	B73 24 h	10.2421	20.5258	1.00293
GRMZM2G312069	GO:0004497GO:0020037GO:0009055	cytochrome p450	B73 0 h	B73 6 h	1.31301	2.63123	1.00286
GRMZM2G347766	GO:0016491	n-acetylglucosaminyltransferase-like protein	Mo17 0 h	Mo17 6 h	1.60525	3.21615	1.00254
GRMZM2G145412	NA	zim motif family protein	Mo17 0 h	Mo17 6 h	1.03277	2.06914	1.00251
GRMZM5G883759	NA	uncharacterized protein LOC100275537 precursor	Mo17 0 h	Mo17 6 h	2.97645	5.96245	1.00231
GRMZM2G145374	GO:0008270GO:0005515	ring u-box domain-containing protein	Mo17 0 h	Mo17 24 h	0.526619	1.05491	1.00228
GRMZM2G117007	GO:0016301GO:0008152GO:0005524	zinc finger transcription factor-like protein	Mo17 0 h	Mo17 6 h	5.5547	11.1179	1.00111
GRMZM2G122038	NA	coatomer subunit beta -3	Mo17 0 h	Mo17 6 h	0.508189	1.01712	1.00106
GRMZM2G113060	GO:0003700GO:0006355	dre binding factor	B73 0 h	B73 6 h	8.18782	16.3776	1.00017
GRMZM2G106092	NA	NA	Mo17 0 h	Mo17 6 h	4.03069	2.01524	-1.00007
GRMZM2G094543	GO:0050825GO:0042309GO:0050826	uncharacterized protein LOC100274993 precursor	B73 0 h	B73 24 h	10.2535	5.12531	-1.00041
GRMZM2G161310	GO:0015904GO:0016021GO:0015520GO:0046677	probable peptide nitrate transporter at3g43790-like	B73 0 h	B73 6 h	22.781	11.3866	-1.00049
LIP	NA	NA	Mo17 0 h	Mo17 6 h	7.89316	3.94514	-1.00053
GRMZM2G130055	GO:0050825GO:0042309GO:0050826	NA	Mo17 0 h	Mo17 24 h	3.26736	1.63305	-1.00056
AC208110.2_FG007	NA	NA	Mo17 0 h	Mo17 6 h	29.9586	14.9689	-1.001
GRMZM2G177384	GO:0004497GO:0020037GO:0009055	obtusifoliol 14-alpha demethylase-like	B73 0 h	B73 24 h	0.825572	0.412378	-1.00143
GRMZM2G136534	GO:0004601GO:0006979GO:0020037GO:0009055	tpa: class iii peroxidase 119 precursor	Mo17 0 h	Mo17 24 h	10.3287	5.15811	-1.00175
GRMZM2G173124	GO:0008270GO:0003676	nucleic acid binding protein	Mo17 0 h	Mo17 24 h	8.76429	4.3768	-1.00176
GRMZM2G076613	NA	NA	Mo17 0 h	Mo17 24 h	1.64876	0.823013	-1.0024
GRMZM2G428216	NA	uncharacterized protein LOC100276732	B73 0 h	B73 6 h	983.799	491.038	-1.00253
GRMZM2G471362	NA	NA	Mo17 0 h	Mo17 6 h	4.56569	2.27842	-1.0028
GRMZM2G109326	GO:0030246	cobra-like protein 4	B73 0 h	B73 24 h	6.73273	3.35867	-1.0033
GRMZM2G057535	GO:0005737GO:0003746GO:0006414GO:0003924GO:0005525	elongation factor 1-	B73 0 h	B73 24 h	174.674	87.1077	-1.00379
GRMZM2G350225	NA	cbs domain-containing protein cbsx5-like	B73 0 h	B73 6 h	14.6749	7.31785	-1.00386
GRMZM2G313656	GO:0050825GO:0042309GO:0050826	sam domain family protein	B73 0 h	B73 6 h	1.72109	0.857899	-1.00444
GRMZM5G833207	NA	abc transporter b family member 4-like	B73 0 h	B73 24 h	3.78608	1.88708	-1.00455
GRMZM2G358830	GO:0006468GO:0016021GO:0005199GO:0004674GO:0004713GO:0007186GO:0005524	receptor protein kinase perk1	B73 0 h	B73 24 h	1.87169	0.932871	-1.0046
GRMZM2G122503	GO:0016020GO:0006810GO:0005337GO:0016747	benzyl alcohol o-benzoyltransferase-like	B73 0 h	B73 24 h	2.60806	1.29976	-1.00473
GRMZM2G028438	GO:0050825GO:0042309GO:0050826	gras family transcription factor	B73 0 h	B73 6 h	4.90049	2.44146	-1.00518
AC217947.4_FG002	GO:0016491GO:0005506GO:0010181GO:0009055	NA	B73 0 h	B73 24 h	5.48848	2.73435	-1.00521
GRMZM2G333875	NA	receptor protein kinase-like	B73 0 h	B73 6 h	14.0757	7.01122	-1.00547
GRMZM2G076410	NA	PREDICTED: uncharacterized protein LOC100843344	Mo17 0 h	Mo17 6 h	2.59056	1.29009	-1.0058
GRMZM2G434203	GO:0003700GO:0006355GO:0050825GO:0042309GO:0050826	ap2 erf domain-containing transcription factor	Mo17 0 h	Mo17 24 h	2.08229	1.03637	-1.00663
GRMZM2G000581	GO:0016020	secondary cell wall-related glycosyltransferase family 47	B73 0 h	B73 24 h	2.60834	1.29813	-1.0067
GRMZM2G374302	NA	arginine decarboxylase	Mo17 0 h	Mo17 6 h	250.366	124.576	-1.00701
GRMZM2G340656	NA	stachyose synthase precursor	B73 0 h	B73 24 h	995.572	495.162	-1.00763
AC233899.1_FG005	GO:0050825GO:0042309GO:0050826	NA	B73 0 h	B73 24 h	3.48859	1.73467	-1.00798
AC190636.3_FG005	GO:0016491	NA	B73 0 h	B73 24 h	1.70579	0.84813	-1.00808
GRMZM2G001079	GO:0016020GO:0015018GO:0050825GO:0042309GO:0050826	glycosyl transferase	B73 0 h	B73 6 h	2.36128	1.17368	-1.00852
GRMZM2G067156	NA	unknown	B73 0 h	B73 6 h	2.24019	1.11331	-1.00876
GRMZM2G346133	GO:0007017GO:0005875GO:0003777	dynein light chain flagellar outer arm	B73 0 h	B73 6 h	230.043	114.302	-1.00906
GRMZM2G475984	GO:0003700GO:0043565GO:0005634GO:0045449	wrky transcription factor	Mo17 0 h	Mo17 6 h	2.81433	1.39819	-1.00923
GRMZM2G064530	NA	uncharacterized protein LOC100384107 precursor	Mo17 0 h	Mo17 24 h	4.01107	1.99187	-1.00986
GRMZM2G164781	NA	unknown	B73 0 h	B73 6 h	2.38783	1.18574	-1.00991
GRMZM2G136571	GO:0003824GO:0016021GO:0004969GO:0007186	alpha beta fold family protein	Mo17 0 h	Mo17 6 h	1.9173	0.951932	-1.01015
GRMZM2G077036	NA	probable methyltransferase pmt15-like	B73 0 h	B73 6 h	19.8134	9.83688	-1.0102
AC202107.3_FG001	NA	NA	B73 0 h	B73 6 h	6.34868	3.15105	-1.01062
GRMZM2G467370	NA	unknown	B73 0 h	B73 6 h	21.5361	10.6874	-1.01085
GRMZM2G071478	GO:0006468GO:0016998GO:0004674GO:0004336GO:0004713GO:0006683GO:0005524	probable receptor-like protein kinase at1g49730-like	B73 0 h	B73 6 h	2.78379	1.38131	-1.01101
GRMZM2G412430	GO:0005634GO:0045449GO:0030528	transcription factor bhlh145-like	B73 0 h	B73 24 h	2.31147	1.14591	-1.01232
GRMZM2G180920	NA	protein	B73 0 h	B73 6 h	16.7112	8.28433	-1.01236
GRMZM2G442387	GO:0005488	binding protein	B73 0 h	B73 6 h	5.35915	2.65643	-1.01251
GRMZM2G451394	NA	NA	Mo17 0 h	Mo17 6 h	1.98103	0.981923	-1.01257
GRMZM2G397402	GO:0004497GO:0020037GO:0009055	cytochrome p450	B73 0 h	B73 24 h	6.97478	3.45662	-1.01278
GRMZM2G343048	NA	uncharacterized protein LOC100303855	B73 0 h	B73 6 h	8.12525	4.02625	-1.01298
GRMZM2G057672	NA	protein	B73 0 h	B73 24 h	19.0151	9.42169	-1.01309
GRMZM2G142802	NA	stem-specific protein tsjt1-like	Mo17 0 h	Mo17 6 h	780.139	386.524	-1.01317
GRMZM2G320373	GO:0050825GO:0042309GO:0050826	nonspecific lipid-transfer protein precursor	B73 0 h	B73 6 h	12.7916	6.33703	-1.01332
GRMZM2G427400	NA	NA	Mo17 0 h	Mo17 6 h	5.87346	2.90932	-1.01353
GRMZM2G180596	NA	protein	B73 0 h	B73 6 h	4.15322	2.05715	-1.01359
GRMZM2G074604	GO:0005737GO:0009058GO:0016841GO:0016211GO:0006559	phenylalanine ammonia-lyase	B73 0 h	B73 6 h	123.597	61.1829	-1.01444
ZRP4	NA	NA	Mo17 0 h	Mo17 24 h	2.36022	1.16829	-1.01452
GRMZM2G085504	GO:0005507GO:0050825GO:0050826GO:0042309GO:0009055	early nodulin-like protein 1 precursor	Mo17 0 h	Mo17 6 h	4.64303	2.298	-1.01469
GRMZM2G318652	GO:0050825GO:0042309GO:0050826	sigma factor binding protein	Mo17 0 h	Mo17 6 h	1.22841	0.607826	-1.01506
GRMZM2G341957	NA	uncharacterized protein LOC100277003	Mo17 0 h	Mo17 6 h	2.9654	1.46576	-1.01657
GRMZM2G100965	NA	uncharacterized protein LOC100383220	Mo17 0 h	Mo17 6 h	5.26598	2.60237	-1.01688
GRMZM2G171028	NA	plant viral-response family expressed	B73 0 h	B73 24 h	1.76804	0.873711	-1.01692
GRMZM2G180172	NA	chloroplast lumen common protein family-like protein	B73 0 h	B73 24 h	10.0274	4.9549	-1.01701
SPP2	NA	NA	B73 0 h	B73 6 h	8.66707	4.28225	-1.01717
GRMZM2G100349	NA	60s ribosomal protein	B73 0 h	B73 6 h	4.16025	2.05545	-1.01722
GRMZM2G429940	GO:0004674GO:0006468GO:0004713GO:0005524GO:0007165	protein	B73 0 h	B73 24 h	7.2552	3.58408	-1.01741
GRMZM2G075794	NA	hypothetical protein SORBIDRAFT_02g034730	B73 0 h	B73 6 h	2.66646	1.31706	-1.01761
GRMZM2G703772	NA	NA	Mo17 0 h	Mo17 6 h	12.4249	6.13302	-1.01857
GRMZM2G032766	GO:0016020GO:0051260	c2 domain-containing protein	B73 0 h	B73 24 h	23.785	11.7354	-1.01918
ZRP4	NA	NA	Mo17 0 h	Mo17 6 h	2.36022	1.16431	-1.01944
GRMZM2G049349	NA	sterol regulatory element-binding protein site 2	B73 0 h	B73 24 h	13.3531	6.58522	-1.01988
GRMZM2G071744	NA	uncharacterized protein LOC100192613	Mo17 0 h	Mo17 6 h	0.990594	0.488464	-1.02004
GRMZM2G108714	GO:0016747	3 -n-debenzoyl-2 -deoxytaxol n-benzoyltransferase-like	B73 0 h	B73 6 h	9.69288	4.77675	-1.0209
GRMZM2G151700	NA	actin associated protein	Mo17 0 h	Mo17 6 h	17.5959	8.66951	-1.02122
GRMZM2G176721	GO:0015904GO:0016021GO:0015520GO:0046677	protein spinster-like	B73 0 h	B73 6 h	1.4432	0.711046	-1.02126
GRMZM2G471594	GO:0008107GO:0016020GO:0042546	galactoside 2-alpha-l-fucosyltransferase	Mo17 0 h	Mo17 24 h	1.03796	0.511366	-1.02132
GRMZM2G421513	NA	unknown protein	B73 0 h	B73 24 h	1.29198	0.636376	-1.02164
GRMZM2G475059	NA	glutathione s- n-terminal domain containing expressed	B73 0 h	B73 24 h	62.1406	30.6056	-1.02174
AC187879.3_FG001	NA	NA	Mo17 0 h	Mo17 6 h	14.7215	7.25055	-1.02177
TIP1-2	NA	NA	B73 0 h	B73 6 h	2.84426	1.40055	-1.02206
GRMZM2G177947	GO:0004743GO:0000287GO:0006096GO:0030955	protein	Mo17 0 h	Mo17 6 h	0.953533	0.469434	-1.02236
GRMZM2G089698	GO:0016747	anthranilate n-benzoyltransferase protein 1	B73 0 h	B73 6 h	4.46765	2.1992	-1.02254
GRMZM2G371079	NA	uncharacterized protein LOC100277040	B73 0 h	B73 6 h	78.1304	38.4469	-1.02302
GRMZM2G324157	GO:0004674GO:0006468GO:0004713GO:0005524	cell division cycle 2-like protein	B73 0 h	B73 6 h	1.50061	0.738314	-1.02324
GRMZM5G802941	NA	NA	Mo17 0 h	Mo17 6 h	14.9101	7.33577	-1.02327
GRMZM2G034404	GO:0016597GO:0008152	act domain-containing protein	B73 0 h	B73 6 h	1.76406	0.867701	-1.02363
GRMZM2G328500	GO:0051287GO:0016616GO:0008152	udp-glucose 6- expressed	B73 0 h	B73 24 h	90.296	44.409	-1.02381
GRMZM2G468585	NA	hypothetical protein SORBIDRAFT_04g026630	B73 0 h	B73 24 h	4.40393	2.16534	-1.0242
GRMZM2G051619	GO:0005506GO:0050826GO:0050825GO:0042309GO:0016491	gibberellin 2-oxidase	Mo17 0 h	Mo17 6 h	5.45398	2.68161	-1.02421
GRMZM2G013920	NA	NA	Mo17 0 h	Mo17 6 h	45.4187	22.3219	-1.02483
GRMZM2G075562	GO:0008270GO:0005622	zinc finger protein constans-like 9-like	B73 0 h	B73 6 h	36.3626	17.866	-1.02524
GRMZM2G322618	GO:0004965GO:0016021GO:0007186	glycoprotein membrane precursor gpi-anchored protein	B73 0 h	B73 24 h	13.6903	6.72597	-1.02534
GRMZM2G067156	NA	unknown	B73 0 h	B73 24 h	2.24019	1.10058	-1.02535
GRMZM2G014729	GO:0003824GO:0005992	ramosa 3	Mo17 0 h	Mo17 24 h	2.20043	1.08068	-1.02585
GRMZM2G138455	GO:0045449GO:0008270GO:0003677	dof-type zinc finger protein	B73 0 h	B73 6 h	1.10844	0.544208	-1.02629
AC210013.4_FG003	GO:0008168GO:0006694	NA	Mo17 0 h	Mo17 6 h	0.893393	0.438626	-1.0263
GRMZM2G115422	GO:0050825GO:0016747GO:0042309GO:0050826	protein	Mo17 0 h	Mo17 6 h	2.84787	1.39809	-1.02643
GRMZM2G533147	NA	uncharacterized protein LOC100384145	Mo17 0 h	Mo17 6 h	30.3349	14.8789	-1.02771
GRMZM2G013170	GO:0017111GO:0000166	disease resistance protein rpp13-like	B73 0 h	B73 24 h	20.514	10.0584	-1.0282
GRMZM2G031660	GO:0005975GO:0004553	beta-glucosidase precursor	B73 0 h	B73 6 h	17.8552	8.75179	-1.02869
GRMZM2G075712	NA	uncharacterized protein LOC100303821	B73 0 h	B73 6 h	22.5554	11.0549	-1.02879
GRMZM2G090087	GO:0008152GO:0005524GO:0016491	delta-1-pyrroline-5-carboxylate dehydrogenase mitochondrial-like	B73 0 h	B73 6 h	19.3178	9.46729	-1.02891
GRMZM2G168985	GO:0006468GO:0004674GO:0005529GO:0004713GO:0005524GO:0048544	receptor-like serine threonine-protein kinase sd1-8-like	B73 0 h	B73 24 h	1.01083	0.495143	-1.02963
GRMZM2G031637	GO:0031072	protein	B73 0 h	B73 6 h	2.48148	1.21551	-1.02964
GRMZM2G004572	GO:0006468GO:0004674GO:0004713GO:0005515GO:0005524GO:0031177	strubbelig-receptor family 6	B73 0 h	B73 24 h	1.93596	0.947882	-1.03027
GRMZM2G322819	GO:0006508GO:0004252	prolyl endopeptidase-like	B73 0 h	B73 24 h	1.32448	0.648284	-1.03073
GRMZM2G527017	NA	uncharacterized protein LOC100383628	Mo17 0 h	Mo17 6 h	18.5814	9.0946	-1.03078
GRMZM2G339091	GO:0003779GO:0006508GO:0004185	serine carboxypeptidase ii	B73 0 h	B73 6 h	33.7821	16.5338	-1.03084
GRMZM2G148904	GO:0008168GO:0008152	methyltransferase ddb_g0268948-like	B73 0 h	B73 6 h	52.6185	25.752	-1.03088
GRMZM2G389070	NA	uncharacterized protein LOC100277691	B73 0 h	B73 24 h	10.4193	5.09908	-1.03095
GRMZM2G142898	GO:0016020GO:0016760GO:0008270GO:0005515GO:0030244	cellulose synthase	B73 0 h	B73 24 h	4.76895	2.33374	-1.03103
GRMZM2G084445	NA	uncharacterized protein LOC100277269	Mo17 0 h	Mo17 6 h	1.10226	0.539368	-1.03112
GRMZM2G136534	GO:0004601GO:0006979GO:0020037GO:0009055	tpa: class iii peroxidase 119 precursor	Mo17 0 h	Mo17 6 h	10.3287	5.05376	-1.03123
GRMZM2G146981	NA	transposon pong sub-class	Mo17 0 h	Mo17 6 h	13.2255	6.47042	-1.03139
GRMZM2G176354	NA	NA	Mo17 0 h	Mo17 6 h	12.0864	5.91204	-1.03166
GRMZM2G136580	GO:0016757	symbiosis-related protein	Mo17 0 h	Mo17 6 h	12.4674	6.09701	-1.03198
GRMZM2G076389	GO:0006887GO:0000145	leucine zipper-containing protein	B73 0 h	B73 6 h	1.42278	0.695749	-1.03207
GRMZM2G311036	GO:0046983GO:0008171	o-methyltransferase zrp4	B73 0 h	B73 24 h	6.38674	3.12232	-1.03246
GRMZM2G081053	NA	ankyrin repeat domain-containing protein	Mo17 0 h	Mo17 24 h	2.06094	1.00735	-1.03273
GRMZM2G380377	GO:0003700GO:0006355GO:0050825GO:0042309GO:0050826	transcription factor cbf1	B73 0 h	B73 6 h	1.78914	0.874415	-1.03288
GRMZM2G037265	NA	alkaline alpha-galactosidase seed imbibition protein	Mo17 0 h	Mo17 24 h	66.7809	32.6347	-1.03303
GRMZM2G122848	GO:0008270GO:0005515	zinc finger	Mo17 0 h	Mo17 6 h	2.37244	1.15924	-1.03319
GRMZM2G399112	NA	hypothetical protein SORBIDRAFT_04g032340	Mo17 0 h	Mo17 24 h	3.82753	1.87018	-1.03324
GRMZM2G011006	NA	unknown	Mo17 0 h	Mo17 24 h	271.162	132.451	-1.0337
GRMZM2G446220	NA	delay of germination 1	B73 0 h	B73 6 h	2.26526	1.10632	-1.03391
GRMZM5G882427	NA	anthocyanin 5-aromatic acyltransferase-like	B73 0 h	B73 6 h	1.85481	0.905569	-1.03437
GRMZM2G134023	GO:0008270GO:0005515	ring-h2 finger protein atl2l	B73 0 h	B73 6 h	5.06969	2.47511	-1.0344
GRMZM2G164486	NA	NA	B73 0 h	B73 6 h	40.9001	19.9535	-1.03546
GRMZM2G144956	NA	NA	Mo17 0 h	Mo17 6 h	25.1867	12.2809	-1.03625
GRMZM2G031790	GO:0006633GO:0016020GO:0008415	3-ketoacyl- synthase 11-like	Mo17 0 h	Mo17 24 h	12.4711	6.08072	-1.03628
GRMZM2G032807	NA	protein	B73 0 h	B73 6 h	36.9347	18.008	-1.03634
GRMZM2G419166	NA	NA	Mo17 0 h	Mo17 6 h	2.05777	1.00316	-1.03653
GRMZM2G157172	GO:0008202	osbp(oxysterol binding protein)-related protein 1c	B73 0 h	B73 6 h	1.37477	0.669971	-1.03702
GRMZM2G455978	GO:0007155GO:0015629GO:0005198	protein	Mo17 0 h	Mo17 6 h	1.13594	0.553466	-1.03732
GRMZM2G162007	GO:0008270GO:0055114GO:0016491	quinone oxidoreductase	Mo17 0 h	Mo17 6 h	1.39287	0.678563	-1.03751
GRMZM2G068220	GO:0005215GO:0016020GO:0006810	adenine guanine permease azg2-like	B73 0 h	B73 24 h	1.77122	0.862871	-1.03752
GRMZM2G136372	NA	pathogenesis-related protein 5	B73 0 h	B73 6 h	17.7075	8.6253	-1.03771
GRMZM6G577189	NA	NA	Mo17 0 h	Mo17 6 h	115.628	56.3179	-1.03783
GRMZM2G122302	GO:0005507GO:0009055	blue copper protein	B73 0 h	B73 6 h	22.3591	10.8869	-1.03827
GRMZM2G034985	NA	unknown	Mo17 0 h	Mo17 24 h	28.128	13.6874	-1.03916
GRMZM2G071307	NA	uncharacterized protein LOC100383884	Mo17 0 h	Mo17 24 h	1.31385	0.639328	-1.03917
GRMZM2G136765	GO:0003824	protein phosphatase 2c	Mo17 0 h	Mo17 6 h	6.59769	3.20865	-1.03999
GRMZM2G437912	GO:0004664GO:0009094	arogenate dehydratase prephenate dehydratase chloroplastic-like	B73 0 h	B73 6 h	12.7761	6.20945	-1.04091
GRMZM2G161472	GO:0004497GO:0020037GO:0009055	ent-kaurene oxidase	B73 0 h	B73 24 h	2.80867	1.36496	-1.04103
GRMZM2G082191	GO:0006468GO:0004674GO:0009058GO:0004713GO:0005515GO:0005524GO:0030170	leucine-rich repeat receptor-like protein kinase	Mo17 0 h	Mo17 6 h	1.77815	0.863587	-1.04196
GRMZM2G019515	GO:0050661GO:0050660GO:0004499GO:0008152GO:0043087GO:0009055	disulfide oxidoreductase monooxygenase oxidoreductase	B73 0 h	B73 6 h	2.74838	1.3341	-1.04272
GRMZM2G132367	GO:0003700GO:0006355GO:0005634GO:0043565	homeodomain-leucine zipper transcription factor ipi-1	B73 0 h	B73 6 h	5.47857	2.65926	-1.04277
GRMZM5G858471	NA	leucyl-trna synthetase	Mo17 0 h	Mo17 6 h	9.21543	4.47179	-1.0432
GRMZM2G085924	GO:0046983GO:0008171	o-methyltransferase family expressed	Mo17 0 h	Mo17 6 h	82.5821	40.0557	-1.04382
GRMZM2G166452	GO:0051260GO:0016020GO:0050825GO:0042309GO:0050826	NA	B73 0 h	B73 6 h	4.4849	2.1751	-1.04399
GRMZM2G139293	NA	protein	B73 0 h	B73 6 h	42.2767	20.5008	-1.04418
GRMZM2G010962	GO:0005529GO:0048544	g-type lectin s-receptor-like serine threonine-protein kinase b120-like	Mo17 0 h	Mo17 6 h	1.32187	0.64091	-1.04439
GRMZM2G477340	GO:0006659	phosphatidylserine synthase 2-like	B73 0 h	B73 24 h	1.47823	0.716652	-1.04453
GRMZM2G067702	NA	two-component response regulator arr1	B73 0 h	B73 6 h	14.9857	7.26281	-1.04499
GRMZM2G148441	GO:0004497GO:0020037GO:0009055	cytochrome p450 93a1-like	B73 0 h	B73 6 h	1.56504	0.758491	-1.045
GRMZM2G033236	NA	NA	Mo17 0 h	Mo17 6 h	121.642	58.9283	-1.04561
GRMZM2G018579	NA	protein	B73 0 h	B73 6 h	21.8294	10.5734	-1.04583
GRMZM2G422782	NA	uncharacterized protein LOC100272680	B73 0 h	B73 24 h	6.41182	3.1049	-1.04619
GRMZM2G013530	GO:0016747	agmatine coumaroyltransferase-2-like	Mo17 0 h	Mo17 24 h	1.00426	0.486219	-1.04645
GRMZM2G351330	GO:0043565GO:0006265GO:0003700GO:0005634GO:0006355GO:0003690	homeodomain leucine zipper protein	B73 0 h	B73 24 h	4.70364	2.27727	-1.04647
GRMZM2G141607	GO:0009239GO:0005488GO:0008667	3-ketoacyl- reductase	Mo17 0 h	Mo17 24 h	1.74996	0.846965	-1.04695
GRMZM2G320269	GO:0004601GO:0006979GO:0020037GO:0009055	protein	Mo17 0 h	Mo17 24 h	4.21192	2.03794	-1.04737
GRMZM2G008726	NA	lysine decarboxylase-like protein	B73 0 h	B73 24 h	2.39593	1.15911	-1.04757
GRMZM5G812272	NA	wrky transcription	B73 0 h	B73 6 h	2.59382	1.25439	-1.04809
GRMZM2G429322	GO:0016020GO:0006865GO:0008152GO:0016491	lysine histidine transporter 1-like	B73 0 h	B73 24 h	4.61994	2.2341	-1.04818
GRMZM2G122447	NA	vq motif family protein	Mo17 0 h	Mo17 6 h	6.21767	3.00668	-1.0482
GRMZM2G330945	NA	cold regulated protein 27	Mo17 0 h	Mo17 6 h	2.24702	1.08618	-1.04875
GRMZM2G082959	GO:0016787GO:0008152	cxe carboxylesterase	B73 0 h	B73 24 h	2.51299	1.21466	-1.04885
GRMZM5G836322	NA	uncharacterized protein LOC100274842	B73 0 h	B73 6 h	1.74343	0.841525	-1.05085
GRMZM2G377647	NA	uncharacterized protein LOC100276586	B73 0 h	B73 6 h	2.58959	1.24994	-1.05086
GRMZM2G124815	GO:0016747	uncharacterized acetyltransferase at3g50280-like	B73 0 h	B73 24 h	2.42866	1.17223	-1.05091
GRMZM2G146298	NA	uncharacterized protein LOC100216699	Mo17 0 h	Mo17 6 h	9.20903	4.44382	-1.05125
GRMZM2G180452	GO:0005634GO:0045449GO:0030528	helix-loop-helix dna-binding domain containing expressed	B73 0 h	B73 6 h	1.21952	0.588337	-1.05159
GRMZM5G843584	NA	uncharacterized protein LOC100384657	B73 0 h	B73 6 h	1.7932	0.864815	-1.05208
GRMZM2G087870	GO:0006464	ubiquitin	Mo17 0 h	Mo17 6 h	28.1712	13.5823	-1.05249
GRMZM2G152135	NA	beta-carotene hydroxylase 1	Mo17 0 h	Mo17 6 h	12.9758	6.25356	-1.05307
GRMZM2G496770	NA	transcription factor laf1-like	B73 0 h	B73 24 h	2.00295	0.965183	-1.05325
AC207628.4_FG011	NA	NA	Mo17 0 h	Mo17 6 h	1.74356	0.840152	-1.05332
GRMZM2G472087	NA	af361857_1 at2g46220	Mo17 0 h	Mo17 6 h	4.60033	2.21666	-1.05335
GRMZM2G041369	GO:0004607GO:0006629	acyltransferase ( kd)	Mo17 0 h	Mo17 6 h	1.67362	0.806284	-1.05361
GRMZM2G144668	GO:0005506GO:0050826GO:0050825GO:0042309GO:0016491	desacetoxyvindoline 4-	B73 0 h	B73 24 h	47.869	23.0488	-1.0544
GRMZM2G095287	GO:0042578GO:0005975GO:0050825GO:0042309GO:0050826	fructose- - chloroplastic-like	Mo17 0 h	Mo17 6 h	18.1685	8.7478	-1.05445
GRMZM2G455290	NA	NA	Mo17 0 h	Mo17 6 h	4.40304	2.11952	-1.05476
GRMZM2G174855	GO:0005618GO:0048046GO:0016762GO:0006073GO:0004553	probable xyloglucan endotransglucosylase hydrolase protein 8-like	Mo17 0 h	Mo17 6 h	2.90916	1.39963	-1.05556
GRMZM2G001721	NA	uncharacterized plant-specific domain tigr01568 family expressed	B73 0 h	B73 6 h	4.65824	2.24005	-1.05625
GRMZM2G169149	GO:0003700GO:0043565GO:0005634GO:0045449	wrky62 - superfamily of tfs having wrky and zinc finger domains	B73 0 h	B73 6 h	2.73451	1.31497	-1.05626
GRMZM2G460138	NA	hypothetical protein	B73 0 h	B73 6 h	68.8054	33.0667	-1.05714
GRMZM5G879872	NA	metal ion binding	B73 0 h	B73 24 h	2.05536	0.987742	-1.05719
GRMZM2G003306	GO:0006334GO:0003677GO:0005634GO:0000786	histone h2a	B73 0 h	B73 6 h	37.824	18.1757	-1.05729
GRMZM2G123212	GO:0005634GO:0006355GO:0008270GO:0005515GO:0003677GO:0004879	ubiquitin-protein ligase cip8	Mo17 0 h	Mo17 6 h	2.34482	1.1267	-1.05738
GRMZM2G047167	GO:0008270GO:0005515	protein binding protein	B73 0 h	B73 6 h	1.02992	0.494751	-1.05776
GRMZM2G087326	GO:0005794GO:0030244GO:0007047GO:0016758GO:0009505GO:0030054	reversibly glycosylated polypeptide	B73 0 h	B73 24 h	66.1464	31.7671	-1.05813
GRMZM2G131281	GO:0003700GO:0006355	ap2 domain transcription factor	Mo17 0 h	Mo17 6 h	3.10294	1.49019	-1.05814
GRMZM2G702129	NA	NA	Mo17 0 h	Mo17 6 h	20.5727	9.8774	-1.05853
GRMZM2G037265	NA	alkaline alpha-galactosidase seed imbibition protein	Mo17 0 h	Mo17 6 h	66.7809	32.0596	-1.05868
GRMZM2G128233	NA	plant viral-response family protein	Mo17 0 h	Mo17 6 h	6.3511	3.04841	-1.05895
GRMZM2G097129	NA	hypothetical protein	Mo17 0 h	Mo17 6 h	20.749	9.95885	-1.05899
TUBB5	NA	NA	B73 0 h	B73 24 h	35.8127	17.1874	-1.05912
GRMZM2G014240	GO:0016020GO:0015992GO:0009678GO:0004427	vacuolar proton-inorganic pyrophosphatase	B73 0 h	B73 24 h	59.7922	28.6816	-1.05983
GRMZM2G030567	NA	hypothetical protein SORBIDRAFT_01g049390	Mo17 0 h	Mo17 6 h	3.82485	1.83454	-1.05998
GRMZM2G072529	GO:0005506GO:0016491	acc oxidase	B73 0 h	B73 24 h	20.8743	10.0047	-1.06105
GRMZM2G127857	GO:0003677	myb-related protein myb4-like	B73 0 h	B73 6 h	4.97695	2.38501	-1.06127
GRMZM2G358153	GO:0004568GO:0006032	chitinase 1	B73 0 h	B73 24 h	21.0182	10.0678	-1.06189
GRMZM2G174558	NA	dna-binding wrky	B73 0 h	B73 24 h	10.4667	5.01319	-1.062
GRMZM2G050997	GO:0050660GO:0009690GO:0019139GO:0009055	cytokinin oxidase	B73 0 h	B73 24 h	11.9504	5.72327	-1.06215
GRMZM2G013430	GO:0005737GO:0006535GO:0050825GO:0042309GO:0050826GO:0009001	serine acetyltransferase mitochondrial	B73 0 h	B73 24 h	2.26068	1.08239	-1.06253
GRMZM2G121649	NA	65-kda microtubule-associated protein 7-like	B73 0 h	B73 6 h	20.7793	9.94251	-1.06346
GRMZM2G021909	GO:0005543	epsin n-terminal homology domain-containing protein	B73 0 h	B73 24 h	1.09548	0.52394	-1.06409
GRMZM2G055101	GO:0005975GO:0004553	endo- -beta-xylanase c	Mo17 0 h	Mo17 6 h	1.35022	0.645704	-1.06425
TIP3-1	NA	NA	Mo17 0 h	Mo17 24 h	2.03261	0.971972	-1.06435
GRMZM2G080409	NA	uncharacterized protein LOC100193136	Mo17 0 h	Mo17 6 h	3.86673	1.84868	-1.06462
GRMZM2G026470	GO:0005737GO:0006796GO:0000287GO:0004427	soluble inorganic pyrophosphatase	B73 0 h	B73 6 h	119.562	57.1126	-1.06587
GRMZM6G441368	NA	NA	B73 0 h	B73 24 h	4.303	2.05534	-1.06597
GRMZM2G015892	GO:0004834GO:0006568	indole synthase	B73 0 h	B73 6 h	11.5449	5.51355	-1.06621
GRMZM5G883632	NA	protein faf- chloroplastic-like	Mo17 0 h	Mo17 6 h	2.24596	1.07226	-1.06668
GRMZM2G153138	GO:0006886GO:0005622	thioesterase family protein	B73 0 h	B73 6 h	16.8331	8.0336	-1.06718
GRMZM5G802881	NA	nucleobase-ascorbate transporter 11-like	Mo17 0 h	Mo17 6 h	14.2511	6.80122	-1.06721
GRMZM2G122357	NA	seed maturation protein	B73 0 h	B73 6 h	18.8495	8.99319	-1.06762
GRMZM2G312201	GO:0045449GO:0003677	pentatricopeptide repeat-containing protein mitochondrial-like	B73 0 h	B73 24 h	8.01189	3.82192	-1.06784
GRMZM2G170016	GO:0020037	membrane steroid-binding protein 2	B73 0 h	B73 24 h	2.30099	1.0974	-1.06817
GRMZM2G042933	GO:0033179GO:0015986GO:0015078	probable amino acid permease 7-like	B73 0 h	B73 6 h	4.12641	1.9676	-1.06845
GRMZM2G101125	NA	vacuolar amino acid transporter 1-like	B73 0 h	B73 24 h	5.13192	2.44682	-1.06859
GRMZM5G813768	NA	unknown	Mo17 0 h	Mo17 24 h	11.7915	5.62154	-1.06872
GRMZM2G336909	NA	histone-lysine n- h3 lysine-9 specific suvh4-like	Mo17 0 h	Mo17 6 h	9.62923	4.59019	-1.06887
GRMZM2G034727	NA	NA	Mo17 0 h	Mo17 6 h	84.9251	40.4766	-1.0691
H3C2	NA	NA	B73 0 h	B73 6 h	12.0986	5.76589	-1.06922
GRMZM2G048801	GO:0004674GO:0006468GO:0005524GO:0005515GO:0004713	leucine rich repeat family protein	B73 0 h	B73 6 h	0.815688	0.388717	-1.0693
AC205521.3_FG003	NA	NA	B73 0 h	B73 6 h	1.23957	0.590625	-1.06953
GRMZM2G078210	NA	protein	Mo17 0 h	Mo17 24 h	1.45148	0.691576	-1.06957
GRMZM2G125991	GO:0005975GO:0004553	endoglucanase 1 precursor	B73 0 h	B73 6 h	1.23643	0.588858	-1.07019
GRMZM2G175995	GO:0050825GO:0042309GO:0050826	auxin regulated gene involved in organ size 5	Mo17 0 h	Mo17 24 h	11.4343	5.4442	-1.07058
GRMZM5G877956	NA	unknown	Mo17 0 h	Mo17 6 h	0.914662	0.435333	-1.07112
GRMZM2G051683	GO:0016758GO:0008152	anthocyanidin -o-glucosyltransferase-like	B73 0 h	B73 6 h	7.75161	3.68258	-1.07378
GRMZM2G496770	NA	transcription factor laf1-like	B73 0 h	B73 6 h	2.00295	0.950343	-1.07561
GRMZM2G013214	GO:0050826GO:0050825GO:0042309GO:0008152GO:0016491	betaine aldehyde dehydrogenase	B73 0 h	B73 6 h	30.4852	14.4595	-1.07609
GRMZM2G141931	GO:0006457GO:0051082GO:0005524	endoplasmin-like protein	B73 0 h	B73 24 h	60.2369	28.555	-1.0769
GRMZM2G033799	GO:0016847GO:0009058GO:0030170GO:0016769	aspartate aminotransferase	B73 0 h	B73 6 h	10.387	4.92374	-1.07696
GRMZM2G053720	GO:0004657GO:0006537GO:0006562	proline dehydrogenase	B73 0 h	B73 6 h	47.871	22.6873	-1.07727
GRMZM2G002131	GO:0003700GO:0006355GO:0005634GO:0043565	heat shock transcription factor hsf4	B73 0 h	B73 6 h	2.7786	1.3164	-1.07776
GRMZM2G000581	GO:0016020	secondary cell wall-related glycosyltransferase family 47	B73 0 h	B73 6 h	2.60834	1.23517	-1.07843
GRMZM2G359018	GO:0005783	seed maturation protein	B73 0 h	B73 24 h	3.72226	1.76207	-1.07891
GRMZM2G056988	GO:0031072GO:0006457GO:0051082	dnaj protein	Mo17 0 h	Mo17 6 h	1.2849	0.608122	-1.07923
GRMZM2G372058	GO:0005515	leucine rich repeat family expressed	B73 0 h	B73 24 h	11.8808	5.62287	-1.07925
GRMZM2G087186	NA	pyruvate decarboxylase	B73 0 h	B73 24 h	16.4182	7.76882	-1.07953
GRMZM2G587231	NA	uncharacterized protein LOC100383178	Mo17 0 h	Mo17 6 h	36.6633	17.3315	-1.08094
GRMZM2G098696	GO:0003700GO:0006355GO:0005634GO:0043565	heat shock factor protein 7	B73 0 h	B73 6 h	8.25908	3.90273	-1.0815
GRMZM2G333095	NA	uncharacterized protein LOC100277591	B73 0 h	B73 6 h	10.1254	4.78018	-1.08284
GRMZM5G828581	NA	uncharacterized membrane protein at1g06890-like	B73 0 h	B73 24 h	1.53282	0.723562	-1.083
GRMZM2G071744	NA	uncharacterized protein LOC100192613	B73 0 h	B73 24 h	1.50282	0.709403	-1.083
GRMZM2G051943	GO:0016998GO:0016021GO:0008061GO:0004994GO:0004568GO:0006032GO:0007186	chitinase	B73 0 h	B73 6 h	9.90135	4.67254	-1.08342
GRMZM2G372068	GO:0016758GO:0008152	hydroquinone glucosyltransferase	Mo17 0 h	Mo17 6 h	5.49637	2.59351	-1.08357
GRMZM2G051219	GO:0000162GO:0004048	anthranilate phosphoribosyltransferase	B73 0 h	B73 6 h	28.6284	13.505	-1.08396
GRMZM2G125571	NA	l-type lectin-domain containing receptor kinase -like	B73 0 h	B73 24 h	2.82698	1.33345	-1.08409
GRMZM5G843584	NA	uncharacterized protein LOC100384657	Mo17 0 h	Mo17 6 h	0.883318	0.416462	-1.08475
GRMZM2G149024	GO:0016757	cazy family gt8	B73 0 h	B73 24 h	0.823597	0.388267	-1.08489
GRMZM2G175761	GO:0008270	pollen-specific protein sf3	B73 0 h	B73 6 h	3.18173	1.49875	-1.08605
GRMZM2G079925	GO:0050825GO:0042309GO:0050826	pentatricopeptide repeat-containing protein	Mo17 0 h	Mo17 6 h	1.41105	0.664519	-1.08639
GRMZM2G323622	GO:0007018GO:0003777GO:0005524GO:0005875	kinesin calponin homology and calcium binding and coiled-coil domain-containing protein	B73 0 h	B73 6 h	0.844776	0.397434	-1.08785
GRMZM2G071087	GO:0004721	protein phosphatase 2c containing expressed	Mo17 0 h	Mo17 6 h	64.8218	30.4857	-1.08834
GRMZM2G464393	GO:0005515	protein binding protein	B73 0 h	B73 6 h	2.21008	1.03877	-1.08922
GRMZM5G899308	NA	uncharacterized protein LOC100384155	B73 0 h	B73 6 h	27.836	13.0811	-1.08947
GRMZM2G041344	GO:0008270GO:0005515	ring-h2 finger protein atl5f	B73 0 h	B73 24 h	0.923621	0.434008	-1.08958
GRMZM2G007195	GO:0016857GO:0050662GO:0006694GO:0003854GO:0045226GO:0008831	udp-glucuronic acid decarboxylase	B73 0 h	B73 6 h	39.8746	18.7366	-1.08961
GRMZM2G148831	NA	hypothetical protein SORBIDRAFT_02g002380	B73 0 h	B73 6 h	1.06219	0.498691	-1.09083
GRMZM2G017022	GO:0006468GO:0004713GO:0005524	probable lrr receptor-like serine threonine-protein kinase at2g24230-like	B73 0 h	B73 24 h	8.96389	4.20824	-1.09091
GRMZM2G076329	GO:0005634GO:0006260GO:0008270GO:0003677	replication factor a	B73 0 h	B73 24 h	0.798017	0.37464	-1.09091
GRMZM2G089836	GO:0005975GO:0015232GO:0015886GO:0016020GO:0017004GO:0004553	soluble acid invertase	Mo17 0 h	Mo17 6 h	12.673	5.94936	-1.09095
GRMZM2G026147	GO:0005576GO:0019953	expansin-like 3 precursor	Mo17 0 h	Mo17 6 h	19.945	9.36298	-1.09099
GRMZM2G113129	NA	f-box protein at2g16365-like	Mo17 0 h	Mo17 6 h	10.4371	4.89942	-1.09104
GRMZM2G115422	GO:0050825GO:0016747GO:0042309GO:0050826	protein	Mo17 0 h	Mo17 24 h	2.84787	1.33674	-1.09117
GRMZM2G443180	NA	uncharacterized protein LOC100191881	B73 0 h	B73 24 h	1.24134	0.582506	-1.09155
GRMZM2G157869	NA	hypersensitive-induced response protein	Mo17 0 h	Mo17 24 h	8.19351	3.8448	-1.09157
GRMZM2G330012	NA	saur family protein	Mo17 0 h	Mo17 24 h	1.98212	0.929691	-1.09222
GRMZM2G170542	NA	uncharacterized protein LOC100382838	Mo17 0 h	Mo17 24 h	21.6001	10.1302	-1.09237
AC209845.4_FG010	GO:0003677	NA	Mo17 0 h	Mo17 6 h	2.57258	1.20614	-1.09282
GRMZM2G065829	GO:0008270GO:0003677	uncharacterized protein LOC100194332	B73 0 h	B73 6 h	6.07372	2.8474	-1.09294
GRMZM2G318156	NA	NA	Mo17 0 h	Mo17 24 h	2.01115	0.942833	-1.09295
GRMZM2G148773	NA	unknown	B73 0 h	B73 24 h	1.63801	0.767491	-1.09373
GRMZM2G039383	NA	nonspecific lipid-transfer protein precursor	Mo17 0 h	Mo17 6 h	7.43311	3.48018	-1.09481
GRMZM2G051806	GO:0004396GO:0006096GO:0005524	hexokinase 2	B73 0 h	B73 6 h	10.7218	5.01907	-1.09506
GRMZM2G071478	GO:0006468GO:0016998GO:0004674GO:0004336GO:0004713GO:0006683GO:0005524	probable receptor-like protein kinase at1g49730-like	B73 0 h	B73 24 h	2.78379	1.30312	-1.09508
GRMZM2G181219	NA	lipase-like protein	Mo17 0 h	Mo17 6 h	2.34657	1.09839	-1.09517
GRMZM2G125032	GO:0005975GO:0004553	beta- -glucanase	B73 0 h	B73 6 h	4.99863	2.33962	-1.09526
GRMZM2G003970	NA	uncharacterized protein LOC100193759	B73 0 h	B73 24 h	66.0646	30.9128	-1.09567
GRMZM2G107597	NA	bidirectional sugar transporter sweet16-like	B73 0 h	B73 6 h	0.945812	0.442483	-1.09593
GRMZM2G142870	GO:0016021GO:0006810GO:0042626GO:0005524	abc transporter c family member 4-like	B73 0 h	B73 24 h	13.5283	6.32877	-1.09598
GRMZM2G138074	GO:0004497GO:0020037GO:0009055	cytochrome p450	B73 0 h	B73 24 h	61.3898	28.7131	-1.09629
GRMZM2G701781	NA	NA	Mo17 0 h	Mo17 6 h	29.8639	13.9653	-1.09656
GRMZM2G135044	GO:0016020GO:0008152GO:0016491	mtn21-like protein	Mo17 0 h	Mo17 6 h	4.05156	1.89455	-1.09662
GRMZM2G170692	GO:0005737GO:0009058GO:0016841GO:0016211GO:0006559	phenylalanine ammonia-lyase	B73 0 h	B73 24 h	4.00363	1.87156	-1.09707
GRMZM2G135385	GO:0020037	cytochrome b5	B73 0 h	B73 24 h	17.1531	8.01707	-1.09732
GRMZM2G176568	GO:0003677	myb transcription factor	B73 0 h	B73 6 h	2.13647	0.998242	-1.09777
GRMZM2G011523	GO:0005576GO:0004867	bowman-birk type wound-induced proteinase inhibitor wip1 precursor	B73 0 h	B73 6 h	79.8244	37.2822	-1.09834
GRMZM5G812272	NA	wrky transcription	B73 0 h	B73 24 h	2.59382	1.21114	-1.09871
GRMZM2G405662	GO:0046872GO:0030001	protein	B73 0 h	B73 6 h	5.85884	2.73175	-1.10079
GRMZM2G057186	GO:0003824	vtc2-like protein	B73 0 h	B73 24 h	64.7322	30.1779	-1.10099
GRMZM2G076348	GO:0016787	endo- -beta-d-glucanase precursor	B73 0 h	B73 6 h	2.22792	1.038	-1.10189
GRMZM2G480106	GO:0008270GO:0005515	zinc c3hc4 type family protein	B73 0 h	B73 24 h	2.65583	1.23704	-1.10227
GRMZM2G083810	GO:0006508GO:0004252	heat-shock protein	B73 0 h	B73 6 h	1.51247	0.704136	-1.10298
GRMZM2G427697	NA	unknown	B73 0 h	B73 6 h	7.54472	3.5121	-1.10313
GRMZM2G139250	GO:0005634GO:0003677GO:0006355GO:0050825GO:0042309GO:0050826GO:0004879	unknown	B73 0 h	B73 24 h	16.055	7.47323	-1.10322
GRMZM2G101625	GO:0050825GO:0042309GO:0050826	c21orf59 homolog ( sapiens) like	B73 0 h	B73 24 h	1.74635	0.812857	-1.10327
GRMZM2G126900	GO:0005737GO:0050113GO:0019310GO:0005506	myo-inositol oxygenase	Mo17 0 h	Mo17 6 h	48.9947	22.7989	-1.10366
GRMZM2G349670	NA	NA	B73 0 h	B73 6 h	36.8082	17.1269	-1.10377
GRMZM2G100020	NA	protein brevis radix-like	Mo17 0 h	Mo17 6 h	1.26155	0.586511	-1.10497
GRMZM5G847230	NA	NA	B73 0 h	B73 6 h	6.05091	2.81281	-1.10514
GRMZM2G176433	NA	uncharacterized protein LOC100275307 precursor	B73 0 h	B73 6 h	65.7586	30.5673	-1.10519
GRMZM2G083328	NA	uncharacterized protein LOC100192776	B73 0 h	B73 6 h	1.04892	0.487548	-1.1053
GRMZM2G460617	NA	unknown	B73 0 h	B73 6 h	19.1964	8.92196	-1.1054
GRMZM2G071758	NA	uncharacterized protein LOC100192613	Mo17 0 h	Mo17 6 h	1.3417	0.623345	-1.10595
GRMZM2G061230	GO:0005179GO:0020037GO:0006979GO:0005576GO:0004601GO:0009055	peroxidase	Mo17 0 h	Mo17 24 h	4.51059	2.09553	-1.106
GRMZM2G149923	GO:0005509	calmodulin	B73 0 h	B73 24 h	5.92618	2.75214	-1.10655
GRMZM2G050177	NA	alkaline alpha-galactosidase seed imbibition protein	Mo17 0 h	Mo17 6 h	14.5718	6.7657	-1.10687
GRMZM2G323888	NA	hypothetical protein	Mo17 0 h	Mo17 24 h	155.868	72.2762	-1.10873
AC219190.3_FG002	GO:0009664GO:0005576	NA	B73 0 h	B73 6 h	4.35019	2.01674	-1.10906
GRMZM2G545326	NA	sentrin sumo-specific	B73 0 h	B73 6 h	2.82239	1.30702	-1.11064
GRMZM2G026143	NA	hypothetical protein	B73 0 h	B73 24 h	100.709	46.626	-1.11098
GRMZM2G420108	NA	NA	Mo17 0 h	Mo17 6 h	4.07171	1.8844	-1.11153
GRMZM2G104741	NA	NA	B73 0 h	B73 24 h	1.07346	0.496698	-1.11184
GRMZM2G150187	GO:0006629GO:0016788	alpha-l-fucosidase 2 precursor	B73 0 h	B73 24 h	6.90014	3.19174	-1.11228
GRMZM5G872279	NA	NA	Mo17 0 h	Mo17 6 h	7.01561	3.24506	-1.11232
GRMZM2G090245	NA	adenosine diphosphate glucose pyrophosphatase	B73 0 h	B73 24 h	117.569	54.3773	-1.11243
GRMZM2G359986	GO:0004674GO:0006468GO:0004713GO:0005524	wall-associated receptor kinase-like 20	B73 0 h	B73 24 h	5.4895	2.53886	-1.1125
GRMZM5G834303	NA	cytokinin-o-glucosyltransferase 2	B73 0 h	B73 6 h	21.1078	9.76016	-1.1128
AC206169.3_FG002	NA	NA	B73 0 h	B73 6 h	6.62101	3.05964	-1.11369
GRMZM2G020631	NA	auxin-induced protein pcnt115-like	B73 0 h	B73 24 h	21.488	9.9288	-1.11384
GRMZM2G163067	NA	uncharacterized protein LOC100277698	B73 0 h	B73 24 h	10.2959	4.75644	-1.11412
GRMZM2G455909	GO:0006915GO:0005524	nbs-lrr type protein	B73 0 h	B73 24 h	7.29912	3.37039	-1.11481
GRMZM2G156632	GO:0005576GO:0004867	wound-induced serine protease inhibitor	B73 0 h	B73 6 h	13.4747	6.2213	-1.11496
GRMZM2G059496	NA	uncharacterized protein LOC100382284	B73 0 h	B73 24 h	5.39737	2.49144	-1.11528
GRMZM2G169382	GO:0003700GO:0006355GO:0003735GO:0006412GO:0005840	ethylene-responsive factor-like protein 1	B73 0 h	B73 24 h	1.91297	0.882697	-1.11582
IRL	NA	NA	B73 0 h	B73 24 h	29.6184	13.6621	-1.11632
GRMZM2G005939	GO:0005634GO:0045449GO:0030528	basic helix-loop-helix domain-containing protein	B73 0 h	B73 6 h	18.3913	8.48006	-1.11688
GRMZM2G380377	GO:0003700GO:0006355GO:0050825GO:0042309GO:0050826	transcription factor cbf1	B73 0 h	B73 24 h	1.78914	0.824918	-1.11695
GRMZM2G144782	GO:0008270GO:0005515	ring finger and chy zinc finger domain-containing protein 1	Mo17 0 h	Mo17 6 h	145.559	67.0884	-1.11747
GRMZM2G048022	NA	hypothetical protein	Mo17 0 h	Mo17 6 h	3.8254	1.76312	-1.11748
GRMZM2G366681	NA	unknown	B73 0 h	B73 6 h	35.4438	16.3343	-1.11763
GRMZM2G084576	GO:0005634GO:0045449GO:0030528	ili1 binding bhlh 1 protein	Mo17 0 h	Mo17 24 h	1.42134	0.654851	-1.11801
GRMZM2G064250	NA	NA	Mo17 0 h	Mo17 6 h	34.0385	15.6789	-1.11834
GRMZM2G055883	GO:0003924GO:0005525	dynamin-related protein 1e	B73 0 h	B73 24 h	10.9133	5.02139	-1.11993
GRMZM2G062974	GO:0004568GO:0006032GO:0008061GO:0016998	protein	B73 0 h	B73 6 h	8.22054	3.78147	-1.12028
CYP71C4	NA	NA	B73 0 h	B73 24 h	18.3434	8.4376	-1.12036
GRMZM2G109448	GO:0006334GO:0003677GO:0005634GO:0000786	histone h2a	B73 0 h	B73 6 h	5.74123	2.63983	-1.12092
GRMZM2G570968	NA	unknown	B73 0 h	B73 6 h	13.6821	6.29059	-1.12102
AC233893.1_FG006	GO:0006468GO:0042309GO:0004672GO:0050825GO:0005515GO:0050826GO:0005524	NA	B73 0 h	B73 6 h	0.891576	0.40945	-1.12267
AC188296.3_FG004	NA	NA	Mo17 0 h	Mo17 6 h	14.2477	6.54298	-1.12271
GRMZM2G028665	GO:0004518GO:0003677GO:0006289	wound inducive gene	Mo17 0 h	Mo17 6 h	392.825	180.106	-1.12504
GRMZM2G033179	NA	NA	Mo17 0 h	Mo17 6 h	9.58127	4.39284	-1.12506
GRMZM2G030169	GO:0005524GO:0005515	actin- expressed	B73 0 h	B73 24 h	1.7793	0.815489	-1.12557
GRMZM2G100381	NA	hypothetical protein	Mo17 0 h	Mo17 6 h	2.78224	1.27493	-1.12583
GRMZM2G055450	GO:0005543	clathrin assembly protein at2g01600-like isoform 1	B73 0 h	B73 6 h	0.951962	0.435875	-1.12699
GRMZM2G092804	GO:0051260GO:0016021GO:0007186	unknown	Mo17 0 h	Mo17 6 h	8.35787	3.8255	-1.12749
GRMZM5G813768	NA	unknown	Mo17 0 h	Mo17 6 h	11.7915	5.39642	-1.12768
GRMZM2G353313	NA	hypothetical protein	B73 0 h	B73 24 h	9.65816	4.41644	-1.12886
GRMZM2G012140	GO:0005975GO:0004553	protein	Mo17 0 h	Mo17 6 h	10.5635	4.82871	-1.12938
GRMZM2G023847	GO:0005507GO:0009055	blue copper protein precursor	B73 0 h	B73 24 h	10.9	4.98096	-1.12984
GRMZM2G093962	GO:0016021	membrane protein	Mo17 0 h	Mo17 24 h	1.05882	0.483746	-1.13013
GRMZM2G362303	GO:0004674GO:0006468GO:0004713GO:0005524	wall-associated kinase 4	B73 0 h	B73 24 h	0.832363	0.380212	-1.13041
GRMZM2G060210	GO:0016747	3 -n-debenzoyl-2 -deoxytaxol n-benzoyltransferase-like	B73 0 h	B73 24 h	7.7014	3.51535	-1.13145
GRMZM2G178182	GO:0005634GO:0045449GO:0030528	bhlh transcription factor gbof-1	Mo17 0 h	Mo17 6 h	0.856738	0.391033	-1.13156
GRMZM2G700757	NA	dna repair protein reca homolog mitochondrial-like	B73 0 h	B73 24 h	1.12017	0.511002	-1.13231
AC233853.1_FG003	GO:0004497GO:0020037GO:0009055	NA	B73 0 h	B73 24 h	1.74825	0.797291	-1.13273
GRMZM2G089400	GO:0008289GO:0006869	bifunctional inhibitor lipid-transfer protein seed storage 2s albumin-like protein	B73 0 h	B73 24 h	7.89449	3.59613	-1.1344
GRMZM2G005939	GO:0005634GO:0045449GO:0030528	basic helix-loop-helix domain-containing protein	Mo17 0 h	Mo17 6 h	6.81376	3.10323	-1.13468
GRMZM2G330635	NA	glutathione s-transferase expressed	B73 0 h	B73 24 h	51.7811	23.5594	-1.13613
GRMZM2G406108	GO:0005576	membrane protein	B73 0 h	B73 6 h	1.8476	0.840434	-1.13644
GRMZM2G408308	NA	kinesin like protein	B73 0 h	B73 6 h	0.862775	0.391877	-1.13858
GRMZM2G014770	GO:0016757	probable galacturonosyltransferase 15-like	Mo17 0 h	Mo17 6 h	2.6263	1.19263	-1.13888
GRMZM2G388587	GO:0048046GO:0005507GO:0046274GO:0008471GO:0055114	l-ascorbate oxidase precursor	Mo17 0 h	Mo17 6 h	2.90582	1.31954	-1.13891
GRMZM2G153208	GO:0008962GO:0006629GO:0045735	pr17c precursor	B73 0 h	B73 24 h	18.5801	8.4327	-1.13969
GRMZM5G836353	NA	monooxygenase 1	B73 0 h	B73 24 h	5.88223	2.66911	-1.14001
GRMZM2G063162	GO:0006915GO:0005515	protein	B73 0 h	B73 6 h	397.41	180.297	-1.14026
GRMZM2G043154	GO:0016747	10-deacetylbaccatin iii 10-o-acetyltransferase	B73 0 h	B73 24 h	2.96235	1.34366	-1.14057
GRMZM2G117057	NA	protein mother of ft and tf 1-like	Mo17 0 h	Mo17 24 h	2.50702	1.13704	-1.14068
GRMZM2G455321	NA	disease resistance rpp13-like protein 3-like	B73 0 h	B73 24 h	8.39547	3.80734	-1.14083
GRMZM2G164912	GO:0050825GO:0042309GO:0050826	unknown	B73 0 h	B73 6 h	1.82142	0.825307	-1.14206
GRMZM2G080274	GO:0006334GO:0003677GO:0050826GO:0050825GO:0042309GO:0000786GO:0005634	histone h1	B73 0 h	B73 6 h	259.18	117.413	-1.14236
GRMZM2G044472	GO:0004607GO:0006629	acyltransferase ( kd)	Mo17 0 h	Mo17 6 h	5.95152	2.69611	-1.14238
GRMZM5G802365	NA	NA	B73 0 h	B73 6 h	0.805476	0.364847	-1.14255
GRMZM2G070279	GO:0009239GO:0005488GO:0004022GO:0008667	(+)-neomenthol dehydrogenase-like	B73 0 h	B73 24 h	5.57453	2.52446	-1.14287
GRMZM2G038926	NA	uncharacterized protein LOC100383921	Mo17 0 h	Mo17 6 h	47.9833	21.7291	-1.1429
GRMZM2G001764	GO:0006857GO:0005215GO:0016020	protein	B73 0 h	B73 6 h	1.72461	0.780712	-1.14341
GRMZM5G886006	NA	unknown	B73 0 h	B73 24 h	1.3326	0.60324	-1.14344
GRMZM2G157822	NA	myosin-j heavy chain-like	Mo17 0 h	Mo17 24 h	5.81448	2.63171	-1.14365
GRMZM2G422782	NA	uncharacterized protein LOC100272680	Mo17 0 h	Mo17 6 h	1.10083	0.498102	-1.14408
GRMZM2G163067	NA	uncharacterized protein LOC100277698	B73 0 h	B73 6 h	10.2959	4.65764	-1.1444
GRMZM2G065471	GO:0016787GO:0008152	probable carboxylesterase 15-like	B73 0 h	B73 6 h	2.3631	1.06863	-1.14492
GRMZM2G103748	NA	NA	B73 0 h	B73 24 h	28.5153	12.8934	-1.1451
PER42	NA	NA	B73 0 h	B73 6 h	380.425	171.979	-1.14538
GRMZM2G007489	GO:0006633GO:0000036	myristoyl-acyl carrier protein thioesterase	Mo17 0 h	Mo17 6 h	2.75488	1.24442	-1.14652
GRMZM2G012021	NA	leaf senescence related	B73 0 h	B73 6 h	2.31863	1.04728	-1.14663
GRMZM2G159587	GO:0005737GO:0051287GO:0006520GO:0016616GO:0005525	glyoxylate reductase	B73 0 h	B73 24 h	8.85601	3.99925	-1.14693
GRMZM2G100372	NA	uncharacterized protein LOC100191911	B73 0 h	B73 24 h	1.87041	0.84446	-1.14726
GRMZM2G446189	GO:0006468GO:0005524GO:0004672	protein	Mo17 0 h	Mo17 6 h	4.47308	2.01952	-1.14726
GRMZM2G161293	GO:0008375GO:0016020	protein	B73 0 h	B73 6 h	5.82171	2.62709	-1.14798
GRMZM2G022402	GO:0006629GO:0016788	gdsl esterase lipase at4g16230-like	B73 0 h	B73 6 h	4.89752	2.20927	-1.14848
GRMZM2G171028	NA	plant viral-response family expressed	B73 0 h	B73 6 h	1.76804	0.797277	-1.149
GRMZM2G469499	GO:0005488	protein	Mo17 0 h	Mo17 24 h	1.8675	0.841904	-1.14938
GRMZM2G131099	NA	uncharacterized protein LOC100275282	B73 0 h	B73 24 h	36.7623	16.5682	-1.14981
GRMZM2G007404	GO:0016857GO:0050662GO:0006694GO:0003854GO:0045226GO:0008831	udp-glucuronic acid decarboxylase	B73 0 h	B73 6 h	19.0902	8.60349	-1.14984
GRMZM2G318180	GO:0045454GO:0015035GO:0009055	grx_i1 - glutaredoxin subgroup iii	B73 0 h	B73 6 h	7.54023	3.39258	-1.15223
GRMZM2G309731	GO:0003700GO:0006355	ethylene-responsive transcription factor	B73 0 h	B73 6 h	4.70656	2.11548	-1.15369
GRMZM2G025989	NA	lob domain-containing protein 12-like	B73 0 h	B73 6 h	2.73953	1.23101	-1.15409
GRMZM2G024561	NA	glucan endo- -beta-glucosidase 4 precursor	Mo17 0 h	Mo17 6 h	21.0753	9.46514	-1.15486
GRMZM2G050177	NA	alkaline alpha-galactosidase seed imbibition protein	B73 0 h	B73 6 h	39.9594	17.9422	-1.15518
GRMZM2G002396	NA	integral membrane family protein	Mo17 0 h	Mo17 24 h	27.0265	12.1327	-1.15548
GRMZM2G006480	GO:0008483GO:0009058GO:0006520GO:0016847GO:0030170	tyrosine nicotianamine aminotransferases family expressed	Mo17 0 h	Mo17 6 h	5.89053	2.64307	-1.15618
GRMZM5G849600	NA	transcription factor bhlh041-like	B73 0 h	B73 24 h	2.45273	1.10034	-1.15643
GRMZM2G130232	NA	cold regulated protein 27	B73 0 h	B73 6 h	7.97763	3.57439	-1.15826
AC177924.2_FG003	NA	NA	B73 0 h	B73 24 h	127.738	57.2248	-1.15847
GRMZM2G064096	GO:0048046GO:0030145GO:0045735	germin-like protein	Mo17 0 h	Mo17 6 h	299.433	134.019	-1.1598
GRMZM2G072820	GO:0005634GO:0045449GO:0030528	transcription factor	Mo17 0 h	Mo17 24 h	18.9876	8.4951	-1.16036
GRMZM2G086587	NA	Os02g0189400	Mo17 0 h	Mo17 24 h	3.58146	1.60231	-1.16039
GRMZM2G153675	GO:0003824	protein phosphatase expressed	Mo17 0 h	Mo17 24 h	1.28501	0.574828	-1.16058
GRMZM2G018027	NA	hypothetical protein SORBIDRAFT_06g026470	Mo17 0 h	Mo17 6 h	41.7812	18.6822	-1.16119
GRMZM2G110412	GO:0004674GO:0006468GO:0004713GO:0005524	serine threonine-protein kinase pbs1-like	B73 0 h	B73 6 h	1.90125	0.84974	-1.16186
GRMZM2G005849	GO:0005737GO:0004360GO:0005529GO:0016051	glucosamine-fructose-6-phosphate aminotransferase	B73 0 h	B73 24 h	26.4116	11.8028	-1.16204
GRMZM2G058491	NA	atp binding	B73 0 h	B73 24 h	11.4526	5.11722	-1.16224
GRMZM2G118766	GO:0005199	embryo sac development arrest 6 protein	B73 0 h	B73 6 h	1.42159	0.635162	-1.16231
GRMZM2G455122	NA	NA	Mo17 0 h	Mo17 6 h	110.721	49.4676	-1.16238
GRMZM2G000752	NA	NA	Mo17 0 h	Mo17 6 h	1.4691	0.656025	-1.16311
GRMZM2G074759	GO:0003824GO:0008152	amp dependent	B73 0 h	B73 24 h	14.0271	6.26291	-1.16331
GRMZM2G110412	GO:0004674GO:0006468GO:0004713GO:0005524	serine threonine-protein kinase pbs1-like	B73 0 h	B73 24 h	1.90125	0.848495	-1.16397
GRMZM2G022799	GO:0006508GO:0004197	metacaspase 2	Mo17 0 h	Mo17 6 h	5.32784	2.37742	-1.16415
GRMZM2G001200	NA	uncharacterized protein LOC100382872	B73 0 h	B73 24 h	1.77135	0.790354	-1.16428
GRMZM2G102760	GO:0005506GO:0016165GO:0009055	lipoxygenase	B73 0 h	B73 6 h	25.2955	11.2815	-1.16493
GRMZM2G533031	NA	protein tas-like	Mo17 0 h	Mo17 6 h	4.12088	1.83689	-1.16569
GRMZM2G146380	GO:0045449GO:0003677GO:0050825GO:0042309GO:0050826	nac domain protein nac5	B73 0 h	B73 6 h	8.77133	3.90134	-1.16883
GRMZM2G081957	GO:0006468GO:0004674GO:0030001GO:0004713GO:0046872GO:0005524	probable receptor-like protein kinase at1g49730-like	Mo17 0 h	Mo17 6 h	2.67693	1.18908	-1.17074
GRMZM2G054803	GO:0016765	undecaprenyl pyrophosphate synthetase	B73 0 h	B73 6 h	203.636	90.4447	-1.17088
GRMZM2G003506	NA	membrane protein	B73 0 h	B73 24 h	1.97347	0.876516	-1.17088
GRMZM2G153920	GO:0022891GO:0016021GO:0055085	sorbitol transporter	B73 0 h	B73 24 h	12.1009	5.37367	-1.17114
GRMZM2G390967	GO:0003824	#NAME?	B73 0 h	B73 24 h	8.18503	3.6346	-1.17119
GRMZM2G157481	GO:0005515GO:0006915GO:0006464GO:0050825GO:0042309GO:0050826	protein binding protein	B73 0 h	B73 6 h	4.01902	1.78376	-1.17192
BX1	NA	NA	B73 0 h	B73 24 h	114.264	50.7075	-1.1721
GRMZM2G069602	NA	uncharacterized protein LOC100383091	B73 0 h	B73 24 h	1.94639	0.863545	-1.17246
GRMZM2G018336	GO:0006355GO:0005634GO:0004879GO:0003677	dna-binding protein rav1	B73 0 h	B73 6 h	2.59251	1.14975	-1.17303
GRMZM2G312201	GO:0045449GO:0003677	pentatricopeptide repeat-containing protein mitochondrial-like	B73 0 h	B73 6 h	8.01189	3.55313	-1.17305
GRMZM2G143640	GO:0003677	myb-like transcription factor	B73 0 h	B73 24 h	1.76026	0.780637	-1.17307
GRMZM2G703214	NA	uncharacterized protein LOC100383091	B73 0 h	B73 24 h	1.70924	0.757528	-1.17398
AC186156.3_FG005	NA	NA	Mo17 0 h	Mo17 24 h	4.07187	1.8041	-1.17441
AC186592.3_FG003	NA	NA	Mo17 0 h	Mo17 6 h	4.47656	1.98319	-1.17457
GRMZM2G129540	GO:0016787	transposon protein	B73 0 h	B73 6 h	1.42033	0.628724	-1.17573
AC210204.3_FG002	GO:0051260GO:0016021GO:0007186	NA	B73 0 h	B73 24 h	47.7632	21.1423	-1.17577
GRMZM5G864903	NA	cytochrome p450	B73 0 h	B73 6 h	1.01553	0.449364	-1.17628
GRMZM5G898259	NA	NA	Mo17 0 h	Mo17 6 h	207.493	91.7929	-1.17661
GRMZM2G030688	GO:0050825GO:0042309GO:0050826	hypothetical protein SORBIDRAFT_03g043660	Mo17 0 h	Mo17 6 h	10.0556	4.44772	-1.17687
GRMZM2G034404	GO:0016597GO:0008152	act domain-containing protein	Mo17 0 h	Mo17 6 h	3.67095	1.62339	-1.17714
GRMZM2G082487	GO:0006470GO:0008287GO:0004722	protein phosphatase 2c	B73 0 h	B73 24 h	16.6492	7.36237	-1.17721
GRMZM2G386590	NA	14-3-3-like protein a	B73 0 h	B73 24 h	4.72694	2.08764	-1.17903
GRMZM2G339091	GO:0003779GO:0006508GO:0004185	serine carboxypeptidase ii	B73 0 h	B73 24 h	33.7821	14.9181	-1.17919
GRMZM2G448924	NA	NA	B73 0 h	B73 24 h	9.96367	4.39816	-1.17978
GRMZM2G023279	NA	atp binding	B73 0 h	B73 6 h	0.917336	0.404878	-1.17996
GRMZM2G040452	GO:0003824	protein phosphatase-	Mo17 0 h	Mo17 6 h	60.5792	26.7298	-1.18037
GRMZM2G389625	NA	uncharacterized protein LOC100279483	Mo17 0 h	Mo17 6 h	7.33685	3.23712	-1.18045
GRMZM2G105522	NA	protein	B73 0 h	B73 6 h	3.17941	1.40276	-1.18049
GRMZM2G340065	GO:0006644GO:0005840GO:0016042GO:0003735GO:0004197GO:0006508GO:0004623GO:0006412	cysteine protease 1 precursor	Mo17 0 h	Mo17 6 h	1.87221	0.825661	-1.18112
GRMZM2G005834	GO:0008270	palmitoyltransferase akr1	B73 0 h	B73 6 h	2.17096	0.957252	-1.18136
GRMZM2G059397	GO:0016021	senescence-associated protein	B73 0 h	B73 24 h	2.72801	1.20249	-1.18182
SPP2	NA	NA	B73 0 h	B73 24 h	8.66707	3.81841	-1.18257
GRMZM2G419542	NA	protein	Mo17 0 h	Mo17 6 h	2.81204	1.23872	-1.18276
GRMZM2G416632	GO:0005737GO:0004364GO:0008152	glutathione s-transferase	B73 0 h	B73 24 h	42.4812	18.7099	-1.18302
GRMZM2G076844	NA	hypothetical protein SORBIDRAFT_06g026470	Mo17 0 h	Mo17 6 h	157.296	69.206	-1.18452
GRMZM2G062333	GO:0005634GO:0006270GO:0017111GO:0005524GO:0003677	minichromosome maintenance protein	B73 0 h	B73 24 h	1.34354	0.590484	-1.18607
GRMZM2G373554	NA	uncharacterized protein LOC100275817	Mo17 0 h	Mo17 6 h	1.89074	0.83048	-1.18693
GRMZM2G144936	NA	serine protease kazal-type family protein	B73 0 h	B73 6 h	1.66338	0.729759	-1.18863
GRMZM2G174799	GO:0006355GO:0005634GO:0004879GO:0003677	fasciclin-like arabinogalactan protein 7 precursor	B73 0 h	B73 6 h	12.7454	5.59044	-1.18894
GRMZM2G081529	GO:0016021GO:0005840GO:0005634GO:0003677GO:0005199GO:0003735GO:0006355GO:0050825GO:0042309GO:0050826GO:0007186GO:0006412GO:0004879	NA	Mo17 0 h	Mo17 6 h	64.3757	28.2322	-1.18918
GRMZM2G321033	GO:0004497GO:0020037GO:0009055	cytochrome p450 family expressed	B73 0 h	B73 6 h	0.889747	0.390121	-1.18947
GRMZM5G862540	NA	udp-glucose 6- expressed	B73 0 h	B73 24 h	51.9738	22.76	-1.19128
GRMZM2G047414	GO:0005975GO:0004650	glycoside hydrolase family 28 protein	B73 0 h	B73 24 h	1.70535	0.746573	-1.19171
GRMZM2G041141	NA	u-box domain-containing protein 26	B73 0 h	B73 6 h	1.65584	0.724247	-1.19301
GRMZM2G153378	NA	uncharacterized protein LOC100274721	B73 0 h	B73 6 h	1.40516	0.614586	-1.19305
CISZOG2	NA	NA	B73 0 h	B73 6 h	2.91238	1.27295	-1.19402
GRMZM2G067583	NA	tat pathway signal sequence family protein	Mo17 0 h	Mo17 6 h	3.45914	1.51188	-1.19407
GRMZM5G863596	NA	plastid alpha-amylase	B73 0 h	B73 6 h	18.7403	8.18016	-1.19594
GRMZM2G181607	GO:0045454	thioredoxin-like 1- chloroplastic-like	Mo17 0 h	Mo17 6 h	114.291	49.8856	-1.19602
GRMZM5G846550	NA	hypothetical protein SORBIDRAFT_06g030440	Mo17 0 h	Mo17 6 h	2.28431	0.996576	-1.19671
GRMZM2G403076	GO:0050660GO:0016491	reticuline oxidase-like	B73 0 h	B73 24 h	2.52842	1.1026	-1.19733
GRMZM2G012021	NA	leaf senescence related	B73 0 h	B73 24 h	2.31863	1.01056	-1.19811
GRMZM2G132461	GO:0005544GO:0005509	annexin d4-like	B73 0 h	B73 6 h	2.614	1.13928	-1.19813
GRMZM2G011006	NA	unknown	Mo17 0 h	Mo17 6 h	271.162	118.112	-1.199
GRMZM2G065617	NA	udp-glucose:salicylic acid glucosyltransferase	B73 0 h	B73 6 h	0.990541	0.431318	-1.19947
GRMZM2G111112	NA	uncharacterized protein LOC100274720	B73 0 h	B73 6 h	1.87077	0.814022	-1.20049
GRMZM2G109056	GO:0005506GO:0016165GO:0009055	lipoxygenase	B73 0 h	B73 24 h	7.22088	3.14176	-1.2006
GRMZM2G133675	GO:0005634GO:0045449GO:0030528	amelogenin precursor like protein	B73 0 h	B73 24 h	5.67675	2.46782	-1.20183
GRMZM2G031637	GO:0031072	protein	Mo17 0 h	Mo17 6 h	2.28071	0.991349	-1.20202
GRMZM2G157869	NA	hypersensitive-induced response protein	Mo17 0 h	Mo17 6 h	8.19351	3.5608	-1.20228
GRMZM2G150187	GO:0006629GO:0016788	alpha-l-fucosidase 2 precursor	B73 0 h	B73 6 h	6.90014	2.99742	-1.2029
AC210013.4_FG018	NA	NA	B73 0 h	B73 24 h	17.5818	7.63046	-1.20424
AC220927.3_FG007	NA	NA	Mo17 0 h	Mo17 24 h	12.1343	5.2662	-1.20426
GRMZM2G330302	GO:0003824GO:0006541	ctp synthase	B73 0 h	B73 24 h	24.0546	10.4267	-1.20603
GRMZM2G126541	GO:0006508GO:0004185	serine carboxypeptidase	B73 0 h	B73 24 h	7.90589	3.42458	-1.207
GRMZM2G170542	NA	uncharacterized protein LOC100382838	Mo17 0 h	Mo17 6 h	21.6001	9.35346	-1.20746
GRMZM2G158359	GO:0004674GO:0006468GO:0005524GO:0005515GO:0004713	receptor protein	Mo17 0 h	Mo17 6 h	11.3964	4.93435	-1.20764
GRMZM2G412604	GO:0008483GO:0009058GO:0006520GO:0016847GO:0030170	nicotianamine aminotransferase	B73 0 h	B73 6 h	28.7451	12.4398	-1.20835
GRMZM2G131836	GO:0003854GO:0050662GO:0016564GO:0006808GO:0006694	cinnamoyl- reductase	B73 0 h	B73 24 h	1.88831	0.816838	-1.20897
AC235547.1_FG005	GO:0004674GO:0006468GO:0005524GO:0005515GO:0004713	NA	B73 0 h	B73 6 h	9.53478	4.12054	-1.21037
GRMZM2G092804	GO:0051260GO:0016021GO:0007186	unknown	Mo17 0 h	Mo17 24 h	8.35787	3.61115	-1.21068
GRMZM2G405459	GO:0004601GO:0006979GO:0020037GO:0009055	peroxidase 52-like	Mo17 0 h	Mo17 24 h	1.03015	0.444842	-1.21149
GRMZM2G114255	NA	potassium channel	Mo17 0 h	Mo17 6 h	1.05138	0.453969	-1.21162
AC148152.3_FG005	GO:0016491	NA	Mo17 0 h	Mo17 6 h	13.1606	5.68118	-1.21196
GRMZM2G012140	GO:0005975GO:0004553	protein	B73 0 h	B73 6 h	13.6281	5.87858	-1.21304
GRMZM2G162359	GO:0005975GO:0004553	xylanase inhibitor protein 1-like	B73 0 h	B73 24 h	42.3209	18.24	-1.21426
GRMZM2G372068	GO:0016758GO:0008152	hydroquinone glucosyltransferase	B73 0 h	B73 6 h	6.56459	2.82573	-1.21608
GRMZM2G099363	GO:0008171	caffeoyl 3-o-methyltransferase	B73 0 h	B73 24 h	22.7235	9.77922	-1.2164
GRMZM2G023346	GO:0009416GO:0005515GO:0004871	protein	B73 0 h	B73 6 h	1.11965	0.481511	-1.21741
GRMZM2G161905	NA	glutathione s-transferase	B73 0 h	B73 6 h	13.6236	5.85662	-1.21797
GRMZM2G176446	GO:0016747	anthranilate n-benzoyltransferase protein 1	B73 0 h	B73 6 h	9.46951	4.06678	-1.2194
GRMZM2G392791	GO:0006508GO:0004177	epoxide hydrolase 2	B73 0 h	B73 6 h	11.4913	4.93345	-1.21987
GRMZM2G303157	NA	kinetochore protein ndc80 homolog	B73 0 h	B73 24 h	1.08775	0.466368	-1.22181
GRMZM2G037265	NA	alkaline alpha-galactosidase seed imbibition protein	B73 0 h	B73 6 h	71.5048	30.6073	-1.22417
GRMZM2G160354	NA	hypothetical protein	Mo17 0 h	Mo17 6 h	173.828	74.3835	-1.22461
GRMZM2G028438	GO:0050825GO:0042309GO:0050826	gras family transcription factor	Mo17 0 h	Mo17 6 h	6.67644	2.85656	-1.2248
GRMZM2G114861	GO:0007018GO:0003777GO:0005524GO:0005875	kinesin 5	B73 0 h	B73 24 h	2.36652	1.01128	-1.22658
GRMZM2G106344	GO:0007242	probable nucleoredoxin 2-like	B73 0 h	B73 24 h	20.3626	8.69886	-1.22703
GRMZM2G382035	NA	NA	B73 0 h	B73 6 h	2.55101	1.08973	-1.2271
AC203862.4_FG001	GO:0006508GO:0004197	NA	Mo17 0 h	Mo17 6 h	1.76576	0.754018	-1.22762
GRMZM5G831224	NA	uncharacterized protein LOC100275796	B73 0 h	B73 6 h	4.74356	2.02514	-1.22795
GRMZM2G011367	NA	hypothetical protein	Mo17 0 h	Mo17 6 h	87.256	37.2395	-1.22842
GRMZM2G113583	NA	auxin regulated gene involved in organ size 7	B73 0 h	B73 24 h	3.46579	1.47913	-1.22844
GRMZM2G074611	NA	dirigent-like protein	B73 0 h	B73 6 h	26.3996	11.2639	-1.22881
GRMZM2G007729	NA	heat-shock protein	B73 0 h	B73 6 h	2.83499	1.20959	-1.22883
GRMZM2G131442	GO:0050826GO:0050825GO:0042309GO:0003677	myb-like dna-binding domain containing expressed	B73 0 h	B73 24 h	14.6564	6.24718	-1.23025
AC205413.4_FG001	GO:0004601GO:0006979GO:0020037GO:0009055	NA	B73 0 h	B73 24 h	3.69987	1.57677	-1.2305
AC177946.2_FG004	GO:0000015GO:0016020GO:0051260GO:0006096GO:0050825GO:0042309GO:0050826GO:0004634	NA	Mo17 0 h	Mo17 24 h	11.676	4.9742	-1.23101
GRMZM2G107479	NA	protein	Mo17 0 h	Mo17 6 h	1.97415	0.840813	-1.23137
GRMZM2G149714	GO:0048046GO:0030145GO:0045735	germin a	B73 0 h	B73 24 h	2.49196	1.06064	-1.23234
GRMZM2G159641	GO:0016747GO:0008152GO:0016491	3 -n-debenzoyl-2 -deoxytaxol n-benzoyltransferase-like	B73 0 h	B73 24 h	1.7914	0.762424	-1.23242
GRMZM2G005633	GO:0016491GO:0004568GO:0006032GO:0008061GO:0016998	chitinase	B73 0 h	B73 24 h	2.37799	1.01191	-1.23266
GRMZM2G380561	GO:0005975GO:0004553	glucan endo- -beta-glucosidase gvi precursor	B73 0 h	B73 24 h	1.21815	0.518334	-1.23274
GRMZM2G093526	GO:0016829GO:0000287GO:0008152	ent-kaurene synthase b	B73 0 h	B73 6 h	23.2804	9.90215	-1.2333
GRMZM2G318652	GO:0050825GO:0042309GO:0050826	sigma factor binding protein	B73 0 h	B73 24 h	8.20993	3.49167	-1.23345
GRMZM2G044968	NA	duf246 domain-containing protein at1g04910-like	Mo17 0 h	Mo17 6 h	1.51812	0.645552	-1.23368
GRMZM2G156861	GO:0005506GO:0016165GO:0009055	lipoxygenase	B73 0 h	B73 6 h	16.7479	7.11735	-1.23457
GRMZM2G408462	NA	transcription factor wrky08-like	B73 0 h	B73 6 h	2.14211	0.908659	-1.23722
GRMZM2G027640	NA	lil3 protein	B73 0 h	B73 6 h	6.89984	2.92455	-1.23835
GRMZM2G044317	GO:0005658GO:0006269GO:0003896	dna primase large subunit	Mo17 0 h	Mo17 6 h	1.76997	0.750044	-1.23868
GRMZM2G122126	GO:0017057GO:0006098	6-phosphogluconolactonase	B73 0 h	B73 24 h	7.43612	3.15111	-1.23869
GRMZM2G004699	GO:0005618GO:0048046GO:0016762GO:0006073GO:0004553	xyloglucan endotransglucosylase hydrolase protein a	Mo17 0 h	Mo17 24 h	6.21685	2.63384	-1.23902
GRMZM2G149422	NA	phi-1-like phosphate-induced protein	Mo17 0 h	Mo17 6 h	2.28158	0.96649	-1.23921
GRMZM2G152516	NA	NA	Mo17 0 h	Mo17 6 h	0.921783	0.390462	-1.23925
GRMZM2G124815	GO:0016747	uncharacterized acetyltransferase at3g50280-like	B73 0 h	B73 6 h	2.42866	1.02867	-1.23938
GRMZM2G318652	GO:0050825GO:0042309GO:0050826	sigma factor binding protein	B73 0 h	B73 6 h	8.20993	3.47717	-1.23946
GRMZM2G437912	GO:0004664GO:0009094	arogenate dehydratase prephenate dehydratase chloroplastic-like	B73 0 h	B73 24 h	12.7761	5.40349	-1.24149
GRMZM2G056329	GO:0005524	csplb_sorbi ame: full=casp-like protein sb05g019440	B73 0 h	B73 24 h	62.4275	26.4007	-1.2416
GRMZM2G040548	NA	hypothetical protein	B73 0 h	B73 6 h	1.20248	0.508431	-1.24189
GRMZM2G163406	NA	jasmonate-induced protein	B73 0 h	B73 6 h	17.1471	7.24872	-1.24217
GRMZM5G863602	NA	senescence-associated protein dh	Mo17 0 h	Mo17 6 h	0.827411	0.349616	-1.24283
GRMZM2G003506	NA	membrane protein	B73 0 h	B73 6 h	1.97347	0.833752	-1.24304
GRMZM2G012728	NA	protein phytochrome kinase substrate 4-like	Mo17 0 h	Mo17 24 h	0.843632	0.356379	-1.2432
GRMZM2G169562	GO:0004806GO:0006629	lipase family expressed	B73 0 h	B73 24 h	3.41699	1.44277	-1.24389
GRMZM2G405094	GO:0003677	r2r3-myb protein	B73 0 h	B73 6 h	15.2488	6.43591	-1.24448
AC235547.1_FG005	GO:0004674GO:0006468GO:0005524GO:0005515GO:0004713	NA	B73 0 h	B73 24 h	9.53478	4.0239	-1.24461
GRMZM2G061230	GO:0005179GO:0020037GO:0006979GO:0005576GO:0004601GO:0009055	peroxidase	Mo17 0 h	Mo17 6 h	4.51059	1.90274	-1.24524
GRMZM2G109405	GO:0009401GO:0016787GO:0005351	probable inactive purple acid phosphatase 29-like	B73 0 h	B73 24 h	49.2342	20.7684	-1.24527
GRMZM2G311811	NA	NA	B73 0 h	B73 24 h	8.11668	3.42341	-1.24546
GRMZM2G140674	GO:0050825GO:0042309GO:0050826	hypothetical protein	B73 0 h	B73 24 h	2.60524	1.09784	-1.24675
GRMZM5G805485	NA	leucine-rich repeat extensin-like protein 1-like	B73 0 h	B73 6 h	1.30889	0.55153	-1.24683
GRMZM2G042677	NA	acyltransferase ( kd)	B73 0 h	B73 6 h	2.47786	1.04382	-1.24722
AC208897.3_FG004	GO:0022891GO:0016021GO:0055085	NA	B73 0 h	B73 24 h	54.4194	22.9088	-1.24822
GRMZM2G464393	GO:0005515	protein binding protein	B73 0 h	B73 24 h	2.21008	0.928374	-1.25132
GRMZM2G036409	GO:0016758GO:0008152	flavonol glucosyltransferase	Mo17 0 h	Mo17 6 h	1.17565	0.493842	-1.25134
GRMZM2G172450	NA	uncharacterized protein LOC100193017	Mo17 0 h	Mo17 6 h	2.56729	1.07765	-1.25235
GRMZM2G342246	GO:0005576GO:0019953	beta-expansin 1a precursor	Mo17 0 h	Mo17 6 h	3.30546	1.38738	-1.25249
GRMZM2G012728	NA	protein phytochrome kinase substrate 4-like	Mo17 0 h	Mo17 6 h	0.843632	0.353923	-1.25318
GRMZM2G401147	GO:0006334GO:0003677GO:0005634GO:0000786	histone	B73 0 h	B73 6 h	22.2803	9.34444	-1.25359
GRMZM2G120475	NA	hypothetical protein	Mo17 0 h	Mo17 6 h	4.40812	1.84872	-1.25364
GRMZM2G050550	GO:0003677	transcription factor myb44-like	B73 0 h	B73 6 h	3.46852	1.45427	-1.25403
GRMZM2G042253	GO:0005737GO:0006457GO:0005524GO:0005515	ru large subunit-binding protein subunit chloroplastic-like	Mo17 0 h	Mo17 6 h	57.593	24.1354	-1.25474
GRMZM2G313481	GO:0045449GO:0003677	regulatory protein	B73 0 h	B73 6 h	3.46069	1.45026	-1.25475
GRMZM2G340257	NA	(1-4)-beta-mannan endohydrolase	B73 0 h	B73 6 h	1.32259	0.553962	-1.25551
GRMZM2G077187	GO:0003824GO:0016020	lipid phosphate phosphatase 3	B73 0 h	B73 24 h	15.6193	6.54076	-1.2558
GRMZM5G865162	NA	uncharacterized protein LOC100384854	Mo17 0 h	Mo17 6 h	75.7311	31.7132	-1.2558
GRMZM2G078314	GO:0006334GO:0003677GO:0005634GO:0000786	histone h3	B73 0 h	B73 24 h	9.6453	4.03719	-1.25647
GRMZM2G086587	NA	Os02g0189400	Mo17 0 h	Mo17 6 h	3.58146	1.49881	-1.25673
GRMZM2G703641	NA	NA	Mo17 0 h	Mo17 6 h	15.2812	6.38774	-1.25839
GRMZM2G007324	NA	at3g19540 t31j18_4	B73 0 h	B73 6 h	4.19372	1.75157	-1.25959
GRMZM2G131055	GO:0016757	glycosyltransferase family 61 protein	B73 0 h	B73 24 h	2.16147	0.902414	-1.26015
GRMZM2G173668	GO:0005975GO:0016868	phosphoglucosamine mutase family protein	Mo17 0 h	Mo17 6 h	2.43373	1.01582	-1.26052
GRMZM2G308615	GO:0008287GO:0006470GO:0004722GO:0050825GO:0042309GO:0050826	protein phosphatase 2c	B73 0 h	B73 24 h	5.8881	2.45657	-1.26115
GRMZM2G013781	GO:0005488GO:0008152GO:0016491	chloroplastic quinone-oxidoreductase	B73 0 h	B73 6 h	1.48806	0.620724	-1.26141
GRMZM2G157822	NA	myosin-j heavy chain-like	Mo17 0 h	Mo17 6 h	5.81448	2.42542	-1.26142
GRMZM2G112836	NA	auxin-regulated protein	B73 0 h	B73 6 h	0.930107	0.387957	-1.2615
GRMZM2G043813	GO:0045449GO:0003677	nac domain ipr003441	Mo17 0 h	Mo17 6 h	2.04254	0.851852	-1.26169
GRMZM2G122302	GO:0005507GO:0009055	blue copper protein	B73 0 h	B73 24 h	22.3591	9.32391	-1.26185
GRMZM2G340048	NA	cysteine-rich receptor-like protein kinase 10-like	B73 0 h	B73 24 h	1.40924	0.587541	-1.26216
GRMZM2G342515	GO:0006334GO:0003677GO:0005634GO:0000786	histone -like isoform 1	B73 0 h	B73 6 h	1.36074	0.567293	-1.26222
GRMZM2G137535	GO:0005975GO:0004553	lichenase-2 precursor	B73 0 h	B73 6 h	197.452	82.2996	-1.26255
GRMZM2G066041	GO:0006508GO:0004197	latex-abundant protein	B73 0 h	B73 6 h	1.17944	0.49149	-1.26287
GRMZM2G475948	GO:0004674GO:0006468GO:0005529GO:0004713GO:0005524	l-type lectin-domain containing receptor kinase -like	B73 0 h	B73 24 h	8.44882	3.51592	-1.26485
GRMZM2G322618	GO:0004965GO:0016021GO:0007186	glycoprotein membrane precursor gpi-anchored protein	B73 0 h	B73 6 h	13.6903	5.69468	-1.26547
GRMZM2G111415	GO:0003700GO:0006355GO:0050825GO:0042309GO:0050826	ap2 erf domain-containing transcription factor	Mo17 0 h	Mo17 24 h	9.67298	4.02178	-1.26613
GRMZM2G164912	GO:0050825GO:0042309GO:0050826	unknown	B73 0 h	B73 24 h	1.82142	0.757224	-1.26627
GRMZM2G364528	NA	phy rapidly regulated 2 protein	B73 0 h	B73 6 h	16.1647	6.71986	-1.26634
AC209987.4_FG010	GO:0005507GO:0009055	NA	Mo17 0 h	Mo17 6 h	23.0016	9.5601	-1.26664
AC212728.3_FG001	GO:0005576GO:0004867	NA	Mo17 0 h	Mo17 6 h	7.88626	3.27687	-1.26702
GRMZM2G145412	NA	zim motif family protein	B73 0 h	B73 6 h	3.92976	1.63112	-1.26858
GRMZM5G876112	NA	NA	B73 0 h	B73 24 h	9.56862	3.97031	-1.26906
GRMZM2G147966	GO:0050660GO:0050664GO:0016021GO:0005509GO:0005506GO:0004601GO:0055114GO:0009055	respiratory burst oxidase homolog protein e-like	B73 0 h	B73 6 h	3.91149	1.62019	-1.27156
GRMZM2G533031	NA	protein tas-like	Mo17 0 h	Mo17 24 h	4.12088	1.70639	-1.27201
GRMZM2G361256	GO:0016021GO:0006810GO:0042626GO:0005524	abc transporter c family member 3-like	B73 0 h	B73 24 h	9.04865	3.74416	-1.27306
GRMZM2G181605	GO:0045449GO:0003677	nac transcription factor	B73 0 h	B73 6 h	3.70137	1.53155	-1.27307
GRMZM2G536825	NA	Os08g0432000	B73 0 h	B73 6 h	3.51186	1.45287	-1.27333
GRMZM2G112402	NA	NA	B73 0 h	B73 24 h	1.42068	0.587697	-1.27344
GRMZM5G872578	NA	f-box domain containing expressed	B73 0 h	B73 6 h	2.36134	0.97677	-1.27351
GRMZM2G341410	GO:0005515	leucine-rich repeat extensin-like protein 6-like	B73 0 h	B73 6 h	1.26651	0.5234	-1.27487
GRMZM2G048584	GO:0003676	protein vip1-like	Mo17 0 h	Mo17 24 h	1.04269	0.430534	-1.27611
GRMZM2G364373	NA	protease do-like 7-like	Mo17 0 h	Mo17 24 h	1.13879	0.470207	-1.27614
AC177905.2_FG003	NA	NA	Mo17 0 h	Mo17 6 h	2.9232	1.20667	-1.27652
GRMZM5G883759	NA	uncharacterized protein LOC100275537 precursor	B73 0 h	B73 6 h	9.45445	3.9007	-1.27726
GRMZM2G434541	NA	glutathione s-transferase gstu6	B73 0 h	B73 6 h	11.2671	4.6474	-1.27762
GRMZM5G815358	NA	uncharacterized protein LOC100274071	Mo17 0 h	Mo17 6 h	38.8951	16.0282	-1.27897
GRMZM6G724181	NA	NA	Mo17 0 h	Mo17 6 h	7.29769	3.00692	-1.27915
GRMZM2G122810	GO:0008825GO:0006694	24-sterol c-methyltransferase	B73 0 h	B73 6 h	11.4296	4.7085	-1.27943
GRMZM2G388045	NA	uncharacterized protein LOC100382002	B73 0 h	B73 24 h	0.988523	0.406808	-1.28093
GRMZM2G140721	GO:0004674GO:0006468GO:0004713GO:0005524	atp binding	B73 0 h	B73 24 h	4.38606	1.80416	-1.2816
GRMZM5G855994	NA	u-box domain-containing protein 21-like	B73 0 h	B73 24 h	1.08341	0.445465	-1.2822
GRMZM2G008539	GO:0016758GO:0008152	udp-glycosyltransferase-like protein	B73 0 h	B73 6 h	2.65947	1.09322	-1.28256
GRMZM2G084327	NA	fiber protein fb34	Mo17 0 h	Mo17 6 h	58.3128	23.9617	-1.28308
GRMZM2G045849	GO:0006829GO:0016021GO:0017153GO:0006835GO:0005385	zinc transporter zip1	B73 0 h	B73 6 h	1.01021	0.414867	-1.28394
GRMZM2G010048	NA	p21 expressed	B73 0 h	B73 24 h	5.84856	2.40041	-1.2848
GRMZM2G024551	NA	uncharacterized protein LOC100277712	Mo17 0 h	Mo17 6 h	47.3672	19.4332	-1.28536
AC190636.3_FG005	GO:0016491	NA	B73 0 h	B73 6 h	1.70579	0.699727	-1.28558
GRMZM2G324157	GO:0004674GO:0006468GO:0004713GO:0005524	cell division cycle 2-like protein	B73 0 h	B73 24 h	1.50061	0.615388	-1.28598
GRMZM2G118959	GO:0016020GO:0015018	glycosyl transferase	B73 0 h	B73 6 h	1.44103	0.590763	-1.28645
GRMZM2G375159	GO:0016747	3 -n-debenzoyl-2 -deoxytaxol n-benzoyltransferase-like	B73 0 h	B73 24 h	16.8019	6.88395	-1.28731
DHN1	NA	NA	Mo17 0 h	Mo17 6 h	18.705	7.65529	-1.28889
GRMZM2G058310	GO:0016161GO:0000272	beta-amylase	Mo17 0 h	Mo17 6 h	17.7324	7.24466	-1.2914
GRMZM2G381441	GO:0003700GO:0006355	ethylene-responsive transcription factor	B73 0 h	B73 24 h	2.34788	0.958923	-1.29187
GRMZM2G180283	GO:0016758GO:0008152	udp-glycosyltransferase 91c1-like	B73 0 h	B73 6 h	2.40438	0.981979	-1.2919
GRMZM2G353734	GO:0005840GO:0003735GO:0050825GO:0042309GO:0050826GO:0006412	zf-hd homeobox protein	Mo17 0 h	Mo17 6 h	1.06591	0.435234	-1.29223
GRMZM2G161245	NA	nad-malate dehydrogenase	B73 0 h	B73 6 h	3.38328	1.38145	-1.29224
GRMZM2G703561	NA	NA	Mo17 0 h	Mo17 24 h	1.4095	0.575422	-1.29249
GRMZM2G343048	NA	uncharacterized protein LOC100303855	Mo17 0 h	Mo17 6 h	5.00931	2.04429	-1.29301
GRMZM2G163809	GO:0016765GO:0008299GO:0009842GO:0015979	solanesyl diphosphate synthase 2	B73 0 h	B73 24 h	41.1842	16.8048	-1.29322
GRMZM2G180122	NA	uncharacterized protein LOC100502256	B73 0 h	B73 6 h	1.45929	0.594905	-1.29454
GRMZM5G862467	NA	mps one binder kinase activator-like 1a	Mo17 0 h	Mo17 6 h	2.76356	1.1264	-1.29481
FPS	NA	NA	B73 0 h	B73 24 h	1.93133	0.787154	-1.29488
GRMZM2G107479	NA	protein	Mo17 0 h	Mo17 24 h	1.97415	0.802839	-1.29805
GRMZM2G111975	GO:0007186GO:0004990GO:0030173GO:0006486GO:0008373	sialyltransferase-like protein	B73 0 h	B73 24 h	5.48524	2.23002	-1.2985
GRMZM2G308619	GO:0004674GO:0006468GO:0004713GO:0005524	protein kinase g11a-like	Mo17 0 h	Mo17 24 h	3.10972	1.26311	-1.29981
GRMZM2G023711	GO:0045454	thioredoxin-like 5	Mo17 0 h	Mo17 6 h	137.561	55.8328	-1.30088
GRMZM2G028535	GO:0005737GO:0004349GO:0004350GO:0006561	delta-1-pyrroline-5-carboxylate synthetase	B73 0 h	B73 24 h	13.4358	5.45204	-1.30121
GRMZM2G383631	NA	NA	Mo17 0 h	Mo17 6 h	2.81466	1.1415	-1.30203
GRMZM2G075782	GO:0008270GO:0005515	ring-h2 finger protein atl66-like	B73 0 h	B73 24 h	2.79317	1.13262	-1.30223
GRMZM5G822426	NA	tpr repeat-containing thioredoxin ttl1-like	B73 0 h	B73 6 h	1.10976	0.449724	-1.30314
GRMZM2G163883	NA	glucan endo- -beta-glucosidase-like protein	B73 0 h	B73 24 h	1.79372	0.725824	-1.30526
GRMZM2G132547	GO:0006221GO:0003883	ctp synthase	B73 0 h	B73 24 h	39.9266	16.1511	-1.30572
GRMZM2G380432	NA	phi-1-like phosphate-induced protein	Mo17 0 h	Mo17 6 h	28.8011	11.6398	-1.30706
GRMZM2G113370	NA	uncharacterized protein LOC100194378	B73 0 h	B73 24 h	0.832892	0.336356	-1.30814
GRMZM5G885862	NA	NA	Mo17 0 h	Mo17 6 h	7.18958	2.90336	-1.30818
GRMZM2G429000	NA	cortical cell-delineating protein precursor	Mo17 0 h	Mo17 6 h	4.97175	2.00656	-1.30903
GRMZM2G469499	GO:0005488	protein	B73 0 h	B73 24 h	1.00776	0.406494	-1.30984
GRMZM2G006480	GO:0008483GO:0009058GO:0006520GO:0016847GO:0030170	tyrosine nicotianamine aminotransferases family expressed	Mo17 0 h	Mo17 24 h	5.89053	2.37601	-1.30986
GRMZM2G115422	GO:0050825GO:0016747GO:0042309GO:0050826	protein	B73 0 h	B73 6 h	11.9305	4.81218	-1.30989
GRMZM2G323888	NA	hypothetical protein	Mo17 0 h	Mo17 6 h	155.868	62.8616	-1.31007
GRMZM2G479717	NA	hypothetical protein SORBIDRAFT_02g001930	Mo17 0 h	Mo17 6 h	5.73647	2.31308	-1.31035
GRMZM2G340297	NA	NA	Mo17 0 h	Mo17 6 h	21.9883	8.8637	-1.31075
AC185593.3_FG003	NA	NA	Mo17 0 h	Mo17 24 h	6.67376	2.69	-1.31089
GRMZM5G887068	NA	universal stress protein family protein	Mo17 0 h	Mo17 24 h	2.67375	1.07531	-1.31411
GRMZM2G129815	NA	sigma factor binding protein	B73 0 h	B73 24 h	7.175	2.8826	-1.31561
GRMZM2G078210	NA	protein	B73 0 h	B73 24 h	2.05965	0.827185	-1.31612
GRMZM2G380319	NA	uncharacterized protein LOC100278356	B73 0 h	B73 24 h	26.9806	10.8282	-1.31713
GRMZM2G083935	GO:0016758GO:0008152	cytokinin-o-glucosyltransferase 2	Mo17 0 h	Mo17 6 h	31.6296	12.6897	-1.31761
GRMZM2G136895	GO:0005975GO:0004553	beta-xylosidase alpha-l-arabinofuranosidase 2-like	Mo17 0 h	Mo17 6 h	0.84841	0.340164	-1.31853
GRMZM2G374302	NA	arginine decarboxylase	B73 0 h	B73 6 h	302.045	120.706	-1.32327
GRMZM2G329069	NA	uncharacterized protein LOC100279141	Mo17 0 h	Mo17 6 h	24.293	9.70679	-1.32348
GRMZM2G041699	GO:0016758GO:0008152	cytokinin-o-glucosyltransferase 2	Mo17 0 h	Mo17 24 h	1.58294	0.631753	-1.32518
GRMZM2G029385	GO:0031072	mitochondrial import inner membrane translocase subunit tim14	B73 0 h	B73 24 h	4.84103	1.93167	-1.32547
GRMZM2G447632	NA	glutathione s-transferase gstu6	B73 0 h	B73 6 h	9.99608	3.98752	-1.32587
GRMZM2G103914	NA	NA	Mo17 0 h	Mo17 6 h	2.25907	0.900882	-1.32632
GRMZM2G015361	GO:0006886GO:0005622GO:0004871GO:0007264GO:0007186GO:0005525	adp-ribosylation factor	B73 0 h	B73 6 h	3.66967	1.4633	-1.32643
GRMZM2G121868	GO:0016021GO:0006334GO:0000786GO:0005199GO:0006355GO:0004969GO:0003677GO:0007186GO:0005634GO:0004879	NA	Mo17 0 h	Mo17 6 h	2.55927	1.02023	-1.32684
GRMZM2G147752	GO:0004497GO:0020037GO:0009055	secologanin synthase-like	B73 0 h	B73 24 h	19.6432	7.82494	-1.32788
GRMZM2G007025	GO:0016998	lysm domain containing protein	B73 0 h	B73 6 h	4.303	1.71409	-1.3279
GRMZM2G054277	GO:0045449GO:0003677	nac domain protein	B73 0 h	B73 6 h	8.36717	3.3323	-1.32822
GRMZM2G301908	GO:0005634GO:0003677GO:0006355GO:0050825GO:0042309GO:0050826GO:0004879	fasciclin-like arabinogalactan protein 1-like	Mo17 0 h	Mo17 6 h	6.34288	2.52384	-1.32952
GRMZM5G883759	NA	uncharacterized protein LOC100275537 precursor	B73 0 h	B73 24 h	9.45445	3.76048	-1.33008
GRMZM2G133781	GO:0005975GO:0004553	xylanase inhibitor protein 2 expressed	Mo17 0 h	Mo17 24 h	0.785322	0.312117	-1.3312
GRMZM6G654251	NA	NA	B73 0 h	B73 6 h	23.9984	9.51133	-1.33522
GRMZM2G347766	GO:0016491	n-acetylglucosaminyltransferase-like protein	B73 0 h	B73 24 h	4.28444	1.6968	-1.33629
GRMZM2G112072	GO:0007067	mitotic spindle checkpoint protein mad2	B73 0 h	B73 24 h	1.15181	0.45606	-1.33661
GRMZM2G139813	GO:0008483GO:0009058GO:0006519GO:0016847GO:0030170	aminotransferase family protein	Mo17 0 h	Mo17 6 h	3.95565	1.56462	-1.3381
GRMZM2G026980	GO:0005618GO:0048046GO:0016762GO:0006073GO:0004553	xyloglucan endotransglycosylase	Mo17 0 h	Mo17 6 h	561.097	221.888	-1.33842
GRMZM2G122577	NA	uncharacterized protein LOC100280099	Mo17 0 h	Mo17 24 h	8.22412	3.25021	-1.33933
GRMZM2G142898	GO:0016020GO:0016760GO:0008270GO:0005515GO:0030244	cellulose synthase	B73 0 h	B73 6 h	4.76895	1.8828	-1.34079
GRMZM5G812126	NA	uncharacterized protein LOC100278708	Mo17 0 h	Mo17 6 h	2.16515	0.854647	-1.34106
GRMZM2G704345	NA	hypothetical protein	Mo17 0 h	Mo17 6 h	5.60659	2.21282	-1.34123
GRMZM2G381739	GO:0006508GO:0004190	aspartic proteinase nepenthesin-2-like	Mo17 0 h	Mo17 6 h	0.97533	0.384825	-1.34169
GRMZM5G842645	NA	cytokinin riboside 5 -monophosphate phosphoribohydrolase log7-like	B73 0 h	B73 6 h	6.97966	2.75178	-1.34279
GRMZM5G855743	NA	NA	Mo17 0 h	Mo17 6 h	29.0638	11.4575	-1.34293
GRMZM2G018716	GO:0006508GO:0005975GO:0004252GO:0004553	glycosy1 hydrolase	B73 0 h	B73 24 h	13.1554	5.18605	-1.34295
GRMZM2G050286	NA	agp16 precursor	B73 0 h	B73 6 h	4.43793	1.74892	-1.34342
GRMZM2G029087	NA	bax inhibitor 1	B73 0 h	B73 24 h	27.7306	10.9251	-1.34384
GRMZM2G308687	GO:0005737GO:0004364GO:0008152	glutathione transferase	B73 0 h	B73 24 h	98.7189	38.8759	-1.34445
GRMZM2G104489	GO:0008270GO:0005622	uncharacterized protein LOC100272609	Mo17 0 h	Mo17 24 h	18.112	7.12534	-1.34592
BIPE3	NA	NA	B73 0 h	B73 24 h	24.3767	9.58977	-1.34594
GRMZM2G136106	GO:0042545GO:0005618GO:0030599GO:0050825GO:0042309GO:0050826GO:0004857	probable pectinesterase pectinesterase inhibitor 40-like	Mo17 0 h	Mo17 6 h	1.65836	0.652368	-1.346
GRMZM2G013357	GO:0004497GO:0020037GO:0009055	probable long-chain-alcohol o-fatty-acyltransferase 4-like	Mo17 0 h	Mo17 6 h	2.45274	0.964531	-1.34649
GRMZM2G059064	NA	vq motif family protein	B73 0 h	B73 24 h	2.33988	0.920102	-1.34657
GRMZM2G075794	NA	hypothetical protein SORBIDRAFT_02g034730	B73 0 h	B73 24 h	2.66646	1.04566	-1.35052
GRMZM2G055698	GO:0016021	membrane protein	B73 0 h	B73 6 h	12.1189	4.75237	-1.35054
GRMZM2G128923	NA	NA	Mo17 0 h	Mo17 6 h	9.79573	3.83907	-1.35139
GRMZM2G093826	GO:0005247GO:0006813GO:0006821GO:0016020GO:0015079	high-affinity potassium transporter	B73 0 h	B73 24 h	22.1286	8.66981	-1.35184
GRMZM2G010909	NA	wound-induced protein 1-like	B73 0 h	B73 24 h	50.0684	19.5985	-1.35316
GRMZM2G173965	GO:0004674GO:0006468GO:0004713GO:0005524	mitogen-activated protein kinase kinase kinase a-like	B73 0 h	B73 24 h	1.04027	0.406485	-1.35568
GRMZM2G068322	GO:0050825GO:0042309GO:0050826	harpin-induced protein	B73 0 h	B73 6 h	1.50359	0.586966	-1.35707
GRMZM5G838098	NA	protein tify 10a-like	B73 0 h	B73 24 h	6.83051	2.66261	-1.35915
GRMZM2G004519	GO:0008270GO:0005515	ring-h2 finger protein atl2l	B73 0 h	B73 24 h	3.2894	1.28056	-1.36105
GRMZM2G046583	GO:0004516GO:0019363	nicotinate phosphoribosyltransferase	B73 0 h	B73 6 h	8.03761	3.12847	-1.36131
GRMZM2G164945	GO:0004560GO:0005975	alpha-l-fucosidase 1-like	Mo17 0 h	Mo17 6 h	2.94751	1.14643	-1.36235
GRMZM2G163776	NA	uncharacterized protein LOC100276020	Mo17 0 h	Mo17 6 h	8.71593	3.38951	-1.36258
GRMZM2G086066	GO:0046872GO:0030001	metal ion binding protein	B73 0 h	B73 6 h	1.11364	0.432792	-1.36353
GRMZM5G815369	NA	gpi-anchored wall transfer protein	Mo17 0 h	Mo17 6 h	11.0952	4.30973	-1.36426
GRMZM2G062974	GO:0004568GO:0006032GO:0008061GO:0016998	protein	B73 0 h	B73 24 h	8.22054	3.19149	-1.365
GRMZM2G111711	GO:0003700GO:0043565GO:0005634GO:0045449	wrky transcription factor	B73 0 h	B73 6 h	1.00936	0.391731	-1.36551
GRMZM2G147491	GO:0046983GO:0008171	o-methyltransferase family expressed	B73 0 h	B73 6 h	16.9012	6.55651	-1.36613
GRMZM2G013448	NA	1-aminocyclopropane-1-carboxylic acid oxidase	B73 0 h	B73 24 h	3.86263	1.49805	-1.3665
GRMZM2G108597	NA	amino acid transporter	B73 0 h	B73 24 h	0.924113	0.358377	-1.36659
GRMZM2G161154	GO:0046872	metallothionein-like protein type 2	B73 0 h	B73 24 h	389.113	150.802	-1.36753
GRMZM2G309731	GO:0003700GO:0006355	ethylene-responsive transcription factor	Mo17 0 h	Mo17 6 h	4.27584	1.65661	-1.36798
GRMZM2G145554	GO:0003700GO:0043565GO:0005634GO:0045449	wrky11 - superfamily of tfs having wrky and zinc finger domains	B73 0 h	B73 6 h	0.866807	0.335821	-1.36802
GRMZM5G847462	NA	uncharacterized protein LOC100216699	Mo17 0 h	Mo17 6 h	18.3024	7.08857	-1.36846
GRMZM2G126900	GO:0005737GO:0050113GO:0019310GO:0005506	myo-inositol oxygenase	B73 0 h	B73 6 h	200.763	77.7512	-1.36856
GRMZM2G075562	GO:0008270GO:0005622	zinc finger protein constans-like 9-like	Mo17 0 h	Mo17 6 h	21.8018	8.44242	-1.36872
GRMZM2G126765	GO:0016311GO:0004725	tyrosine specific protein phosphatase family protein	B73 0 h	B73 6 h	2.86648	1.10987	-1.36889
GRMZM2G060919	GO:0005634	jumonji domain protein	B73 0 h	B73 6 h	0.828251	0.320627	-1.36917
GRMZM2G075974	GO:0006541GO:0003824GO:0009058GO:0050825GO:0042309GO:0050826	gmp synthase	B73 0 h	B73 6 h	11.1389	4.31092	-1.36953
CYP71C2	NA	NA	B73 0 h	B73 6 h	273.913	105.904	-1.37095
GRMZM2G313104	GO:0050825GO:0042309GO:0050826	hypothetical protein SORBIDRAFT_01g032640	B73 0 h	B73 24 h	3.14931	1.2176	-1.37099
GRMZM5G813363	NA	pollen-specific protein sf21-like	B73 0 h	B73 6 h	1.67391	0.647119	-1.37112
GRMZM2G175232	GO:0003677	myb-related protein hv33	B73 0 h	B73 24 h	4.39817	1.69875	-1.37243
GRMZM2G141353	NA	unknown	B73 0 h	B73 6 h	22.9843	8.87553	-1.37274
GRMZM2G126079	GO:0032312GO:0008060GO:0008270	arf-gap domain and fg repeats-containing protein	B73 0 h	B73 24 h	3.32388	1.28331	-1.373
GRMZM2G332522	GO:0008171	caffeoyl- 3-o-methyltransferase 1	B73 0 h	B73 24 h	25.8858	9.99118	-1.37343
GRMZM2G074896	GO:0016757	glycosyltransferase	B73 0 h	B73 6 h	7.43887	2.8691	-1.37448
GRMZM2G322819	GO:0006508GO:0004252	prolyl endopeptidase-like	B73 0 h	B73 6 h	1.32448	0.510227	-1.37621
GRMZM2G028556	NA	glutathione s-transferase	B73 0 h	B73 24 h	22.0555	8.47711	-1.37949
GRMZM2G480106	GO:0008270GO:0005515	zinc c3hc4 type family protein	B73 0 h	B73 6 h	2.65583	1.02077	-1.3795
GRMZM2G114793	GO:0005524	luminal binding protein	B73 0 h	B73 24 h	49.2382	18.9248	-1.3795
GRMZM2G093076	GO:0048046GO:0030145GO:0045735	germin-like protein 8-9-like	B73 0 h	B73 24 h	1.10179	0.423398	-1.37976
GRMZM2G447271	GO:0048046GO:0005507GO:0046274GO:0008471GO:0055114	laccase lac5-6	B73 0 h	B73 24 h	0.759818	0.291941	-1.37998
GRMZM2G056743	NA	NA	Mo17 0 h	Mo17 6 h	1.59603	0.612599	-1.38147
GRMZM2G018579	NA	protein	Mo17 0 h	Mo17 6 h	15.9681	6.12693	-1.38196
GRMZM2G029879	NA	cyclin-dependent protein	Mo17 0 h	Mo17 6 h	1.335	0.512041	-1.38251
GRMZM2G309847	NA	NA	B73 0 h	B73 6 h	4.11571	1.57751	-1.38349
GRMZM5G872578	NA	f-box domain containing expressed	B73 0 h	B73 24 h	2.36134	0.90427	-1.38478
AC177947.2_FG003	NA	NA	Mo17 0 h	Mo17 6 h	1.95966	0.749362	-1.38687
GRMZM2G427697	NA	unknown	Mo17 0 h	Mo17 6 h	14.713	5.6211	-1.38817
GRMZM2G429000	NA	cortical cell-delineating protein precursor	Mo17 0 h	Mo17 24 h	4.97175	1.8991	-1.38844
GRMZM2G462118	NA	cyclin family expressed	B73 0 h	B73 24 h	1.44001	0.549953	-1.3887
GRMZM2G084947	NA	hypothetical protein SORBIDRAFT_10g021910	B73 0 h	B73 24 h	3.44703	1.31566	-1.38956
GRMZM2G144648	GO:0004601GO:0006979GO:0020037GO:0009055	cationic peroxidase isozyme 40k precursor	Mo17 0 h	Mo17 6 h	6.76968	2.57983	-1.39181
GRMZM2G002630	NA	jasmonate-induced protein	Mo17 0 h	Mo17 24 h	10.6848	4.07056	-1.39225
GRMZM2G019974	GO:0005215GO:0016021GO:0006810	organic cation transporter	B73 0 h	B73 6 h	4.14732	1.57884	-1.39331
GRMZM2G352618	NA	uncharacterized protein LOC100277700	Mo17 0 h	Mo17 6 h	264.815	100.806	-1.39341
GRMZM2G397684	GO:0008270GO:0005515	ring zinc finger	B73 0 h	B73 6 h	3.15699	1.20122	-1.39404
GRMZM2G024799	NA	protein	B73 0 h	B73 24 h	3.08554	1.17346	-1.39475
GRMZM2G467893	NA	nodule-specific protein	B73 0 h	B73 24 h	2.25888	0.857976	-1.3966
GRMZM2G121514	GO:0004563GO:0005975	beta-hexosaminidase subunit b2-like	B73 0 h	B73 6 h	3.7874	1.43729	-1.39786
GRMZM2G443445	GO:0016616GO:0048037GO:0008270GO:0055114	cinnamyl alcohol dehydrogenase	B73 0 h	B73 24 h	2.83153	1.07401	-1.39857
GRMZM2G172586	NA	zinc finger homeodomain protein 1	Mo17 0 h	Mo17 24 h	2.04576	0.775709	-1.39905
GRMZM2G046297	GO:0004674GO:0006468GO:0004713GO:0005524	serine threonine-protein kinase at5g01020-like	B73 0 h	B73 24 h	18.437	6.99056	-1.39912
GRMZM2G322220	NA	probable nitrite transporter at1g68570-like	Mo17 0 h	Mo17 6 h	0.814853	0.308771	-1.4
GRMZM2G122577	NA	uncharacterized protein LOC100280099	Mo17 0 h	Mo17 6 h	8.22412	3.11329	-1.40142
GRMZM2G375159	GO:0016747	3 -n-debenzoyl-2 -deoxytaxol n-benzoyltransferase-like	B73 0 h	B73 6 h	16.8019	6.35344	-1.40301
GRMZM2G099765	GO:0006508GO:0004197	cysteine proteinase	Mo17 0 h	Mo17 24 h	3.49817	1.32079	-1.4052
GRMZM2G414563	NA	uncharacterized protein LOC100501198	Mo17 0 h	Mo17 6 h	4.27929	1.61528	-1.40559
GRMZM2G162359	GO:0005975GO:0004553	xylanase inhibitor protein 1-like	B73 0 h	B73 6 h	42.3209	15.9556	-1.40731
GRMZM2G047456	GO:0004601GO:0006979GO:0020037GO:0009055	peroxidase 73	B73 0 h	B73 24 h	0.949093	0.357593	-1.40823
[truncated: 557 more rows]

## Sheet: B73 6 h
Table S3. Differentially expressed genes in response to R. padi feeding in B73 and Mo17												log2(fold_change)
B73 0 h:No aphid treatment on B73,B73 6 h: Aphid treatment B73 for 6 h; NA：no annotation.BD: numerator or denominator is below of detection											GRMZM2G055698	-1.35054
gene	GO term	Description	sample_1	sample_2	value_1	value_2	log2(fold_change)				GRMZM2G030567	-1.43793
GRMZM2G055698	GO:0016021	membrane protein	B73 0 h	B73 6 h	12.1189	4.75237	-1.35054	1			GRMZM2G092813	1.14393
GRMZM2G030567	NA	hypothetical protein SORBIDRAFT_01g049390	B73 0 h	B73 6 h	3.27985	1.21058	-1.43793	1			GRMZM2G018579	-1.04583
GRMZM2G092813	GO:0003824GO:0008152	acyl:coa ligase acetate-coa synthetase-like protein	B73 0 h	B73 6 h	6.53338	14.4376	1.14393	1			GRMZM2G132367	-1.04277
GRMZM2G018579	NA	protein	B73 0 h	B73 6 h	21.8294	10.5734	-1.04583	1			GRMZM2G075712	-1.02879
GRMZM2G132367	GO:0003700GO:0006355GO:0005634GO:0043565	homeodomain-leucine zipper transcription factor ipi-1	B73 0 h	B73 6 h	5.47857	2.65926	-1.04277	1			GRMZM2G331638	-1.85375
GRMZM2G075712	NA	uncharacterized protein LOC100303821	B73 0 h	B73 6 h	22.5554	11.0549	-1.02879	1			GRMZM2G180452	-1.05159
GRMZM2G331638	NA	dopamine beta-monooxygenase	B73 0 h	B73 6 h	1.20792	0.334199	-1.85375	1			GRMZM2G001079	-1.00852
GRMZM2G180452	GO:0005634GO:0045449GO:0030528	helix-loop-helix dna-binding domain containing expressed	B73 0 h	B73 6 h	1.21952	0.588337	-1.05159	1			AC208201.3_FG003	-1.84622
GRMZM2G001079	GO:0016020GO:0015018GO:0050825GO:0042309GO:0050826	glycosyl transferase	B73 0 h	B73 6 h	2.36128	1.17368	-1.00852	1			GRMZM2G112538	1.07263
AC208201.3_FG003	NA	NA	B73 0 h	B73 6 h	3.99423	1.11087	-1.84622	1			GRMZM2G318652	-1.23946
GRMZM2G112538	GO:0006952GO:0009607	pathogenesis-related protein 1	B73 0 h	B73 6 h	13.4866	28.3658	1.07263	1			GRMZM2G107597	-1.09593
GRMZM2G318652	GO:0050825GO:0042309GO:0050826	sigma factor binding protein	B73 0 h	B73 6 h	8.20993	3.47717	-1.23946	1			GRMZM2G038153	1.55366
GRMZM2G107597	NA	bidirectional sugar transporter sweet16-like	B73 0 h	B73 6 h	0.945812	0.442483	-1.09593	1			GRMZM2G442387	-1.01251
GRMZM2G038153	GO:0016829GO:0000287GO:0008152	terpene synthase 7	B73 0 h	B73 6 h	1.19275	3.50145	1.55366	1			GRMZM2G311036	-2.32913
GRMZM2G442387	GO:0005488	binding protein	B73 0 h	B73 6 h	5.35915	2.65643	-1.01251	1			GRMZM2G336824	-2.30636
GRMZM2G311036	GO:0046983GO:0008171	o-methyltransferase zrp4	B73 0 h	B73 6 h	6.38674	1.27099	-2.32913	1			GRMZM2G135913	-1.44967
GRMZM2G336824	GO:0046983GO:0008171	o-methyltransferase zrp4	B73 0 h	B73 6 h	4.06363	0.821544	-2.30636	1			GRMZM2G025190	1.80271
GRMZM2G135913	GO:0016020GO:0017153GO:0006835	auxin-induced protein 5ng4	B73 0 h	B73 6 h	1.36585	0.500045	-1.44967	1			GRMZM2G053720	-1.07727
GRMZM2G025190	GO:0005737GO:0004364GO:0008152	probable glutathione s-transferase gstu6-like	B73 0 h	B73 6 h	5.73089	19.9936	1.80271	1			GRMZM5G846082	1.01774
GRMZM2G053720	GO:0004657GO:0006537GO:0006562	proline dehydrogenase	B73 0 h	B73 6 h	47.871	22.6873	-1.07727	1			GRMZM2G428216	-1.00253
GRMZM5G846082	NA	NA	B73 0 h	B73 6 h	14.8834	30.1352	1.01774	1			GRMZM2G024927	1.10414
GRMZM5G855014	NA	unknown	B73 0 h	B73 6 h	0	1.36839	BD	BD			GRMZM2G037265	-1.22417
GRMZM2G428216	NA	uncharacterized protein LOC100276732	B73 0 h	B73 6 h	983.799	491.038	-1.00253	1			GRMZM2G050177	-1.15518
GRMZM2G024927	NA	uncharacterized protein LOC100383747	B73 0 h	B73 6 h	0.630867	1.35618	1.10414	1			GRMZM2G309731	-1.15369
GRMZM2G037265	NA	alkaline alpha-galactosidase seed imbibition protein	B73 0 h	B73 6 h	71.5048	30.6073	-1.22417	1			GRMZM2G101245	-1.42351
GRMZM2G050177	NA	alkaline alpha-galactosidase seed imbibition protein	B73 0 h	B73 6 h	39.9594	17.9422	-1.15518	1			GRMZM2G401147	-1.25359
GRMZM2G309731	GO:0003700GO:0006355	ethylene-responsive transcription factor	B73 0 h	B73 6 h	4.70656	2.11548	-1.15369	1			GRMZM2G450498	-1.59673
GRMZM2G101245	GO:0004674GO:0006468GO:0004713GO:0005524	avr9 cf-9 rapidly elicited protein	B73 0 h	B73 6 h	6.2652	2.33569	-1.42351	1			AC212023.4_FG004	1.07164
GRMZM2G401147	GO:0006334GO:0003677GO:0005634GO:0000786	histone	B73 0 h	B73 6 h	22.2803	9.34444	-1.25359	1			GRMZM2G154090	2.12919
GRMZM2G450498	GO:0006520GO:0030170	o-succinylhomoserine sulfhydrylase	B73 0 h	B73 6 h	81.4459	26.9281	-1.59673	1			GRMZM5G827939	3.42046
AC212023.4_FG004	GO:0004857GO:0030599	NA	B73 0 h	B73 6 h	222.816	468.319	1.07164	1			GRMZM2G162505	2.11153
GRMZM2G154090	GO:0005315GO:0016021GO:0006817	phosphate transporter 4	B73 0 h	B73 6 h	0.239003	1.04557	2.12919	1			GRMZM2G081554	1.68137
GRMZM5G827939	NA	-dihydroxy-3-keto-5-methylthiopentene dioxygenase 4	B73 0 h	B73 6 h	1.17746	12.6069	3.42046	1			GRMZM2G138455	-1.02629
GRMZM2G162505	GO:0004568GO:0006032	chitinase 2-like	B73 0 h	B73 6 h	2.06327	8.9164	2.11153	1			GRMZM2G171118	1.37073
GRMZM2G081554	GO:0016829GO:0000287GO:0008152	ent-copalyl diphosphate synthase	B73 0 h	B73 6 h	0.364124	1.16787	1.68137	1			GRMZM5G859316	-1.54192
GRMZM2G138455	GO:0045449GO:0008270GO:0003677	dof-type zinc finger protein	B73 0 h	B73 6 h	1.10844	0.544208	-1.02629	1			GRMZM5G872578	-1.27351
GRMZM2G171118	GO:0004497GO:0020037GO:0009055	cytochrome p450 family expressed	B73 0 h	B73 6 h	1.8274	4.72569	1.37073	1			GRMZM2G341410	-1.27487
GRMZM5G859316	NA	beta-expansin 4 precursor	B73 0 h	B73 6 h	17.8224	6.12069	-1.54192	1			GRMZM2G149219	-2.02463
GRMZM5G872578	NA	f-box domain containing expressed	B73 0 h	B73 6 h	2.36134	0.97677	-1.27351	1			GRMZM2G090043	2.63884
GRMZM2G341410	GO:0005515	leucine-rich repeat extensin-like protein 6-like	B73 0 h	B73 6 h	1.26651	0.5234	-1.27487	1			GRMZM2G010034	1.07821
GRMZM2G149219	GO:0003700GO:0043565GO:0005634GO:0045449	dna-binding protein	B73 0 h	B73 6 h	4.06218	0.998357	-2.02463	1			GRMZM2G004036	3.29281
GRMZM2G143142	NA	NA	B73 0 h	B73 6 h	0	1.47512	BD	BD			GRMZM2G464393	-1.08922
GRMZM2G090043	NA	hypothetical protein	B73 0 h	B73 6 h	1.79164	11.1589	2.63884	1			GRMZM2G380789	3.85137
GRMZM2G010034	NA	protein	B73 0 h	B73 6 h	104.093	219.783	1.07821	1			GRMZM2G003506	-1.24304
GRMZM2G004036	GO:0003824GO:0016564GO:0006808GO:0044237GO:0050662	isoflavone reductase homolog a622-like	B73 0 h	B73 6 h	0.473781	4.64313	3.29281	1			GRMZM2G116902	1.94465
GRMZM2G464393	GO:0005515	protein binding protein	B73 0 h	B73 6 h	2.21008	1.03877	-1.08922	1			GRMZM2G321033	-1.18947
GRMZM2G380789	GO:0016021	heptahelical protein 4	B73 0 h	B73 6 h	0.0796325	1.14939	3.85137	1			GRMZM2G377647	-1.05086
GRMZM2G003506	NA	membrane protein	B73 0 h	B73 6 h	1.97347	0.833752	-1.24304	1			GRMZM2G305526	-4.04282
GRMZM2G116902	GO:0004601GO:0006979GO:0020037GO:0009055	peroxidase n-like	B73 0 h	B73 6 h	0.54042	2.08032	1.94465	1			GRMZM2G043878	2.86101
GRMZM2G321033	GO:0004497GO:0020037GO:0009055	cytochrome p450 family expressed	B73 0 h	B73 6 h	0.889747	0.390121	-1.18947	1			GRMZM2G338037	1.9566
GRMZM2G377647	NA	uncharacterized protein LOC100276586	B73 0 h	B73 6 h	2.58959	1.24994	-1.05086	1			GRMZM2G053669	1.12979
GRMZM2G305526	GO:0048046GO:0005507GO:0046274GO:0008471GO:0055114	lac10_orysj ame: full=laccase-10 ame: full=benzenediol:oxygen oxidoreductase 10 ame: full=diphenol oxidase 10 ame: full=urishiol oxidase 10 flags: precursor	B73 0 h	B73 6 h	2.85736	0.173362	-4.04282	1			GRMZM2G073969	1.12328
GRMZM2G043878	NA	33-kda secretory protein	B73 0 h	B73 6 h	0.434797	3.1589	2.86101	1			GRMZM5G862467	-1.60454
GRMZM2G338037	NA	protein	B73 0 h	B73 6 h	0.459146	1.78216	1.9566	1			GRMZM2G125241	-1.44035
GRMZM2G053669	GO:0006529GO:0004066	asparagine synthetase	B73 0 h	B73 6 h	91.5262	200.284	1.12979	1			GRMZM2G028821	1.02275
GRMZM2G327199	NA	NA	B73 0 h	B73 6 h	0	4.84134	BD	BD			GRMZM2G373607	1.93652
GRMZM2G073969	NA	hypothetical protein SORBIDRAFT_01g035830	B73 0 h	B73 6 h	8.44278	18.3919	1.12328	1			GRMZM2G176595	1.4099
GRMZM5G862467	NA	mps one binder kinase activator-like 1a	B73 0 h	B73 6 h	6.41147	2.10836	-1.60454	1			GRMZM2G179528	1.26847
GRMZM2G125241	GO:0006566GO:0005524GO:0004413	glucan endo- -beta-glucosidase 3 precursor	B73 0 h	B73 6 h	2.97875	1.0976	-1.44035	1			GRMZM2G371462	-2.01967
GRMZM2G028821	GO:0005737GO:0004364GO:0008152	glutathione s-transferase	B73 0 h	B73 6 h	21.9374	44.5722	1.02275	1			GRMZM2G130232	-1.15826
GRMZM2G373607	GO:0006508GO:0004185	serine carboxypeptidase-like 34-like	B73 0 h	B73 6 h	0.38509	1.47405	1.93652	1			GRMZM2G004572	-1.60225
GRMZM2G176595	GO:0005576GO:0019953	beta-expansin 1a precursor	B73 0 h	B73 6 h	1.67894	4.46126	1.4099	1			GRMZM2G136372	-1.03771
GRMZM2G344279	GO:0003735GO:0015934GO:0006412GO:0030528	60s ribosomal protein l7-1	B73 0 h	B73 6 h	0	1.06424	BD	BD			GRMZM2G392791	-1.21987
GRMZM2G179528	GO:0006508GO:0004185	serine carboxypeptidase family expressed	B73 0 h	B73 6 h	3.93562	9.48112	1.26847	1			GRMZM5G893912	-1.45478
GRMZM2G371462	NA	Os10g0364900	B73 0 h	B73 6 h	17.1911	4.23956	-2.01967	1			GRMZM5G840852	1.6611
GRMZM2G130232	NA	cold regulated protein 27	B73 0 h	B73 6 h	7.97763	3.57439	-1.15826	1			GRMZM2G059138	-2.11183
GRMZM2G004572	GO:0006468GO:0004674GO:0004713GO:0005515GO:0005524GO:0031177	strubbelig-receptor family 6	B73 0 h	B73 6 h	1.93596	0.637634	-1.60225	1			GRMZM2G161245	-1.29224
GRMZM2G136372	NA	pathogenesis-related protein 5	B73 0 h	B73 6 h	17.7075	8.6253	-1.03771	1			GRMZM2G536825	-1.27333
GRMZM2G392791	GO:0006508GO:0004177	epoxide hydrolase 2	B73 0 h	B73 6 h	11.4913	4.93345	-1.21987	1			GRMZM2G466563	1.15673
GRMZM5G893912	NA	cell division protein aaa atpase family	B73 0 h	B73 6 h	13.6948	4.99599	-1.45478	1			GRMZM2G129266	1.10397
GRMZM5G840852	NA	ribonuclease p protein subunit p25	B73 0 h	B73 6 h	0.262003	0.828602	1.6611	1			GRMZM2G350225	-1.00386
GRMZM2G059138	NA	saur33 - auxin-responsive saur family member	B73 0 h	B73 6 h	1.90184	0.439998	-2.11183	1			GRMZM2G009735	-1.53885
GRMZM2G161245	NA	nad-malate dehydrogenase	B73 0 h	B73 6 h	3.38328	1.38145	-1.29224	1			GRMZM2G001764	-1.14341
GRMZM2G536825	NA	Os08g0432000	B73 0 h	B73 6 h	3.51186	1.45287	-1.27333	1			GRMZM5G891371	4.92556
GRMZM2G466563	NA	calmodulin-binding protein	B73 0 h	B73 6 h	0.703669	1.56884	1.15673	1			GRMZM2G060742	1.07712
GRMZM2G129266	GO:0016747	10-deacetylbaccatin iii 10-o-acetyltransferase	B73 0 h	B73 6 h	14.688	31.5713	1.10397	1			GRMZM2G324390	1.44884
GRMZM2G350225	NA	cbs domain-containing protein cbsx5-like	B73 0 h	B73 6 h	14.6749	7.31785	-1.00386	1			GRMZM2G145412	-1.26858
GRMZM2G009735	NA	cbs domain-containing protein cbsx5-like	B73 0 h	B73 6 h	10.6622	3.66951	-1.53885	1			GRMZM2G105189	1.2247
GRMZM2G001764	GO:0006857GO:0005215GO:0016020	protein	B73 0 h	B73 6 h	1.72461	0.780712	-1.14341	1			GRMZM2G120621	1.60689
GRMZM5G891371	NA	subtilase family protein	B73 0 h	B73 6 h	0.191896	5.83183	4.92556	1			GRMZM2G129540	-1.17573
GRMZM2G060742	GO:0015105GO:0015746GO:0016021GO:0015137	transmembrane expressed	B73 0 h	B73 6 h	6.43356	13.5736	1.07712	1			GRMZM2G118172	-2.62274
GRMZM2G164761	GO:0016020GO:0016760GO:0030244	cellulose synthase-like protein slf1	B73 0 h	B73 6 h	0	0.99544	BD	BD			GRMZM2G341959	-2.3393
GRMZM2G324390	GO:0003700GO:0006355GO:0005634GO:0043565	kinase-interacting protein 1	B73 0 h	B73 6 h	0.411718	1.12395	1.44884	1			GRMZM2G467893	-1.59976
GRMZM2G145412	NA	zim motif family protein	B73 0 h	B73 6 h	3.92976	1.63112	-1.26858	1			GRMZM2G075974	-1.36953
GRMZM2G105189	GO:0006629GO:0016788	zinc finger	B73 0 h	B73 6 h	5.93818	13.8779	1.2247	1			GRMZM2G457346	-1.58632
GRMZM2G120621	GO:0004497GO:0020037GO:0009055	cytochrome p450 family expressed	B73 0 h	B73 6 h	0.398996	1.21532	1.60689	1			GRMZM2G054361	1.2713
GRMZM2G129540	GO:0016787	transposon protein	B73 0 h	B73 6 h	1.42033	0.628724	-1.17573	1			GRMZM2G049349	1.02236
GRMZM2G118172	GO:0050825GO:0042309GO:0050826	vq motif family protein	B73 0 h	B73 6 h	29.6285	4.81047	-2.62274	1			GRMZM2G039278	1.18384
GRMZM2G341959	GO:0008146	sulfotransferase 17-like	B73 0 h	B73 6 h	0.818448	0.16173	-2.3393	1			GRMZM2G091578	1.11386
GRMZM2G467893	NA	nodule-specific protein	B73 0 h	B73 6 h	2.25888	0.745274	-1.59976	1			GRMZM2G427697	-1.10313
GRMZM2G075974	GO:0006541GO:0003824GO:0009058GO:0050825GO:0042309GO:0050826	gmp synthase	B73 0 h	B73 6 h	11.1389	4.31092	-1.36953	1			AC235547.1_FG005	-1.21037
GRMZM2G457346	NA	seed maturation protein pm41	B73 0 h	B73 6 h	2.21099	0.736303	-1.58632	1			GRMZM2G006047	-2.2175
GRMZM2G054361	GO:0016847GO:0009058GO:0030170GO:0016769	NA	B73 0 h	B73 6 h	4.45257	10.7476	1.2713	1			GRMZM2G015892	-1.06621
GRMZM2G049349	NA	sterol regulatory element-binding protein site 2	B73 0 h	B73 6 h	13.3531	27.1234	1.02236	1			AC206201.3_FG004	-1.54555
GRMZM2G039278	GO:0004497GO:0020037GO:0009055	cytochrome p450	B73 0 h	B73 6 h	3.11763	7.08264	1.18384	1			GRMZM2G138382	-1.58618
GRMZM2G091578	GO:0006508GO:0043086GO:0042802GO:0004252	subtilisin-like protease	B73 0 h	B73 6 h	1.03703	2.24438	1.11386	1			GRMZM2G340257	-1.25551
GRMZM2G427697	NA	unknown	B73 0 h	B73 6 h	7.54472	3.5121	-1.10313	1			AC191575.2_FG001	2.69113
AC235547.1_FG005	GO:0004674GO:0006468GO:0005524GO:0005515GO:0004713	NA	B73 0 h	B73 6 h	9.53478	4.12054	-1.21037	1			GRMZM2G366681	-1.11763
GRMZM2G006047	GO:0006869GO:0050825GO:0008289GO:0042309GO:0050826	protein	B73 0 h	B73 6 h	2.29921	0.494361	-2.2175	1			GRMZM2G381441	-2.81603
GRMZM2G015892	GO:0004834GO:0006568	indole synthase	B73 0 h	B73 6 h	11.5449	5.51355	-1.06621	1			GRMZM2G005207	-2.11311
AC206201.3_FG004	GO:0009058	NA	B73 0 h	B73 6 h	54.0937	18.5306	-1.54555	1			AC202107.3_FG001	-1.01062
GRMZM2G138382	GO:0009058GO:0016833	anthranilate synthase alpha subunit	B73 0 h	B73 6 h	10.1632	3.38488	-1.58618	1			GRMZM2G044317	-1.5364
GRMZM2G340257	NA	(1-4)-beta-mannan endohydrolase	B73 0 h	B73 6 h	1.32259	0.553962	-1.25551	1			GRMZM2G031624	2.09846
AC191575.2_FG001	GO:0006508GO:0004190	NA	B73 0 h	B73 6 h	0.399152	2.57781	2.69113	1			GRMZM2G048175	1.44946
GRMZM2G366681	NA	unknown	B73 0 h	B73 6 h	35.4438	16.3343	-1.11763	1			GRMZM2G406108	-1.13644
GRMZM2G381441	GO:0003700GO:0006355	ethylene-responsive transcription factor	B73 0 h	B73 6 h	2.34788	0.333399	-2.81603	1			SPP2	-1.01717
GRMZM2G005207	GO:0003700GO:0043565GO:0005634GO:0045449	wrky dna binding domain containing expressed	B73 0 h	B73 6 h	0.878561	0.203077	-2.11311	1			GRMZM5G871827	-1.63108
AC202107.3_FG001	NA	NA	B73 0 h	B73 6 h	6.34868	3.15105	-1.01062	1			GRMZM2G148441	-1.045
GRMZM2G044317	GO:0005658GO:0006269GO:0003896	dna primase large subunit	B73 0 h	B73 6 h	6.71159	2.31378	-1.5364	1			GRMZM5G897005	1.20937
GRMZM2G031624	NA	e3 ubiquitin-protein ligase pub23-like	B73 0 h	B73 6 h	0.27962	1.19748	2.09846	1			GRMZM2G177203	2.30046
GRMZM2G048175	GO:0015629GO:0016021GO:0005198GO:0004969GO:0007155GO:0007186	transposon en spm sub- expressed	B73 0 h	B73 6 h	0.723758	1.97663	1.44946	1			GRMZM2G159811	-2.42742
GRMZM2G406108	GO:0005576	membrane protein	B73 0 h	B73 6 h	1.8476	0.840434	-1.13644	1			GRMZM2G034206	1.21566
SPP2	NA	NA	B73 0 h	B73 6 h	8.66707	4.28225	-1.01717	1			GRMZM2G046583	-1.36131
GRMZM5G871827	NA	NA	B73 0 h	B73 6 h	1.44875	0.467724	-1.63108	1			AC233888.1_FG001	1.46319
GRMZM2G148441	GO:0004497GO:0020037GO:0009055	cytochrome p450 93a1-like	B73 0 h	B73 6 h	1.56504	0.758491	-1.045	1			GRMZM2G043813	1.011
GRMZM5G897005	NA	rust resistance kinase lr10	B73 0 h	B73 6 h	0.89726	2.0748	1.20937	1			GRMZM2G397684	-1.39404
GRMZM2G177203	NA	protein	B73 0 h	B73 6 h	0.57697	2.84224	2.30046	1			GRMZM2G098676	1.04758
GRMZM2G159811	GO:0006470GO:0008287GO:0004722	protein phosphatase 2c	B73 0 h	B73 6 h	2.664	0.495231	-2.42742	1			GRMZM2G077036	-1.0102
GRMZM2G034206	GO:0007155	lgc1 precursor	B73 0 h	B73 6 h	4.67959	10.8682	1.21566	1			GRMZM2G405662	-1.10079
GRMZM2G046583	GO:0004516GO:0019363	nicotinate phosphoribosyltransferase	B73 0 h	B73 6 h	8.03761	3.12847	-1.36131	1			GRMZM2G177340	-1.63333
AC233888.1_FG001	NA	NA	B73 0 h	B73 6 h	2.29972	6.34071	1.46319	1			GRMZM2G173724	3.14269
GRMZM2G043813	GO:0045449GO:0003677	nac domain ipr003441	B73 0 h	B73 6 h	0.474844	0.956956	1.011	1			GRMZM2G173742	1.28135
GRMZM2G397684	GO:0008270GO:0005515	ring zinc finger	B73 0 h	B73 6 h	3.15699	1.20122	-1.39404	1			AC152495.1_FG017	1.62777
GRMZM2G098676	GO:0016810	transferring glycosyl groups	B73 0 h	B73 6 h	0.928939	1.92018	1.04758	1			GRMZM2G003762	1.08256
GRMZM2G077036	NA	probable methyltransferase pmt15-like	B73 0 h	B73 6 h	19.8134	9.83688	-1.0102	1			GRMZM2G180596	-1.01359
GRMZM2G405662	GO:0046872GO:0030001	protein	B73 0 h	B73 6 h	5.85884	2.73175	-1.10079	1			GRMZM5G831224	-1.22795
GRMZM2G177340	GO:0005634GO:0003676	probable ccr4-associated factor 1 homolog 11-like	B73 0 h	B73 6 h	4.00177	1.28994	-1.63333	1			GRMZM2G056697	3.39252
GRMZM2G173724	GO:0003993	uncharacterized protein LOC100382355	B73 0 h	B73 6 h	0.185561	1.63882	3.14269	1			GRMZM2G049930	1.23032
GRMZM2G173742	NA	retrotransposon expressed	B73 0 h	B73 6 h	0.588763	1.43108	1.28135	1			GRMZM2G407495	1.58919
AC152495.1_FG017	GO:0006915GO:0005524	NA	B73 0 h	B73 6 h	0.982734	3.037	1.62777	1			TPS10	-2.64199
GRMZM2G003762	NA	stem-specific protein expressed	B73 0 h	B73 6 h	964.517	2042.64	1.08256	1			GRMZM2G165757	-1.64355
GRMZM2G180596	NA	protein	B73 0 h	B73 6 h	4.15322	2.05715	-1.01359	1			GRMZM2G066961	-1.67535
GRMZM5G831224	NA	uncharacterized protein LOC100275796	B73 0 h	B73 6 h	4.74356	2.02514	-1.22795	1			GRMZM2G087809	-2.10139
GRMZM2G056697	NA	uncharacterized protein LOC100272757	B73 0 h	B73 6 h	0.103158	1.08331	3.39252	1			GRMZM2G005939	-1.11688
GRMZM2G336859	NA	NA	B73 0 h	B73 6 h	0.881977	0	BD	BD			GRMZM2G005633	-3.48916
GRMZM2G049930	GO:0048046GO:0030145GO:0045735	germin-like protein subfamily 1 member 8 expressed	B73 0 h	B73 6 h	0.486766	1.14205	1.23032	1			GRMZM2G031660	-1.02869
GRMZM2G407495	NA	hypothetical protein	B73 0 h	B73 6 h	7.72059	23.2298	1.58919	1			H4C7	-1.67567
GRMZM2G148316	NA	cytokinin-o-glucosyltransferase 2	B73 0 h	B73 6 h	0	1.20052	BD	BD			GRMZM2G181030	-1.68046
TPS10	NA	NA	B73 0 h	B73 6 h	3.17993	0.509448	-2.64199	1			GRMZM2G006212	1.48147
GRMZM2G165757	GO:0016887GO:0016020GO:0031177GO:0005524	abc transporter g family member 14-like	B73 0 h	B73 6 h	2.87177	0.919157	-1.64355	1			GRMZM5G802365	-1.14255
GRMZM2G332423	GO:0005506GO:0016491	acc oxidase	B73 0 h	B73 6 h	0.915181	0	BD	BD			GRMZM2G474039	5.08845
GRMZM2G066961	GO:0006950	universal stress protein	B73 0 h	B73 6 h	52.3384	16.3867	-1.67535	1			GRMZM5G882427	-1.03437
GRMZM2G087809	GO:0005199GO:0045735	NA	B73 0 h	B73 6 h	2.63908	0.614993	-2.10139	1			GRMZM2G045849	-1.28394
GRMZM2G005939	GO:0005634GO:0045449GO:0030528	basic helix-loop-helix domain-containing protein	B73 0 h	B73 6 h	18.3913	8.48006	-1.11688	1			GRMZM2G093526	-1.2333
GRMZM2G005633	GO:0016491GO:0004568GO:0006032GO:0008061GO:0016998	chitinase	B73 0 h	B73 6 h	2.37799	0.211772	-3.48916	1			GRMZM2G477063	-2.96047
GRMZM2G031660	GO:0005975GO:0004553	beta-glucosidase precursor	B73 0 h	B73 6 h	17.8552	8.75179	-1.02869	1			GRMZM2G074743	-2.19069
H4C7	NA	NA	B73 0 h	B73 6 h	3.04232	0.95231	-1.67567	1			GRMZM2G038722	-1.62549
GRMZM2G181030	GO:0003677	late elongated hypocoty	B73 0 h	B73 6 h	2.76025	0.861149	-1.68046	1			GRMZM2G163067	-1.1444
GRMZM2G006212	GO:0015297GO:0016020GO:0006855GO:0015238	multidrug resistance	B73 0 h	B73 6 h	0.370815	1.03544	1.48147	1			GRMZM2G066489	1.33042
GRMZM5G802365	NA	NA	B73 0 h	B73 6 h	0.805476	0.364847	-1.14255	1			GRMZM2G050234	1.23791
GRMZM2G474039	NA	hypothetical protein SORBIDRAFT_06g030720	B73 0 h	B73 6 h	0.451313	15.3552	5.08845	1			GRMZM2G045398	-1.60617
GRMZM5G882427	NA	anthocyanin 5-aromatic acyltransferase-like	B73 0 h	B73 6 h	1.85481	0.905569	-1.03437	1			GRMZM2G120016	1.95108
GRMZM2G045849	GO:0006829GO:0016021GO:0017153GO:0006835GO:0005385	zinc transporter zip1	B73 0 h	B73 6 h	1.01021	0.414867	-1.28394	1			GRMZM2G048366	1.34115
GRMZM2G093526	GO:0016829GO:0000287GO:0008152	ent-kaurene synthase b	B73 0 h	B73 6 h	23.2804	9.90215	-1.2333	1			GRMZM2G051943	-1.08342
GRMZM2G477063	NA	unknown	B73 0 h	B73 6 h	1.48085	0.190247	-2.96047	1			GRMZM2G112072	-1.87426
GRMZM2G074743	GO:0005740GO:0007585	alternative oxidase	B73 0 h	B73 6 h	3.66699	0.803243	-2.19069	1			GRMZM2G135387	-2.12009
GRMZM2G038722	GO:0005737GO:0006796GO:0000287GO:0003677GO:0004427	myb-related protein zm1	B73 0 h	B73 6 h	1.2837	0.416046	-1.62549	1			AC208221.3_FG002	4.31387
GRMZM2G163067	NA	uncharacterized protein LOC100277698	B73 0 h	B73 6 h	10.2959	4.65764	-1.1444	1			GRMZM2G071996	1.51276
GRMZM2G066489	GO:0016021GO:0006810GO:0005234GO:0030288GO:0004965GO:0007186GO:0004970	glutamate-gated kainate-type ion channel receptor subunit 5	B73 0 h	B73 6 h	2.18665	5.49892	1.33042	1			GRMZM2G028640	4.348
GRMZM2G050234	GO:0005506GO:0016491	protein	B73 0 h	B73 6 h	1.21504	2.86575	1.23791	1			GRMZM2G406196	1.04275
GRMZM2G045398	GO:0008270GO:0005515	ring-h2 finger protein atl2l	B73 0 h	B73 6 h	1.27194	0.417793	-1.60617	1			GRMZM2G178486	-2.22059
GRMZM2G120016	GO:0016758GO:0008152	cis-zeatin o-glucosyltransferase	B73 0 h	B73 6 h	4.38362	16.9499	1.95108	1			GRMZM2G074083	1.4287
GRMZM2G048366	NA	meiosis 5 precursor	B73 0 h	B73 6 h	0.459375	1.16384	1.34115	1			GRMZM2G147491	-1.36613
GRMZM2G051943	GO:0016998GO:0016021GO:0008061GO:0004994GO:0004568GO:0006032GO:0007186	chitinase	B73 0 h	B73 6 h	9.90135	4.67254	-1.08342	1			GRMZM2G108597	-2.67234
GRMZM2G112072	GO:0007067	mitotic spindle checkpoint protein mad2	B73 0 h	B73 6 h	1.15181	0.314176	-1.87426	1			GRMZM2G088778	-1.89429
GRMZM2G135387	GO:0004497GO:0020037GO:0009055	cytochrome p450	B73 0 h	B73 6 h	1.00288	0.230694	-2.12009	1			GRMZM2G115451	-1.89672
AC208221.3_FG002	GO:0005576GO:0004867	NA	B73 0 h	B73 6 h	1.01293	20.1457	4.31387	1			GRMZM2G113033	1.01435
GRMZM2G071996	GO:0031072GO:0006457GO:0051082	hsp40 cysteine-rich domain-containing protein	B73 0 h	B73 6 h	11.0479	31.5257	1.51276	1			GRMZM2G042677	-1.24722
GRMZM2G028640	NA	enzyme of the cupin superfamily	B73 0 h	B73 6 h	0.626461	12.7577	4.348	1			GRMZM6G654251	-1.33522
GRMZM2G406196	GO:0050825GO:0042309GO:0050826	protein	B73 0 h	B73 6 h	1.26934	2.61503	1.04275	1			GRMZM2G002131	-1.07776
GRMZM2G178486	GO:0008270GO:0005515	protein	B73 0 h	B73 6 h	3.70753	0.795467	-2.22059	1			GRMZM2G138468	-1.63748
GRMZM2G074083	NA	protein	B73 0 h	B73 6 h	10.7771	29.0126	1.4287	1			GRMZM2G052908	-1.48934
GRMZM2G147491	GO:0046983GO:0008171	o-methyltransferase family expressed	B73 0 h	B73 6 h	16.9012	6.55651	-1.36613	1			GRMZM2G013781	-1.26141
GRMZM2G108597	NA	amino acid transporter	B73 0 h	B73 6 h	0.924113	0.144967	-2.67234	1			GRMZM5G803981	1.7241
GRMZM2G088778	NA	ankyrin repeat family expressed	B73 0 h	B73 6 h	1.04408	0.280863	-1.89429	1			GRMZM2G177110	1.0965
GRMZM2G115451	GO:0005978GO:0004135	neutral alkaline expressed	B73 0 h	B73 6 h	5.4651	1.46767	-1.89672	1			GRMZM2G125196	3.22502
GRMZM2G113033	GO:0015977GO:0016984	ribulose- -bisphosphate carboxylase oxygenase small subunit	B73 0 h	B73 6 h	938.846	1896.46	1.01435	1			GRMZM2G349839	1.45751
GRMZM2G042677	NA	acyltransferase ( kd)	B73 0 h	B73 6 h	2.47786	1.04382	-1.24722	1			GRMZM5G892308	1.70231
GRMZM6G654251	NA	NA	B73 0 h	B73 6 h	23.9984	9.51133	-1.33522	1			GRMZM2G139467	2.07843
GRMZM2G002131	GO:0003700GO:0006355GO:0005634GO:0043565	heat shock transcription factor hsf4	B73 0 h	B73 6 h	2.7786	1.3164	-1.07776	1			GRMZM2G042933	-1.06845
GRMZM2G138468	GO:0004556GO:0005975GO:0005509	alpha-amylase isozyme 3e precursor	B73 0 h	B73 6 h	1.8429	0.592339	-1.63748	1			GRMZM2G115705	1.60819
GRMZM2G052908	NA	transcription factor jumonji domain-containing protein	B73 0 h	B73 6 h	2.88704	1.02829	-1.48934	1			GRMZM2G107711	-1.41234
GRMZM2G013781	GO:0005488GO:0008152GO:0016491	chloroplastic quinone-oxidoreductase	B73 0 h	B73 6 h	1.48806	0.620724	-1.26141	1			GRMZM2G421256	-2.15274
GRMZM5G803981	NA	beta-amylase	B73 0 h	B73 6 h	0.56626	1.87077	1.7241	1			GRMZM2G076771	1.68769
GRMZM2G177110	NA	lob domain-containing protein 38-like	B73 0 h	B73 6 h	2.54827	5.44911	1.0965	1			GRMZM2G153378	-1.19305
GRMZM2G125196	GO:0008270GO:0055114GO:0016491	nadp-dependent oxidoreductase expressed	B73 0 h	B73 6 h	0.589286	5.51001	3.22502	1			GRMZM2G080274	-1.14236
GRMZM2G349839	NA	gda1 cd39 family expressed	B73 0 h	B73 6 h	2.23847	6.1476	1.45751	1			GRMZM2G042756	1.03108
GRMZM5G892308	NA	glutaredoxin family protein	B73 0 h	B73 6 h	35.8322	116.606	1.70231	1			GRMZM2G322819	-1.37621
GRMZM2G139467	GO:0004497GO:0020037GO:0009055	elicitor-inducible cytochrome p450	B73 0 h	B73 6 h	13.857	58.5247	2.07843	1			AC212835.3_FG008	1.7784
GRMZM2G042933	GO:0033179GO:0015986GO:0015078	probable amino acid permease 7-like	B73 0 h	B73 6 h	4.12641	1.9676	-1.06845	1			GRMZM2G177866	1.40321
GRMZM2G115705	GO:0006468GO:0004674GO:0005529GO:0004713GO:0005524GO:0048544	receptor-like serine threonine-protein kinase sd1-8-like	B73 0 h	B73 6 h	0.320393	0.976782	1.60819	1			GRMZM2G108153	3.08101
GRMZM2G107711	GO:0050825GO:0042309GO:0050826	uncharacterized protein LOC100277187 precursor	B73 0 h	B73 6 h	1.74994	0.657456	-1.41234	1			GRMZM2G108123	2.3681
GRMZM2G421256	GO:0003677	late elongated hypocoty	B73 0 h	B73 6 h	1.49472	0.336139	-2.15274	1			GRMZM2G138190	1.05525
GRMZM2G076771	NA	pentatricopeptide repeat-containing protein chloroplastic-like	B73 0 h	B73 6 h	6.32608	20.3789	1.68769	1			GRMZM2G147268	1.3975
GRMZM2G153378	NA	uncharacterized protein LOC100274721	B73 0 h	B73 6 h	1.40516	0.614586	-1.19305	1			GRMZM2G051952	1.57644
GRMZM2G080274	GO:0006334GO:0003677GO:0050826GO:0050825GO:0042309GO:0000786GO:0005634	histone h1	B73 0 h	B73 6 h	259.18	117.413	-1.14236	1			GRMZM2G068557	1.66702
GRMZM2G042756	GO:0003700GO:0006355	cbf protein 1	B73 0 h	B73 6 h	1.56128	3.19055	1.03108	1			GRMZM2G168651	-2.1911
GRMZM2G322819	GO:0006508GO:0004252	prolyl endopeptidase-like	B73 0 h	B73 6 h	1.32448	0.510227	-1.37621	1			GRMZM2G437912	-1.04091
AC212835.3_FG008	GO:0006468GO:0005840GO:0003735GO:0004674GO:0050825GO:0004713GO:0042309GO:0050826GO:0006412GO:0005524	NA	B73 0 h	B73 6 h	0.323896	1.11111	1.7784	1			GRMZM2G479546	1.02766
GRMZM2G177866	NA	uncharacterized protein LOC100277206 precursor	B73 0 h	B73 6 h	1.61645	4.27533	1.40321	1			GRMZM2G119272	1.23781
GRMZM2G108153	GO:0004601GO:0006979GO:0020037GO:0009055	protein	B73 0 h	B73 6 h	0.261235	2.21058	3.08101	1			GRMZM2G097802	1.08981
GRMZM2G108123	GO:0004601GO:0006979GO:0020037GO:0009055	protein	B73 0 h	B73 6 h	0.228451	1.1794	2.3681	1			GRMZM2G041493	-1.64659
GRMZM2G138190	NA	non-yellowing protein 1	B73 0 h	B73 6 h	5.63949	11.7193	1.05525	1			GRMZM2G143403	2.41681
GRMZM2G147268	GO:0016829GO:0009058GO:0006520GO:0016769GO:0030170	l-allo-threonine aldolase	B73 0 h	B73 6 h	0.917657	2.41753	1.3975	1			GRMZM2G460138	-1.05714
GRMZM2G051952	GO:0006355GO:0005634GO:0004879GO:0003677	at4g28740 f16a16_150	B73 0 h	B73 6 h	1.83968	5.48651	1.57644	1			GRMZM2G164440	1.21496
GRMZM2G121264	GO:0004497GO:0020037GO:0009055	protein	B73 0 h	B73 6 h	0	1.53659	BD	BD			GRMZM2G333095	-1.08284
GRMZM2G068557	GO:0050660GO:0016021GO:0015662GO:0009055GO:0006754GO:0005506GO:0016491	ferric reductase-like transmembrane component	B73 0 h	B73 6 h	15.4533	49.0734	1.66702	1			GRMZM2G136042	1.16454
GRMZM2G168651	GO:0005576GO:0005199	NA	B73 0 h	B73 6 h	9.17069	2.00823	-2.1911	1			GRMZM2G034848	1.39826
GRMZM2G437912	GO:0004664GO:0009094	arogenate dehydratase prephenate dehydratase chloroplastic-like	B73 0 h	B73 6 h	12.7761	6.20945	-1.04091	1			GRMZM2G110412	-1.16186
GRMZM2G479546	NA	nodulin-like protein	B73 0 h	B73 6 h	1.62217	3.30713	1.02766	1			GRMZM2G176352	1.17629
GRMZM2G119272	NA	hypothetical protein SORBIDRAFT_06g012300	B73 0 h	B73 6 h	0.926216	2.18439	1.23781	1			AC233910.1_FG003	3.96494
GRMZM2G097802	GO:0005737GO:0004812GO:0005524GO:0006418	amino acid permease	B73 0 h	B73 6 h	0.831503	1.76982	1.08981	1			GRMZM5G834303	-1.1128
GRMZM2G041493	GO:0004969GO:0016021GO:0007186	NA	B73 0 h	B73 6 h	8.3037	2.65214	-1.64659	1			GRMZM2G180283	-1.2919
GRMZM2G703156	NA	NA	B73 0 h	B73 6 h	0	3.7902	BD	BD			GRMZM2G121868	-1.61773
GRMZM2G143403	GO:0008270GO:0003676	protein	B73 0 h	B73 6 h	0.449578	2.40071	2.41681	1			GRMZM2G007324	-1.25959
GRMZM2G460138	NA	hypothetical protein	B73 0 h	B73 6 h	68.8054	33.0667	-1.05714	1			GRMZM2G365160	-1.6012
GRMZM2G164440	GO:0050825GO:0042309GO:0050826	pvr3-like protein	B73 0 h	B73 6 h	14.1961	32.9541	1.21496	1			GRMZM2G322618	-1.26547
GRMZM2G333095	NA	uncharacterized protein LOC100277591	B73 0 h	B73 6 h	10.1254	4.78018	-1.08284	1			GRMZM2G003558	1.58904
GRMZM2G136042	GO:0004601GO:0006979GO:0020037GO:0009055	peroxidase 73	B73 0 h	B73 6 h	0.496429	1.1128	1.16454	1			GRMZM2G176433	-1.10519
GRMZM2G034848	GO:0000015GO:0004634GO:0006096	enolase chloroplastic-like	B73 0 h	B73 6 h	0.591329	1.55864	1.39826	1			GRMZM2G173377	-1.58713
GRMZM2G110412	GO:0004674GO:0006468GO:0004713GO:0005524	serine threonine-protein kinase pbs1-like	B73 0 h	B73 6 h	1.90125	0.84974	-1.16186	1			GRMZM2G372068	-1.21608
GRMZM2G176352	NA	NA	B73 0 h	B73 6 h	0.716203	1.61858	1.17629	1			GRMZM2G176347	-2.70445
AC233910.1_FG003	GO:0003735GO:0006412GO:0006464GO:0005840	NA	B73 0 h	B73 6 h	0.77188	12.0535	3.96494	1			GRMZM2G068322	-1.35707
GRMZM5G834303	NA	cytokinin-o-glucosyltransferase 2	B73 0 h	B73 6 h	21.1078	9.76016	-1.1128	1			GRMZM2G305900	-1.58019
GRMZM2G180283	GO:0016758GO:0008152	udp-glycosyltransferase 91c1-like	B73 0 h	B73 6 h	2.40438	0.981979	-1.2919	1			GRMZM2G048022	-1.57641
GRMZM2G121868	GO:0016021GO:0006334GO:0000786GO:0005199GO:0006355GO:0004969GO:0003677GO:0007186GO:0005634GO:0004879	NA	B73 0 h	B73 6 h	5.37228	1.75054	-1.61773	1			GRMZM2G065471	-1.14492
GRMZM2G007324	NA	at3g19540 t31j18_4	B73 0 h	B73 6 h	4.19372	1.75157	-1.25959	1			GRMZM2G422782	-1.43496
GRMZM2G365160	GO:0003849GO:0009073	3-deoxy-d-arabino heptulosonate-7-phosphate synthase	B73 0 h	B73 6 h	42.7493	14.0903	-1.6012	1			GRMZM2G108847	1.41138
GRMZM2G322618	GO:0004965GO:0016021GO:0007186	glycoprotein membrane precursor gpi-anchored protein	B73 0 h	B73 6 h	13.6903	5.69468	-1.26547	1			GRMZM2G072298	2.03606
GRMZM2G003558	GO:0005634GO:0030528	ethylene-insensitive3-like 1 expressed	B73 0 h	B73 6 h	0.517701	1.5575	1.58904	1			GRMZM5G801307	2.00208
GRMZM2G176433	NA	uncharacterized protein LOC100275307 precursor	B73 0 h	B73 6 h	65.7586	30.5673	-1.10519	1			GRMZM2G454056	1.33627
GRMZM2G173377	NA	protein	B73 0 h	B73 6 h	0.865003	0.287902	-1.58713	1			GRMZM2G174975	1.32908
GRMZM2G372068	GO:0016758GO:0008152	hydroquinone glucosyltransferase	B73 0 h	B73 6 h	6.56459	2.82573	-1.21608	1			GRMZM2G461566	1.34734
GRMZM2G176347	GO:0050825GO:0042309GO:0050826	lipid binding protein precursor	B73 0 h	B73 6 h	1.79139	0.274833	-2.70445	1			GRMZM2G311811	-1.95087
GRMZM2G068322	GO:0050825GO:0042309GO:0050826	harpin-induced protein	B73 0 h	B73 6 h	1.50359	0.586966	-1.35707	1			GRMZM2G033767	1.5499
GRMZM2G305900	GO:0016747	3 -n-debenzoyl-2 -deoxytaxol n-benzoyltransferase-like	B73 0 h	B73 6 h	2.23517	0.747522	-1.58019	1			GRMZM2G324157	-1.02324
GRMZM2G048022	NA	hypothetical protein	B73 0 h	B73 6 h	3.22315	1.08077	-1.57641	1			GRMZM2G031167	2.25616
GRMZM2G065471	GO:0016787GO:0008152	probable carboxylesterase 15-like	B73 0 h	B73 6 h	2.3631	1.06863	-1.14492	1			GRMZM2G010925	-1.62877
GRMZM2G422782	NA	uncharacterized protein LOC100272680	B73 0 h	B73 6 h	6.41182	2.37145	-1.43496	1			GRMZM2G701791	BD
GRMZM2G108847	GO:0004867	serine-type endopeptidase inhibitor	B73 0 h	B73 6 h	3.75535	9.9889	1.41138	1			GRMZM2G125032	-1.09526
GRMZM2G072298	GO:0008415GO:0008152	er glycerol-phosphate acyltransferase	B73 0 h	B73 6 h	0.393811	1.61511	2.03606	1			GRMZM2G366607	-1.53082
GRMZM5G801307	NA	uncharacterized protein LOC100275640 precursor	B73 0 h	B73 6 h	3.01015	12.058	2.00208	1			GRMZM2G156861	-1.23457
GRMZM2G454056	NA	uncharacterized protein LOC100274968	B73 0 h	B73 6 h	2.26181	5.71102	1.33627	1			GRMZM2G007928	1.15172
GRMZM2G174975	GO:0006629GO:0016788	gdsl-motif lipase hydrolase family protein	B73 0 h	B73 6 h	0.913698	2.2956	1.32908	1			GRMZM2G072808	-1.95979
GRMZM2G461566	NA	NA	B73 0 h	B73 6 h	0.392057	0.997558	1.34734	1			GRMZM2G023279	-1.17996
GRMZM2G311811	NA	NA	B73 0 h	B73 6 h	8.11668	2.09946	-1.95087	1			GRMZM2G099036	1.63836
GRMZM2G434572	GO:0046872GO:0019509GO:0051213	-dihydroxy-3-keto-5-methylthiopentene dioxygenase 4	B73 0 h	B73 6 h	0	1.88209	BD	BD			GRMZM2G312201	-1.17305
GRMZM2G033767	NA	probable glycerol-3-phosphate acyltransferase 3-like	B73 0 h	B73 6 h	1.46	4.27483	1.5499	1			GRMZM5G888860	1.01146
GRMZM2G324157	GO:0004674GO:0006468GO:0004713GO:0005524	cell division cycle 2-like protein	B73 0 h	B73 6 h	1.50061	0.738314	-1.02324	1			GRMZM2G156877	2.31608
GRMZM2G031167	NA	amino acid expressed	B73 0 h	B73 6 h	0.295597	1.41212	2.25616	1			GRMZM2G323622	-1.08785
GRMZM2G010925	NA	NA	B73 0 h	B73 6 h	0.956472	0.309288	-1.62877	1			GRMZM2G091540	-1.51047
GRMZM2G701791	NA	NA	B73 0 h	B73 6 h	0	1.58804	BD	BD			GRMZM2G146913	-2.60085
GRMZM2G125032	GO:0005975GO:0004553	beta- -glucanase	B73 0 h	B73 6 h	4.99863	2.33962	-1.09526	1			GRMZM2G434541	-1.27762
GRMZM2G366607	GO:0016787	probable inactive purple acid phosphatase 16-like	B73 0 h	B73 6 h	5.61018	1.94157	-1.53082	1			GRMZM2G056388	1.42876
GRMZM2G156861	GO:0005506GO:0016165GO:0009055	lipoxygenase	B73 0 h	B73 6 h	16.7479	7.11735	-1.23457	1			GRMZM2G447632	-1.32587
GRMZM2G007928	GO:0005576GO:0004867	bowman-birk trypsin inhibitor-like protein	B73 0 h	B73 6 h	92.7396	206.048	1.15172	1			GRMZM2G058518	-1.76106
GRMZM2G072808	GO:0048046GO:0005507GO:0046274GO:0008471GO:0055114	l-ascorbate oxidase precursor	B73 0 h	B73 6 h	6.9452	1.78537	-1.95979	1			GRMZM2G121753	-2.08114
GRMZM2G023279	NA	atp binding	B73 0 h	B73 6 h	0.917336	0.404878	-1.17996	1			GRMZM2G408462	-1.23722
GRMZM2G099036	GO:0015629GO:0005198GO:0006265GO:0050825GO:0042309GO:0050826GO:0007155GO:0005694GO:0003918GO:0005524	chloroplast lumen common protein family	B73 0 h	B73 6 h	5.19538	16.1738	1.63836	1			GRMZM2G364528	-1.26634
GRMZM2G312201	GO:0045449GO:0003677	pentatricopeptide repeat-containing protein mitochondrial-like	B73 0 h	B73 6 h	8.01189	3.55313	-1.17305	1			GRMZM2G125571	1.20074
GRMZM5G888860	NA	NA	B73 0 h	B73 6 h	2.8629	5.77148	1.01146	1			GRMZM2G087769	1.77187
GRMZM2G156877	NA	glutathione transferase f4	B73 0 h	B73 6 h	0.554988	2.76371	2.31608	1			CAB48	1.13054
GRMZM2G323622	GO:0007018GO:0003777GO:0005524GO:0005875	kinesin calponin homology and calcium binding and coiled-coil domain-containing protein	B73 0 h	B73 6 h	0.844776	0.397434	-1.08785	1			GRMZM2G429955	2.39574
GRMZM2G091540	GO:0006508GO:0046983GO:0016020GO:0051260GO:0008237	iaa-amino acid hydrolase ilr1-like 4 precursor	B73 0 h	B73 6 h	1.11674	0.391973	-1.51047	1			AC208915.3_FG010	1.75164
GRMZM2G146913	GO:0005737GO:0004364GO:0008152	glutathione s-transferase gstu6	B73 0 h	B73 6 h	2.69139	0.443651	-2.60085	1			GRMZM2G104549	1.73874
GRMZM2G434541	NA	glutathione s-transferase gstu6	B73 0 h	B73 6 h	11.2671	4.6474	-1.27762	1			GRMZM2G005849	-1.74357
GRMZM2G056388	NA	glutathione s-transferase gstu6	B73 0 h	B73 6 h	1.00464	2.70463	1.42876	1			GRMZM2G087103	1.43793
GRMZM2G447632	NA	glutathione s-transferase gstu6	B73 0 h	B73 6 h	9.99608	3.98752	-1.32587	1			GRMZM2G308619	4.10081
GRMZM2G058518	GO:0045449GO:0003677	nac domain-containing protein 8-like	B73 0 h	B73 6 h	1.51708	0.447586	-1.76106	1			GRMZM2G153138	-1.06718
GRMZM2G121753	GO:0003677	sant myb protein	B73 0 h	B73 6 h	9.09582	2.1496	-2.08114	1			GRMZM2G170047	1.07059
GRMZM2G408462	NA	transcription factor wrky08-like	B73 0 h	B73 6 h	2.14211	0.908659	-1.23722	1			GRMZM2G169951	1.36794
GRMZM2G364528	NA	phy rapidly regulated 2 protein	B73 0 h	B73 6 h	16.1647	6.71986	-1.26634	1			GRMZM2G083810	-1.10298
GRMZM2G125571	NA	l-type lectin-domain containing receptor kinase -like	B73 0 h	B73 6 h	2.82698	6.49802	1.20074	1			GRMZM2G100349	-1.01722
GRMZM2G087769	GO:0008168GO:0008152	s-adenosyl-l-methionine-dependent methyltransferase domain-containing protein	B73 0 h	B73 6 h	1.03884	3.54759	1.77187	1			GRMZM2G052442	1.41006
CAB48	NA	NA	B73 0 h	B73 6 h	969.599	2122.85	1.13054	1			GRMZM2G176446	-1.2194
GRMZM2G429955	GO:0016020GO:0009765	chlorophyll a-b binding protein 2	B73 0 h	B73 6 h	86.6253	455.864	2.39574	1			GRMZM2G161154	-2.04476
AC208915.3_FG010	GO:0016020GO:0009765	NA	B73 0 h	B73 6 h	360.562	1214.16	1.75164	1			GRMZM2G071666	1.30364
GRMZM2G104549	GO:0016020GO:0009765	protein	B73 0 h	B73 6 h	326.737	1090.46	1.73874	1			GRMZM2G011523	-1.09834
GRMZM2G005849	GO:0005737GO:0004360GO:0005529GO:0016051	glucosamine-fructose-6-phosphate aminotransferase	B73 0 h	B73 6 h	26.4116	7.88727	-1.74357	1			GRMZM5G883759	-1.27726
AC233880.1_FG009	GO:0003735GO:0004812GO:0005840GO:0005524GO:0006418	NA	B73 0 h	B73 6 h	0	0.823119	BD	BD			GRMZM2G122656	1.66824
GRMZM2G087103	GO:0003824GO:0003676GO:0008152	branched-chain-amino-acid aminotransferase-like protein chloroplastic-like	B73 0 h	B73 6 h	4.50286	12.1997	1.43793	1			GRMZM2G161310	-1.00049
GRMZM2G308619	GO:0004674GO:0006468GO:0004713GO:0005524	protein kinase g11a-like	B73 0 h	B73 6 h	0.0615478	1.05604	4.10081	1			GRMZM2G341366	1.0778
GRMZM2G153138	GO:0006886GO:0005622	thioesterase family protein	B73 0 h	B73 6 h	16.8331	8.0336	-1.06718	1			GRMZM2G170388	1.23614
GRMZM2G170047	GO:0004497GO:0020037GO:0009055	cytochrome p450 71a1	B73 0 h	B73 6 h	8.63237	18.1305	1.07059	1			GRMZM5G864903	-1.17628
GRMZM2G169951	GO:0016021	s-type anion channel slah3-like	B73 0 h	B73 6 h	0.374946	0.967742	1.36794	1			GRMZM2G175761	-1.08605
GRMZM2G083810	GO:0006508GO:0004252	heat-shock protein	B73 0 h	B73 6 h	1.51247	0.704136	-1.10298	1			GRMZM2G455676	1.90171
GRMZM2G100349	NA	60s ribosomal protein	B73 0 h	B73 6 h	4.16025	2.05545	-1.01722	1			GRMZM2G078667	-2.26579
GRMZM2G052442	NA	hypothetical protein SORBIDRAFT_03g032060	B73 0 h	B73 6 h	1.68692	4.48296	1.41006	1			GRMZM2G078314	-1.9908
GRMZM2G176446	GO:0016747	anthranilate n-benzoyltransferase protein 1	B73 0 h	B73 6 h	9.46951	4.06678	-1.2194	1			GRMZM5G837822	2.60256
GRMZM2G161154	GO:0046872	metallothionein-like protein type 2	B73 0 h	B73 6 h	389.113	94.3064	-2.04476	1			GRMZM2G119322	-1.79025
GRMZM2G071666	NA	NA	B73 0 h	B73 6 h	1.3377	3.30214	1.30364	1			GRMZM2G092474	1.21957
GRMZM2G011523	GO:0005576GO:0004867	bowman-birk type wound-induced proteinase inhibitor wip1 precursor	B73 0 h	B73 6 h	79.8244	37.2822	-1.09834	1			GRMZM2G144936	-1.18863
GRMZM5G883759	NA	uncharacterized protein LOC100275537 precursor	B73 0 h	B73 6 h	9.45445	3.9007	-1.27726	1			GRMZM2G173654	1.1321
GRMZM2G122656	NA	pollen-specific protein like	B73 0 h	B73 6 h	0.94987	3.01894	1.66824	1			GRMZM2G563190	1.09909
GRMZM2G161310	GO:0015904GO:0016021GO:0015520GO:0046677	probable peptide nitrate transporter at3g43790-like	B73 0 h	B73 6 h	22.781	11.3866	-1.00049	1			GRMZM2G054905	1.39184
GRMZM2G341366	NA	plant if-like protein	B73 0 h	B73 6 h	7.75363	16.3664	1.0778	1			GRMZM2G446220	-1.03391
GRMZM2G170388	GO:0003735GO:0004650GO:0005975GO:0006412GO:0005840	polygalacturonase at1g48100-like	B73 0 h	B73 6 h	0.373916	0.880826	1.23614	1			GRMZM2G022679	1.20779
GRMZM5G864903	NA	cytochrome p450	B73 0 h	B73 6 h	1.01553	0.449364	-1.17628	1			GRMZM2G078210	-1.88017
GRMZM2G175761	GO:0008270	pollen-specific protein sf3	B73 0 h	B73 6 h	3.18173	1.49875	-1.08605	1			GRMZM2G078771	1.5279
GRMZM2G455676	GO:0009654GO:0015979	photosystem ii reaction center w protein	B73 0 h	B73 6 h	0.875705	3.27212	1.90171	1			GRMZM2G468111	1.61111
GRMZM2G078667	NA	disease resistance response protein	B73 0 h	B73 6 h	8.729	1.81507	-2.26579	1			GRMZM5G863596	-1.19594
GRMZM2G078314	GO:0006334GO:0003677GO:0005634GO:0000786	histone h3	B73 0 h	B73 6 h	9.6453	2.42675	-1.9908	1			GRMZM2G051683	-1.07378
GRMZM5G837822	NA	hevamine-a precursor	B73 0 h	B73 6 h	1.32841	8.06829	2.60256	1			GRMZM2G055450	-1.12699
GRMZM2G119322	NA	uncharacterized protein LOC100275056	B73 0 h	B73 6 h	15.4501	4.46697	-1.79025	1			GRMZM2G062121	1.24012
GRMZM2G092474	NA	p21 expressed	B73 0 h	B73 6 h	0.792229	1.84492	1.21957	1			GRMZM2G055585	1.57286
GRMZM2G144936	NA	serine protease kazal-type family protein	B73 0 h	B73 6 h	1.66338	0.729759	-1.18863	1			GRMZM2G121878	1.10411
GRMZM2G173654	GO:0006810GO:0005622	nuclear transport factor 2	B73 0 h	B73 6 h	1.3246	2.90323	1.1321	1			GRMZM2G177384	-1.53332
GRMZM2G563190	NA	nadph dehydrogenase	B73 0 h	B73 6 h	0.5123	1.09744	1.09909	1			GRMZM2G089525	1.1415
GRMZM2G054905	NA	insulin degrading enzyme	B73 0 h	B73 6 h	3.4393	9.02516	1.39184	1			GRMZM2G111112	-1.20049
GRMZM2G446220	NA	delay of germination 1	B73 0 h	B73 6 h	2.26526	1.10632	-1.03391	1			GRMZM5G874955	-2.18442
GRMZM2G022679	GO:0005506GO:0016491	gibberellin 2-oxidase	B73 0 h	B73 6 h	3.22445	7.44794	1.20779	1			GRMZM2G005834	-1.18136
GRMZM2G078210	NA	protein	B73 0 h	B73 6 h	2.05965	0.559508	-1.88017	1			GRMZM2G175076	-1.64205
GRMZM2G078771	GO:0050825GO:0042309GO:0050826	harpin-induced protein	B73 0 h	B73 6 h	0.796143	2.2958	1.5279	1			GRMZM2G162200	1.1882
GRMZM2G468111	NA	uncharacterized protein LOC100277849	B73 0 h	B73 6 h	35.1813	107.474	1.61111	1			GRMZM2G131442	-1.57132
GRMZM5G863596	NA	plastid alpha-amylase	B73 0 h	B73 6 h	18.7403	8.18016	-1.19594	1			BX1	-1.95137
GRMZM2G051683	GO:0016758GO:0008152	anthocyanidin -o-glucosyltransferase-like	B73 0 h	B73 6 h	7.75161	3.68258	-1.07378	1			CYP71C4	-2.1175
GRMZM2G055450	GO:0005543	clathrin assembly protein at2g01600-like isoform 1	B73 0 h	B73 6 h	0.951962	0.435875	-1.12699	1			GRMZM2G048801	-1.0693
GRMZM2G062121	NA	hypothetical protein SORBIDRAFT_03g030900	B73 0 h	B73 6 h	2.48669	5.87404	1.24012	1			GRMZM2G039630	1.02121
GRMZM2G055585	GO:0003840	mannan endo- -beta-mannosidase 7	B73 0 h	B73 6 h	0.398471	1.18543	1.57286	1			GRMZM5G836322	-1.05085
GRMZM2G121878	GO:0015976GO:0004089GO:0008270	carbonic anhydrase	B73 0 h	B73 6 h	714.842	1536.66	1.10411	1			GRMZM2G133781	-1.85209
GRMZM2G177384	GO:0004497GO:0020037GO:0009055	obtusifoliol 14-alpha demethylase-like	B73 0 h	B73 6 h	0.825572	0.28522	-1.53332	1			GRMZM2G358153	-1.53016
GRMZM2G089525	GO:0003700GO:0006355GO:0005634GO:0043565	protein	B73 0 h	B73 6 h	0.552764	1.21946	1.1415	1			GRMZM2G545326	-1.11064
GRMZM2G111112	NA	uncharacterized protein LOC100274720	B73 0 h	B73 6 h	1.87077	0.814022	-1.20049	1			GRMZM2G070011	1.30765
GRMZM5G874955	NA	pdr-like abc transporter	B73 0 h	B73 6 h	6.48269	1.4262	-2.18442	1			GRMZM2G007012	1.09381
GRMZM2G005834	GO:0008270	palmitoyltransferase akr1	B73 0 h	B73 6 h	2.17096	0.957252	-1.18136	1			GRMZM2G570968	-1.12102
GRMZM2G175076	GO:0045430GO:0009813	chalcone--flavonone isomerase	B73 0 h	B73 6 h	1.17815	0.377481	-1.64205	1			GRMZM2G568636	1.75039
GRMZM2G162200	GO:0005524	isco activase small isoform precursor	B73 0 h	B73 6 h	186.999	426.111	1.1882	1			GRMZM2G076389	-1.03207
GRMZM2G131442	GO:0050826GO:0050825GO:0042309GO:0003677	myb-like dna-binding domain containing expressed	B73 0 h	B73 6 h	14.6564	4.93188	-1.57132	1			AC205521.3_FG003	-1.06953
BX1	NA	NA	B73 0 h	B73 6 h	114.264	29.5452	-1.95137	1			GRMZM2G076348	-1.10189
CYP71C4	NA	NA	B73 0 h	B73 6 h	18.3434	4.22717	-2.1175	1			GRMZM2G013214	-1.07609
GRMZM2G048801	GO:0004674GO:0006468GO:0005524GO:0005515GO:0004713	leucine rich repeat family protein	B73 0 h	B73 6 h	0.815688	0.388717	-1.0693	1			H3C2	-1.06922
GRMZM2G039630	NA	membrane protein	B73 0 h	B73 6 h	14.6772	29.789	1.02121	1			GRMZM2G374302	-1.32327
GRMZM5G836322	NA	uncharacterized protein LOC100274842	B73 0 h	B73 6 h	1.74343	0.841525	-1.05085	1			GRMZM2G161696	1.68492
GRMZM2G133781	GO:0005975GO:0004553	xylanase inhibitor protein 2 expressed	B73 0 h	B73 6 h	0.881525	0.244174	-1.85209	1			GRMZM2G496770	-1.07561
GRMZM2G358153	GO:0004568GO:0006032	chitinase 1	B73 0 h	B73 6 h	21.0182	7.27731	-1.53016	1			GRMZM2G342515	-1.26222
GRMZM2G545326	NA	sentrin sumo-specific	B73 0 h	B73 6 h	2.82239	1.30702	-1.11064	1			GRMZM2G105522	-1.18049
GRMZM2G070011	GO:0006508GO:0004197	vignain precursor	B73 0 h	B73 6 h	53.9868	133.638	1.30765	1			GRMZM2G125991	-1.07019
GRMZM2G007012	GO:0016758GO:0008152	protein	B73 0 h	B73 6 h	0.898327	1.91737	1.09381	1			GRMZM2G099297	1.95562
GRMZM2G570968	NA	unknown	B73 0 h	B73 6 h	13.6821	6.29059	-1.12102	1			GRMZM2G139293	-1.04418
GRMZM2G568636	NA	nitrate reductase	B73 0 h	B73 6 h	24.4463	82.2492	1.75039	1			GRMZM2G126765	-1.36889
GRMZM2G076389	GO:0006887GO:0000145	leucine zipper-containing protein	B73 0 h	B73 6 h	1.42278	0.695749	-1.03207	1			GRMZM2G428027	1.97372
AC205521.3_FG003	NA	NA	B73 0 h	B73 6 h	1.23957	0.590625	-1.06953	1			GRMZM2G475683	1.05848
GRMZM2G076348	GO:0016787	endo- -beta-d-glucanase precursor	B73 0 h	B73 6 h	2.22792	1.038	-1.10189	1			GRMZM2G040548	-1.24189
GRMZM2G013214	GO:0050826GO:0050825GO:0042309GO:0008152GO:0016491	betaine aldehyde dehydrogenase	B73 0 h	B73 6 h	30.4852	14.4595	-1.07609	1			GRMZM2G001953	-1.44775
H3C2	NA	NA	B73 0 h	B73 6 h	12.0986	5.76589	-1.06922	1			AC190885.4_FG006	1.1249
GRMZM2G374302	NA	arginine decarboxylase	B73 0 h	B73 6 h	302.045	120.706	-1.32327	1			GRMZM2G055507	1.14379
GRMZM2G161696	GO:0006508GO:0004185	carboxypeptidase d	B73 0 h	B73 6 h	1.39297	4.47872	1.68492	1			GRMZM2G166218	1.60324
GRMZM2G496770	NA	transcription factor laf1-like	B73 0 h	B73 6 h	2.00295	0.950343	-1.07561	1			GRMZM2G097297	1.11178
GRMZM2G342515	GO:0006334GO:0003677GO:0005634GO:0000786	histone -like isoform 1	B73 0 h	B73 6 h	1.36074	0.567293	-1.26222	1			GRMZM2G100754	1.07391
GRMZM2G105522	NA	protein	B73 0 h	B73 6 h	3.17941	1.40276	-1.18049	1			GRMZM2G050307	1.8851
GRMZM2G125991	GO:0005975GO:0004553	endoglucanase 1 precursor	B73 0 h	B73 6 h	1.23643	0.588858	-1.07019	1			GRMZM2G071478	-1.01101
GRMZM2G099297	GO:0008171	o-methyltransferase zrp4	B73 0 h	B73 6 h	0.263563	1.02231	1.95562	1			GRMZM2G118312	1.31691
GRMZM2G139293	NA	protein	B73 0 h	B73 6 h	42.2767	20.5008	-1.04418	1			GRMZM5G843584	-1.05208
GRMZM2G126765	GO:0016311GO:0004725	tyrosine specific protein phosphatase family protein	B73 0 h	B73 6 h	2.86648	1.10987	-1.36889	1			GRMZM2G027640	-1.23835
GRMZM2G428027	GO:0050660GO:0020037GO:0003677GO:0030151GO:0042128GO:0005665GO:0006366GO:0046857GO:0055114GO:0009055	nitrate reductase	B73 0 h	B73 6 h	1.08452	4.25976	1.97372	1			GRMZM2G010044	2.4523
GRMZM2G475683	NA	saur12 - auxin-responsive saur family member	B73 0 h	B73 6 h	2.34761	4.88944	1.05848	1			CYP71C2	-1.37095
GRMZM2G040548	NA	hypothetical protein	B73 0 h	B73 6 h	1.20248	0.508431	-1.24189	1			GRMZM2G371063	1.27003
GRMZM2G001953	GO:0006886GO:0003924GO:0006913GO:0005622GO:0005515GO:0007264GO:0005525	small gtp-binding protein ac3	B73 0 h	B73 6 h	1.6105	0.590398	-1.44775	1			GRMZM2G122498	1.1552
AC190885.4_FG006	NA	NA	B73 0 h	B73 6 h	2.35438	5.13457	1.1249	1			GRMZM2G359581	2.15633
GRMZM2G055507	GO:0003852GO:0009098	2-isopropylmalate synthase b	B73 0 h	B73 6 h	12.7011	28.0645	1.14379	1			GRMZM2G312061	1.73785
GRMZM2G166218	GO:0016021GO:0007186GO:0005199	pollen ole e 1 allergen and extensin family protein	B73 0 h	B73 6 h	10.0744	30.6086	1.60324	1			AC204611.4_FG001	1.52267
GRMZM2G097297	GO:0046983GO:0008171	o-methyltransferase zrp4	B73 0 h	B73 6 h	0.456525	0.986606	1.11178	1			GRMZM2G070639	1.02504
GRMZM2G100754	GO:0046983GO:0008171	o-methyltransferase zrp4	B73 0 h	B73 6 h	0.942392	1.98386	1.07391	1			GRMZM2G092432	-1.83582
GRMZM2G050307	GO:0008168	salicylate o-methyltransferase-like	B73 0 h	B73 6 h	25.0679	92.5954	1.8851	1			GRMZM2G121494	1.19086
GRMZM2G071478	GO:0006468GO:0016998GO:0004674GO:0004336GO:0004713GO:0006683GO:0005524	probable receptor-like protein kinase at1g49730-like	B73 0 h	B73 6 h	2.78379	1.38131	-1.01101	1			GRMZM2G121928	-2.43417
GRMZM2G118312	GO:0008107GO:0016020GO:0042546	galactoside 2-alpha-l-fucosyltransferase	B73 0 h	B73 6 h	1.29926	3.23687	1.31691	1			GRMZM2G073079	-1.52142
GRMZM5G843584	NA	uncharacterized protein LOC100384657	B73 0 h	B73 6 h	1.7932	0.864815	-1.05208	1			AC198937.4_FG003	1.39475
GRMZM2G027640	NA	lil3 protein	B73 0 h	B73 6 h	6.89984	2.92455	-1.23835	1			GRMZM2G089698	-1.02254
GRMZM2G010044	GO:0008652GO:0016836GO:0051539	3-isopropylmalate dehydratase	B73 0 h	B73 6 h	70.5994	386.382	2.4523	1			GRMZM2G047167	-1.05776
CYP71C2	NA	NA	B73 0 h	B73 6 h	273.913	105.904	-1.37095	1			GRMZM2G118766	-1.16231
GRMZM2G371063	GO:0045454GO:0015035GO:0009055	glutaredoxin-like family protein	B73 0 h	B73 6 h	10.6051	25.576	1.27003	1			GRMZM2G127857	-1.06127
GRMZM2G122498	GO:0004497GO:0020037GO:0009055	cytochrome p450 99a2-like	B73 0 h	B73 6 h	0.57678	1.28458	1.1552	1			GRMZM2G038243	1.13942
GRMZM2G359581	NA	tpa: cystatin	B73 0 h	B73 6 h	4.52726	20.1816	2.15633	1			GRMZM2G028438	-1.00518
GRMZM2G312061	GO:0004869	cysteine proteinase inhibitor	B73 0 h	B73 6 h	2.24693	7.49439	1.73785	1			GRMZM2G134023	-1.0344
AC204611.4_FG001	NA	NA	B73 0 h	B73 6 h	0.33421	0.960257	1.52267	1			GRMZM2G156472	1.04875
GRMZM2G070639	GO:0005634GO:0000785GO:0003677	kinesin-like protein	B73 0 h	B73 6 h	0.521399	1.06105	1.02504	1			GRMZM2G309847	-1.38349
GRMZM2G092432	GO:0016597GO:0008152	act domain-containing protein	B73 0 h	B73 6 h	2.10129	0.58864	-1.83582	1			GRMZM2G007729	-1.22883
GRMZM2G121494	NA	protein proton gradient regulation	B73 0 h	B73 6 h	15.3147	34.9616	1.19086	1			GRMZM2G080079	-1.92478
GRMZM2G121928	GO:0016020GO:0016301GO:0051260GO:0005524GO:0008152	NA	B73 0 h	B73 6 h	8.37873	1.55031	-2.43417	1			GRMZM2G025989	-1.15409
GRMZM2G073079	GO:0016787	endo- -beta-d-glucanase precursor	B73 0 h	B73 6 h	3.44036	1.19842	-1.52142	1			GRMZM2G157481	-1.17192
AC198937.4_FG003	GO:0004106GO:0009073	NA	B73 0 h	B73 6 h	0.860065	2.26148	1.39475	1			GRMZM2G098696	-1.0815
GRMZM2G089698	GO:0016747	anthranilate n-benzoyltransferase protein 1	B73 0 h	B73 6 h	4.46765	2.1992	-1.02254	1			GRMZM2G164781	-1.00991
GRMZM2G047167	GO:0008270GO:0005515	protein binding protein	B73 0 h	B73 6 h	1.02992	0.494751	-1.05776	1			GRMZM2G034024	-1.83894
GRMZM2G118766	GO:0005199	embryo sac development arrest 6 protein	B73 0 h	B73 6 h	1.42159	0.635162	-1.16231	1			GRMZM2G149739	1.113
GRMZM2G127857	GO:0003677	myb-related protein myb4-like	B73 0 h	B73 6 h	4.97695	2.38501	-1.06127	1			GRMZM2G003411	1.76828
GRMZM2G038243	GO:0050660GO:0016491	transferase family protein	B73 0 h	B73 6 h	2.97264	6.54851	1.13942	1			GRMZM2G363474	1.07323
GRMZM2G028438	GO:0050825GO:0042309GO:0050826	gras family transcription factor	B73 0 h	B73 6 h	4.90049	2.44146	-1.00518	1			GRMZM2G133988	2.46248
GRMZM2G134023	GO:0008270GO:0005515	ring-h2 finger protein atl2l	B73 0 h	B73 6 h	5.06969	2.47511	-1.0344	1			GRMZM2G313656	-1.00444
GRMZM2G156472	NA	pentatricopeptide repeat-containing protein	B73 0 h	B73 6 h	6.43153	13.3051	1.04875	1			GRMZM2G129150	1.13006
GRMZM2G309847	NA	NA	B73 0 h	B73 6 h	4.11571	1.57751	-1.38349	1			GRMZM2G100412	-2.79513
GRMZM2G007729	NA	heat-shock protein	B73 0 h	B73 6 h	2.83499	1.20959	-1.22883	1			GRMZM2G001724	1.2618
GRMZM2G080079	GO:0005247GO:0006821GO:0016020GO:0008270GO:0005515	ring-h2 finger protein atl1q	B73 0 h	B73 6 h	9.35738	2.46454	-1.92478	1			AC197764.4_FG003	-1.7551
GRMZM2G025989	NA	lob domain-containing protein 12-like	B73 0 h	B73 6 h	2.73953	1.23101	-1.15409	1			GRMZM2G427729	1.01305
GRMZM2G132880	NA	terminal flower 1	B73 0 h	B73 6 h	3.94234	0	BD	BD			GRMZM2G089836	-1.48911
GRMZM2G157481	GO:0005515GO:0006915GO:0006464GO:0050825GO:0042309GO:0050826	protein binding protein	B73 0 h	B73 6 h	4.01902	1.78376	-1.17192	1			GRMZM2G074896	-1.37448
GRMZM2G098696	GO:0003700GO:0006355GO:0005634GO:0043565	heat shock factor protein 7	B73 0 h	B73 6 h	8.25908	3.90273	-1.0815	1			GRMZM5G899308	-1.08947
GRMZM2G164781	NA	unknown	B73 0 h	B73 6 h	2.38783	1.18574	-1.00991	1			GRMZM5G805485	-1.24683
GRMZM2G034024	NA	uncharacterized protein LOC100384287	B73 0 h	B73 6 h	2.18291	0.610183	-1.83894	1			GRMZM2G388420	1.34277
GRMZM2G149739	GO:0050825GO:0042309GO:0050826	hypothetical protein SORBIDRAFT_05g021670	B73 0 h	B73 6 h	1.58311	3.4242	1.113	1			GRMZM2G022181	2.10192
GRMZM2G003411	GO:0016020GO:0016887GO:0005524	pdr-like abc transporter	B73 0 h	B73 6 h	0.945006	3.21914	1.76828	1			GRMZM2G083526	1.05759
GRMZM2G363474	NA	protein cypro4-like	B73 0 h	B73 6 h	0.435079	0.915469	1.07323	1			GRMZM2G346133	-1.00906
GRMZM2G133988	GO:0008152	3-isopropylmalate dehydratase-like	B73 0 h	B73 6 h	9.6282	53.067	2.46248	1			AC214771.3_FG003	-1.43703
GRMZM2G313656	GO:0050825GO:0042309GO:0050826	sam domain family protein	B73 0 h	B73 6 h	1.72109	0.857899	-1.00444	1			GRMZM2G366910	-2.14134
GRMZM2G003014	NA	nucleotide-diphospho-sugar transferases superfamily protein	B73 0 h	B73 6 h	0	1.69197	BD	BD			GRMZM2G412604	-1.20835
GRMZM2G129150	GO:0008270GO:0005515	ring finger protein 5	B73 0 h	B73 6 h	1.38465	3.03055	1.13006	1			GRMZM2G024561	1.91799
GRMZM2G100412	GO:0004497GO:0020037GO:0009055	cytochrome p450 87a3-like	B73 0 h	B73 6 h	7.99816	1.15232	-2.79513	1			GRMZM2G115480	1.00594
GRMZM2G001724	GO:0016021	peroxisomal membrane	B73 0 h	B73 6 h	40.3874	96.8471	1.2618	1			GRMZM2G176307	1.30888
AC197764.4_FG003	NA	NA	B73 0 h	B73 6 h	7.67191	2.27283	-1.7551	1			GRMZM5G840002	2.04573
GRMZM2G427729	GO:0006629	protein	B73 0 h	B73 6 h	0.495642	1.00029	1.01305	1			GRMZM2G060919	-1.36917
GRMZM2G089836	GO:0005975GO:0015232GO:0015886GO:0016020GO:0017004GO:0004553	soluble acid invertase	B73 0 h	B73 6 h	39.312	14.0042	-1.48911	1			GRMZM2G170602	1.99306
GRMZM2G074896	GO:0016757	glycosyltransferase	B73 0 h	B73 6 h	7.43887	2.8691	-1.37448	1			GRMZM2G180920	-1.01236
GRMZM5G899308	NA	uncharacterized protein LOC100384155	B73 0 h	B73 6 h	27.836	13.0811	-1.08947	1			GRMZM2G075562	-1.02524
GRMZM5G805485	NA	leucine-rich repeat extensin-like protein 1-like	B73 0 h	B73 6 h	1.30889	0.55153	-1.24683	1			GRMZM2G468299	-1.55008
GRMZM2G388420	NA	protein	B73 0 h	B73 6 h	4.87297	12.3597	1.34277	1			GRMZM2G055150	1.56272
GRMZM2G022181	NA	hypothetical protein SORBIDRAFT_04g005000	B73 0 h	B73 6 h	2.03885	8.75235	2.10192	1			GRMZM5G847230	-1.10514
GRMZM2G083526	GO:0006633GO:0005506GO:0005783GO:0055114GO:0016491	protein wax2-like isoform 1	B73 0 h	B73 6 h	30.3375	63.146	1.05759	1			AC190636.3_FG005	-1.28558
GRMZM2G346133	GO:0007017GO:0005875GO:0003777	dynein light chain flagellar outer arm	B73 0 h	B73 6 h	230.043	114.302	-1.00906	1			GRMZM2G313481	-1.25475
AC214771.3_FG003	NA	NA	B73 0 h	B73 6 h	1.47828	0.545965	-1.43703	1			GRMZM5G839640	1.95984
GRMZM2G366910	NA	NA	B73 0 h	B73 6 h	10.4472	2.36805	-2.14134	1			GRMZM2G312069	1.00286
GRMZM2G412604	GO:0008483GO:0009058GO:0006520GO:0016847GO:0030170	nicotianamine aminotransferase	B73 0 h	B73 6 h	28.7451	12.4398	-1.20835	1			GRMZM2G317614	-1.487
GRMZM2G024561	NA	glucan endo- -beta-glucosidase 4 precursor	B73 0 h	B73 6 h	1.15962	4.38214	1.91799	1			GRMZM2G157172	-1.03702
GRMZM2G115480	NA	af446877_1 at3g52740 f3c22_140	B73 0 h	B73 6 h	0.730516	1.46706	1.00594	1			GRMZM2G102760	-1.16493
GRMZM2G176307	GO:0006813GO:0051287GO:0006006GO:0008324GO:0004365	glyceraldehyde-3-phosphate dehydrogenase	B73 0 h	B73 6 h	2.22882	5.52186	1.30888	1			GRMZM2G018336	-1.17303
GRMZM5G840002	NA	3-isopropylmalate small subunit	B73 0 h	B73 6 h	145.025	598.784	2.04573	1			GRMZM2G133895	-1.58642
GRMZM2G060919	GO:0005634	jumonji domain protein	B73 0 h	B73 6 h	0.828251	0.320627	-1.36917	1			GRMZM2G080183	-1.41928
GRMZM2G170602	GO:0051287GO:0016616GO:0008152	formate mitochondrial precursor	B73 0 h	B73 6 h	2.33358	9.28957	1.99306	1			GRMZM2G166944	-2.00103
GRMZM2G180920	NA	protein	B73 0 h	B73 6 h	16.7112	8.28433	-1.01236	1			GRMZM2G050450	1.49092
GRMZM2G075562	GO:0008270GO:0005622	zinc finger protein constans-like 9-like	B73 0 h	B73 6 h	36.3626	17.866	-1.02524	1			GRMZM2G067350	1.35225
GRMZM2G468299	GO:0004674GO:0006468GO:0004713GO:0005524	protein kinase g11a	B73 0 h	B73 6 h	1.08673	0.371108	-1.55008	1			GRMZM2G085513	-1.66048
GRMZM2G055150	GO:0003824GO:0005992	trehalose-phosphate phosphatase-like	B73 0 h	B73 6 h	0.837845	2.47508	1.56272	1			GRMZM2G148052	1.22763
GRMZM5G847230	NA	NA	B73 0 h	B73 6 h	6.05091	2.81281	-1.10514	1			GRMZM2G452633	-1.57298
AC190636.3_FG005	GO:0016491	NA	B73 0 h	B73 6 h	1.70579	0.699727	-1.28558	1			GRMZM2G063162	-1.14026
GRMZM2G313481	GO:0045449GO:0003677	regulatory protein	B73 0 h	B73 6 h	3.46069	1.45026	-1.25475	1			GRMZM2G455440	-1.61187
GRMZM5G839640	NA	verprolin precursor	B73 0 h	B73 6 h	9.6048	37.3644	1.95984	1			GRMZM2G018820	-1.43217
GRMZM2G312069	GO:0004497GO:0020037GO:0009055	cytochrome p450	B73 0 h	B73 6 h	1.31301	2.63123	1.00286	1			GRMZM5G860214	1.10091
GRMZM2G317614	NA	protein	B73 0 h	B73 6 h	3.31231	1.18168	-1.487	1			GRMZM2G074017	1.67113
GRMZM2G157172	GO:0008202	osbp(oxysterol binding protein)-related protein 1c	B73 0 h	B73 6 h	1.37477	0.669971	-1.03702	1			GRMZM2G041141	-1.19301
GRMZM2G102760	GO:0005506GO:0016165GO:0009055	lipoxygenase	B73 0 h	B73 6 h	25.2955	11.2815	-1.16493	1			GRMZM5G839518	-1.69764
GRMZM2G018336	GO:0006355GO:0005634GO:0004879GO:0003677	dna-binding protein rav1	B73 0 h	B73 6 h	2.59251	1.14975	-1.17303	1			GRMZM2G146380	-1.16883
GRMZM2G133895	NA	f-box protein	B73 0 h	B73 6 h	1.30466	0.434447	-1.58642	1			GRMZM2G056988	-1.47078
GRMZM2G080183	GO:0004601GO:0006979GO:0020037GO:0009055	peroxidase 16-like	B73 0 h	B73 6 h	2.77626	1.03804	-1.41928	1			GRMZM2G095904	-1.79155
GRMZM2G166944	GO:0005618GO:0048046GO:0016762GO:0006073GO:0004553	xyloglucan endotransglycosylase	B73 0 h	B73 6 h	15.4168	3.85144	-2.00103	1			GRMZM2G074604	-1.01444
GRMZM2G050450	GO:0016747	benzyl alcohol o-benzoyltransferase-like	B73 0 h	B73 6 h	1.36268	3.83007	1.49092	1			GRMZM2G057386	1.30895
GRMZM2G067350	NA	4 1 protein	B73 0 h	B73 6 h	1.51144	3.85886	1.35225	1			GRMZM2G112244	1.00947
GRMZM2G085513	NA	cdc2 protein kinases-like	B73 0 h	B73 6 h	2.23695	0.707622	-1.66048	1			GRMZM2G045154	1.39099
GRMZM2G148052	GO:0004497GO:0020037GO:0009055	cytochrome p450	B73 0 h	B73 6 h	1.53143	3.58633	1.22763	1			GRMZM2G150363	1.33558
GRMZM2G452633	NA	tpx2 (targeting protein for xklp2) protein family	B73 0 h	B73 6 h	2.08319	0.70019	-1.57298	1			GRMZM2G164912	-1.14206
GRMZM2G063162	GO:0006915GO:0005515	protein	B73 0 h	B73 6 h	397.41	180.297	-1.14026	1			GRMZM2G059496	-1.92075
GRMZM2G455440	NA	uncharacterized protein LOC100276136	B73 0 h	B73 6 h	22.8146	7.46436	-1.61187	1			GRMZM5G878558	2.17517
GRMZM2G018820	GO:0006071GO:0006629GO:0008889	glycerophosphodiester phosphodiesterase 2	B73 0 h	B73 6 h	62.06	22.9977	-1.43217	1			GRMZM2G034404	-1.02363
GRMZM5G860214	NA	protein	B73 0 h	B73 6 h	2.20346	4.7262	1.10091	1			AC205362.4_FG002	1.40563
GRMZM2G074017	NA	atpase inhibitor	B73 0 h	B73 6 h	59.8298	190.537	1.67113	1			GRMZM2G099619	1.31846
GRMZM2G041141	NA	u-box domain-containing protein 26	B73 0 h	B73 6 h	1.65584	0.724247	-1.19301	1			GRMZM2G334181	1.95718
GRMZM5G839518	NA	bhlh transcription factor ptf1	B73 0 h	B73 6 h	6.08753	1.87673	-1.69764	1			GRMZM2G454424	1.41012
GRMZM2G146380	GO:0045449GO:0003677GO:0050825GO:0042309GO:0050826	nac domain protein nac5	B73 0 h	B73 6 h	8.77133	3.90134	-1.16883	1			GRMZM2G102737	1.07059
GRMZM2G056988	GO:0031072GO:0006457GO:0051082	dnaj protein	B73 0 h	B73 6 h	6.62328	2.3896	-1.47078	1			GRMZM2G124815	-1.23938
GRMZM2G095904	GO:0003677	transcription factor myb39	B73 0 h	B73 6 h	1.67675	0.484346	-1.79155	1			GRMZM2G380377	-1.03288
GRMZM2G074604	GO:0005737GO:0009058GO:0016841GO:0016211GO:0006559	phenylalanine ammonia-lyase	B73 0 h	B73 6 h	123.597	61.1829	-1.01444	1			GRMZM2G091490	-1.94261
GRMZM2G057386	GO:0003700GO:0006355	ethylene responsive element binding factor 5	B73 0 h	B73 6 h	1.02461	2.5386	1.30895	1			GRMZM2G056116	1.26818
GRMZM2G112244	GO:0006813GO:0016021GO:0051260GO:0005249	uncharacterized protein LOC100381739 precursor	B73 0 h	B73 6 h	21.6179	43.5205	1.00947	1			AC205886.3_FG001	-1.63301
GRMZM2G045154	NA	pentatricopeptide repeat-containing protein	B73 0 h	B73 6 h	1.66183	4.35827	1.39099	1			GRMZM2G349670	-1.10377
GRMZM2G150363	GO:0009428GO:0001539GO:0030288GO:0005198	carotenoid cleavage dioxygenase 4	B73 0 h	B73 6 h	35.9389	90.7016	1.33558	1			AC209050.3_FG003	-1.86372
GRMZM2G164912	GO:0050825GO:0042309GO:0050826	unknown	B73 0 h	B73 6 h	1.82142	0.825307	-1.14206	1			AC200122.4_FG004	1.04476
GRMZM2G059496	NA	uncharacterized protein LOC100382284	B73 0 h	B73 6 h	5.39737	1.42554	-1.92075	1			GRMZM2G012263	1.49652
GRMZM5G878558	NA	nitrate reductase	B73 0 h	B73 6 h	1.02083	4.6105	2.17517	1			GRMZM2G150187	-1.2029
GRMZM2G034404	GO:0016597GO:0008152	act domain-containing protein	B73 0 h	B73 6 h	1.76406	0.867701	-1.02363	1			GRMZM2G108714	-1.0209
AC205362.4_FG002	NA	NA	B73 0 h	B73 6 h	9.58635	25.3975	1.40563	1			GRMZM2G447795	1.80359
GRMZM2G099619	GO:0016020GO:0016887GO:0005524	white-brown-complex abc transporter family	B73 0 h	B73 6 h	0.575112	1.43433	1.31846	1			GRMZM2G051806	-1.09506
GRMZM2G334181	NA	protein	B73 0 h	B73 6 h	6.273	24.3582	1.95718	1			GRMZM2G317426	-2.40779
GRMZM2G454424	GO:0016020	nodulin-like protein	B73 0 h	B73 6 h	0.655536	1.74215	1.41012	1			GRMZM5G813363	-1.37112
GRMZM2G102737	GO:0016020	nodulin-like protein	B73 0 h	B73 6 h	21.8594	45.9112	1.07059	1			GRMZM2G148064	1.19459
GRMZM2G124815	GO:0016747	uncharacterized acetyltransferase at3g50280-like	B73 0 h	B73 6 h	2.42866	1.02867	-1.23938	1			GRMZM2G147245	-2.35227
GRMZM2G380377	GO:0003700GO:0006355GO:0050825GO:0042309GO:0050826	transcription factor cbf1	B73 0 h	B73 6 h	1.78914	0.874415	-1.03288	1			GRMZM2G007195	-1.08961
GRMZM2G091490	GO:0003677GO:0045449GO:0042309GO:0050826GO:0050825GO:0004618GO:0006096	nac domain ipr003441	B73 0 h	B73 6 h	2.50042	0.650474	-1.94261	1			GRMZM2G012021	-1.14663
GRMZM2G056116	NA	pentatricopeptide repeat-containing protein	B73 0 h	B73 6 h	1.71819	4.13839	1.26818	1			GRMZM2G121514	-1.39786
AC205886.3_FG001	NA	NA	B73 0 h	B73 6 h	4.53647	1.46263	-1.63301	1			GRMZM2G171139	1.14194
GRMZM2G349670	NA	NA	B73 0 h	B73 6 h	36.8082	17.1269	-1.10377	1			GRMZM2G313078	1.24624
AC209050.3_FG003	GO:0003700GO:0043565GO:0005634GO:0045449	NA	B73 0 h	B73 6 h	5.26038	1.44538	-1.86372	1			GRMZM2G320373	-1.01332
AC200122.4_FG004	NA	NA	B73 0 h	B73 6 h	3.2742	6.75474	1.04476	1			GRMZM2G318180	-1.15223
GRMZM2G012263	GO:0020037GO:0016020GO:0004601GO:0006979GO:0009055	peroxidase 5-like	B73 0 h	B73 6 h	0.380523	1.07369	1.49652	1			GRMZM2G059037	1.5203
GRMZM2G150187	GO:0006629GO:0016788	alpha-l-fucosidase 2 precursor	B73 0 h	B73 6 h	6.90014	2.99742	-1.2029	1			GRMZM2G122357	-1.06762
GRMZM2G108714	GO:0016747	3 -n-debenzoyl-2 -deoxytaxol n-benzoyltransferase-like	B73 0 h	B73 6 h	9.69288	4.77675	-1.0209	1			GRMZM2G313184	1.30765
GRMZM2G447795	GO:0005975GO:0004553	class iii chitinase homologue ( hib3h-a)	B73 0 h	B73 6 h	1.69517	5.91762	1.80359	1			GRMZM2G130728	1.17522
GRMZM2G051806	GO:0004396GO:0006096GO:0005524	hexokinase 2	B73 0 h	B73 6 h	10.7218	5.01907	-1.09506	1			GRMZM2G050412	-1.798
GRMZM2G317426	NA	NA	B73 0 h	B73 6 h	3.50373	0.660258	-2.40779	1			GRMZM2G163406	-1.24217
GRMZM5G813363	NA	pollen-specific protein sf21-like	B73 0 h	B73 6 h	1.67391	0.647119	-1.37112	1			AC194005.3_FG004	1.14214
GRMZM2G148064	GO:0005615	pollen allergen phl p 11	B73 0 h	B73 6 h	0.819799	1.87635	1.19459	1			GRMZM2G333875	-1.00547
GRMZM2G147245	GO:0004497GO:0020037GO:0009055	cinnamic acid 4-hydroxylase	B73 0 h	B73 6 h	4.40058	0.8618	-2.35227	1			GRMZM2G171028	-1.149
GRMZM2G007195	GO:0016857GO:0050662GO:0006694GO:0003854GO:0045226GO:0008831	udp-glucuronic acid decarboxylase	B73 0 h	B73 6 h	39.8746	18.7366	-1.08961	1			GRMZM2G122302	-1.03827
GRMZM2G012021	NA	leaf senescence related	B73 0 h	B73 6 h	2.31863	1.04728	-1.14663	1			GRMZM2G162755	-1.50963
GRMZM2G121514	GO:0004563GO:0005975	beta-hexosaminidase subunit b2-like	B73 0 h	B73 6 h	3.7874	1.43729	-1.39786	1			GRMZM2G001508	2.03072
GRMZM2G171139	GO:0004497GO:0020037GO:0009055	cytochrome p450	B73 0 h	B73 6 h	0.855721	1.88838	1.14194	1			GRMZM2G339091	-1.03084
GRMZM2G313078	NA	gras family transcription factor	B73 0 h	B73 6 h	0.500964	1.1884	1.24624	1			GRMZM2G061469	-1.65026
GRMZM2G320373	GO:0050825GO:0042309GO:0050826	nonspecific lipid-transfer protein precursor	B73 0 h	B73 6 h	12.7916	6.33703	-1.01332	1			DHN1	-2.59547
GRMZM2G318180	GO:0045454GO:0015035GO:0009055	grx_i1 - glutaredoxin subgroup iii	B73 0 h	B73 6 h	7.54023	3.39258	-1.15223	1			GRMZM2G137535	-1.26255
GRMZM2G059037	GO:0000228	sister chromatid cohesion 1 protein 1	B73 0 h	B73 6 h	0.925919	2.656	1.5203	1			GRMZM2G132461	-1.19813
GRMZM2G122357	NA	seed maturation protein	B73 0 h	B73 6 h	18.8495	8.99319	-1.06762	1			GRMZM2G175860	1.13298
GRMZM2G313184	GO:0004601GO:0006979GO:0020037GO:0009055	peroxidase 47-like	B73 0 h	B73 6 h	2.19471	5.43274	1.30765	1			GRMZM2G135165	2.74245
GRMZM2G130728	GO:0016747	3 -n-debenzoyl-2 -deoxytaxol n-benzoyltransferase-like	B73 0 h	B73 6 h	4.77834	10.7908	1.17522	1			GRMZM2G067156	-1.00876
GRMZM2G050412	NA	jasmonate-induced protein	B73 0 h	B73 6 h	2.01739	0.580145	-1.798	1			GRMZM2G460617	-1.1054
GRMZM2G163406	NA	jasmonate-induced protein	B73 0 h	B73 6 h	17.1471	7.24872	-1.24217	1			GRMZM2G166452	-1.04399
AC194005.3_FG004	NA	NA	B73 0 h	B73 6 h	1.13422	2.50332	1.14214	1			GRMZM2G427618	1.22504
GRMZM2G333875	NA	receptor protein kinase-like	B73 0 h	B73 6 h	14.0757	7.01122	-1.00547	1			GRMZM2G141026	1.02492
GRMZM2G171028	NA	plant viral-response family expressed	B73 0 h	B73 6 h	1.76804	0.797277	-1.149	1			GRMZM2G124799	2.11194
GRMZM2G122302	GO:0005507GO:0009055	blue copper protein	B73 0 h	B73 6 h	22.3591	10.8869	-1.03827	1			GRMZM2G168898	1.13857
GRMZM2G162755	NA	anthocyanidin 3-o-glucosyltransferase	B73 0 h	B73 6 h	27.613	9.69771	-1.50963	1			GRMZM2G159008	1.01866
GRMZM2G001508	GO:0003993	stem 28 kda glycoprotein precursor	B73 0 h	B73 6 h	1.37991	5.63845	2.03072	1			GRMZM2G090245	-3.04919
GRMZM2G339091	GO:0003779GO:0006508GO:0004185	serine carboxypeptidase ii	B73 0 h	B73 6 h	33.7821	16.5338	-1.03084	1			GRMZM2G090087	-1.02891
GRMZM2G061469	GO:0016021	s-type anion channel slah3-like	B73 0 h	B73 6 h	1.10007	0.350462	-1.65026	1			GRMZM5G846057	1.36325
DHN1	NA	NA	B73 0 h	B73 6 h	120.504	19.9382	-2.59547	1			GRMZM2G077436	1.4651
GRMZM2G137535	GO:0005975GO:0004553	lichenase-2 precursor	B73 0 h	B73 6 h	197.452	82.2996	-1.26255	1			GRMZM2G045031	4.06583
GRMZM2G132461	GO:0005544GO:0005509	annexin d4-like	B73 0 h	B73 6 h	2.614	1.13928	-1.19813	1			GRMZM2G117281	-2.38296
GRMZM2G175860	GO:0031072GO:0006457GO:0051082	dnaj protein	B73 0 h	B73 6 h	1.37148	3.00781	1.13298	1			GRMZM2G417954	-1.48254
GRMZM2G135165	GO:0005840GO:0016021GO:0003735GO:0050825GO:0042309GO:0050826GO:0007186GO:0006412	uncharacterized protein LOC100384836	B73 0 h	B73 6 h	2.87003	19.2065	2.74245	1			GRMZM2G425728	-1.42617
GRMZM2G067156	NA	unknown	B73 0 h	B73 6 h	2.24019	1.11331	-1.00876	1			GRMZM2G162359	-1.40731
GRMZM2G460617	NA	unknown	B73 0 h	B73 6 h	19.1964	8.92196	-1.1054	1			GRMZM2G340656	-1.4913
GRMZM2G166452	GO:0051260GO:0016020GO:0050825GO:0042309GO:0050826	NA	B73 0 h	B73 6 h	4.4849	2.1751	-1.04399	1			GRMZM2G107065	-1.86929
GRMZM2G427618	GO:0005506GO:0016491	gibberellin 2-oxidase	B73 0 h	B73 6 h	1.65882	3.8777	1.22504	1			GRMZM5G817964	1.02094
GRMZM2G141026	GO:0046983GO:0008171	o-methyltransferase zrp4	B73 0 h	B73 6 h	0.741981	1.50982	1.02492	1			GRMZM2G154747	-2.4452
GRMZM2G124799	GO:0046983GO:0008171	o-methyltransferase zrp4	B73 0 h	B73 6 h	0.471214	2.03692	2.11194	1			GRMZM2G054803	-1.17088
GRMZM2G168898	GO:0019825GO:0020037GO:0005833GO:0005576GO:0050825GO:0042309GO:0050826GO:0015671	hemoglobin 2	B73 0 h	B73 6 h	24.6008	54.1618	1.13857	1			GRMZM2G131836	-1.51556
GRMZM2G159008	GO:0004437	type i inositol- -trisphosphate 5-phosphatase 1-like	B73 0 h	B73 6 h	0.717166	1.45301	1.01866	1			GRMZM2G050550	-1.25403
GRMZM2G090245	NA	adenosine diphosphate glucose pyrophosphatase	B73 0 h	B73 6 h	117.569	14.2035	-3.04919	1			GRMZM2G032807	-1.03634
GRMZM2G090087	GO:0008152GO:0005524GO:0016491	delta-1-pyrroline-5-carboxylate dehydrogenase mitochondrial-like	B73 0 h	B73 6 h	19.3178	9.46729	-1.02891	1			GRMZM2G109327	1.16736
GRMZM5G846057	NA	ap2 erf domain-containing transcription factor	B73 0 h	B73 6 h	1.2639	3.25155	1.36325	1			GRMZM2G086066	-1.36353
GRMZM2G077436	GO:0003700GO:0006355GO:0006352GO:0016987	rna polymerase sigma factor rpod-like	B73 0 h	B73 6 h	3.65501	10.0908	1.4651	1			GRMZM2G171408	-1.76824
GRMZM2G045031	NA	uncharacterized protein LOC100278663	B73 0 h	B73 6 h	0.497457	8.33092	4.06583	1			GRMZM2G142898	-1.34079
GRMZM2G117281	NA	unknown	B73 0 h	B73 6 h	1.93964	0.37186	-2.38296	1			GRMZM2G141219	1.01527
GRMZM2G417954	NA	9-cis-epoxycarotenoid dioxygenase	B73 0 h	B73 6 h	1.25638	0.449607	-1.48254	1			GRMZM2G147966	-1.27156
GRMZM2G425728	NA	early light-induced protein	B73 0 h	B73 6 h	1.21454	0.451951	-1.42617	1			GRMZM2G388045	1.38633
GRMZM2G162359	GO:0005975GO:0004553	xylanase inhibitor protein 1-like	B73 0 h	B73 6 h	42.3209	15.9556	-1.40731	1			GRMZM2G009045	-1.49102
GRMZM2G340656	NA	stachyose synthase precursor	B73 0 h	B73 6 h	995.572	354.117	-1.4913	1			GRMZM2G176430	1.16638
GRMZM2G107065	NA	uncharacterized protein LOC100277591	B73 0 h	B73 6 h	2.82013	0.771892	-1.86929	1			GRMZM2G013530	-1.95313
GRMZM5G817964	NA	abc transporter g family member 11-like	B73 0 h	B73 6 h	0.695446	1.41123	1.02094	1			GRMZM2G050126	1.17012
GRMZM2G154747	GO:0016020GO:0017153GO:0006835	plasma membrane associated protein	B73 0 h	B73 6 h	1.16185	0.21334	-2.4452	1			GRMZM2G406643	3.03715
GRMZM2G054803	GO:0016765	undecaprenyl pyrophosphate synthetase	B73 0 h	B73 6 h	203.636	90.4447	-1.17088	1			GRMZM2G108615	1.82641
GRMZM2G131836	GO:0003854GO:0050662GO:0016564GO:0006808GO:0006694	cinnamoyl- reductase	B73 0 h	B73 6 h	1.88831	0.660455	-1.51556	1			GRMZM2G075794	-1.01761
GRMZM2G050550	GO:0003677	transcription factor myb44-like	B73 0 h	B73 6 h	3.46852	1.45427	-1.25403	1			GRMZM2G431039	1.22478
GRMZM2G032807	NA	protein	B73 0 h	B73 6 h	36.9347	18.008	-1.03634	1			GRMZM2G019974	-1.39331
GRMZM2G109327	NA	uncharacterized protein LOC100279830	B73 0 h	B73 6 h	1.53131	3.43932	1.16736	1			GRMZM2G023346	-1.21741
GRMZM2G086066	GO:0046872GO:0030001	metal ion binding protein	B73 0 h	B73 6 h	1.11364	0.432792	-1.36353	1			GRMZM2G027183	1.0407
GRMZM2G171408	GO:0005488	armadillo beta-catenin-like repeat-containing protein	B73 0 h	B73 6 h	0.963765	0.28293	-1.76824	1			GRMZM2G459841	-1.5992
GRMZM2G142898	GO:0016020GO:0016760GO:0008270GO:0005515GO:0030244	cellulose synthase	B73 0 h	B73 6 h	4.76895	1.8828	-1.34079	1			AC234159.1_FG002	1.21277
GRMZM2G141219	GO:0003700GO:0006355	ap2-like ethylene-responsive transcription factor at1g16060-like	B73 0 h	B73 6 h	0.387273	0.782787	1.01527	1			GRMZM2G027851	1.06188
GRMZM2G147966	GO:0050660GO:0050664GO:0016021GO:0005509GO:0005506GO:0004601GO:0055114GO:0009055	respiratory burst oxidase homolog protein e-like	B73 0 h	B73 6 h	3.91149	1.62019	-1.27156	1			GRMZM2G348863	2.63827
GRMZM2G388045	NA	uncharacterized protein LOC100382002	B73 0 h	B73 6 h	0.988523	2.58412	1.38633	1			GRMZM2G427815	-1.6632
GRMZM2G009045	GO:0016020GO:0006810GO:0005488	mitochondrial phosphate transporter	B73 0 h	B73 6 h	9.00806	3.20471	-1.49102	1			PER42	-1.14538
GRMZM2G176430	GO:0016021GO:0006814GO:0006835GO:0015137GO:0015746GO:0017153	tonoplast dicarboxylate transporter	B73 0 h	B73 6 h	4.0569	9.10566	1.16638	1			GRMZM2G181605	-1.27307
GRMZM2G013530	GO:0016747	agmatine coumaroyltransferase-2-like	B73 0 h	B73 6 h	2.8423	0.734043	-1.95313	1			AC155434.2_FG003	1.04514
GRMZM2G050126	NA	spindle and kinetochore-associated protein 1 homolog	B73 0 h	B73 6 h	1.68255	3.78624	1.17012	1			GRMZM2G177104	1.52843
GRMZM2G406643	GO:0003735GO:0006412GO:0006464GO:0005840	ubiquitin fusion protein	B73 0 h	B73 6 h	0.355257	2.91619	3.03715	1			GRMZM2G071436	2.71151
GRMZM2G108615	GO:0005737GO:0006813GO:0051260GO:0008076GO:0005249GO:0005525	hypothetical protein SORBIDRAFT_02g034435	B73 0 h	B73 6 h	2.82858	10.0316	1.82641	1			GRMZM2G015654	-1.58784
GRMZM2G075794	NA	hypothetical protein SORBIDRAFT_02g034730	B73 0 h	B73 6 h	2.66646	1.31706	-1.01761	1			GRMZM2G044194	1.12319
GRMZM2G431039	GO:0005975GO:0004553	beta- -glucanase	B73 0 h	B73 6 h	7.8866	18.4325	1.22478	1			GRMZM2G148831	-1.09083
GRMZM2G019974	GO:0005215GO:0016021GO:0006810	organic cation transporter	B73 0 h	B73 6 h	4.14732	1.57884	-1.39331	1			GRMZM2G003306	-1.05729
GRMZM2G023346	GO:0009416GO:0005515GO:0004871	protein	B73 0 h	B73 6 h	1.11965	0.481511	-1.21741	1			GRMZM2G122810	-1.27943
GRMZM2G027183	NA	circadian clock coupling factor zgt	B73 0 h	B73 6 h	0.851375	1.75147	1.0407	1			GRMZM2G076417	1.72765
GRMZM2G459841	NA	uncharacterized protein LOC100501320	B73 0 h	B73 6 h	1.76268	0.581792	-1.5992	1			GRMZM2G123119	-1.78978
AC234159.1_FG002	GO:0005743GO:0006810GO:0005488GO:0005215	NA	B73 0 h	B73 6 h	1.0251	2.376	1.21277	1			GRMZM2G176721	-1.02126
GRMZM2G027851	GO:0006813GO:0006885GO:0008076GO:0006814GO:0005249GO:0015385	na+ h+ antiporter	B73 0 h	B73 6 h	9.09856	18.9946	1.06188	1			GRMZM2G155806	1.04137
GRMZM2G348863	NA	protein	B73 0 h	B73 6 h	6.61297	41.1714	2.63827	1			GRMZM2G169149	-1.05626
GRMZM2G427815	GO:0004601GO:0006979GO:0020037GO:0009055	peroxidase	B73 0 h	B73 6 h	35.8045	11.3049	-1.6632	1			GRMZM2G339728	1.20593
PER42	NA	NA	B73 0 h	B73 6 h	380.425	171.979	-1.14538	1			GRMZM2G121649	-1.06346
GRMZM2G181605	GO:0045449GO:0003677	nac transcription factor	B73 0 h	B73 6 h	3.70137	1.53155	-1.27307	1			GRMZM2G174799	-1.18894
AC155434.2_FG003	GO:0005634GO:0006350GO:0030528GO:0005515GO:0003677	NA	B73 0 h	B73 6 h	0.462734	0.954883	1.04514	1			GRMZM2G054277	-1.32822
GRMZM2G177104	GO:0016491	gibberellin 2-beta-dioxygenase 8-like	B73 0 h	B73 6 h	3.19704	9.22257	1.52843	1			GRMZM2G078465	1.72916
GRMZM2G071436	NA	uncharacterized protein LOC100278663	B73 0 h	B73 6 h	1.05547	6.91342	2.71151	1			GRMZM2G065617	-1.19947
GRMZM2G015654	GO:0008107GO:0016020GO:0042546	xyloglucan fucosyltransferase	B73 0 h	B73 6 h	3.5211	1.17137	-1.58784	1			GRMZM2G109448	-1.12092
GRMZM2G044194	GO:0008083GO:0008283GO:0005576GO:0050825GO:0042309GO:0050826	phytosulfokines 4 precursor	B73 0 h	B73 6 h	1.95082	4.24943	1.12319	1			GRMZM2G162893	1.31538
GRMZM2G148831	NA	hypothetical protein SORBIDRAFT_02g002380	B73 0 h	B73 6 h	1.06219	0.498691	-1.09083	1			GRMZM2G468657	-1.93144
GRMZM2G003306	GO:0006334GO:0003677GO:0005634GO:0000786	histone h2a	B73 0 h	B73 6 h	37.824	18.1757	-1.05729	1			GRMZM2G179777	-1.7262
GRMZM2G122810	GO:0008825GO:0006694	24-sterol c-methyltransferase	B73 0 h	B73 6 h	11.4296	4.7085	-1.27943	1			GRMZM2G010702	-1.59981
GRMZM2G076417	GO:0006508GO:0043086GO:0042802GO:0004252	subtilisin-like protease-like	B73 0 h	B73 6 h	1.82369	6.03985	1.72765	1			GRMZM2G167497	-1.52599
GRMZM2G123119	GO:0003700GO:0006355	ethylene responsive element binding protein	B73 0 h	B73 6 h	10.1067	2.92302	-1.78978	1			GRMZM2G459820	-1.7602
GRMZM2G176721	GO:0015904GO:0016021GO:0015520GO:0046677	protein spinster-like	B73 0 h	B73 6 h	1.4432	0.711046	-1.02126	1			GRMZM2G066636	1.02513
GRMZM2G155806	GO:0003723	pumilio homolog chloroplastic-like	B73 0 h	B73 6 h	0.536452	1.10411	1.04137	1			GRMZM2G326270	1.6711
GRMZM2G169149	GO:0003700GO:0043565GO:0005634GO:0045449	wrky62 - superfamily of tfs having wrky and zinc finger domains	B73 0 h	B73 6 h	2.73451	1.31497	-1.05626	1			GRMZM2G042347	-1.46645
GRMZM2G339728	GO:0016020GO:0051260	0	B73 0 h	B73 6 h	0.974964	2.2491	1.20593	1			GRMZM2G304091	1.2624
GRMZM2G121649	NA	65-kda microtubule-associated protein 7-like	B73 0 h	B73 6 h	20.7793	9.94251	-1.06346	1			GRMZM2G050325	1.04868
GRMZM2G174799	GO:0006355GO:0005634GO:0004879GO:0003677	fasciclin-like arabinogalactan protein 7 precursor	B73 0 h	B73 6 h	12.7454	5.59044	-1.18894	1			GRMZM2G015361	-1.32643
GRMZM2G054277	GO:0045449GO:0003677	nac domain protein	B73 0 h	B73 6 h	8.36717	3.3323	-1.32822	1			GRMZM2G058681	3.47628
GRMZM2G078465	NA	udp-glucose:salicylic acid glucosyltransferase	B73 0 h	B73 6 h	0.939559	3.11496	1.72916	1			GRMZM2G036290	1.22334
GRMZM2G065617	NA	udp-glucose:salicylic acid glucosyltransferase	B73 0 h	B73 6 h	0.990541	0.431318	-1.19947	1			GRMZM5G825193	1.64533
GRMZM2G109448	GO:0006334GO:0003677GO:0005634GO:0000786	histone h2a	B73 0 h	B73 6 h	5.74123	2.63983	-1.12092	1			GRMZM2G444567	1.02653
GRMZM2G162893	GO:0005634GO:0045449GO:0030528	bhlh transcription factor-like protein	B73 0 h	B73 6 h	0.388005	0.965617	1.31538	1			GRMZM2G001721	-1.05625
GRMZM2G468657	GO:0016021GO:0001619GO:0006835GO:0006508GO:0004190GO:0017153GO:0007186	aspartic proteinase nepenthesin-1	B73 0 h	B73 6 h	1.09448	0.286936	-1.93144	1			GRMZM2G516301	-2.1177
GRMZM2G179777	NA	gdsl esterase lipase at4g10955-like	B73 0 h	B73 6 h	1.62301	0.49055	-1.7262	1			GRMZM2G095280	-2.60619
GRMZM2G010702	NA	uncharacterized protein LOC100382154	B73 0 h	B73 6 h	6.33428	2.08981	-1.59981	1			GRMZM2G049695	-1.69318
GRMZM2G167497	GO:0030246	cobra-like protein 4	B73 0 h	B73 6 h	5.34845	1.8572	-1.52599	1			GRMZM2G467370	-1.01085
GRMZM2G459820	NA	hypothetical protein SORBIDRAFT_02g040030	B73 0 h	B73 6 h	1.78614	0.527279	-1.7602	1			GRMZM2G148904	-1.03088
GRMZM2G066636	GO:0003824GO:0008152	catalytic hydrolase	B73 0 h	B73 6 h	11.9543	24.3287	1.02513	1			GRMZM2G010016	1.04728
GRMZM2G326270	GO:0008967GO:0008152	haloacid dehalogenase-like hydrolase domain-containing protein 3-like	B73 0 h	B73 6 h	17.4259	55.4941	1.6711	1			GRMZM2G031827	1.65131
GRMZM2G042347	GO:0004601GO:0006979GO:0020037GO:0009055	peroxidase	B73 0 h	B73 6 h	1.16263	0.420724	-1.46645	1			GRMZM2G157153	1.53984
GRMZM2G304091	NA	unknown	B73 0 h	B73 6 h	0.431475	1.03509	1.2624	1			GRMZM2G062974	-1.12028
GRMZM2G050325	GO:0003824GO:0009058	uncharacterized isomerase bh0283-like	B73 0 h	B73 6 h	11.2932	23.3615	1.04868	1			GRMZM2G060210	-1.64307
GRMZM2G015361	GO:0006886GO:0005622GO:0004871GO:0007264GO:0007186GO:0005525	adp-ribosylation factor	B73 0 h	B73 6 h	3.66967	1.4633	-1.32643	1			GRMZM2G026470	-1.06587
zma-MIR169b	NA	NA	B73 0 h	B73 6 h	0	28.3105	BD	BD			GRMZM2G033799	-1.07696
GRMZM2G058681	GO:0003735GO:0008270GO:0006412GO:0005840	protein	B73 0 h	B73 6 h	0.68254	7.59614	3.47628	1			GRMZM2G167689	1.10663
GRMZM2G036290	GO:0008299GO:0046872GO:0030604	1-deoxy-d-xylulose 5-phosphate reductoisomerase	B73 0 h	B73 6 h	1.13346	2.64649	1.22334	1			GRMZM2G066041	-1.26287
GRMZM5G825193	NA	receptor serine threonine kinase pr5k	B73 0 h	B73 6 h	0.627787	1.96384	1.64533	1			GRMZM2G071223	1.34127
GRMZM2G444567	NA	uncharacterized protein LOC100275454	B73 0 h	B73 6 h	1.78561	3.63749	1.02653	1			GRMZM2G420684	1.11223
GRMZM2G001721	NA	uncharacterized plant-specific domain tigr01568 family expressed	B73 0 h	B73 6 h	4.65824	2.24005	-1.05625	1			GRMZM2G013448	-1.64881
GRMZM2G516301	GO:0003700GO:0043565GO:0005634GO:0045449	wrky transcription factor	B73 0 h	B73 6 h	8.98356	2.06994	-2.1177	1			GRMZM2G022402	-1.14848
GRMZM2G095280	GO:0016758GO:0008152	indole-3-acetate beta-glucosyltransferase	B73 0 h	B73 6 h	7.73624	1.27054	-2.60619	1			GRMZM2G065829	-1.09294
GRMZM2G049695	GO:0003677GO:0050825GO:0008270GO:0042309GO:0050826	mcb2 protein	B73 0 h	B73 6 h	10.9088	3.37349	-1.69318	1			GRMZM2G145554	-1.36802
AC195174.2_FG007	NA	NA	B73 0 h	B73 6 h	0	21.4397	BD	BD			GRMZM2G017386	-1.72617
GRMZM2G467370	NA	unknown	B73 0 h	B73 6 h	21.5361	10.6874	-1.01085	1			GRMZM2G132547	-1.94867
GRMZM2G148904	GO:0008168GO:0008152	methyltransferase ddb_g0268948-like	B73 0 h	B73 6 h	52.6185	25.752	-1.03088	1			GRMZM2G147721	1.25015
GRMZM2G010016	NA	uncharacterized protein LOC100279169	B73 0 h	B73 6 h	5.00832	10.3503	1.04728	1			GRMZM2G067702	-1.04499
GRMZM2G031827	GO:0005634GO:0008270GO:0003723	splicing factor u2af 38 kda subunit	B73 0 h	B73 6 h	2.22096	6.97645	1.65131	1			GRMZM2G000581	-1.07843
GRMZM2G157153	NA	uncharacterized protein LOC100275692	B73 0 h	B73 6 h	2.1167	6.15455	1.53984	1			GRMZM2G112836	-1.2615
GRMZM2G062974	GO:0004568GO:0006032GO:0008061GO:0016998	protein	B73 0 h	B73 6 h	8.22054	3.78147	-1.12028	1			GRMZM2G135362	1.01657
GRMZM2G060210	GO:0016747	3 -n-debenzoyl-2 -deoxytaxol n-benzoyltransferase-like	B73 0 h	B73 6 h	7.7014	2.4658	-1.64307	1			GRMZM2G035421	1.15473
GRMZM2G026470	GO:0005737GO:0006796GO:0000287GO:0004427	soluble inorganic pyrophosphatase	B73 0 h	B73 6 h	119.562	57.1126	-1.06587	1			GRMZM2G019515	-1.04272
GRMZM2G033799	GO:0016847GO:0009058GO:0030170GO:0016769	aspartate aminotransferase	B73 0 h	B73 6 h	10.387	4.92374	-1.07696	1			GRMZM2G146004	1.43648
GRMZM2G167689	NA	NA	B73 0 h	B73 6 h	3.89195	8.38101	1.10663	1			GRMZM2G156632	-1.11496
GRMZM2G066041	GO:0006508GO:0004197	latex-abundant protein	B73 0 h	B73 6 h	1.17944	0.49149	-1.26287	1			GRMZM2G176568	-1.09777
GRMZM2G071223	NA	af385698_1 at2g43780	B73 0 h	B73 6 h	1.04511	2.64804	1.34127	1			GRMZM2G083328	-1.1053
GRMZM2G420684	GO:0003824GO:0016020	protein	B73 0 h	B73 6 h	27.053	58.4832	1.11223	1			GRMZM2G375159	-1.40301
GRMZM2G013448	NA	1-aminocyclopropane-1-carboxylic acid oxidase	B73 0 h	B73 6 h	3.86263	1.2318	-1.64881	1			GRMZM2G007151	1.55015
AC187782.4_FG009	NA	NA	B73 0 h	B73 6 h	0	8.3926	BD	BD			GRMZM2G114588	1.43161
GRMZM2G063583	NA	hypothetical protein SORBIDRAFT_03g026630	B73 0 h	B73 6 h	0	6.3032	BD	BD			GRMZM2G009719	1.1873
GRMZM2G022402	GO:0006629GO:0016788	gdsl esterase lipase at4g16230-like	B73 0 h	B73 6 h	4.89752	2.20927	-1.14848	1			GRMZM2G142870	1.40554
GRMZM2G065829	GO:0008270GO:0003677	uncharacterized protein LOC100194332	B73 0 h	B73 6 h	6.07372	2.8474	-1.09294	1			GRMZM2G410352	1.31197
GRMZM2G145554	GO:0003700GO:0043565GO:0005634GO:0045449	wrky11 - superfamily of tfs having wrky and zinc finger domains	B73 0 h	B73 6 h	0.866807	0.335821	-1.36802	1			GRMZM2G063880	-1.75165
GRMZM2G017386	GO:0004674GO:0006468GO:0004713GO:0005524	probable receptor-like protein kinase at2g42960-like	B73 0 h	B73 6 h	12.0421	3.63976	-1.72617	1			GRMZM2G141353	-1.37274
GRMZM2G132547	GO:0006221GO:0003883	ctp synthase	B73 0 h	B73 6 h	39.9266	10.3432	-1.94867	1			GRMZM5G822426	-1.30314
GRMZM2G147721	GO:0008299	farnesyl pyrophosphate synthetase	B73 0 h	B73 6 h	1.62638	3.86862	1.25015	1			GRMZM2G050364	1.82391
GRMZM2G067702	NA	two-component response regulator arr1	B73 0 h	B73 6 h	14.9857	7.26281	-1.04499	1			GRMZM2G464244	2.0247
GRMZM2G000581	GO:0016020	secondary cell wall-related glycosyltransferase family 47	B73 0 h	B73 6 h	2.60834	1.23517	-1.07843	1			GRMZM2G007404	-1.14984
GRMZM2G031204	GO:0006457	fk506 binding-like protein	B73 0 h	B73 6 h	0	7.90104	BD	BD			GRMZM2G112284	-1.88209
GRMZM2G112836	NA	auxin-regulated protein	B73 0 h	B73 6 h	0.930107	0.387957	-1.2615	1			GRMZM2G382035	-1.2271
GRMZM2G135362	GO:0006508GO:0004197GO:0005198	protein kinase-like	B73 0 h	B73 6 h	1.84158	3.7257	1.01657	1			GRMZM2G050286	-1.34342
GRMZM2G035421	GO:0006629	triacylglycerol lipase sdp1-like	B73 0 h	B73 6 h	0.468457	1.04299	1.15473	1			AC197705.4_FG003	-1.43772
GRMZM2G019515	GO:0050661GO:0050660GO:0004499GO:0008152GO:0043087GO:0009055	disulfide oxidoreductase monooxygenase oxidoreductase	B73 0 h	B73 6 h	2.74838	1.3341	-1.04272	1			GRMZM2G095807	1.22668
GRMZM2G146004	GO:0050825GO:0042309GO:0050826	NA	B73 0 h	B73 6 h	38.3104	103.691	1.43648	1			AC205471.4_FG007	2.0083
GRMZM2G156632	GO:0005576GO:0004867	wound-induced serine protease inhibitor	B73 0 h	B73 6 h	13.4747	6.2213	-1.11496	1			GRMZM2G351937	1.06684
GRMZM2G176568	GO:0003677	myb transcription factor	B73 0 h	B73 6 h	2.13647	0.998242	-1.09777	1			GRMZM5G842645	-1.34279
GRMZM2G083328	NA	uncharacterized protein LOC100192776	B73 0 h	B73 6 h	1.04892	0.487548	-1.1053	1			GRMZM2G074540	1.14079
GRMZM2G375159	GO:0016747	3 -n-debenzoyl-2 -deoxytaxol n-benzoyltransferase-like	B73 0 h	B73 6 h	16.8019	6.35344	-1.40301	1			GRMZM5G830949	-1.58439
GRMZM2G007151	NA	plasma-membrane associated cation-binding protein 1	B73 0 h	B73 6 h	1.58857	4.65209	1.55015	1			GRMZM2G321290	1.0883
GRMZM2G114588	GO:0003824GO:0016564GO:0006808GO:0005488	isoflavone reductase homolog a622-like	B73 0 h	B73 6 h	76.2057	205.563	1.43161	1			GRMZM5G812272	-1.04809
GRMZM2G009719	GO:0006950	universal stress protein	B73 0 h	B73 6 h	3.63091	8.2685	1.1873	1			GRMZM2G126235	1.6073
GRMZM2G142870	GO:0016021GO:0006810GO:0042626GO:0005524	abc transporter c family member 4-like	B73 0 h	B73 6 h	13.5283	35.8386	1.40554	1			GRMZM2G080767	1.05048
GRMZM2G103479	NA	uncharacterized protein LOC100277086	B73 0 h	B73 6 h	0	3.12938	BD	BD			GRMZM2G014089	1.19689
GRMZM2G410352	NA	hypothetical protein	B73 0 h	B73 6 h	13.7307	34.0907	1.31197	1			GRMZM2G173965	-1.76129
GRMZM2G063880	GO:0003700GO:0043565GO:0005634GO:0045449	wrky transcription factor	B73 0 h	B73 6 h	9.54181	2.83355	-1.75165	1			GRMZM2G003406	-1.93338
GRMZM2G141353	NA	unknown	B73 0 h	B73 6 h	22.9843	8.87553	-1.37274	1			TIP1-2	-1.02206
GRMZM5G822426	NA	tpr repeat-containing thioredoxin ttl1-like	B73 0 h	B73 6 h	1.10976	0.449724	-1.30314	1			GRMZM2G168375	-1.54054
GRMZM2G050364	GO:0006508GO:0004190	pepsin a precursor	B73 0 h	B73 6 h	0.461062	1.63234	1.82391	1			GRMZM2G371079	-1.02302
GRMZM2G008464	NA	nadh-ubiquinone oxidoreductase kda subunit	B73 0 h	B73 6 h	0	10.1903	BD	BD			GRMZM2G371033	-1.43178
GRMZM2G464244	GO:0005737GO:0004812GO:0005524GO:0006418	unknown	B73 0 h	B73 6 h	0.535806	2.18023	2.0247	1			GRMZM2G024799	-2.1299
GRMZM2G007404	GO:0016857GO:0050662GO:0006694GO:0003854GO:0045226GO:0008831	udp-glucuronic acid decarboxylase	B73 0 h	B73 6 h	19.0902	8.60349	-1.14984	1			GRMZM2G405094	-1.24448
GRMZM2G112284	GO:0046914GO:0016491	protein	B73 0 h	B73 6 h	24.4372	6.62958	-1.88209	1			GRMZM2G143640	-1.91476
GRMZM2G382035	NA	NA	B73 0 h	B73 6 h	2.55101	1.08973	-1.2271	1			GRMZM2G115422	-1.30989
GRMZM2G050286	NA	agp16 precursor	B73 0 h	B73 6 h	4.43793	1.74892	-1.34342	1			CISZOG2	-1.19402
AC197705.4_FG003	NA	NA	B73 0 h	B73 6 h	11.6618	4.30493	-1.43772	1			GRMZM2G169329	2.17977
GRMZM2G095807	NA	anthocyanidin -o-glucosyltransferase-like	B73 0 h	B73 6 h	1.49909	3.50829	1.22668	1			GRMZM2G447271	-1.62018
AC205471.4_FG007	NA	NA	B73 0 h	B73 6 h	26.9158	108.284	2.0083	1			GRMZM2G138698	2.37226
GRMZM2G351937	GO:0006468GO:0004674GO:0005529GO:0050825GO:0004713GO:0042309GO:0050826GO:0005524	concanavalin a-like lectin kinase-like protein	B73 0 h	B73 6 h	0.75341	1.57827	1.06684	1			GRMZM2G106344	-1.74703
GRMZM2G088132	NA	voltage-dependent anion channel	B73 0 h	B73 6 h	0	2.75355	BD	BD			GRMZM5G812326	-1.96299
GRMZM5G842645	NA	cytokinin riboside 5 -monophosphate phosphoribohydrolase log7-like	B73 0 h	B73 6 h	6.97966	2.75178	-1.34279	1			NIP2-3	1.19445
GRMZM2G074540	GO:0016021	s-type anion channel slah3-like	B73 0 h	B73 6 h	0.353271	0.778969	1.14079	1			GRMZM2G140689	1.30177
GRMZM5G830949	NA	zinc finger	B73 0 h	B73 6 h	1.31871	0.439744	-1.58439	1			GRMZM2G144173	1.44647
GRMZM2G321290	GO:0004806GO:0006629	triacylglycerol lipase	B73 0 h	B73 6 h	7.41505	15.7661	1.0883	1			GRMZM2G408308	-1.13858
GRMZM5G812272	NA	wrky transcription	B73 0 h	B73 6 h	2.59382	1.25439	-1.04809	1			GRMZM2G008539	-1.28256
GRMZM2G126235	GO:0006811GO:0016020GO:0005216	two-pore calcium channel	B73 0 h	B73 6 h	3.92008	11.9437	1.6073	1			GRMZM2G089506	-1.72602
GRMZM2G080767	GO:0005509	two-pore calcium channel	B73 0 h	B73 6 h	3.73125	7.72822	1.05048	1			AC206169.3_FG002	-1.11369
GRMZM2G014089	GO:0016021GO:0006810GO:0042626GO:0005524	abc transporter b family member 11-like	B73 0 h	B73 6 h	1.13977	2.61288	1.19689	1			GRMZM2G126900	-1.36856
GRMZM2G173965	GO:0004674GO:0006468GO:0004713GO:0005524	mitogen-activated protein kinase kinase kinase a-like	B73 0 h	B73 6 h	1.04027	0.306862	-1.76129	1			GRMZM2G118047	-2.57039
GRMZM2G003406	GO:0003677	myb-related protein hv33	B73 0 h	B73 6 h	2.35488	0.61654	-1.93338	1			GRMZM2G098988	1.00597
TIP1-2	NA	NA	B73 0 h	B73 6 h	2.84426	1.40055	-1.02206	1			GRMZM2G180122	-1.29454
GRMZM2G168375	GO:0003824GO:0008152	catalytic hydrolase	B73 0 h	B73 6 h	1.64679	0.566094	-1.54054	1			GRMZM2G111711	-1.36551
GRMZM2G371079	NA	uncharacterized protein LOC100277040	B73 0 h	B73 6 h	78.1304	38.4469	-1.02302	1			GRMZM2G094990	1.187
GRMZM2G371033	NA	squamosa promoter-binding	B73 0 h	B73 6 h	6.35926	2.35722	-1.43178	1			GRMZM2G093096	1.03684
GRMZM2G024799	NA	protein	B73 0 h	B73 6 h	3.08554	0.704964	-2.1299	1			GRMZM2G149273	1.21245
GRMZM2G405094	GO:0003677	r2r3-myb protein	B73 0 h	B73 6 h	15.2488	6.43591	-1.24448	1			GRMZM2G404249	1.116
GRMZM2G143640	GO:0003677	myb-like transcription factor	B73 0 h	B73 6 h	1.76026	0.466848	-1.91476	1			GRMZM2G145568	-1.59659
GRMZM2G115422	GO:0050825GO:0016747GO:0042309GO:0050826	protein	B73 0 h	B73 6 h	11.9305	4.81218	-1.30989	1			GRMZM2G123107	-1.54934
CISZOG2	NA	NA	B73 0 h	B73 6 h	2.91238	1.27295	-1.19402	1			GRMZM2G084859	1.20176
GRMZM2G169329	NA	heme-binding-like protein	B73 0 h	B73 6 h	22.631	102.537	2.17977	1			GRMZM2G113060	1.00017
GRMZM2G447271	GO:0048046GO:0005507GO:0046274GO:0008471GO:0055114	laccase lac5-6	B73 0 h	B73 6 h	0.759818	0.247164	-1.62018	1			GRMZM2G051219	-1.08396
GRMZM2G138698	GO:0046872GO:0003993	probable inactive purple acid phosphatase 27-like	B73 0 h	B73 6 h	0.251274	1.30098	2.37226	1			GRMZM2G161905	-1.21797
GRMZM2G106344	GO:0007242	probable nucleoredoxin 2-like	B73 0 h	B73 6 h	20.3626	6.0663	-1.74703	1			GRMZM2G057672	-1.54077
GRMZM5G812326	NA	PREDICTED: uncharacterized protein LOC100840153	B73 0 h	B73 6 h	1.91411	0.490964	-1.96299	1			GRMZM2G026833	1.34234
NIP2-3	NA	NA	B73 0 h	B73 6 h	6.18922	14.1645	1.19445	1			GRMZM2G323422	1.32413
GRMZM2G140689	NA	rrna-processing protein fcf1-like protein	B73 0 h	B73 6 h	0.950498	2.34327	1.30177	1			GRMZM2G038928	-1.74899
GRMZM2G144173	NA	NA	B73 0 h	B73 6 h	0.687668	1.87417	1.44647	1			GRMZM2G070315	1.73454
GRMZM2G408308	NA	kinesin like protein	B73 0 h	B73 6 h	0.862775	0.391877	-1.13858	1			GRMZM2G160005	1.17634
GRMZM2G008539	GO:0016758GO:0008152	udp-glycosyltransferase-like protein	B73 0 h	B73 6 h	2.65947	1.09322	-1.28256	1			GRMZM2G074611	-1.22881
GRMZM2G089506	GO:0006508GO:0004190	aspartic proteinase nepenthesin-2 precursor	B73 0 h	B73 6 h	5.67268	1.71477	-1.72602	1			GRMZM2G171395	-2.10336
AC206169.3_FG002	NA	NA	B73 0 h	B73 6 h	6.62101	3.05964	-1.11369	1			GRMZM2G018988	4.14719
GRMZM2G126900	GO:0005737GO:0050113GO:0019310GO:0005506	myo-inositol oxygenase	B73 0 h	B73 6 h	200.763	77.7512	-1.36856	1			GRMZM2G013398	-2.50983
GRMZM2G118047	GO:0003700GO:0006355GO:0005634GO:0043565	protein	B73 0 h	B73 6 h	1.27845	0.215238	-2.57039	1			GRMZM2G115698	1.76361
GRMZM2G098988	GO:0005634GO:0045449GO:0030528	transcription factor bhlh144	B73 0 h	B73 6 h	0.87746	1.76219	1.00597	1			GRMZM2G480106	-1.3795
GRMZM2G180122	NA	uncharacterized protein LOC100502256	B73 0 h	B73 6 h	1.45929	0.594905	-1.29454	1			GRMZM2G138370	-1.57909
GRMZM2G111711	GO:0003700GO:0043565GO:0005634GO:0045449	wrky transcription factor	B73 0 h	B73 6 h	1.00936	0.391731	-1.36551	1			GRMZM2G343048	-1.01298
GRMZM2G094990	GO:0005576GO:0019953	beta-expansin 1a precursor	B73 0 h	B73 6 h	18.9963	43.2504	1.187	1			GRMZM2G040838	-1.48798
GRMZM2G093096	NA	uncharacterized protein LOC100276005	B73 0 h	B73 6 h	4.63038	9.50026	1.03684	1			GRMZM2G026184	1.0971
GRMZM2G149273	GO:0004601GO:0006979GO:0020037GO:0009055	peroxidase 5-like	B73 0 h	B73 6 h	4.78331	11.0844	1.21245	1			GRMZM2G125441	2.18032
GRMZM2G404249	GO:0006508GO:0004252	kda class ii heat shock protein	B73 0 h	B73 6 h	1.35657	2.9403	1.116	1			GRMZM2G092146	-2.50068
GRMZM2G145568	NA	lob domain-containing protein 1-like	B73 0 h	B73 6 h	1.55291	0.513478	-1.59659	1			AC219190.3_FG002	-1.10906
GRMZM2G123107	GO:0005975GO:0004553	beta- -glucanase	B73 0 h	B73 6 h	7.92693	2.70837	-1.54934	1			GRMZM2G082520	1.25485
GRMZM2G440918	GO:0019787GO:0043687GO:0051246	probable ubiquitin-conjugating enzyme e2 25-like	B73 0 h	B73 6 h	0	1.20411	BD	BD			GRMZM2G132238	1.12145
GRMZM2G084859	GO:0005576GO:0008083GO:0008283	phytosulfokine precursor protein containing protein	B73 0 h	B73 6 h	17.3825	39.9834	1.20176	1			GRMZM2G012140	-1.21304
GRMZM2G113060	GO:0003700GO:0006355	dre binding factor	B73 0 h	B73 6 h	8.18782	16.3776	1.00017	1			GRMZM2G112402	-2.49783
GRMZM2G051219	GO:0000162GO:0004048	anthranilate phosphoribosyltransferase	B73 0 h	B73 6 h	28.6284	13.505	-1.08396	1			GRMZM2G031637	-1.02964
GRMZM2G161905	NA	glutathione s-transferase	B73 0 h	B73 6 h	13.6236	5.85662	-1.21797	1			GRMZM2G118959	-1.28645
GRMZM2G057672	NA	protein	B73 0 h	B73 6 h	19.0151	6.53553	-1.54077	1			GRMZM2G161293	-1.14798
GRMZM2G026833	NA	golden2-like transcription factor	B73 0 h	B73 6 h	13.2595	33.6211	1.34234	1			AC233893.1_FG006	-1.12267
GRMZM2G323422	NA	hypothetical protein SORBIDRAFT_10g007730	B73 0 h	B73 6 h	10.3756	25.9787	1.32413	1			GRMZM2G472696	-1.77231
GRMZM2G038928	GO:0006835GO:0016020GO:0017153GO:0004190GO:0006508	eukaryotic aspartyl protease family expressed	B73 0 h	B73 6 h	1.05526	0.313948	-1.74899	1			GRMZM2G037327	2.10798
GRMZM2G070315	GO:0016311GO:0004725	tyrosine specific protein phosphatase family protein	B73 0 h	B73 6 h	25.5382	84.9846	1.73454	1			RPOA	1.01938
GRMZM2G160005	GO:0006355GO:0005634GO:0003677GO:0009725	auxin response factor 7	B73 0 h	B73 6 h	5.76098	13.0199	1.17634	1			GRMZM6G880411	-1.46717
GRMZM2G074611	NA	dirigent-like protein	B73 0 h	B73 6 h	26.3996	11.2639	-1.22881	1			GRMZM2G164486	-1.03546
GRMZM2G171395	GO:0045449GO:0003677	7 protein	B73 0 h	B73 6 h	8.126	1.89105	-2.10336	1			GRMZM2G007025	-1.3279
GRMZM2G018988	NA	protein	B73 0 h	B73 6 h	0.154308	2.73413	4.14719	1
GRMZM2G013398	GO:0008270GO:0005622	zinc finger protein constans-like 9-like	B73 0 h	B73 6 h	0.819067	0.143809	-2.50983	1
GRMZM5G890783	NA	uncharacterized protein LOC100279463	B73 0 h	B73 6 h	0	6.43575	BD	BD
GRMZM2G115698	NA	uncharacterized protein LOC100216778	B73 0 h	B73 6 h	0.59982	2.03666	1.76361	1
GRMZM2G480106	GO:0008270GO:0005515	zinc c3hc4 type family protein	B73 0 h	B73 6 h	2.65583	1.02077	-1.3795	1
GRMZM2G138370	NA	vq motif family protein	B73 0 h	B73 6 h	6.87052	2.29951	-1.57909	1
GRMZM2G343048	NA	uncharacterized protein LOC100303855	B73 0 h	B73 6 h	8.12525	4.02625	-1.01298	1
GRMZM2G040838	NA	NA	B73 0 h	B73 6 h	2.53407	0.903425	-1.48798	1
GRMZM2G026184	NA	NA	B73 0 h	B73 6 h	2.47022	5.28441	1.0971	1
GRMZM2G125441	GO:0003735GO:0016020GO:0051260GO:0006412GO:0005840	meiosis 5	B73 0 h	B73 6 h	0.173149	0.784805	2.18032	1
GRMZM2G337594	NA	hypothetical protein	B73 0 h	B73 6 h	0	1.34258	BD	BD
AC202930.4_FG008	NA	NA	B73 0 h	B73 6 h	0	4.39854	BD	BD
GRMZM2G092146	NA	uncharacterized protein LOC100275352	B73 0 h	B73 6 h	4.3807	0.774044	-2.50068	1
AC219190.3_FG002	GO:0009664GO:0005576	NA	B73 0 h	B73 6 h	4.35019	2.01674	-1.10906	1
GRMZM2G070115	NA	protein cdc2 kinase	B73 0 h	B73 6 h	0	1.45979	BD	BD
GRMZM2G082520	GO:0005576GO:0019953	beta-expansin 1a precursor	B73 0 h	B73 6 h	1.12259	2.67897	1.25485	1
GRMZM2G132238	GO:0005737GO:0004427GO:0000287GO:0006796GO:0004197GO:0006508	having alternative splicing products	B73 0 h	B73 6 h	31.058	67.5718	1.12145	1
GRMZM2G012140	GO:0005975GO:0004553	protein	B73 0 h	B73 6 h	13.6281	5.87858	-1.21304	1
GRMZM2G112402	NA	NA	B73 0 h	B73 6 h	1.42068	0.25152	-2.49783	1
GRMZM2G031637	GO:0031072	protein	B73 0 h	B73 6 h	2.48148	1.21551	-1.02964	1
GRMZM2G118959	GO:0016020GO:0015018	glycosyl transferase	B73 0 h	B73 6 h	1.44103	0.590763	-1.28645	1
GRMZM2G161293	GO:0008375GO:0016020	protein	B73 0 h	B73 6 h	5.82171	2.62709	-1.14798	1
AC233893.1_FG006	GO:0006468GO:0042309GO:0004672GO:0050825GO:0005515GO:0050826GO:0005524	NA	B73 0 h	B73 6 h	0.891576	0.40945	-1.12267	1
GRMZM2G472696	GO:0006334GO:0003677GO:0005634GO:0000786	histone -like isoform 1	B73 0 h	B73 6 h	1.74419	0.510592	-1.77231	1
GRMZM2G037327	GO:0005215GO:0016020GO:0006810	mip tip subfamily	B73 0 h	B73 6 h	0.631852	2.72384	2.10798	1
RPOA	NA	NA	B73 0 h	B73 6 h	0.678417	1.37518	1.01938	1
GRMZM6G880411	NA	NA	B73 0 h	B73 6 h	4.07917	1.4754	-1.46717	1
GRMZM2G164486	NA	NA	B73 0 h	B73 6 h	40.9001	19.9535	-1.03546	1
GRMZM2G007025	GO:0016998	lysm domain containing protein	B73 0 h	B73 6 h	4.303	1.71409	-1.3279	1

## Sheet: B73 24 h
Table S3. Differentially expressed genes in response to R. padi feeding in B73 and Mo17												log2(fold_change)
B73 0 h:No aphid treatment on B73,B73 24 h: Aphid treatment B73 for 24 h; NA：no annotation.BD: numerator or denominator is below of detection											GRMZM2G392863	1.1343
gene	GO term	Description	sample_1	sample_2	value_1	value_2	log2(fold_change)				GRMZM5G838098	-1.35915
GRMZM2G392863	GO:0006952	flower-specific gamma-thionin precursor	B73 0 h	B73 24 h	2.24098	4.91922	1.1343	1			GRMZM2G024099	1.42853
GRMZM5G838098	NA	protein tify 10a-like	B73 0 h	B73 24 h	6.83051	2.66261	-1.35915	1			AC177946.2_FG004	1.3089
GRMZM2G024099	GO:0006508GO:0004190	aspartyl protease	B73 0 h	B73 24 h	0.377037	1.01488	1.42853	1			GRMZM2G013430	-1.06253
AC177946.2_FG004	GO:0000015GO:0016020GO:0051260GO:0006096GO:0050825GO:0042309GO:0050826GO:0004634	NA	B73 0 h	B73 24 h	21.3595	52.9187	1.3089	1			GRMZM2G331638	-1.43371
GRMZM2G013430	GO:0005737GO:0006535GO:0050825GO:0042309GO:0050826GO:0009001	serine acetyltransferase mitochondrial	B73 0 h	B73 24 h	2.26068	1.08239	-1.06253	1			GRMZM2G116823	-1.62348
GRMZM2G331638	NA	dopamine beta-monooxygenase	B73 0 h	B73 24 h	1.20792	0.447146	-1.43371	1			GRMZM2G149647	-2.3888
GRMZM2G116823	GO:0004601GO:0006979GO:0020037GO:0009055	peroxidase 53 expressed	B73 0 h	B73 24 h	1.29038	0.418793	-1.62348	1			AC208201.3_FG003	-1.98895
GRMZM2G149647	NA	heat-shock protein	B73 0 h	B73 24 h	1.36271	0.260198	-2.3888	1			GRMZM2G112524	1.20116
AC208201.3_FG003	NA	NA	B73 0 h	B73 24 h	3.99423	1.00623	-1.98895	1			GRMZM2G318652	-1.23345
GRMZM2G112524	GO:0006952GO:0009607	pathogenesis-related protein 1	B73 0 h	B73 24 h	11.0341	25.37	1.20116	1			GRMZM2G038153	1.08104
GRMZM2G318652	GO:0050825GO:0042309GO:0050826	sigma factor binding protein	B73 0 h	B73 24 h	8.20993	3.49167	-1.23345	1			GRMZM2G046297	-1.39912
GRMZM2G038153	GO:0016829GO:0000287GO:0008152	terpene synthase 7	B73 0 h	B73 24 h	1.19275	2.52334	1.08104	1			GRMZM2G311036	-1.03246
GRMZM2G046297	GO:0004674GO:0006468GO:0004713GO:0005524	serine threonine-protein kinase at5g01020-like	B73 0 h	B73 24 h	18.437	6.99056	-1.39912	1			GRMZM2G179792	-2.3327
GRMZM2G311036	GO:0046983GO:0008171	o-methyltransferase zrp4	B73 0 h	B73 24 h	6.38674	3.12232	-1.03246	1			GRMZM2G340286	1.15175
GRMZM2G179792	GO:0004630GO:0016020GO:0046470GO:0005509	phospholipase d	B73 0 h	B73 24 h	9.2356	1.83338	-2.3327	1			GRMZM2G020523	1.152
GRMZM2G340286	NA	uncharacterized protein LOC100275916	B73 0 h	B73 24 h	0.384186	0.8536	1.15175	1			GRMZM2G044383	-1.62741
GRMZM2G020523	NA	class iii peroxidase	B73 0 h	B73 24 h	0.54098	1.20217	1.152	1			GRMZM2G304132	-1.74505
GRMZM2G044383	GO:0005737GO:0004364GO:0008152	glutathione s-transferase	B73 0 h	B73 24 h	44.5836	14.4303	-1.62741	1			GRMZM2G477139	-3.034
GRMZM2G304132	NA	at5g52420 k24m7_17	B73 0 h	B73 24 h	1.22997	0.366929	-1.74505	1			GRMZM2G162158	-1.50937
GRMZM2G477139	NA	thaumatin-like protein 1 precursor	B73 0 h	B73 24 h	0.808515	0.0987107	-3.034	1			GRMZM2G059064	-1.34657
AC211467.4_FG002	NA	NA	B73 0 h	B73 24 h	0	1.2871	BD	BD			GRMZM2G164062	1.28924
GRMZM2G162158	GO:0005506GO:0016491	leucoanthocyanidin dioxygenase	B73 0 h	B73 24 h	3.68782	1.2954	-1.50937	1			GRMZM2G134205	-1.59159
GRMZM2G059064	NA	vq motif family protein	B73 0 h	B73 24 h	2.33988	0.920102	-1.34657	1			GRMZM2G359559	3.79356
GRMZM2G164062	GO:0006284GO:0008725	dna-3-methyladenine glycosylase i	B73 0 h	B73 24 h	0.69744	1.70454	1.28924	1			GRMZM2G083538	1.05595
GRMZM2G134205	GO:0004674GO:0006468GO:0004713GO:0005524GO:0005509	wall-associated kinase 4	B73 0 h	B73 24 h	1.37577	0.456488	-1.59159	1			GRMZM2G113165	1.0729
GRMZM2G359559	GO:0008152	alanine glyoxylate aminotransferase	B73 0 h	B73 24 h	0.117338	1.6271	3.79356	1			GRMZM2G448151	1.87746
GRMZM2G083538	GO:0016597GO:0008152	amino acid binding	B73 0 h	B73 24 h	0.383311	0.796938	1.05595	1			GRMZM2G448389	1.84064
GRMZM2G113165	NA	carbonic anhydrase precursor	B73 0 h	B73 24 h	1.27573	2.6837	1.0729	1			GRMZM2G048522	-2.27628
GRMZM2G448151	GO:0003735GO:0015935GO:0006412GO:0003723	ribosomal protein s3	B73 0 h	B73 24 h	4.09265	15.0375	1.87746	1			GRMZM2G059397	-1.18182
GRMZM2G448389	GO:0045261GO:0015986GO:0046961GO:0046933	atp synthase cf1 beta subunit	B73 0 h	B73 24 h	0.708192	2.53652	1.84064	1			GRMZM2G450498	-1.66661
GRMZM2G048522	NA	cinnamyl alcohol dehydrogenase	B73 0 h	B73 24 h	0.925912	0.191135	-2.27628	1			GRMZM2G046700	-2.09487
GRMZM2G059397	GO:0016021	senescence-associated protein	B73 0 h	B73 24 h	2.72801	1.20249	-1.18182	1			GRMZM5G827939	2.02004
GRMZM2G450498	GO:0006520GO:0030170	o-succinylhomoserine sulfhydrylase	B73 0 h	B73 24 h	81.4459	25.6549	-1.66661	1			GRMZM5G859316	-1.71625
GRMZM2G046700	GO:0022891GO:0016021GO:0055085	hexose carrier	B73 0 h	B73 24 h	0.818767	0.191665	-2.09487	1			GRMZM5G872578	-1.38478
GRMZM5G827939	NA	-dihydroxy-3-keto-5-methylthiopentene dioxygenase 4	B73 0 h	B73 24 h	1.17746	4.77573	2.02004	1			GRMZM2G039639	-2.4936
GRMZM5G859316	NA	beta-expansin 4 precursor	B73 0 h	B73 24 h	17.8224	5.42404	-1.71625	1			GRMZM2G149219	-2.40791
GRMZM5G872578	NA	f-box domain containing expressed	B73 0 h	B73 24 h	2.36134	0.90427	-1.38478	1			GRMZM2G109056	-1.2006
GRMZM2G039639	NA	pathogenesis-related thaumatin-like protein	B73 0 h	B73 24 h	197.17	35.01	-2.4936	1			GRMZM2G095798	1.28652
GRMZM2G149219	GO:0003700GO:0043565GO:0005634GO:0045449	dna-binding protein	B73 0 h	B73 24 h	4.06218	0.765428	-2.40791	1			GRMZM2G149923	-1.10655
GRMZM2G109056	GO:0005506GO:0016165GO:0009055	lipoxygenase	B73 0 h	B73 24 h	7.22088	3.14176	-1.2006	1			GRMZM2G328500	-1.02381
GRMZM2G095798	GO:0050825GO:0042309GO:0050826	protein	B73 0 h	B73 24 h	1.16085	2.83175	1.28652	1			GRMZM2G047456	-1.40823
GRMZM2G149923	GO:0005509	calmodulin	B73 0 h	B73 24 h	5.92618	2.75214	-1.10655	1			GRMZM2G475948	-1.26485
GRMZM2G328500	GO:0051287GO:0016616GO:0008152	udp-glucose 6- expressed	B73 0 h	B73 24 h	90.296	44.409	-1.02381	1			GRMZM2G029385	-1.32547
GRMZM2G047456	GO:0004601GO:0006979GO:0020037GO:0009055	peroxidase 73	B73 0 h	B73 24 h	0.949093	0.357593	-1.40823	1			GRMZM2G004036	1.81743
GRMZM2G475948	GO:0004674GO:0006468GO:0005529GO:0004713GO:0005524	l-type lectin-domain containing receptor kinase -like	B73 0 h	B73 24 h	8.44882	3.51592	-1.26485	1			GRMZM2G031062	-1.43729
GRMZM2G029385	GO:0031072	mitochondrial import inner membrane translocase subunit tim14	B73 0 h	B73 24 h	4.84103	1.93167	-1.32547	1			GRMZM2G342856	-1.8533
GRMZM2G004036	GO:0003824GO:0016564GO:0006808GO:0044237GO:0050662	isoflavone reductase homolog a622-like	B73 0 h	B73 24 h	0.473781	1.66986	1.81743	1			GRMZM2G470422	-1.63983
GRMZM2G031062	GO:0008080GO:0008152	gcn5-related n-acetyltransferase-like protein	B73 0 h	B73 24 h	8.71706	3.21887	-1.43729	1			GRMZM2G475059	-1.02174
GRMZM2G342856	GO:0008080GO:0008152	gnat family expressed	B73 0 h	B73 24 h	2.76466	0.765143	-1.8533	1			GRMZM2G464393	-1.25132
GRMZM2G470422	GO:0008270GO:0005622	c2-h2 zinc finger protein	B73 0 h	B73 24 h	1.12731	0.361747	-1.63983	1			AC166636.1_FG007	1.10314
GRMZM2G475059	NA	glutathione s- n-terminal domain containing expressed	B73 0 h	B73 24 h	62.1406	30.6056	-1.02174	1			GRMZM2G140674	-1.24675
GRMZM2G464393	GO:0005515	protein binding protein	B73 0 h	B73 24 h	2.21008	0.928374	-1.25132	1			GRMZM2G153920	-1.17114
AC166636.1_FG007	GO:0005515	NA	B73 0 h	B73 24 h	2.78518	5.98316	1.10314	1			GRMZM2G003506	-1.17088
GRMZM2G140674	GO:0050825GO:0042309GO:0050826	hypothetical protein	B73 0 h	B73 24 h	2.60524	1.09784	-1.24675	1			AC208897.3_FG004	-1.24822
GRMZM2G153920	GO:0022891GO:0016021GO:0055085	sorbitol transporter	B73 0 h	B73 24 h	12.1009	5.37367	-1.17114	1			GRMZM2G321033	-2.31529
GRMZM2G003506	NA	membrane protein	B73 0 h	B73 24 h	1.97347	0.876516	-1.17088	1			GRMZM2G305526	-1.9333
AC208897.3_FG004	GO:0022891GO:0016021GO:0055085	NA	B73 0 h	B73 24 h	54.4194	22.9088	-1.24822	1			GRMZM2G338037	1.48354
GRMZM2G321033	GO:0004497GO:0020037GO:0009055	cytochrome p450 family expressed	B73 0 h	B73 24 h	0.889747	0.17877	-2.31529	1			GRMZM2G087186	-1.07953
GRMZM2G305526	GO:0048046GO:0005507GO:0046274GO:0008471GO:0055114	lac10_orysj ame: full=laccase-10 ame: full=benzenediol:oxygen oxidoreductase 10 ame: full=diphenol oxidase 10 ame: full=urishiol oxidase 10 flags: precursor	B73 0 h	B73 24 h	2.85736	0.748139	-1.9333	1			GRMZM2G010909	-1.35316
GRMZM2G338037	NA	protein	B73 0 h	B73 24 h	0.459146	1.28393	1.48354	1			GRMZM2G475971	-1.91422
GRMZM2G087186	NA	pyruvate decarboxylase	B73 0 h	B73 24 h	16.4182	7.76882	-1.07953	1			GRMZM2G306919	1.12388
GRMZM2G010909	NA	wound-induced protein 1-like	B73 0 h	B73 24 h	50.0684	19.5985	-1.35316	1			GRMZM2G412430	-1.01232
GRMZM2G475971	NA	multidrug resistance protein abc transporter family protein	B73 0 h	B73 24 h	0.828655	0.219855	-1.91422	1			GRMZM2G313104	-1.37099
GRMZM2G306919	NA	neutral amino acid transport protein	B73 0 h	B73 24 h	0.555683	1.21101	1.12388	1			GRMZM2G028821	1.49396
GRMZM2G412430	GO:0005634GO:0045449GO:0030528	transcription factor bhlh145-like	B73 0 h	B73 24 h	2.31147	1.14591	-1.01232	1			GRMZM2G154565	-1.42291
GRMZM2G313104	GO:0050825GO:0042309GO:0050826	hypothetical protein SORBIDRAFT_01g032640	B73 0 h	B73 24 h	3.14931	1.2176	-1.37099	1			GRMZM2G176595	1.14279
GRMZM2G425430	GO:0003700GO:0043565GO:0005634GO:0045449	wrky dna binding domain containing expressed	B73 0 h	B73 24 h	0	0.862332	BD	BD			GRMZM2G159587	-1.14693
GRMZM2G028821	GO:0005737GO:0004364GO:0008152	glutathione s-transferase	B73 0 h	B73 24 h	21.9374	61.7892	1.49396	1			GRMZM2G004572	-1.03027
GRMZM2G154565	NA	hypothetical protein SORBIDRAFT_01g029090	B73 0 h	B73 24 h	0.912249	0.340232	-1.42291	1			AC190763.3_FG002	1.53992
GRMZM2G176595	GO:0005576GO:0019953	beta-expansin 1a precursor	B73 0 h	B73 24 h	1.67894	3.70723	1.14279	1			GRMZM2G130149	1.11458
GRMZM2G159587	GO:0005737GO:0051287GO:0006520GO:0016616GO:0005525	glyoxylate reductase	B73 0 h	B73 24 h	8.85601	3.99925	-1.14693	1			GRMZM2G136372	-4.38372
GRMZM2G004572	GO:0006468GO:0004674GO:0004713GO:0005515GO:0005524GO:0031177	strubbelig-receptor family 6	B73 0 h	B73 24 h	1.93596	0.947882	-1.03027	1			GRMZM2G402631	-1.53391
AC190763.3_FG002	GO:0003887GO:0006260GO:0003677	NA	B73 0 h	B73 24 h	1.9573	5.69139	1.53992	1			GRMZM5G893912	-2.22048
GRMZM2G130149	GO:0003677	myb transcription factor	B73 0 h	B73 24 h	4.22049	9.13871	1.11458	1			GRMZM2G023847	-1.12984
GRMZM2G136372	NA	pathogenesis-related protein 5	B73 0 h	B73 24 h	17.7075	0.848256	-4.38372	1			GRMZM2G137861	-1.67215
GRMZM2G402631	NA	thaumatin-like protein	B73 0 h	B73 24 h	720.698	248.887	-1.53391	1			GRMZM2G362303	-1.13041
GRMZM5G893912	NA	cell division protein aaa atpase family	B73 0 h	B73 24 h	13.6948	2.9385	-2.22048	1			GRMZM2G020631	-1.11384
GRMZM2G023847	GO:0005507GO:0009055	blue copper protein precursor	B73 0 h	B73 24 h	10.9	4.98096	-1.12984	1			AC209845.4_FG010	1.18512
GRMZM2G137861	GO:0004674GO:0006468GO:0004713GO:0005524	wall-associated receptor kinase 4-like	B73 0 h	B73 24 h	4.67281	1.46626	-1.67215	1			NDHK	1.05292
GRMZM2G362303	GO:0004674GO:0006468GO:0004713GO:0005524	wall-associated kinase 4	B73 0 h	B73 24 h	0.832363	0.380212	-1.13041	1			GRMZM5G825090	1.03789
GRMZM2G020631	NA	auxin-induced protein pcnt115-like	B73 0 h	B73 24 h	21.488	9.9288	-1.11384	1			GRMZM2G154124	-1.64077
AC209845.4_FG010	GO:0003677	NA	B73 0 h	B73 24 h	0.627579	1.427	1.18512	1			GRMZM2G303157	-1.22181
NDHK	NA	NA	B73 0 h	B73 24 h	2.88089	5.97708	1.05292	1			GRMZM2G122126	-1.23869
GRMZM5G825090	NA	auxin-regulated protein	B73 0 h	B73 24 h	1.06619	2.18913	1.03789	1			GRMZM2G429940	-1.01741
GRMZM2G154124	GO:0003824GO:0005975GO:0030246	rhamnogalacturonate lyase-like	B73 0 h	B73 24 h	2.78734	0.893856	-1.64077	1			GRMZM2G161245	-1.84531
GRMZM2G303157	NA	kinetochore protein ndc80 homolog	B73 0 h	B73 24 h	1.08775	0.466368	-1.22181	1			GRMZM2G153208	-1.13969
GRMZM2G122126	GO:0017057GO:0006098	6-phosphogluconolactonase	B73 0 h	B73 24 h	7.43612	3.15111	-1.23869	1			GRMZM2G108949	-1.49638
GRMZM2G429940	GO:0004674GO:0006468GO:0004713GO:0005524GO:0007165	protein	B73 0 h	B73 24 h	7.2552	3.58408	-1.01741	1			GRMZM5G891371	5.37797
GRMZM2G161245	NA	nad-malate dehydrogenase	B73 0 h	B73 24 h	3.38328	0.941551	-1.84531	1			GRMZM2G455817	-2.05881
GRMZM2G153208	GO:0008962GO:0006629GO:0045735	pr17c precursor	B73 0 h	B73 24 h	18.5801	8.4327	-1.13969	1			GRMZM2G366373	1.02671
GRMZM2G108949	NA	predicted protein	B73 0 h	B73 24 h	1.36502	0.48382	-1.49638	1			GRMZM2G149024	-1.08489
GRMZM5G891371	NA	subtilase family protein	B73 0 h	B73 24 h	0.191896	7.97984	5.37797	1			GRMZM2G118172	-2.54128
GRMZM2G455817	GO:0006813GO:0016020GO:0015079	potassium transporter	B73 0 h	B73 24 h	2.14148	0.513983	-2.05881	1			GRMZM2G146108	-1.47474
GRMZM2G366373	GO:0005840GO:0005634GO:0003735GO:0045449GO:0042309GO:0050826GO:0050825GO:0006412	iaa12 - auxin-responsive aux iaa family member	B73 0 h	B73 24 h	0.705836	1.43805	1.02671	1			GRMZM2G341959	-2.30795
GRMZM2G149024	GO:0016757	cazy family gt8	B73 0 h	B73 24 h	0.823597	0.388267	-1.08489	1			GRMZM2G467893	-1.3966
GRMZM2G118172	GO:0050825GO:0042309GO:0050826	vq motif family protein	B73 0 h	B73 24 h	29.6285	5.08989	-2.54128	1			GRMZM2G026780	1.56866
GRMZM2G146108	NA	auxin responsive protein	B73 0 h	B73 24 h	2.6879	0.9671	-1.47474	1			GRMZM2G049349	-1.01988
GRMZM2G341959	GO:0008146	sulfotransferase 17-like	B73 0 h	B73 24 h	0.818448	0.165283	-2.30795	1			AC235547.1_FG005	-1.24461
GRMZM2G467893	NA	nodule-specific protein	B73 0 h	B73 24 h	2.25888	0.857976	-1.3966	1			GRMZM2G068179	1.14988
GRMZM2G026780	NA	uncharacterized protein LOC100274767	B73 0 h	B73 24 h	3.30965	9.81736	1.56866	1			GRMZM2G308687	-1.34445
GRMZM2G049349	NA	sterol regulatory element-binding protein site 2	B73 0 h	B73 24 h	13.3531	6.58522	-1.01988	1			GRMZM2G006047	-1.43592
AC235547.1_FG005	GO:0004674GO:0006468GO:0005524GO:0005515GO:0004713	NA	B73 0 h	B73 24 h	9.53478	4.0239	-1.24461	1			GRMZM2G448925	-1.45454
GRMZM2G068179	NA	leucine carboxyl methyltransferase	B73 0 h	B73 24 h	6.33415	14.0552	1.14988	1			GRMZM2G139250	-1.10322
GRMZM2G308687	GO:0005737GO:0004364GO:0008152	glutathione transferase	B73 0 h	B73 24 h	98.7189	38.8759	-1.34445	1			AC191575.2_FG001	1.6088
GRMZM2G006047	GO:0006869GO:0050825GO:0008289GO:0042309GO:0050826	protein	B73 0 h	B73 24 h	2.29921	0.849812	-1.43592	1			GRMZM2G381441	-1.29187
GRMZM2G478779	GO:0006139GO:0005524GO:0005515GO:0019205	actin	B73 0 h	B73 24 h	0	0.996515	BD	BD			GRMZM2G004060	1.1467
GRMZM2G448925	GO:0016021GO:0007186	ww domain-binding protein 11	B73 0 h	B73 24 h	4.54227	1.65735	-1.45454	1			GRMZM2G048175	1.32872
GRMZM2G139250	GO:0005634GO:0003677GO:0006355GO:0050825GO:0042309GO:0050826GO:0004879	unknown	B73 0 h	B73 24 h	16.055	7.47323	-1.10322	1			GRMZM2G091891	-1.92757
AC191575.2_FG001	GO:0006508GO:0004190	NA	B73 0 h	B73 24 h	0.399152	1.2174	1.6088	1			GRMZM2G178817	-1.47732
GRMZM2G381441	GO:0003700GO:0006355	ethylene-responsive transcription factor	B73 0 h	B73 24 h	2.34788	0.958923	-1.29187	1			SPP2	-1.18257
GRMZM2G004060	GO:0003700GO:0043565GO:0005634GO:0045449	wrky-type transcription factor 45-2	B73 0 h	B73 24 h	81.5665	180.593	1.1467	1			GRMZM5G897005	1.56178
GRMZM2G048175	GO:0015629GO:0016021GO:0005198GO:0004969GO:0007155GO:0007186	transposon en spm sub- expressed	B73 0 h	B73 24 h	0.723758	1.81793	1.32872	1			GRMZM2G177203	1.18753
GRMZM2G091891	NA	ureide permease expressed	B73 0 h	B73 24 h	1.3248	0.348252	-1.92757	1			GRMZM2G159811	-1.82976
GRMZM2G178817	GO:0048046GO:0030145GO:0045735	germin-like protein subfamily 1 member 8 expressed	B73 0 h	B73 24 h	1.55937	0.560057	-1.47732	1			GRMZM2G034206	1.43091
SPP2	NA	NA	B73 0 h	B73 24 h	8.66707	3.81841	-1.18257	1			GRMZM2G132875	-2.05141
GRMZM5G897005	NA	rust resistance kinase lr10	B73 0 h	B73 24 h	0.89726	2.64887	1.56178	1			AC233888.1_FG001	1.09715
GRMZM2G177203	NA	protein	B73 0 h	B73 24 h	0.57697	1.31413	1.18753	1			GRMZM2G043813	1.23463
GRMZM2G159811	GO:0006470GO:0008287GO:0004722	protein phosphatase 2c	B73 0 h	B73 24 h	2.664	0.749417	-1.82976	1			GRMZM5G828581	-1.083
GRMZM2G034206	GO:0007155	lgc1 precursor	B73 0 h	B73 24 h	4.67959	12.617	1.43091	1			GRMZM2G397684	-1.95349
GRMZM2G132875	GO:0055114GO:0016491	nad h-dependent oxidoreductase	B73 0 h	B73 24 h	8.25781	1.99218	-2.05141	1			GRMZM2G092427	1.04271
AC233888.1_FG001	NA	NA	B73 0 h	B73 24 h	2.29972	4.91983	1.09715	1			GRMZM2G177340	-1.4353
GRMZM2G043813	GO:0045449GO:0003677	nac domain ipr003441	B73 0 h	B73 24 h	0.474844	1.11741	1.23463	1			AC152495.1_FG017	1.37853
GRMZM5G828581	NA	uncharacterized membrane protein at1g06890-like	B73 0 h	B73 24 h	1.53282	0.723562	-1.083	1			GRMZM5G831224	-2.00314
GRMZM2G397684	GO:0008270GO:0005515	ring zinc finger	B73 0 h	B73 24 h	3.15699	0.815103	-1.95349	1			GRMZM2G390967	-1.17119
GRMZM2G092427	GO:0016020GO:0009765	chlorophyll a-b binding protein cp24	B73 0 h	B73 24 h	788.527	1624.43	1.04271	1			AC205413.4_FG001	-1.2305
GRMZM2G177340	GO:0005634GO:0003676	probable ccr4-associated factor 1 homolog 11-like	B73 0 h	B73 24 h	4.00177	1.47973	-1.4353	1			GRMZM2G072529	-1.06105
AC152495.1_FG017	GO:0006915GO:0005524	NA	B73 0 h	B73 24 h	0.982734	2.55514	1.37853	1			GRMZM2G140448	-2.04633
GRMZM5G831224	NA	uncharacterized protein LOC100275796	B73 0 h	B73 24 h	4.74356	1.18331	-2.00314	1			GRMZM2G330635	-1.13613
GRMZM2G390967	GO:0003824	NA	B73 0 h	B73 24 h	8.18503	3.6346	-1.17119	1			GRMZM2G439668	1.98763
AC205413.4_FG001	GO:0004601GO:0006979GO:0020037GO:0009055	NA	B73 0 h	B73 24 h	3.69987	1.57677	-1.2305	1			GRMZM2G005633	-1.23266
GRMZM2G072529	GO:0005506GO:0016491	acc oxidase	B73 0 h	B73 24 h	20.8743	10.0047	-1.06105	1			GRMZM2G070279	-1.14287
GRMZM2G140448	GO:0004497GO:0020037GO:0009055	c99a1_sorbi ame: full=cytochrome p450 cyp99a1	B73 0 h	B73 24 h	1.44997	0.351036	-2.04633	1			GRMZM2G074759	-1.16331
GRMZM2G330635	NA	glutathione s-transferase expressed	B73 0 h	B73 24 h	51.7811	23.5594	-1.13613	1			GRMZM2G449094	-1.51248
GRMZM2G439668	NA	drought-induced protein 1	B73 0 h	B73 24 h	7.35112	29.1533	1.98763	1			GRMZM2G018716	-1.34295
GRMZM2G005633	GO:0016491GO:0004568GO:0006032GO:0008061GO:0016998	chitinase	B73 0 h	B73 24 h	2.37799	1.01191	-1.23266	1			GRMZM2G168985	-1.02963
GRMZM2G070279	GO:0009239GO:0005488GO:0004022GO:0008667	(+)-neomenthol dehydrogenase-like	B73 0 h	B73 24 h	5.57453	2.52446	-1.14287	1			GRMZM2G443445	-1.39857
GRMZM2G074759	GO:0003824GO:0008152	amp dependent	B73 0 h	B73 24 h	14.0271	6.26291	-1.16331	1			GRMZM2G477063	-1.48672
GRMZM2G449094	NA	protein	B73 0 h	B73 24 h	1.66167	0.582427	-1.51248	1			GRMZM2G074743	-4.64955
GRMZM2G018716	GO:0006508GO:0005975GO:0004252GO:0004553	glycosy1 hydrolase	B73 0 h	B73 24 h	13.1554	5.18605	-1.34295	1			GRMZM2G038722	-2.37725
GRMZM2G168985	GO:0006468GO:0004674GO:0005529GO:0004713GO:0005524GO:0048544	receptor-like serine threonine-protein kinase sd1-8-like	B73 0 h	B73 24 h	1.01083	0.495143	-1.02963	1			GRMZM2G163067	-1.11412
GRMZM2G443445	GO:0016616GO:0048037GO:0008270GO:0055114	cinnamyl alcohol dehydrogenase	B73 0 h	B73 24 h	2.83153	1.07401	-1.39857	1			GRMZM2G050234	1.28474
GRMZM2G477063	NA	unknown	B73 0 h	B73 24 h	1.48085	0.528401	-1.48672	1			GRMZM2G050216	1.38598
GRMZM2G074743	GO:0005740GO:0007585	alternative oxidase	B73 0 h	B73 24 h	3.66699	0.146102	-4.64955	1			GRMZM2G120016	-3.58778
GRMZM2G038722	GO:0005737GO:0006796GO:0000287GO:0003677GO:0004427	myb-related protein zm1	B73 0 h	B73 24 h	1.2837	0.247082	-2.37725	1			GRMZM2G351330	-1.04647
GRMZM2G163067	NA	uncharacterized protein LOC100277698	B73 0 h	B73 24 h	10.2959	4.75644	-1.11412	1			GRMZM2G441347	-1.43684
GRMZM2G050234	GO:0005506GO:0016491	protein	B73 0 h	B73 24 h	1.21504	2.96029	1.28474	1			GRMZM2G111975	-1.2985
GRMZM2G050216	GO:0008270GO:0005515	zinc c3hc4 type family protein	B73 0 h	B73 24 h	37.0065	96.7164	1.38598	1			GRMZM2G112072	-1.33661
GRMZM2G120016	GO:0016758GO:0008152	cis-zeatin o-glucosyltransferase	B73 0 h	B73 24 h	4.38362	0.364589	-3.58778	1			AC208221.3_FG002	5.14578
GRMZM2G351330	GO:0043565GO:0006265GO:0003700GO:0005634GO:0006355GO:0003690	homeodomain leucine zipper protein	B73 0 h	B73 24 h	4.70364	2.27727	-1.04647	1			GRMZM2G119975	-1.78921
GRMZM2G441347	GO:0005737GO:0009058GO:0016841GO:0016211GO:0006559	phenylalanine ammonia-lyase	B73 0 h	B73 24 h	8.90001	3.28743	-1.43684	1			GRMZM2G022699	1.4719
GRMZM2G111975	GO:0007186GO:0004990GO:0030173GO:0006486GO:0008373	sialyltransferase-like protein	B73 0 h	B73 24 h	5.48524	2.23002	-1.2985	1			GRMZM2G071996	1.19466
GRMZM2G112072	GO:0007067	mitotic spindle checkpoint protein mad2	B73 0 h	B73 24 h	1.15181	0.45606	-1.33661	1			GRMZM2G028640	5.94906
AC208221.3_FG002	GO:0005576GO:0004867	NA	B73 0 h	B73 24 h	1.01293	35.8602	5.14578	1			GRMZM2G093826	-1.35184
GRMZM2G119975	NA	heavy-metal-associated domain-containing protein	B73 0 h	B73 24 h	59.4159	17.1908	-1.78921	1			AC177924.2_FG003	-1.15847
GRMZM2G022699	NA	hypothetical protein SORBIDRAFT_06g019470	B73 0 h	B73 24 h	0.560821	1.55565	1.4719	1			GRMZM2G178486	-2.19658
GRMZM2G071996	GO:0031072GO:0006457GO:0051082	hsp40 cysteine-rich domain-containing protein	B73 0 h	B73 24 h	11.0479	25.2875	1.19466	1			GRMZM2G074083	1.04326
GRMZM2G028640	NA	enzyme of the cupin superfamily	B73 0 h	B73 24 h	0.626461	38.7026	5.94906	1			GRMZM2G108597	-1.36659
GRMZM2G093826	GO:0005247GO:0006813GO:0006821GO:0016020GO:0015079	high-affinity potassium transporter	B73 0 h	B73 24 h	22.1286	8.66981	-1.35184	1			GRMZM2G088778	-3.19096
AC177924.2_FG003	NA	NA	B73 0 h	B73 24 h	127.738	57.2248	-1.15847	1			GRMZM2G170452	1.02109
GRMZM2G019085	NA	NA	B73 0 h	B73 24 h	0	2.12714	BD	BD			GRMZM2G115451	-1.9288
GRMZM5G807110	NA	uncharacterized protein LOC100382421	B73 0 h	B73 24 h	0	1.44764	BD	BD			GRMZM2G113033	1.04036
GRMZM2G178486	GO:0008270GO:0005515	protein	B73 0 h	B73 24 h	3.70753	0.808814	-2.19658	1			GRMZM2G044493	-1.65118
GRMZM2G074083	NA	protein	B73 0 h	B73 24 h	10.7771	22.2104	1.04326	1			GRMZM2G703214	-1.17398
GRMZM2G108597	NA	amino acid transporter	B73 0 h	B73 24 h	0.924113	0.358377	-1.36659	1			GRMZM2G069602	-1.17246
GRMZM2G088778	NA	ankyrin repeat family expressed	B73 0 h	B73 24 h	1.04408	0.11433	-3.19096	1			GRMZM2G044472	1.67285
GRMZM2G170452	NA	NA	B73 0 h	B73 24 h	7.25181	14.7172	1.02109	1			GRMZM2G329047	1.2391
GRMZM2G115451	GO:0005978GO:0004135	neutral alkaline expressed	B73 0 h	B73 24 h	5.4651	1.4354	-1.9288	1			GRMZM2G340534	1.39393
GRMZM2G113033	GO:0015977GO:0016984	ribulose- -bisphosphate carboxylase oxygenase small subunit	B73 0 h	B73 24 h	938.846	1930.97	1.04036	1			GRMZM2G013781	-2.88892
GRMZM2G044493	NA	unknown	B73 0 h	B73 24 h	3.08724	0.982911	-1.65118	1			GRMZM2G105250	-1.78342
GRMZM2G703214	NA	uncharacterized protein LOC100383091	B73 0 h	B73 24 h	1.70924	0.757528	-1.17398	1			GRMZM2G175874	-1.40978
GRMZM2G069602	NA	uncharacterized protein LOC100383091	B73 0 h	B73 24 h	1.94639	0.863545	-1.17246	1			GRMZM2G137864	1.14919
GRMZM2G044472	GO:0004607GO:0006629	acyltransferase ( kd)	B73 0 h	B73 24 h	0.530559	1.69165	1.67285	1			GRMZM2G113370	-1.30814
GRMZM2G329047	GO:0009522GO:0015979	photosystem i reaction center subunit v	B73 0 h	B73 24 h	1241.23	2929.94	1.2391	1			GRMZM2G340048	-1.26216
GRMZM2G340534	NA	thaumatin-like protein	B73 0 h	B73 24 h	0.297433	0.781637	1.39393	1			GRMZM2G043154	-1.14057
GRMZM2G013781	GO:0005488GO:0008152GO:0016491	chloroplastic quinone-oxidoreductase	B73 0 h	B73 24 h	1.48806	0.200894	-2.88892	1			GRMZM2G125004	1.2482
GRMZM2G105250	GO:0003676	leaf development protein argonaute	B73 0 h	B73 24 h	1.75011	0.508398	-1.78342	1			GRMZM2G129209	1.17029
GRMZM2G175874	NA	receptor-like protein kinase 4	B73 0 h	B73 24 h	3.566	1.34213	-1.40978	1			GRMZM2G068220	-1.03752
GRMZM2G137864	GO:0005840GO:0005634GO:0003677GO:0003735GO:0006355GO:0050825GO:0042309GO:0050826GO:0006412GO:0004879	NA	B73 0 h	B73 24 h	331.985	736.31	1.14919	1			GRMZM5G843434	1.08175
GRMZM2G113370	NA	uncharacterized protein LOC100194378	B73 0 h	B73 24 h	0.832892	0.336356	-1.30814	1			GRMZM2G180172	-1.01701
GRMZM2G340048	NA	cysteine-rich receptor-like protein kinase 10-like	B73 0 h	B73 24 h	1.40924	0.587541	-1.26216	1			GRMZM2G310548	1.31584
GRMZM2G043154	GO:0016747	10-deacetylbaccatin iii 10-o-acetyltransferase	B73 0 h	B73 24 h	2.96235	1.34366	-1.14057	1			GRMZM2G444560	-1.77433
GRMZM2G125004	GO:0005507GO:0009055	f-box only protein 13-like	B73 0 h	B73 24 h	0.949854	2.25633	1.2482	1			GRMZM2G084958	1.04452
GRMZM2G129209	GO:0006629GO:0016491	omega-3 fatty acid desaturase	B73 0 h	B73 24 h	19.2543	43.333	1.17029	1			GRMZM2G114861	-1.22658
GRMZM2G068220	GO:0005215GO:0016020GO:0006810	adenine guanine permease azg2-like	B73 0 h	B73 24 h	1.77122	0.862871	-1.03752	1			GRMZM2G042756	1.44006
GRMZM5G843434	NA	hypothetical protein	B73 0 h	B73 24 h	9.14373	19.3537	1.08175	1			GRMZM2G322819	-1.03073
GRMZM2G180172	NA	chloroplast lumen common protein family-like protein	B73 0 h	B73 24 h	10.0274	4.9549	-1.01701	1			GRMZM2G108153	2.64624
GRMZM2G310548	NA	NA	B73 0 h	B73 24 h	1.44849	3.60598	1.31584	1			GRMZM2G138190	1.21839
GRMZM2G444560	GO:0017111GO:0005524	aaa-type atpase-like	B73 0 h	B73 24 h	13.1112	3.83278	-1.77433	1			GRMZM2G122618	-1.47233
GRMZM2G084958	GO:0009239GO:0005488GO:0016630GO:0008667	protochlorophyllide reductase a	B73 0 h	B73 24 h	129.273	266.649	1.04452	1			GRMZM2G147268	1.66847
GRMZM2G114861	GO:0007018GO:0003777GO:0005524GO:0005875	kinesin 5	B73 0 h	B73 24 h	2.36652	1.01128	-1.22658	1			GRMZM2G051952	1.18075
GRMZM2G042756	GO:0003700GO:0006355	cbf protein 1	B73 0 h	B73 24 h	1.56128	4.23626	1.44006	1			GRMZM2G032721	2.41939
GRMZM2G322819	GO:0006508GO:0004252	prolyl endopeptidase-like	B73 0 h	B73 24 h	1.32448	0.648284	-1.03073	1			GRMZM2G009125	-1.71426
GRMZM2G108153	GO:0004601GO:0006979GO:0020037GO:0009055	protein	B73 0 h	B73 24 h	0.261235	1.63542	2.64624	1			GRMZM2G126062	-1.60278
GRMZM2G138190	NA	non-yellowing protein 1	B73 0 h	B73 24 h	5.63949	13.1224	1.21839	1			GRMZM2G437912	-1.24149
GRMZM2G122618	GO:0009405GO:0009289	uncharacterized membrane protein at1g06890-like	B73 0 h	B73 24 h	4.69427	1.69181	-1.47233	1			GRMZM2G032430	1.18343
GRMZM2G147268	GO:0016829GO:0009058GO:0006520GO:0016769GO:0030170	l-allo-threonine aldolase	B73 0 h	B73 24 h	0.917657	2.91702	1.66847	1			GRMZM2G479546	1.15651
GRMZM2G051952	GO:0006355GO:0005634GO:0004879GO:0003677	at4g28740 f16a16_150	B73 0 h	B73 24 h	1.83968	4.17045	1.18075	1			GRMZM2G097802	1.20345
GRMZM2G032721	GO:0003735GO:0009536GO:0006412GO:0005840	plastid-specific 30s ribosomal protein 3	B73 0 h	B73 24 h	2.65195	14.1864	2.41939	1			GRMZM2G334336	-3.5991
GRMZM2G009125	GO:0016758GO:0008152	udp-glycosyltransferase 85a2-like	B73 0 h	B73 24 h	5.47435	1.66836	-1.71426	1			GRMZM2G131912	1.01242
GRMZM2G126062	GO:0055114GO:0016491	aldose reductase	B73 0 h	B73 24 h	9.89884	3.2591	-1.60278	1			GRMZM2G071744	-1.083
GRMZM2G157869	NA	hypersensitive-induced response protein	B73 0 h	B73 24 h	0	1.16416	BD	BD			GRMZM2G041493	-1.57963
GRMZM2G437912	GO:0004664GO:0009094	arogenate dehydratase prephenate dehydratase chloroplastic-like	B73 0 h	B73 24 h	12.7761	5.40349	-1.24149	1			GRMZM2G143403	3.32428
GRMZM2G032430	GO:0030001GO:0016021GO:0046872GO:0007186	pi21 protein	B73 0 h	B73 24 h	51.4362	116.819	1.18343	1			GRMZM5G863076	-1.59801
GRMZM2G479546	NA	nodulin-like protein	B73 0 h	B73 24 h	1.62217	3.6161	1.15651	1			GRMZM2G333095	-1.74118
GRMZM2G097802	GO:0005737GO:0004812GO:0005524GO:0006418	amino acid permease	B73 0 h	B73 24 h	0.831503	1.91486	1.20345	1			GRMZM2G055883	-1.11993
GRMZM2G334336	GO:0016758GO:0008152	indole-3-acetate beta-glucosyltransferase	B73 0 h	B73 24 h	2.0934	0.172749	-3.5991	1			AC210204.3_FG002	-1.17577
GRMZM2G131912	NA	probable pectate lyase 15-like	B73 0 h	B73 24 h	2.81483	5.67835	1.01242	1			GRMZM2G474459	1.25494
GRMZM2G071744	NA	uncharacterized protein LOC100192613	B73 0 h	B73 24 h	1.50282	0.709403	-1.083	1			GRMZM2G082487	-1.17721
GRMZM2G041493	GO:0004969GO:0016021GO:0007186	NA	B73 0 h	B73 24 h	8.3037	2.77815	-1.57963	1			GRMZM2G034848	1.73919
GRMZM2G143403	GO:0008270GO:0003676	protein	B73 0 h	B73 24 h	0.449578	4.5031	3.32428	1			GRMZM2G110412	-1.16397
GRMZM5G863076	NA	integral membrane family protein	B73 0 h	B73 24 h	47.1947	15.59	-1.59801	1			GRMZM2G125775	-1.5299
GRMZM2G333095	NA	uncharacterized protein LOC100277591	B73 0 h	B73 24 h	10.1254	3.02875	-1.74118	1			GRMZM2G100372	-1.14726
GRMZM2G055883	GO:0003924GO:0005525	dynamin-related protein 1e	B73 0 h	B73 24 h	10.9133	5.02139	-1.11993	1			GRMZM2G081529	1.26381
AC210204.3_FG002	GO:0051260GO:0016021GO:0007186	NA	B73 0 h	B73 24 h	47.7632	21.1423	-1.17577	1			GRMZM2G083504	1.26259
GRMZM2G474459	NA	chloroplast orf137	B73 0 h	B73 24 h	1.34664	3.21385	1.25494	1			GRMZM5G834303	-2.00107
GRMZM2G082487	GO:0006470GO:0008287GO:0004722	protein phosphatase 2c	B73 0 h	B73 24 h	16.6492	7.36237	-1.17721	1			GRMZM2G125850	-2.1493
GRMZM2G034848	GO:0000015GO:0004634GO:0006096	enolase chloroplastic-like	B73 0 h	B73 24 h	0.591329	1.97414	1.73919	1			GRMZM2G140231	-1.76354
GRMZM2G110412	GO:0004674GO:0006468GO:0004713GO:0005524	serine threonine-protein kinase pbs1-like	B73 0 h	B73 24 h	1.90125	0.848495	-1.16397	1			GRMZM2G365160	-2.08184
GRMZM2G125775	GO:0008270	zinc finger an1 domain-containing stress-associated protein 12	B73 0 h	B73 24 h	22.19	7.68441	-1.5299	1			GRMZM2G322618	-1.02534
GRMZM2G100372	NA	uncharacterized protein LOC100191911	B73 0 h	B73 24 h	1.87041	0.84446	-1.14726	1			GRMZM2G163826	1.24175
GRMZM2G081529	GO:0016021GO:0005840GO:0005634GO:0003677GO:0005199GO:0003735GO:0006355GO:0050825GO:0042309GO:0050826GO:0007186GO:0006412GO:0004879	NA	B73 0 h	B73 24 h	74.276	178.358	1.26381	1			GRMZM2G056329	-1.2416
GRMZM2G083504	GO:0005634GO:0045449GO:0030528	bhlh transcription factor	B73 0 h	B73 24 h	2.51153	6.02583	1.26259	1			GRMZM2G160515	-1.77481
AC233910.1_FG003	GO:0003735GO:0006412GO:0006464GO:0005840	NA	B73 0 h	B73 24 h	0.77188	0	BD	BD			GRMZM2G372058	-1.07925
GRMZM5G834303	NA	cytokinin-o-glucosyltransferase 2	B73 0 h	B73 24 h	21.1078	5.27302	-2.00107	1			GRMZM2G099678	1.29895
GRMZM2G125850	GO:0005215GO:0016021GO:0006810GO:0050825GO:0042309GO:0050826	glucose-6-phosphate translocator	B73 0 h	B73 24 h	11.4013	2.57011	-2.1493	1			GRMZM2G386590	-1.17903
GRMZM2G140231	GO:0004674GO:0006468GO:0004713GO:0005524	protein	B73 0 h	B73 24 h	4.09169	1.2051	-1.76354	1			AC233853.1_FG003	-1.13273
GRMZM2G365160	GO:0003849GO:0009073	3-deoxy-d-arabino heptulosonate-7-phosphate synthase	B73 0 h	B73 24 h	42.7493	10.098	-2.08184	1			GRMZM2G413857	2.00624
GRMZM2G322618	GO:0004965GO:0016021GO:0007186	glycoprotein membrane precursor gpi-anchored protein	B73 0 h	B73 24 h	13.6903	6.72597	-1.02534	1			GRMZM2G380319	-1.31713
GRMZM2G163826	GO:0016308GO:0046488GO:0005524	protein	B73 0 h	B73 24 h	0.667815	1.57929	1.24175	1			GRMZM2G305900	-1.79553
GRMZM2G056329	GO:0005524	csplb_sorbi ame: full=casp-like protein sb05g019440	B73 0 h	B73 24 h	62.4275	26.4007	-1.2416	1			GRMZM2G065471	-2.39548
GRMZM2G160515	NA	0	B73 0 h	B73 24 h	6.14081	1.79455	-1.77481	1			GRMZM2G471517	1.83214
GRMZM2G372058	GO:0005515	leucine rich repeat family expressed	B73 0 h	B73 24 h	11.8808	5.62287	-1.07925	1			IRL	-1.11632
GRMZM2G099678	NA	bark storage protein a-like	B73 0 h	B73 24 h	0.638452	1.57091	1.29895	1			GRMZM2G422782	-1.04619
GRMZM2G386590	NA	14-3-3-like protein a	B73 0 h	B73 24 h	4.72694	2.08764	-1.17903	1			GRMZM2G454056	1.06782
AC233853.1_FG003	GO:0004497GO:0020037GO:0009055	NA	B73 0 h	B73 24 h	1.74825	0.797291	-1.13273	1			GRMZM2G136106	1.10316
GRMZM2G413857	GO:0008152GO:0016491	pollen-specific protein sf21-like	B73 0 h	B73 24 h	0.479522	1.9264	2.00624	1			GRMZM2G169382	-1.11582
GRMZM2G380319	NA	uncharacterized protein LOC100278356	B73 0 h	B73 24 h	26.9806	10.8282	-1.31713	1			GRMZM2G383699	-1.52564
GRMZM2G305900	GO:0016747	3 -n-debenzoyl-2 -deoxytaxol n-benzoyltransferase-like	B73 0 h	B73 24 h	2.23517	0.643876	-1.79553	1			GRMZM2G105368	1.01406
GRMZM2G065471	GO:0016787GO:0008152	probable carboxylesterase 15-like	B73 0 h	B73 24 h	2.3631	0.449129	-2.39548	1			GRMZM2G110395	-1.50442
GRMZM2G471517	GO:0050825GO:0042309GO:0050826	uncharacterized protein LOC100500994	B73 0 h	B73 24 h	15.6236	55.6301	1.83214	1			GRMZM2G461566	1.9749
IRL	NA	NA	B73 0 h	B73 24 h	29.6184	13.6621	-1.11632	1			GRMZM2G311811	-1.24546
GRMZM2G422782	NA	uncharacterized protein LOC100272680	B73 0 h	B73 24 h	6.41182	3.1049	-1.04619	1			GRMZM2G169562	-1.24389
GRMZM2G454056	NA	uncharacterized protein LOC100274968	B73 0 h	B73 24 h	2.26181	4.74135	1.06782	1			GRMZM2G324157	-1.28598
GRMZM2G136106	GO:0042545GO:0005618GO:0030599GO:0050825GO:0042309GO:0050826GO:0004857	probable pectinesterase pectinesterase inhibitor 40-like	B73 0 h	B73 24 h	0.781573	1.67901	1.10316	1			GRMZM2G010925	-1.46132
GRMZM2G169382	GO:0003700GO:0006355GO:0003735GO:0006412GO:0005840	ethylene-responsive factor-like protein 1	B73 0 h	B73 24 h	1.91297	0.882697	-1.11582	1			GRMZM2G366607	-2.37708
GRMZM2G383699	GO:0006950	asr2	B73 0 h	B73 24 h	4.55336	1.58149	-1.52564	1			GRMZM2G065585	-3.25382
GRMZM2G105368	NA	uncharacterized protein LOC100501050	B73 0 h	B73 24 h	1.57084	3.17246	1.01406	1			GRMZM2G140107	2.48626
GRMZM2G110395	NA	protein	B73 0 h	B73 24 h	3.21462	1.13306	-1.50442	1			GRMZM2G072808	-2.36845
GRMZM2G461566	NA	NA	B73 0 h	B73 24 h	0.392057	1.54118	1.9749	1			GRMZM2G023279	-2.00482
GRMZM2G311811	NA	NA	B73 0 h	B73 24 h	8.11668	3.42341	-1.24546	1			GRMZM2G312201	-1.06784
GRMZM2G169562	GO:0004806GO:0006629	lipase family expressed	B73 0 h	B73 24 h	3.41699	1.44277	-1.24389	1			GRMZM2G138074	-1.09629
GRMZM2G324157	GO:0004674GO:0006468GO:0004713GO:0005524	cell division cycle 2-like protein	B73 0 h	B73 24 h	1.50061	0.615388	-1.28598	1			GRMZM2G159105	1.05243
GRMZM2G010925	NA	NA	B73 0 h	B73 24 h	0.956472	0.347354	-1.46132	1			GRMZM2G008726	-1.04757
GRMZM2G366607	GO:0016787	probable inactive purple acid phosphatase 16-like	B73 0 h	B73 24 h	5.61018	1.07995	-2.37708	1			GRMZM2G146913	-2.48285
GRMZM2G065585	GO:0016020GO:0005975GO:0004553	beta glucanase	B73 0 h	B73 24 h	384.316	40.2894	-3.25382	1			GRMZM2G359076	1.20943
GRMZM2G140107	GO:0009058GO:0046524GO:0005985	sucrose phosphate synthase	B73 0 h	B73 24 h	0.164627	0.922441	2.48626	1			GRMZM2G077375	-1.49583
GRMZM2G072808	GO:0048046GO:0005507GO:0046274GO:0008471GO:0055114	l-ascorbate oxidase precursor	B73 0 h	B73 24 h	6.9452	1.34496	-2.36845	1			GRMZM2G058518	-1.75142
GRMZM2G023279	NA	atp binding	B73 0 h	B73 24 h	0.917336	0.228569	-2.00482	1			GRMZM2G408462	-1.60697
GRMZM2G312201	GO:0045449GO:0003677	pentatricopeptide repeat-containing protein mitochondrial-like	B73 0 h	B73 24 h	8.01189	3.82192	-1.06784	1			GRMZM2G061439	2.19225
GRMZM2G138074	GO:0004497GO:0020037GO:0009055	cytochrome p450	B73 0 h	B73 24 h	61.3898	28.7131	-1.09629	1			GRMZM2G125571	-1.08409
GRMZM2G159105	GO:0004674GO:0006468GO:0004713GO:0005524	proline-rich receptor-like protein kinase perk10-like	B73 0 h	B73 24 h	3.9442	8.18035	1.05243	1			GRMZM5G849600	-1.15643
GRMZM2G008726	NA	lysine decarboxylase-like protein	B73 0 h	B73 24 h	2.39593	1.15911	-1.04757	1			CAB48	1.02772
GRMZM2G146913	GO:0005737GO:0004364GO:0008152	glutathione s-transferase gstu6	B73 0 h	B73 24 h	2.69139	0.481465	-2.48285	1			GRMZM2G429955	2.3054
GRMZM2G359076	NA	NA	B73 0 h	B73 24 h	1.52093	3.51709	1.20943	1			GRMZM2G104549	1.07437
GRMZM2G077375	NA	o-acyltransferase wsd1-like isoform 1	B73 0 h	B73 24 h	12.8693	4.56316	-1.49583	1			GRMZM2G458095	-1.92889
GRMZM2G058518	GO:0045449GO:0003677	nac domain-containing protein 8-like	B73 0 h	B73 24 h	1.51708	0.450585	-1.75142	1			GRMZM2G005849	-1.16204
GRMZM2G408462	NA	transcription factor wrky08-like	B73 0 h	B73 24 h	2.14211	0.703227	-1.60697	1			GRMZM2G144668	-1.0544
GRMZM2G061439	NA	NA	B73 0 h	B73 24 h	5.08359	23.2329	2.19225	1			GRMZM2G162527	1.10687
GRMZM2G125571	NA	l-type lectin-domain containing receptor kinase -like	B73 0 h	B73 24 h	2.82698	1.33345	-1.08409	1			GRMZM2G161154	-1.36753
GRMZM5G849600	NA	transcription factor bhlh041-like	B73 0 h	B73 24 h	2.45273	1.10034	-1.15643	1			GRMZM2G071666	1.0856
CAB48	NA	NA	B73 0 h	B73 24 h	969.599	1976.82	1.02772	1			GRMZM2G103748	-1.1451
GRMZM2G429955	GO:0016020GO:0009765	chlorophyll a-b binding protein 2	B73 0 h	B73 24 h	86.6253	428.193	2.3054	1			GRMZM5G883759	-1.33008
GRMZM2G104549	GO:0016020GO:0009765	protein	B73 0 h	B73 24 h	326.737	688.045	1.07437	1			GRMZM2G402977	-1.5349
GRMZM2G546097	NA	NA	B73 0 h	B73 24 h	0	4.25102	BD	BD			TUBB5	-1.05912
GRMZM2G458095	GO:0017111GO:0005524	aaa-type atpase	B73 0 h	B73 24 h	1.71995	0.451713	-1.92889	1			GRMZM2G014797	-2.28423
GRMZM2G005849	GO:0005737GO:0004360GO:0005529GO:0016051	glucosamine-fructose-6-phosphate aminotransferase	B73 0 h	B73 24 h	26.4116	11.8028	-1.16204	1			GRMZM2G405385	1.18971
GRMZM2G144668	GO:0005506GO:0050826GO:0050825GO:0042309GO:0016491	desacetoxyvindoline 4-	B73 0 h	B73 24 h	47.869	23.0488	-1.0544	1			GRMZM2G138258	1.3387
GRMZM2G162527	GO:0003779GO:0008152GO:0016491	retinol dehydrogenase	B73 0 h	B73 24 h	41.5682	89.5287	1.10687	1			GRMZM2G028556	-1.37949
GRMZM2G161154	GO:0046872	metallothionein-like protein type 2	B73 0 h	B73 24 h	389.113	150.802	-1.36753	1			GRMZM2G050997	-1.06215
GRMZM2G071666	NA	NA	B73 0 h	B73 24 h	1.3377	2.83894	1.0856	1			GRMZM2G455676	2.48072
GRMZM2G103748	NA	NA	B73 0 h	B73 24 h	28.5153	12.8934	-1.1451	1			GRMZM2G081090	1.33625
GRMZM5G883759	NA	uncharacterized protein LOC100275537 precursor	B73 0 h	B73 24 h	9.45445	3.76048	-1.33008	1			GRMZM2G078314	-1.25647
GRMZM2G402977	NA	uncharacterized protein LOC100278114	B73 0 h	B73 24 h	4.12047	1.42199	-1.5349	1			GRMZM2G135722	1.09714
TUBB5	NA	NA	B73 0 h	B73 24 h	35.8127	17.1874	-1.05912	1			GRMZM2G074229	-1.62805
GRMZM2G014797	GO:0006950	abscisic stress ripening protein 1	B73 0 h	B73 24 h	4.59464	0.943254	-2.28423	1			GRMZM2G148087	-1.40923
GRMZM2G405385	GO:0005576GO:0050825GO:0042309GO:0050826	hypothetical protein	B73 0 h	B73 24 h	3.46276	7.89881	1.18971	1			GRMZM2G027478	-1.46157
GRMZM2G138258	NA	protein	B73 0 h	B73 24 h	234.283	592.555	1.3387	1			GRMZM2G372440	1.11081
GRMZM2G028556	NA	glutathione s-transferase	B73 0 h	B73 24 h	22.0555	8.47711	-1.37949	1			GRMZM2G358830	-1.0046
GRMZM2G050997	GO:0050660GO:0009690GO:0019139GO:0009055	cytokinin oxidase	B73 0 h	B73 24 h	11.9504	5.72327	-1.06215	1			GRMZM2G078210	-1.31612
GRMZM2G455676	GO:0009654GO:0015979	photosystem ii reaction center w protein	B73 0 h	B73 24 h	0.875705	4.88799	2.48072	1			GRMZM2G468111	-2.88203
GRMZM2G081090	NA	protein	B73 0 h	B73 24 h	1.30896	3.30504	1.33625	1			GRMZM2G131099	-1.14981
GRMZM2G078314	GO:0006334GO:0003677GO:0005634GO:0000786	histone h3	B73 0 h	B73 24 h	9.6453	4.03719	-1.25647	1			GRMZM2G386113	-1.73081
GRMZM2G135722	GO:0016758GO:0008152	anthocyanidin 3-o-glucosyltransferase	B73 0 h	B73 24 h	5.45547	11.6709	1.09714	1			GRMZM5G833207	-1.00455
GRMZM2G074229	NA	hypothetical protein SORBIDRAFT_03g040780	B73 0 h	B73 24 h	6.00644	1.94323	-1.62805	1			GRMZM2G062121	-2.06508
GRMZM2G148087	GO:0003700GO:0043565GO:0005634GO:0045449	dna-binding protein	B73 0 h	B73 24 h	1.4161	0.533178	-1.40923	1			GRMZM2G330302	-1.20603
GRMZM2G027478	NA	protein	B73 0 h	B73 24 h	66.0971	23.9997	-1.46157	1			GRMZM2G177384	-1.00143
GRMZM2G372440	NA	probable f-box protein at5g04010-like	B73 0 h	B73 24 h	2.18984	4.72935	1.11081	1			GRMZM2G147752	-1.32788
GRMZM2G358830	GO:0006468GO:0016021GO:0005199GO:0004674GO:0004713GO:0007186GO:0005524	receptor protein kinase perk1	B73 0 h	B73 24 h	1.87169	0.932871	-1.0046	1			GRMZM2G014395	-1.85731
GRMZM2G078210	NA	protein	B73 0 h	B73 24 h	2.05965	0.827185	-1.31612	1			GRMZM5G874955	-2.14601
GRMZM2G468111	NA	uncharacterized protein LOC100277849	B73 0 h	B73 24 h	35.1813	4.77239	-2.88203	1			GRMZM2G058394	1.55957
GRMZM2G131099	NA	uncharacterized protein LOC100275282	B73 0 h	B73 24 h	36.7623	16.5682	-1.14981	1			GRMZM2G455321	-1.14083
GRMZM2G386113	GO:0008270GO:0005515	ring u-box domain-containing protein	B73 0 h	B73 24 h	1.00528	0.302873	-1.73081	1			GRMZM2G131442	-1.23025
GRMZM5G833207	NA	abc transporter b family member 4-like	B73 0 h	B73 24 h	3.78608	1.88708	-1.00455	1			GRMZM2G106377	-1.40902
GRMZM2G062121	NA	hypothetical protein SORBIDRAFT_03g030900	B73 0 h	B73 24 h	2.48669	0.594254	-2.06508	1			GRMZM2G126541	-1.207
GRMZM2G330302	GO:0003824GO:0006541	ctp synthase	B73 0 h	B73 24 h	24.0546	10.4267	-1.20603	1			BX1	-1.1721
GRMZM2G177384	GO:0004497GO:0020037GO:0009055	obtusifoliol 14-alpha demethylase-like	B73 0 h	B73 24 h	0.825572	0.412378	-1.00143	1			CYP71C4	-1.12036
GRMZM2G147752	GO:0004497GO:0020037GO:0009055	secologanin synthase-like	B73 0 h	B73 24 h	19.6432	7.82494	-1.32788	1			GRMZM2G165461	1.22141
GRMZM2G014395	GO:0004497GO:0020037GO:0009055	cytochrome p450-like	B73 0 h	B73 24 h	26.7966	7.39559	-1.85731	1			GRMZM2G122503	-1.00473
GRMZM5G874955	NA	pdr-like abc transporter	B73 0 h	B73 24 h	6.48269	1.46467	-2.14601	1			GRMZM2G133675	-1.20183
GRMZM2G058394	GO:0005576GO:0004867	thaumatin-like protein	B73 0 h	B73 24 h	0.760645	2.24212	1.55957	1			GRMZM2G117942	-1.93887
GRMZM2G455321	NA	disease resistance rpp13-like protein 3-like	B73 0 h	B73 24 h	8.39547	3.80734	-1.14083	1			GRMZM2G358153	-1.06189
GRMZM2G131442	GO:0050826GO:0050825GO:0042309GO:0003677	myb-like dna-binding domain containing expressed	B73 0 h	B73 24 h	14.6564	6.24718	-1.23025	1			GRMZM2G003970	-1.09567
GRMZM2G106377	GO:0008270GO:0003676GO:0005515	probable e3 ubiquitin-protein ligase ari7-like	B73 0 h	B73 24 h	1.95628	0.736673	-1.40902	1			GRMZM2G093622	-2.38136
GRMZM2G126541	GO:0006508GO:0004185	serine carboxypeptidase	B73 0 h	B73 24 h	7.90589	3.42458	-1.207	1			GRMZM2G093606	-2.28198
BX1	NA	NA	B73 0 h	B73 24 h	114.264	50.7075	-1.1721	1			GRMZM2G157298	-2.19383
CYP71C4	NA	NA	B73 0 h	B73 24 h	18.3434	8.4376	-1.12036	1			AC217947.4_FG002	-1.00521
GRMZM2G165461	NA	nitrilase-associated expressed	B73 0 h	B73 24 h	17.8773	41.6855	1.22141	1			GRMZM2G475702	-1.45156
GRMZM2G122503	GO:0016020GO:0006810GO:0005337GO:0016747	benzyl alcohol o-benzoyltransferase-like	B73 0 h	B73 24 h	2.60806	1.29976	-1.00473	1			GRMZM2G009019	-1.8917
GRMZM2G133675	GO:0005634GO:0045449GO:0030528	amelogenin precursor like protein	B73 0 h	B73 24 h	5.67675	2.46782	-1.20183	1			GRMZM2G104741	-1.11184
GRMZM2G117942	GO:0050832GO:0042742	pathogenesis-related protein 4	B73 0 h	B73 24 h	472.629	123.272	-1.93887	1			GRMZM2G161696	1.89381
GRMZM2G358153	GO:0004568GO:0006032	chitinase 1	B73 0 h	B73 24 h	21.0182	10.0678	-1.06189	1			GRMZM2G496770	-1.05325
GRMZM2G003970	NA	uncharacterized protein LOC100193759	B73 0 h	B73 24 h	66.0646	30.9128	-1.09567	1			GRMZM2G057262	1.2705
GRMZM2G093622	GO:0048046GO:0030145GO:0045735	germin-like protein subfamily 1 member 11 precursor	B73 0 h	B73 24 h	0.820058	0.157393	-2.38136	1			GRMZM2G099297	2.14065
GRMZM2G093606	GO:0048046GO:0030145GO:0045735	germin a	B73 0 h	B73 24 h	1.03203	0.212202	-2.28198	1			GRMZM2G101125	-1.06859
GRMZM2G157298	GO:0048046GO:0030145GO:0045735	germin-like protein subfamily 1 member 11 precursor	B73 0 h	B73 24 h	1.50597	0.329162	-2.19383	1			GRMZM2G047414	-1.19171
AC217947.4_FG002	GO:0016491GO:0005506GO:0010181GO:0009055	NA	B73 0 h	B73 24 h	5.48848	2.73435	-1.00521	1			GRMZM2G040548	-1.95729
GRMZM2G475702	NA	u-box domain-containing protein 19-like	B73 0 h	B73 24 h	1.16758	0.426897	-1.45156	1			GRMZM2G001953	-1.736
GRMZM2G009019	NA	NA	B73 0 h	B73 24 h	3.12217	0.84139	-1.8917	1			GRMZM2G071478	-1.09508
GRMZM2G104741	NA	NA	B73 0 h	B73 24 h	1.07346	0.496698	-1.11184	1			GRMZM5G880632	-1.86022
GRMZM2G161696	GO:0006508GO:0004185	carboxypeptidase d	B73 0 h	B73 24 h	1.39297	5.17648	1.89381	1			GRMZM2G017022	-1.09091
GRMZM2G496770	NA	transcription factor laf1-like	B73 0 h	B73 24 h	2.00295	0.965183	-1.05325	1			GRMZM2G117706	-3.01227
GRMZM2G057262	GO:0005737GO:0006457GO:0008270GO:0005515GO:0005524	s-ribonuclease binding protein sbp1	B73 0 h	B73 24 h	1.58613	3.82646	1.2705	1			GRMZM2G010044	-1.62096
GRMZM2G099297	GO:0008171	o-methyltransferase zrp4	B73 0 h	B73 24 h	0.263563	1.16221	2.14065	1			BIPE3	-1.34594
GRMZM2G101125	NA	vacuolar amino acid transporter 1-like	B73 0 h	B73 24 h	5.13192	2.44682	-1.06859	1			GRMZM2G455909	-1.11481
GRMZM2G047414	GO:0005975GO:0004650	glycoside hydrolase family 28 protein	B73 0 h	B73 24 h	1.70535	0.746573	-1.19171	1			GRMZM2G013170	-1.0282
GRMZM2G040548	NA	hypothetical protein	B73 0 h	B73 24 h	1.20248	0.309653	-1.95729	1			GRMZM2G006363	1.48062
GRMZM2G001953	GO:0006886GO:0003924GO:0006913GO:0005622GO:0005515GO:0007264GO:0005525	small gtp-binding protein ac3	B73 0 h	B73 24 h	1.6105	0.483472	-1.736	1			GRMZM2G117971	-1.81208
GRMZM2G065652	NA	uncharacterized protein LOC100272674	B73 0 h	B73 24 h	0	2.05262	BD	BD			GRMZM2G359581	1.32124
GRMZM2G071478	GO:0006468GO:0016998GO:0004674GO:0004336GO:0004713GO:0006683GO:0005524	probable receptor-like protein kinase at1g49730-like	B73 0 h	B73 24 h	2.78379	1.30312	-1.09508	1			GRMZM2G143373	1.50544
GRMZM5G880632	NA	endonuclease or glycosyl hydrolase	B73 0 h	B73 24 h	1.98668	0.547199	-1.86022	1			AC204611.4_FG001	1.55084
GRMZM2G017022	GO:0006468GO:0004713GO:0005524	probable lrr receptor-like serine threonine-protein kinase at2g24230-like	B73 0 h	B73 24 h	8.96389	4.20824	-1.09091	1			GRMZM2G469499	-1.30984
GRMZM2G117706	GO:0020037GO:0005576GO:0004601GO:0006979GO:0009055	bacterial-induced peroxidase precursor	B73 0 h	B73 24 h	94.8425	11.7549	-3.01227	1			GRMZM2G030772	-1.80471
GRMZM2G010044	GO:0008652GO:0016836GO:0051539	3-isopropylmalate dehydratase	B73 0 h	B73 24 h	70.5994	22.9532	-1.62096	1			GRMZM2G149714	-1.23234
BIPE3	NA	NA	B73 0 h	B73 24 h	24.3767	9.58977	-1.34594	1			GRMZM2G093076	-1.37976
GRMZM2G455909	GO:0006915GO:0005524	nbs-lrr type protein	B73 0 h	B73 24 h	7.29912	3.37039	-1.11481	1			GRMZM2G092432	-1.57132
GRMZM2G013170	GO:0017111GO:0000166	disease resistance protein rpp13-like	B73 0 h	B73 24 h	20.514	10.0584	-1.0282	1			GRMZM2G121928	-2.1677
GRMZM2G006363	GO:0003700GO:0006355GO:0005200GO:0043565	retrotransposon expressed	B73 0 h	B73 24 h	5.53018	15.433	1.48062	1			GRMZM2G359986	-1.1125
GRMZM2G117971	GO:0050832GO:0042742	pathogenesis-related protein 4	B73 0 h	B73 24 h	430.424	122.576	-1.81208	1			GRMZM2G089698	-1.48307
GRMZM2G359581	NA	tpa: cystatin	B73 0 h	B73 24 h	4.52726	11.3128	1.32124	1			GRMZM2G041344	-1.08958
GRMZM2G143373	GO:0009239GO:0005488GO:0008667	cis- -dihydrobiphenyl- -diol dehydrogenase	B73 0 h	B73 24 h	0.499153	1.41715	1.50544	1			GRMZM2G021256	1.17993
AC204611.4_FG001	NA	NA	B73 0 h	B73 24 h	0.33421	0.979196	1.55084	1			GRMZM2G421513	-1.02164
GRMZM2G469499	GO:0005488	protein	B73 0 h	B73 24 h	1.00776	0.406494	-1.30984	1			GRMZM2G007729	-2.58332
GRMZM2G030772	GO:0048046GO:0030145GO:0045735	germin a	B73 0 h	B73 24 h	1.66142	0.475565	-1.80471	1			GRMZM2G016948	-1.49552
GRMZM2G149714	GO:0048046GO:0030145GO:0045735	germin a	B73 0 h	B73 24 h	2.49196	1.06064	-1.23234	1			GRMZM2G090728	1.25666
GRMZM2G093076	GO:0048046GO:0030145GO:0045735	germin-like protein 8-9-like	B73 0 h	B73 24 h	1.10179	0.423398	-1.37976	1			GRMZM2G132880	-2.39908
GRMZM2G092432	GO:0016597GO:0008152	act domain-containing protein	B73 0 h	B73 24 h	2.10129	0.707082	-1.57132	1			GRMZM2G001200	-1.16428
GRMZM2G121928	GO:0016020GO:0016301GO:0051260GO:0005524GO:0008152	NA	B73 0 h	B73 24 h	8.37873	1.86481	-2.1677	1			GRMZM2G164781	1.3844
GRMZM2G359986	GO:0004674GO:0006468GO:0004713GO:0005524	wall-associated receptor kinase-like 20	B73 0 h	B73 24 h	5.4895	2.53886	-1.1125	1			GRMZM2G332522	-1.37343
GRMZM2G089698	GO:0016747	anthranilate n-benzoyltransferase protein 1	B73 0 h	B73 24 h	4.46765	1.59819	-1.48307	1			GRMZM2G034024	-2.51367
GRMZM2G041344	GO:0008270GO:0005515	ring-h2 finger protein atl5f	B73 0 h	B73 24 h	0.923621	0.434008	-1.08958	1			GRMZM2G418160	-2.48258
GRMZM2G021256	GO:0019898GO:0050825GO:0005509GO:0042309GO:0050826GO:0009654GO:0015979	photosystem ii oxygen-evolving enhancer protein	B73 0 h	B73 24 h	12.3963	28.0858	1.17993	1			GRMZM2G062600	-1.58998
GRMZM2G421513	NA	unknown protein	B73 0 h	B73 24 h	1.29198	0.636376	-1.02164	1			GRMZM2G143457	-2.20945
GRMZM2G007729	NA	heat-shock protein	B73 0 h	B73 24 h	2.83499	0.473038	-2.58332	1			GRMZM2G133988	-1.69734
GRMZM2G016948	NA	unknown	B73 0 h	B73 24 h	2.1225	0.75275	-1.49552	1			GRMZM2G124229	-3.01962
GRMZM2G090728	NA	trichome birefringence-like 34 protein	B73 0 h	B73 24 h	0.584755	1.39722	1.25666	1			GRMZM5G862540	-1.19128
GRMZM2G132880	NA	terminal flower 1	B73 0 h	B73 24 h	3.94234	0.74741	-2.39908	1			GRMZM2G010048	-1.2848
GRMZM2G001200	NA	uncharacterized protein LOC100382872	B73 0 h	B73 24 h	1.77135	0.790354	-1.16428	1			GRMZM2G100412	-3.96729
GRMZM2G164781	NA	unknown	B73 0 h	B73 24 h	2.38783	6.23375	1.3844	1			GRMZM2G161411	1.19579
GRMZM2G332522	GO:0008171	caffeoyl- 3-o-methyltransferase 1	B73 0 h	B73 24 h	25.8858	9.99118	-1.37343	1			GRMZM2G087326	-1.05813
GRMZM2G034024	NA	uncharacterized protein LOC100384287	B73 0 h	B73 24 h	2.18291	0.382249	-2.51367	1			GRMZM5G851862	-1.63248
GRMZM2G418160	NA	root hair defective 3 gtp-binding protein	B73 0 h	B73 24 h	0.776818	0.138992	-2.48258	1			GRMZM2G030169	-1.12557
GRMZM2G062600	GO:0005975GO:0004553	beta glucanase	B73 0 h	B73 24 h	2.62277	0.871224	-1.58998	1			GRMZM2G436710	1.20865
GRMZM2G143457	NA	at5g43400 mwf20_9	B73 0 h	B73 24 h	0.807043	0.174497	-2.20945	1			AC197764.4_FG003	-2.4498
GRMZM2G133988	GO:0008152	3-isopropylmalate dehydratase-like	B73 0 h	B73 24 h	9.6282	2.9689	-1.69734	1			GRMZM2G347766	-1.33629
GRMZM2G124229	GO:0016787GO:0008152	protein	B73 0 h	B73 24 h	1.19441	0.147284	-3.01962	1			GRMZM2G074896	-1.6297
GRMZM5G862540	NA	udp-glucose 6- expressed	B73 0 h	B73 24 h	51.9738	22.76	-1.19128	1			GRMZM2G029087	-1.34384
GRMZM2G010048	NA	p21 expressed	B73 0 h	B73 24 h	5.84856	2.40041	-1.2848	1			GRMZM5G899308	-1.45628
GRMZM2G100412	GO:0004497GO:0020037GO:0009055	cytochrome p450 87a3-like	B73 0 h	B73 24 h	7.99816	0.511348	-3.96729	1			GRMZM2G022181	1.57663
GRMZM2G161411	GO:0003700GO:0043565GO:0005634GO:0045449	dna-binding protein	B73 0 h	B73 24 h	3.17502	7.27305	1.19579	1			GRMZM2G397402	-1.01278
GRMZM2G087326	GO:0005794GO:0030244GO:0007047GO:0016758GO:0009505GO:0030054	reversibly glycosylated polypeptide	B73 0 h	B73 24 h	66.1464	31.7671	-1.05813	1			GRMZM5G815077	-1.95407
GRMZM5G851862	NA	cytochrome p450 family expressed	B73 0 h	B73 24 h	3.22324	1.0396	-1.63248	1			GRMZM2G300119	-1.48198
GRMZM2G030169	GO:0005524GO:0005515	actin- expressed	B73 0 h	B73 24 h	1.7793	0.815489	-1.12557	1			AC214771.3_FG003	-1.86489
GRMZM2G436710	NA	thylakoid lumenal kda chloroplast	B73 0 h	B73 24 h	46.6626	107.848	1.20865	1			GRMZM2G366910	-2.38593
AC197764.4_FG003	NA	NA	B73 0 h	B73 24 h	7.67191	1.40424	-2.4498	1			GRMZM2G412604	-1.62152
GRMZM2G347766	GO:0016491	n-acetylglucosaminyltransferase-like protein	B73 0 h	B73 24 h	4.28444	1.6968	-1.33629	1			GRMZM2G024561	1.46742
GRMZM2G425136	GO:0016740GO:0050825GO:0042309GO:0008152GO:0050826	psbp domain-containing protein chloroplastic-like	B73 0 h	B73 24 h	0	1.73815	BD	BD			GRMZM5G836353	-1.14001
GRMZM2G074896	GO:0016757	glycosyltransferase	B73 0 h	B73 24 h	7.43887	2.40391	-1.6297	1			GRMZM2G113583	-1.22844
GRMZM2G029087	NA	bax inhibitor 1	B73 0 h	B73 24 h	27.7306	10.9251	-1.34384	1			GRMZM2G092780	1.08945
GRMZM5G899308	NA	uncharacterized protein LOC100384155	B73 0 h	B73 24 h	27.836	10.1443	-1.45628	1			GRMZM2G381283	1.1855
GRMZM2G022181	NA	hypothetical protein SORBIDRAFT_04g005000	B73 0 h	B73 24 h	2.03885	6.08131	1.57663	1			GRMZM2G170692	-1.09707
GRMZM2G397402	GO:0004497GO:0020037GO:0009055	cytochrome p450	B73 0 h	B73 24 h	6.97478	3.45662	-1.01278	1			GRMZM2G153488	1.74196
GRMZM5G815077	NA	leucine zipper	B73 0 h	B73 24 h	0.929843	0.23998	-1.95407	1			GRMZM2G170017	-4.03463
GRMZM2G300119	NA	uncharacterized protein LOC100275108	B73 0 h	B73 24 h	1.27259	0.455584	-1.48198	1			GRMZM2G097884	-1.59665
AC214771.3_FG003	NA	NA	B73 0 h	B73 24 h	1.47828	0.405853	-1.86489	1			GRMZM2G375153	-1.63765
GRMZM2G366910	NA	NA	B73 0 h	B73 24 h	10.4472	1.99877	-2.38593	1			GRMZM2G055150	1.09673
GRMZM2G412604	GO:0008483GO:0009058GO:0006520GO:0016847GO:0030170	nicotianamine aminotransferase	B73 0 h	B73 24 h	28.7451	9.34197	-1.62152	1			GRMZM2G427444,RPS11	1.03255
GRMZM2G024561	NA	glucan endo- -beta-glucosidase 4 precursor	B73 0 h	B73 24 h	1.15962	3.20666	1.46742	1			GRMZM2G428379	-2.51836
GRMZM5G836353	NA	monooxygenase 1	B73 0 h	B73 24 h	5.88223	2.66911	-1.14001	1			GRMZM5G879872	-1.05719
GRMZM2G113583	NA	auxin regulated gene involved in organ size 7	B73 0 h	B73 24 h	3.46579	1.47913	-1.22844	1			AC220970.4_FG002	-2.07135
GRMZM2G092780	GO:0005315GO:0016020GO:0006817	inorganic phosphate transporter 2-1	B73 0 h	B73 24 h	2.92117	6.21604	1.08945	1			AC190636.3_FG005	-1.00808
GRMZM2G381283	NA	hypothetical protein SORBIDRAFT_04g024800	B73 0 h	B73 24 h	6.91194	15.7206	1.1855	1			GRMZM2G410865	1.13816
GRMZM2G170692	GO:0005737GO:0009058GO:0016841GO:0016211GO:0006559	phenylalanine ammonia-lyase	B73 0 h	B73 24 h	4.00363	1.87156	-1.09707	1			AC210013.4_FG018	-1.20424
GRMZM2G153488	GO:0006952GO:0005576GO:0005125GO:0006955	low-molecular-weight cysteine-rich protein lcr69 precursor	B73 0 h	B73 24 h	0.651209	2.17823	1.74196	1			GRMZM2G312069	-1.93304
GRMZM2G170017	GO:0009239GO:0005488GO:0008667	salutaridine reductase-like	B73 0 h	B73 24 h	10.8784	0.663776	-4.03463	1			GRMZM2G317614	-2.43156
GRMZM2G097884	NA	NA	B73 0 h	B73 24 h	7.15961	2.36729	-1.59665	1			GRMZM2G018336	-1.41338
GRMZM2G375153	GO:0008270GO:0005515	ring-h2 finger protein atl3j	B73 0 h	B73 24 h	1.41226	0.453872	-1.63765	1			GRMZM2G094543	-1.00041
GRMZM2G055150	GO:0003824GO:0005992	trehalose-phosphate phosphatase-like	B73 0 h	B73 24 h	0.837845	1.79189	1.09673	1			GRMZM2G114793	-1.3795
GRMZM2G427444,RPS11	NA	NA	B73 0 h	B73 24 h	12.4646	25.498	1.03255	1			GRMZM2G344205	1.12072
GRMZM2G428379	GO:0004930GO:0016021GO:0006810GO:0005234GO:0030288GO:0004965GO:0007186GO:0004970	glutamate receptor -like	B73 0 h	B73 24 h	1.16207	0.202829	-2.51836	1			GRMZM2G462118	-1.3887
GRMZM5G879872	NA	metal ion binding	B73 0 h	B73 24 h	2.05536	0.987742	-1.05719	1			GRMZM2G085513	-1.54875
AC220970.4_FG002	NA	NA	B73 0 h	B73 24 h	1.41387	0.336411	-2.07135	1			GRMZM2G441417	-1.75263
AC190636.3_FG005	GO:0016491	NA	B73 0 h	B73 24 h	1.70579	0.84813	-1.00808	1			GRMZM2G130055	1.07881
GRMZM2G410865	GO:0003824GO:0005488GO:0008152	cinnamoyl- reductase	B73 0 h	B73 24 h	1.87918	4.13608	1.13816	1			GRMZM2G455440	-2.16185
AC210013.4_FG018	NA	NA	B73 0 h	B73 24 h	17.5818	7.63046	-1.20424	1			GRMZM2G127984	1.18407
GRMZM2G312069	GO:0004497GO:0020037GO:0009055	cytochrome p450	B73 0 h	B73 24 h	1.31301	0.343848	-1.93304	1			GRMZM5G870219	1.09229
GRMZM2G317614	NA	protein	B73 0 h	B73 24 h	3.31231	0.613988	-2.43156	1			GRMZM2G443180	-1.09155
GRMZM2G018336	GO:0006355GO:0005634GO:0004879GO:0003677	dna-binding protein rav1	B73 0 h	B73 24 h	2.59251	0.973312	-1.41338	1			GRMZM5G882364	-1.81907
GRMZM2G094543	GO:0050825GO:0042309GO:0050826	uncharacterized protein LOC100274993 precursor	B73 0 h	B73 24 h	10.2535	5.12531	-1.00041	1			AC233938.1_FG003	2.28531
GRMZM2G114793	GO:0005524	luminal binding protein	B73 0 h	B73 24 h	49.2382	18.9248	-1.3795	1			GRMZM2G334660	-1.95371
GRMZM2G344205	NA	membrane related protein	B73 0 h	B73 24 h	95.0108	206.606	1.12072	1			GRMZM2G170016	-1.06817
GRMZM2G462118	NA	cyclin family expressed	B73 0 h	B73 24 h	1.44001	0.549953	-1.3887	1			GRMZM2G117164	-1.76035
GRMZM2G085513	NA	cdc2 protein kinases-like	B73 0 h	B73 24 h	2.23695	0.764604	-1.54875	1			GRMZM2G135385	-1.09732
GRMZM2G441417	NA	NA	B73 0 h	B73 24 h	1.59774	0.474145	-1.75263	1			YS1	1.64631
GRMZM2G130055	GO:0050825GO:0042309GO:0050826	NA	B73 0 h	B73 24 h	2.32245	4.90567	1.07881	1			GRMZM2G468585	-1.0242
GRMZM2G455440	NA	uncharacterized protein LOC100276136	B73 0 h	B73 24 h	22.8146	5.09838	-2.16185	1			GRMZM2G401436	-1.49361
GRMZM2G127984	GO:0004674GO:0006468GO:0004713GO:0005524	protein kinase	B73 0 h	B73 24 h	0.510438	1.1598	1.18407	1			GRMZM2G111146	1.01819
GRMZM5G870219	NA	NA	B73 0 h	B73 24 h	41.4023	88.2749	1.09229	1			GRMZM2G164912	-1.26627
GRMZM2G443180	NA	uncharacterized protein LOC100191881	B73 0 h	B73 24 h	1.24134	0.582506	-1.09155	1			GRMZM2G059496	-1.11528
GRMZM5G882364	NA	nbs-lrr class disease resistance protein	B73 0 h	B73 24 h	1.4505	0.411077	-1.81907	1			GRMZM2G059526	-1.89988
AC233938.1_FG003	NA	NA	B73 0 h	B73 24 h	2.19551	10.7024	2.28531	1			GRMZM2G045927	1.641
GRMZM2G334660	GO:0005737GO:0009058GO:0016841GO:0016211GO:0006559	phenylalanine ammonia-lyase	B73 0 h	B73 24 h	0.851641	0.219853	-1.95371	1			GRMZM5G857944	1.25107
GRMZM2G170016	GO:0020037	membrane steroid-binding protein 2	B73 0 h	B73 24 h	2.30099	1.0974	-1.06817	1			GRMZM5G886006	-1.14344
GRMZM2G117164	GO:0043565GO:0006265GO:0003700GO:0005634GO:0006355GO:0003690	homeodomain leucine zipper protein	B73 0 h	B73 24 h	4.98171	1.47048	-1.76035	1			GRMZM2G127328	-2.14745
GRMZM2G135385	GO:0020037	cytochrome b5	B73 0 h	B73 24 h	17.1531	8.01707	-1.09732	1			GRMZM2G429322	-1.04818
YS1	NA	NA	B73 0 h	B73 24 h	2.33201	7.29997	1.64631	1			GRMZM2G021909	-1.06409
GRMZM2G468585	NA	hypothetical protein SORBIDRAFT_04g026630	B73 0 h	B73 24 h	4.40393	2.16534	-1.0242	1			GRMZM2G124815	-1.05091
GRMZM2G401436	GO:0008270GO:0005515	ring-h2 finger protein atl2l	B73 0 h	B73 24 h	2.08488	0.740388	-1.49361	1			GRMZM2G380377	-1.11695
GRMZM2G111146	GO:0005634GO:0045449GO:0030528	transcription factor bhlh96-like	B73 0 h	B73 24 h	1.6348	3.31107	1.01819	1			GRMZM2G136571	1.08218
GRMZM2G164912	GO:0050825GO:0042309GO:0050826	unknown	B73 0 h	B73 24 h	1.82142	0.757224	-1.26627	1			GRMZM2G091490	-2.27815
GRMZM2G059496	NA	uncharacterized protein LOC100382284	B73 0 h	B73 24 h	5.39737	2.49144	-1.11528	1			GRMZM2G141931	-1.0769
GRMZM2G059526	NA	NA	B73 0 h	B73 24 h	1.82705	0.489585	-1.89988	1			GRMZM2G170281	-1.68716
GRMZM2G045927	GO:0005507GO:0009055	blue copper protein	B73 0 h	B73 24 h	0.31018	0.967393	1.641	1			AC209050.3_FG003	-2.14235
GRMZM5G857944	NA	ccaat-binding transcription factor	B73 0 h	B73 24 h	0.784639	1.86758	1.25107	1			GRMZM2G403076	-1.19733
GRMZM5G886006	NA	unknown	B73 0 h	B73 24 h	1.3326	0.60324	-1.14344	1			GRMZM2G150187	-1.11228
GRMZM2G127328	GO:0016020GO:0006865	lysine histidine transporter 1-like	B73 0 h	B73 24 h	4.01786	0.906876	-2.14745	1			GRMZM2G051806	-1.64281
GRMZM2G429322	GO:0016020GO:0006865GO:0008152GO:0016491	lysine histidine transporter 1-like	B73 0 h	B73 24 h	4.61994	2.2341	-1.04818	1			GRMZM2G317426	-2.57834
GRMZM2G021909	GO:0005543	epsin n-terminal homology domain-containing protein	B73 0 h	B73 24 h	1.09548	0.52394	-1.06409	1			GRMZM2G062333	-1.18607
GRMZM2G124815	GO:0016747	uncharacterized acetyltransferase at3g50280-like	B73 0 h	B73 24 h	2.42866	1.17223	-1.05091	1			GRMZM2G147245	-2.05143
GRMZM2G380377	GO:0003700GO:0006355GO:0050825GO:0042309GO:0050826	transcription factor cbf1	B73 0 h	B73 24 h	1.78914	0.824918	-1.11695	1			GRMZM5G898274	1.75819
GRMZM2G136571	GO:0003824GO:0016021GO:0004969GO:0007186	alpha beta fold family protein	B73 0 h	B73 24 h	3.20777	6.7916	1.08218	1			GRMZM2G132995	-2.86576
GRMZM2G091490	GO:0003677GO:0045449GO:0042309GO:0050826GO:0050825GO:0004618GO:0006096	nac domain ipr003441	B73 0 h	B73 24 h	2.50042	0.515491	-2.27815	1			GRMZM2G012021	-1.19811
GRMZM2G141931	GO:0006457GO:0051082GO:0005524	endoplasmin-like protein	B73 0 h	B73 24 h	60.2369	28.555	-1.0769	1			GRMZM2G319109	1.00293
GRMZM2G170281	GO:0016021	endosomal p24a protein	B73 0 h	B73 24 h	6.38462	1.98266	-1.68716	1			GRMZM2G140721	-1.2816
AC209050.3_FG003	GO:0003700GO:0043565GO:0005634GO:0045449	NA	B73 0 h	B73 24 h	5.26038	1.19153	-2.14235	1			GRMZM2G132212	-1.59451
GRMZM2G403076	GO:0050660GO:0016491	reticuline oxidase-like	B73 0 h	B73 24 h	2.52842	1.1026	-1.19733	1			GRMZM2G126079	-1.373
GRMZM2G150187	GO:0006629GO:0016788	alpha-l-fucosidase 2 precursor	B73 0 h	B73 24 h	6.90014	3.19174	-1.11228	1			GRMZM2G175232	-1.37243
GRMZM2G051806	GO:0004396GO:0006096GO:0005524	hexokinase 2	B73 0 h	B73 24 h	10.7218	3.43346	-1.64281	1			GRMZM2G380738	1.09091
GRMZM2G317426	NA	NA	B73 0 h	B73 24 h	3.50373	0.586641	-2.57834	1			GRMZM2G175995	1.0446
GRMZM2G062333	GO:0005634GO:0006270GO:0017111GO:0005524GO:0003677	minichromosome maintenance protein	B73 0 h	B73 24 h	1.34354	0.590484	-1.18607	1			GRMZM2G134130	1.33529
GRMZM2G147245	GO:0004497GO:0020037GO:0009055	cinnamic acid 4-hydroxylase	B73 0 h	B73 24 h	4.40058	1.06161	-2.05143	1			GRMZM2G057186	-1.10099
GRMZM5G898274	NA	hypothetical protein SORBIDRAFT_09g018300	B73 0 h	B73 24 h	2.99436	10.1291	1.75819	1			GRMZM2G101625	-1.10327
GRMZM2G132995	GO:0015297GO:0016020GO:0006855GO:0015238	transparent testa 12 protein	B73 0 h	B73 24 h	4.6001	0.631084	-2.86576	1			GRMZM2G076329	-1.09091
GRMZM2G012021	NA	leaf senescence related	B73 0 h	B73 24 h	2.31863	1.01056	-1.19811	1			GRMZM2G312997	1.08232
GRMZM2G319109	GO:0003924GO:0005525GO:0004789GO:0009228GO:0005622	fzo-like protein	B73 0 h	B73 24 h	10.2421	20.5258	1.00293	1			GRMZM2G145461	-1.4952
GRMZM2G140721	GO:0004674GO:0006468GO:0004713GO:0005524	atp binding	B73 0 h	B73 24 h	4.38606	1.80416	-1.2816	1			GRMZM2G089400	-1.1344
AC187896.3_FG006	NA	NA	B73 0 h	B73 24 h	0	0.958736	BD	BD			GRMZM2G171028	-1.01692
GRMZM2G132212	GO:0004674GO:0006468GO:0005524GO:0005515GO:0004713	receptor-like protein kinase hsl1-like	B73 0 h	B73 24 h	7.24029	2.39752	-1.59451	1			GRMZM2G122302	-1.26185
GRMZM2G126079	GO:0032312GO:0008060GO:0008270	arf-gap domain and fg repeats-containing protein	B73 0 h	B73 24 h	3.32388	1.28331	-1.373	1			GRMZM2G064096	1.02491
GRMZM2G175232	GO:0003677	myb-related protein hv33	B73 0 h	B73 24 h	4.39817	1.69875	-1.37243	1			GRMZM2G001508	2.07897
GRMZM2G380738	NA	hypothetical protein SORBIDRAFT_09g027920	B73 0 h	B73 24 h	3.1529	6.71593	1.09091	1			GRMZM2G339091	-1.17919
GRMZM2G175995	GO:0050825GO:0042309GO:0050826	auxin regulated gene involved in organ size 5	B73 0 h	B73 24 h	12.2989	25.3701	1.0446	1			DHN1	-2.41677
GRMZM2G134130	GO:0009523GO:0016021GO:0030145GO:0050825GO:0042309GO:0050826GO:0015979	photosystem ii core complex proteins psby	B73 0 h	B73 24 h	484.925	1223.6	1.33529	1			GRMZM2G309071	1.41102
GRMZM2G057186	GO:0003824	vtc2-like protein	B73 0 h	B73 24 h	64.7322	30.1779	-1.10099	1			FDX6	-1.68382
GRMZM2G101625	GO:0050825GO:0042309GO:0050826	c21orf59 homolog ( sapiens) like	B73 0 h	B73 24 h	1.74635	0.812857	-1.10327	1			GRMZM2G067156	-1.02535
GRMZM2G076329	GO:0005634GO:0006260GO:0008270GO:0003677	replication factor a	B73 0 h	B73 24 h	0.798017	0.37464	-1.09091	1			GRMZM2G146152	-2.53228
GRMZM2G312997	GO:0006979GO:0020037GO:0004601	alpha- expressed	B73 0 h	B73 24 h	3.70518	7.84552	1.08232	1			GRMZM2G075782	-1.30223
GRMZM2G145461	GO:0004568GO:0006032GO:0008061GO:0016998	chitinase	B73 0 h	B73 24 h	228.009	80.8818	-1.4952	1			GRMZM2G174558	-1.062
GRMZM2G089400	GO:0008289GO:0006869	bifunctional inhibitor lipid-transfer protein seed storage 2s albumin-like protein	B73 0 h	B73 24 h	7.89449	3.59613	-1.1344	1			GRMZM2G013798	1.4058
GRMZM2G171028	NA	plant viral-response family expressed	B73 0 h	B73 24 h	1.76804	0.873711	-1.01692	1			GRMZM2G090245	-1.11243
GRMZM2G122302	GO:0005507GO:0009055	blue copper protein	B73 0 h	B73 24 h	22.3591	9.32391	-1.26185	1			GRMZM2G163883	-1.30526
GRMZM2G064096	GO:0048046GO:0030145GO:0045735	germin-like protein	B73 0 h	B73 24 h	310.686	632.194	1.02491	1			GRMZM2G163809	-1.29322
GRMZM2G001508	GO:0003993	stem 28 kda glycoprotein precursor	B73 0 h	B73 24 h	1.37991	5.83021	2.07897	1			GRMZM2G465226	-3.37635
GRMZM2G339091	GO:0003779GO:0006508GO:0004185	serine carboxypeptidase ii	B73 0 h	B73 24 h	33.7821	14.9181	-1.17919	1			GRMZM2G417954	-1.68062
DHN1	NA	NA	B73 0 h	B73 24 h	120.504	22.5673	-2.41677	1			GRMZM2G162359	-1.21426
GRMZM2G309071	NA	protein	B73 0 h	B73 24 h	6.41743	17.0655	1.41102	1			GRMZM2G340656	-1.00763
FDX6	NA	NA	B73 0 h	B73 24 h	34.9771	10.8869	-1.68382	1			GRMZM2G107065	-1.64965
GRMZM2G067156	NA	unknown	B73 0 h	B73 24 h	2.24019	1.10058	-1.02535	1			AC233933.1_FG001	-2.60219
GRMZM2G146152	GO:0046274GO:0016020GO:0048046GO:0006835GO:0008471GO:0005507GO:0017153GO:0055114	laccase precursor	B73 0 h	B73 24 h	0.909075	0.157148	-2.53228	1			GRMZM2G154747	-2.171
GRMZM2G075782	GO:0008270GO:0005515	ring-h2 finger protein atl66-like	B73 0 h	B73 24 h	2.79317	1.13262	-1.30223	1			GRMZM5G896560	1.30664
GRMZM2G174558	NA	dna-binding wrky	B73 0 h	B73 24 h	10.4667	5.01319	-1.062	1			GRMZM2G054803	-1.56002
GRMZM2G013798	GO:0033179GO:0045263GO:0015986GO:0015078	ribosomal protein s2	B73 0 h	B73 24 h	2.7788	7.36285	1.4058	1			GRMZM2G131836	-1.20897
GRMZM2G090245	NA	adenosine diphosphate glucose pyrophosphatase	B73 0 h	B73 24 h	117.569	54.3773	-1.11243	1			GRMZM2G027198	-1.7638
GRMZM2G163883	NA	glucan endo- -beta-glucosidase-like protein	B73 0 h	B73 24 h	1.79372	0.725824	-1.30526	1			GRMZM2G448924	-1.17978
GRMZM2G163809	GO:0016765GO:0008299GO:0009842GO:0015979	solanesyl diphosphate synthase 2	B73 0 h	B73 24 h	41.1842	16.8048	-1.29322	1			GRMZM2G315431	-1.6439
GRMZM2G465226	NA	pathogenesis-related protein class i	B73 0 h	B73 24 h	35.7251	3.44025	-3.37635	1			GRMZM2G142898	-1.03103
GRMZM2G417954	NA	9-cis-epoxycarotenoid dioxygenase	B73 0 h	B73 24 h	1.25638	0.391925	-1.68062	1			GRMZM2G141219	1.41429
GRMZM2G162359	GO:0005975GO:0004553	xylanase inhibitor protein 1-like	B73 0 h	B73 24 h	42.3209	18.24	-1.21426	1			GRMZM2G388045	-1.28093
GRMZM2G340656	NA	stachyose synthase precursor	B73 0 h	B73 24 h	995.572	495.162	-1.00763	1			GRMZM2G009045	-2.1201
GRMZM2G107065	NA	uncharacterized protein LOC100277591	B73 0 h	B73 24 h	2.82013	0.898822	-1.64965	1			GRMZM2G416632	-1.18302
AC233933.1_FG001	GO:0003700GO:0006355GO:0050825GO:0042309GO:0050826	NA	B73 0 h	B73 24 h	0.798984	0.131584	-2.60219	1			GRMZM2G109405	-1.24527
GRMZM2G154747	GO:0016020GO:0017153GO:0006835	plasma membrane associated protein	B73 0 h	B73 24 h	1.16185	0.257997	-2.171	1			GRMZM2G108615	1.3457
GRMZM5G896560	NA	0	B73 0 h	B73 24 h	4.92565	12.1843	1.30664	1			GRMZM2G075794	-1.35052
GRMZM2G054803	GO:0016765	undecaprenyl pyrophosphate synthetase	B73 0 h	B73 24 h	203.636	69.0623	-1.56002	1			GRMZM2G057535	-1.00379
GRMZM2G131836	GO:0003854GO:0050662GO:0016564GO:0006808GO:0006694	cinnamoyl- reductase	B73 0 h	B73 24 h	1.88831	0.816838	-1.20897	1			AC203986.3_FG013	1.19621
GRMZM2G027198	GO:0005507GO:0009055	blue copper binding protein	B73 0 h	B73 24 h	8.41338	2.47749	-1.7638	1			GRMZM2G152179	-2.27284
GRMZM2G448924	NA	NA	B73 0 h	B73 24 h	9.96367	4.39816	-1.17978	1			GRMZM2G427815	-1.43575
GRMZM2G315431	GO:0016567GO:0004842GO:0000151GO:0005488	u-box domain-containing protein 19-like	B73 0 h	B73 24 h	9.3834	3.0026	-1.6439	1			GRMZM2G015654	-3.99644
GRMZM2G142898	GO:0016020GO:0016760GO:0008270GO:0005515GO:0030244	cellulose synthase	B73 0 h	B73 24 h	4.76895	2.33374	-1.03103	1			GRMZM2G123119	-1.8822
GRMZM2G141219	GO:0003700GO:0006355	ap2-like ethylene-responsive transcription factor at1g16060-like	B73 0 h	B73 24 h	0.387273	1.03219	1.41429	1			GRMZM2G032766	-1.01918
GRMZM2G388045	NA	uncharacterized protein LOC100382002	B73 0 h	B73 24 h	0.988523	0.406808	-1.28093	1			AC189078.3_FG004	-1.60088
GRMZM2G009045	GO:0016020GO:0006810GO:0005488	mitochondrial phosphate transporter	B73 0 h	B73 24 h	9.00806	2.07213	-2.1201	1			GRMZM2G308615	-1.26115
GRMZM2G416632	GO:0005737GO:0004364GO:0008152	glutathione s-transferase	B73 0 h	B73 24 h	42.4812	18.7099	-1.18302	1			GRMZM2G353313	-1.12886
GRMZM2G109405	GO:0009401GO:0016787GO:0005351	probable inactive purple acid phosphatase 29-like	B73 0 h	B73 24 h	49.2342	20.7684	-1.24527	1			GRMZM2G125653	1.79265
GRMZM2G108615	GO:0005737GO:0006813GO:0051260GO:0008076GO:0005249GO:0005525	hypothetical protein SORBIDRAFT_02g034435	B73 0 h	B73 24 h	2.82858	7.18891	1.3457	1			GRMZM2G169149	1.50986
GRMZM2G075794	NA	hypothetical protein SORBIDRAFT_02g034730	B73 0 h	B73 24 h	2.66646	1.04566	-1.35052	1			GRMZM2G339728	1.10662
GRMZM2G057535	GO:0005737GO:0003746GO:0006414GO:0003924GO:0005525	elongation factor 1-	B73 0 h	B73 24 h	174.674	87.1077	-1.00379	1			AC234526.1_FG005	-1.46059
AC203986.3_FG013	NA	NA	B73 0 h	B73 24 h	22.9166	52.5101	1.19621	1			GRMZM5G876112	-1.26906
GRMZM2G152179	GO:0008146	flavonol sulfotransferase-like	B73 0 h	B73 24 h	10.1794	2.10635	-2.27284	1			GRMZM2G125448	-2.82135
GRMZM2G427815	GO:0004601GO:0006979GO:0020037GO:0009055	peroxidase	B73 0 h	B73 24 h	35.8045	13.2353	-1.43575	1			GRMZM2G468657	-3.44072
GRMZM2G015654	GO:0008107GO:0016020GO:0042546	xyloglucan fucosyltransferase	B73 0 h	B73 24 h	3.5211	0.220612	-3.99644	1			GRMZM2G010702	-2.06749
GRMZM2G123119	GO:0003700GO:0006355	ethylene responsive element binding protein	B73 0 h	B73 24 h	10.1067	2.74164	-1.8822	1			GRMZM2G167497	-1.74105
GRMZM2G032766	GO:0016020GO:0051260	c2 domain-containing protein	B73 0 h	B73 24 h	23.785	11.7354	-1.01918	1			GRMZM2G459820	-1.60668
AC189078.3_FG004	NA	NA	B73 0 h	B73 24 h	4.3289	1.42713	-1.60088	1			GRMZM2G381378	1.15265
GRMZM2G308615	GO:0008287GO:0006470GO:0004722GO:0050825GO:0042309GO:0050826	protein phosphatase 2c	B73 0 h	B73 24 h	5.8881	2.45657	-1.26115	1			GRMZM2G095164	1.58109
GRMZM2G353313	NA	hypothetical protein	B73 0 h	B73 24 h	9.65816	4.41644	-1.12886	1			GRMZM2G058681	1.15681
GRMZM2G125653	GO:0003700GO:0043565GO:0005634GO:0045449	wrky dna-binding protein	B73 0 h	B73 24 h	13.8342	47.9287	1.79265	1			GRMZM2G022972	-3.01299
GRMZM2G169149	GO:0003700GO:0043565GO:0005634GO:0045449	wrky62 - superfamily of tfs having wrky and zinc finger domains	B73 0 h	B73 24 h	2.73451	7.7874	1.50986	1			GRMZM2G516301	-1.82483
GRMZM2G339728	GO:0016020GO:0051260	NA	B73 0 h	B73 24 h	0.974964	2.09949	1.10662	1			GRMZM2G095280	-3.41181
AC234526.1_FG005	GO:0003854GO:0050662GO:0006694	NA	B73 0 h	B73 24 h	1.9465	0.707251	-1.46059	1			GRMZM2G049695	-1.72184
GRMZM5G876112	NA	NA	B73 0 h	B73 24 h	9.56862	3.97031	-1.26906	1			GRMZM2G359018	-1.07891
GRMZM2G125448	GO:0016747	agmatine coumaroyltransferase-2-like	B73 0 h	B73 24 h	3.29552	0.466244	-2.82135	1			GRMZM2G148904	-2.33151
GRMZM2G468657	GO:0016021GO:0001619GO:0006835GO:0006508GO:0004190GO:0017153GO:0007186	aspartic proteinase nepenthesin-1	B73 0 h	B73 24 h	1.09448	0.100797	-3.44072	1			GRMZM2G004519	-1.36105
GRMZM2G010702	NA	uncharacterized protein LOC100382154	B73 0 h	B73 24 h	6.33428	1.51119	-2.06749	1			GRMZM2G131055	-1.26015
GRMZM2G167497	GO:0030246	cobra-like protein 4	B73 0 h	B73 24 h	5.34845	1.6	-1.74105	1			GRMZM2G477340	-1.04453
GRMZM2G459820	NA	hypothetical protein SORBIDRAFT_02g040030	B73 0 h	B73 24 h	1.78614	0.586484	-1.60668	1			GRMZM2G031827	-1.89162
GRMZM2G381378	GO:0003700GO:0043565GO:0005634GO:0045449	wrky transcription factor	B73 0 h	B73 24 h	3.07133	6.82825	1.15265	1			GRMZM2G331393	-2.39382
GRMZM2G095164	NA	rapid alkalinization factor 1 precursor	B73 0 h	B73 24 h	0.56465	1.68941	1.58109	1			GRMZM2G062974	-1.365
GRMZM2G058681	GO:0003735GO:0008270GO:0006412GO:0005840	protein	B73 0 h	B73 24 h	0.68254	1.52181	1.15681	1			GRMZM2G060210	-1.13145
GRMZM2G022972	NA	protein	B73 0 h	B73 24 h	1.1825	0.146487	-3.01299	1			GRMZM2G380561	-1.23274
GRMZM2G516301	GO:0003700GO:0043565GO:0005634GO:0045449	wrky transcription factor	B73 0 h	B73 24 h	8.98356	2.53582	-1.82483	1			GRMZM2G124759	2.56316
GRMZM2G095280	GO:0016758GO:0008152	indole-3-acetate beta-glucosyltransferase	B73 0 h	B73 24 h	7.73624	0.726899	-3.41181	1			GRMZM2G013448	-1.3665
GRMZM2G049695	GO:0003677GO:0050825GO:0008270GO:0042309GO:0050826	mcb2 protein	B73 0 h	B73 24 h	10.9088	3.30714	-1.72184	1			GRMZM2G131315	-2.10377
GRMZM2G359018	GO:0005783	seed maturation protein	B73 0 h	B73 24 h	3.72226	1.76207	-1.07891	1			GRMZM2G132547	-1.30572
GRMZM2G148904	GO:0008168GO:0008152	methyltransferase ddb_g0268948-like	B73 0 h	B73 24 h	52.6185	10.454	-2.33151	1			GRMZM2G077187	-1.2558
GRMZM2G004519	GO:0008270GO:0005515	ring-h2 finger protein atl2l	B73 0 h	B73 24 h	3.2894	1.28056	-1.36105	1			GRMZM2G061602	1.03471
GRMZM2G131055	GO:0016757	glycosyltransferase family 61 protein	B73 0 h	B73 24 h	2.16147	0.902414	-1.26015	1			GRMZM2G061403	-1.43718
GRMZM2G477340	GO:0006659	phosphatidylserine synthase 2-like	B73 0 h	B73 24 h	1.47823	0.716652	-1.04453	1			GRMZM2G579497	1.82164
GRMZM2G031827	GO:0005634GO:0008270GO:0003723	splicing factor u2af 38 kda subunit	B73 0 h	B73 24 h	2.22096	0.598557	-1.89162	1			GRMZM2G000581	-1.0067
GRMZM2G331393	GO:0016021	s-type anion channel slah3-like	B73 0 h	B73 24 h	1.36663	0.26004	-2.39382	1			GRMZM2G700757	-1.13231
GRMZM2G062974	GO:0004568GO:0006032GO:0008061GO:0016998	protein	B73 0 h	B73 24 h	8.22054	3.19149	-1.365	1			GRMZM2G148773	-1.09373
GRMZM2G060210	GO:0016747	3 -n-debenzoyl-2 -deoxytaxol n-benzoyltransferase-like	B73 0 h	B73 24 h	7.7014	3.51535	-1.13145	1			GRMZM2G146004	1.0303
GRMZM2G380561	GO:0005975GO:0004553	glucan endo- -beta-glucosidase gvi precursor	B73 0 h	B73 24 h	1.21815	0.518334	-1.23274	1			GRMZM2G000035	-1.48712
GRMZM2G124759	GO:0004806GO:0006629	triacylglycerol lipase	B73 0 h	B73 24 h	1.94963	11.5223	2.56316	1			GRMZM2G375159	-1.28731
GRMZM2G013448	NA	1-aminocyclopropane-1-carboxylic acid oxidase	B73 0 h	B73 24 h	3.86263	1.49805	-1.3665	1			GRMZM2G058491	-1.16224
GRMZM2G063583	NA	hypothetical protein SORBIDRAFT_03g026630	B73 0 h	B73 24 h	0	5.81766	BD	BD			GRMZM2G142870	-1.09598
GRMZM2G131315	GO:0006508GO:0004185	serine carboxypeptidase	B73 0 h	B73 24 h	1.18528	0.275754	-2.10377	1			FPS	-1.29488
GRMZM2G132547	GO:0006221GO:0003883	ctp synthase	B73 0 h	B73 24 h	39.9266	16.1511	-1.30572	1			GRMZM2G063880	-2.18507
GRMZM2G077187	GO:0003824GO:0016020	lipid phosphate phosphatase 3	B73 0 h	B73 24 h	15.6193	6.54076	-1.2558	1			GRMZM2G389070	-1.03095
GRMZM2G061602	GO:0004674GO:0006468GO:0005524	protein spa1-related 3-like	B73 0 h	B73 24 h	0.830645	1.70174	1.03471	1			GRMZM2G082959	-1.04885
GRMZM2G061403	GO:0007155GO:0016020GO:0005975GO:0004553	endo- -beta-glucanase	B73 0 h	B73 24 h	1.99238	0.735764	-1.43718	1			GRMZM2G116238	-1.76631
GRMZM2G579497	NA	NA	B73 0 h	B73 24 h	0.7994	2.82575	1.82164	1			GRMZM2G382035	-1.54447
GRMZM2G000581	GO:0016020	secondary cell wall-related glycosyltransferase family 47	B73 0 h	B73 24 h	2.60834	1.29813	-1.0067	1			AC197705.4_FG003	-1.44273
GRMZM2G700757	NA	dna repair protein reca homolog mitochondrial-like	B73 0 h	B73 24 h	1.12017	0.511002	-1.13231	1			GRMZM2G034421	1.50032
GRMZM2G148773	NA	unknown	B73 0 h	B73 24 h	1.63801	0.767491	-1.09373	1			GRMZM2G432583	1.54345
GRMZM2G146004	GO:0050825GO:0042309GO:0050826	NA	B73 0 h	B73 24 h	38.3104	78.2473	1.0303	1			GRMZM5G830949	-1.76129
GRMZM2G000035	NA	protein	B73 0 h	B73 24 h	6.45582	2.30294	-1.48712	1			GRMZM2G321290	1.12466
GRMZM2G375159	GO:0016747	3 -n-debenzoyl-2 -deoxytaxol n-benzoyltransferase-like	B73 0 h	B73 24 h	16.8019	6.88395	-1.28731	1			GRMZM5G812272	-1.09871
GRMZM2G058491	NA	atp binding	B73 0 h	B73 24 h	11.4526	5.11722	-1.16224	1			GRMZM2G173965	-1.35568
GRMZM2G142870	GO:0016021GO:0006810GO:0042626GO:0005524	abc transporter c family member 4-like	B73 0 h	B73 24 h	13.5283	6.32877	-1.09598	1			GRMZM2G003406	-1.83922
FPS	NA	NA	B73 0 h	B73 24 h	1.93133	0.787154	-1.29488	1			GRMZM2G168375	-1.77554
GRMZM2G063880	GO:0003700GO:0043565GO:0005634GO:0045449	wrky transcription factor	B73 0 h	B73 24 h	9.54181	2.09826	-2.18507	1			GRMZM2G024799	-1.39475
GRMZM2G389070	NA	uncharacterized protein LOC100277691	B73 0 h	B73 24 h	10.4193	5.09908	-1.03095	1			GRMZM2G143640	-1.17307
GRMZM2G082959	GO:0016787GO:0008152	cxe carboxylesterase	B73 0 h	B73 24 h	2.51299	1.21466	-1.04885	1			GRMZM2G147544	1.20373
GRMZM2G116238	NA	auxin-regulated protein	B73 0 h	B73 24 h	0.985488	0.289693	-1.76631	1			GRMZM2G169329	-1.67289
GRMZM2G382035	NA	NA	B73 0 h	B73 24 h	2.55101	0.874541	-1.54447	1			GRMZM2G028535	-1.30121
AC197705.4_FG003	NA	NA	B73 0 h	B73 24 h	11.6618	4.29003	-1.44273	1			GRMZM2G149317	-1.82589
GRMZM2G034421	GO:0003700GO:0043565GO:0005634GO:0045449	wrky55 - superfamily of tfs having wrky and zinc finger domains	B73 0 h	B73 24 h	1.25771	3.55812	1.50032	1			GRMZM2G447271	-1.37998
GRMZM2G432583	GO:0003700GO:0043565GO:0005634GO:0045449	wrky transcription factor 48-like protein	B73 0 h	B73 24 h	0.46691	1.361	1.54345	1			HSP70	-1.59721
GRMZM5G830949	NA	zinc finger	B73 0 h	B73 24 h	1.31871	0.388997	-1.76129	1			GRMZM2G106344	-1.22703
GRMZM2G321290	GO:0004806GO:0006629	triacylglycerol lipase	B73 0 h	B73 24 h	7.41505	16.1686	1.12466	1			GRMZM5G812326	-2.27258
GRMZM5G812272	NA	wrky transcription	B73 0 h	B73 24 h	2.59382	1.21114	-1.09871	1			NIP2-3	1.11401
GRMZM2G173965	GO:0004674GO:0006468GO:0004713GO:0005524	mitogen-activated protein kinase kinase kinase a-like	B73 0 h	B73 24 h	1.04027	0.406485	-1.35568	1			GRMZM2G000236	-2.17192
GRMZM2G003406	GO:0003677	myb-related protein hv33	B73 0 h	B73 24 h	2.35488	0.658122	-1.83922	1			GRMZM2G106303	-1.6449
GRMZM2G168375	GO:0003824GO:0008152	catalytic hydrolase	B73 0 h	B73 24 h	1.64679	0.481002	-1.77554	1			GRMZM2G052562	-2.03146
GRMZM2G024799	NA	protein	B73 0 h	B73 24 h	3.08554	1.17346	-1.39475	1			GRMZM2G089506	-3.94313
GRMZM2G143640	GO:0003677	myb-like transcription factor	B73 0 h	B73 24 h	1.76026	0.780637	-1.17307	1			GRMZM2G084947	-1.38956
GRMZM2G147544	NA	protein	B73 0 h	B73 24 h	0.914206	2.10573	1.20373	1			GRMZM2G080839	-1.79068
GRMZM2G169329	NA	heme-binding-like protein	B73 0 h	B73 24 h	22.631	7.09763	-1.67289	1			GRMZM2G111711	-3.87399
GRMZM2G028535	GO:0005737GO:0004349GO:0004350GO:0006561	delta-1-pyrroline-5-carboxylate synthetase	B73 0 h	B73 24 h	13.4358	5.45204	-1.30121	1			GRMZM2G109326	-1.0033
GRMZM2G149317	GO:0016740GO:0009058	phytoene synthase 2	B73 0 h	B73 24 h	2.58728	0.72979	-1.82589	1			GRMZM2G149273	1.13529
GRMZM2G447271	GO:0048046GO:0005507GO:0046274GO:0008471GO:0055114	laccase lac5-6	B73 0 h	B73 24 h	0.759818	0.291941	-1.37998	1			GRMZM2G129815	-1.31561
HSP70	NA	NA	B73 0 h	B73 24 h	2.61574	0.864543	-1.59721	1			GRMZM2G145568	-1.90254
GRMZM2G106344	GO:0007242	probable nucleoredoxin 2-like	B73 0 h	B73 24 h	20.3626	8.69886	-1.22703	1			GRMZM2G123107	-3.97381
GRMZM5G812326	NA	PREDICTED: uncharacterized protein LOC100840153	B73 0 h	B73 24 h	1.91411	0.396144	-2.27258	1			AC233899.1_FG005	-1.00798
NIP2-3	NA	NA	B73 0 h	B73 24 h	6.18922	13.3963	1.11401	1			GRMZM2G428040	2.59253
GRMZM2G000236	GO:0010181GO:0016491	12-oxophytodienoic acid reductase	B73 0 h	B73 24 h	13.4638	2.98782	-2.17192	1			GRMZM5G891656	-4.16502
GRMZM2G106303	GO:0010181GO:0016491	12-oxophytodienoic acid reductase	B73 0 h	B73 24 h	10.6108	3.39299	-1.6449	1			GRMZM5G841893	-2.79656
GRMZM2G052562	GO:0006629GO:0016788	alpha-l-fucosidase 2 precursor	B73 0 h	B73 24 h	3.49697	0.855384	-2.03146	1			GRMZM5G855994	-1.2822
GRMZM2G089506	GO:0006508GO:0004190	aspartic proteinase nepenthesin-2 precursor	B73 0 h	B73 24 h	5.67268	0.368798	-3.94313	1			GRMZM2G057672	-1.01309
GRMZM2G084947	NA	hypothetical protein SORBIDRAFT_10g021910	B73 0 h	B73 24 h	3.44703	1.31566	-1.38956	1			GRMZM2G014240	-1.05983
GRMZM2G080839	GO:0050660GO:0016491	reticuline oxidase-like	B73 0 h	B73 24 h	3.84318	1.11082	-1.79068	1			GRMZM2G099363	-1.2164
GRMZM2G051135	GO:0003677	ethylene-responsive transciptional coactivator-like protein	B73 0 h	B73 24 h	0.891193	0	BD	BD			GRMZM2G074611	-1.77304
GRMZM5G807957	NA	NA	B73 0 h	B73 24 h	0	0.998317	BD	BD			GRMZM2G171395	-2.3336
GRMZM2G111711	GO:0003700GO:0043565GO:0005634GO:0045449	wrky transcription factor	B73 0 h	B73 24 h	1.00936	0.0688431	-3.87399	1			GRMZM2G426678	-1.53239
GRMZM2G109326	GO:0030246	cobra-like protein 4	B73 0 h	B73 24 h	6.73273	3.35867	-1.0033	1			GRMZM2G420619	2.20455
GRMZM2G149273	GO:0004601GO:0006979GO:0020037GO:0009055	peroxidase 5-like	B73 0 h	B73 24 h	4.78331	10.5072	1.13529	1			GRMZM2G115698	1.73528
GRMZM2G129815	NA	sigma factor binding protein	B73 0 h	B73 24 h	7.175	2.8826	-1.31561	1			GRMZM2G480106	-1.10227
GRMZM2G145568	NA	lob domain-containing protein 1-like	B73 0 h	B73 24 h	1.55291	0.415359	-1.90254	1			GRMZM2G138370	-2.53487
GRMZM2G123107	GO:0005975GO:0004553	beta- -glucanase	B73 0 h	B73 24 h	7.92693	0.504511	-3.97381	1			GRMZM2G125441	2.29976
AC233899.1_FG005	GO:0050825GO:0042309GO:0050826	NA	B73 0 h	B73 24 h	3.48859	1.73467	-1.00798	1			GRMZM2G161472	-1.04103
GRMZM2G428040	NA	transcription activator-related protein	B73 0 h	B73 24 h	0.211526	1.27582	2.59253	1			GRMZM2G159641	-1.23242
GRMZM5G891656	NA	NA	B73 0 h	B73 24 h	7.7644	0.432826	-4.16502	1			GRMZM2G026143	-1.11098
GRMZM5G841893	NA	3-hydroxybenzoate 6-hydroxylase 1-like	B73 0 h	B73 24 h	3.26428	0.469828	-2.79656	1			GRMZM2G092146	-3.25853
GRMZM5G855994	NA	u-box domain-containing protein 21-like	B73 0 h	B73 24 h	1.08341	0.445465	-1.2822	1			GRMZM2G407631	1.33858
GRMZM2G057672	NA	protein	B73 0 h	B73 24 h	19.0151	9.42169	-1.01309	1			GRMZM2G085246	1.02317
GRMZM2G014240	GO:0016020GO:0015992GO:0009678GO:0004427	vacuolar proton-inorganic pyrophosphatase	B73 0 h	B73 24 h	59.7922	28.6816	-1.05983	1			GRMZM2G082520	1.09822
GRMZM2G099363	GO:0008171	caffeoyl 3-o-methyltransferase	B73 0 h	B73 24 h	22.7235	9.77922	-1.2164	1			GRMZM2G125813	-1.96733
GRMZM2G074611	NA	dirigent-like protein	B73 0 h	B73 24 h	26.3996	7.72431	-1.77304	1			GRMZM2G178645	-2.15773
GRMZM2G171395	GO:0045449GO:0003677	7 protein	B73 0 h	B73 24 h	8.126	1.61211	-2.3336	1			GRMZM2G112402	-1.27344
GRMZM2G426678	NA	NA	B73 0 h	B73 24 h	0.90096	0.311466	-1.53239	1			GRMZM2G024996	1.06725
GRMZM2G420619	NA	uncharacterized protein LOC100277853	B73 0 h	B73 24 h	0.466306	2.14935	2.20455	1			AC233955.1_FG008	-1.79318
GRMZM5G890783	NA	uncharacterized protein LOC100279463	B73 0 h	B73 24 h	0	13.0952	BD	BD			GRMZM2G361256	-1.27306
GRMZM2G115698	NA	uncharacterized protein LOC100216778	B73 0 h	B73 24 h	0.59982	1.99706	1.73528	1			ATPI	1.67148
GRMZM2G480106	GO:0008270GO:0005515	zinc c3hc4 type family protein	B73 0 h	B73 24 h	2.65583	1.23704	-1.10227	1			RPOA	1.50619
GRMZM2G138370	NA	vq motif family protein	B73 0 h	B73 24 h	6.87052	1.18555	-2.53487	1			RPL14	1.35267
GRMZM2G125441	GO:0003735GO:0016020GO:0051260GO:0006412GO:0005840	meiosis 5	B73 0 h	B73 24 h	0.173149	0.852545	2.29976	1			GRMZM5G853305	1.01314
GRMZM2G161472	GO:0004497GO:0020037GO:0009055	ent-kaurene oxidase	B73 0 h	B73 24 h	2.80867	1.36496	-1.04103	1			GRMZM5G838396	1.69274
GRMZM2G159641	GO:0016747GO:0008152GO:0016491	3 -n-debenzoyl-2 -deoxytaxol n-benzoyltransferase-like	B73 0 h	B73 24 h	1.7914	0.762424	-1.23242	1			GRMZM6G880411	-1.43617
GRMZM2G026143	NA	hypothetical protein	B73 0 h	B73 24 h	100.709	46.626	-1.11098	1			GRMZM6G441368	-1.06597
GRMZM2G092146	NA	uncharacterized protein LOC100275352	B73 0 h	B73 24 h	4.3807	0.457749	-3.25853	1
GRMZM2G407631	GO:0003700GO:0006355GO:0046983GO:0005634GO:0043565	NA	B73 0 h	B73 24 h	6.03486	15.2623	1.33858	1
GRMZM2G085246	GO:0004674GO:0006468GO:0005524GO:0005515GO:0004713	protein strubbelig-receptor family 3-like	B73 0 h	B73 24 h	6.86323	13.9487	1.02317	1
GRMZM2G082520	GO:0005576GO:0019953	beta-expansin 1a precursor	B73 0 h	B73 24 h	1.12259	2.40335	1.09822	1
GRMZM2G125813	NA	hypothetical protein	B73 0 h	B73 24 h	2.34517	0.599719	-1.96733	1
GRMZM2G178645	GO:0017111GO:0005524	aaa-type atpase	B73 0 h	B73 24 h	146.245	32.7747	-2.15773	1
GRMZM2G112402	NA	NA	B73 0 h	B73 24 h	1.42068	0.587697	-1.27344	1
GRMZM2G024996	GO:0051260GO:0016021GO:0007186GO:0004930	NA	B73 0 h	B73 24 h	18.8801	39.5622	1.06725	1
AC233955.1_FG008	NA	NA	B73 0 h	B73 24 h	0.864299	0.249381	-1.79318	1
GRMZM2G361256	GO:0016021GO:0006810GO:0042626GO:0005524	abc transporter c family member 3-like	B73 0 h	B73 24 h	9.04865	3.74416	-1.27306	1
ATPI	NA	NA	B73 0 h	B73 24 h	1.01044	3.21866	1.67148	1
RPOA	NA	NA	B73 0 h	B73 24 h	0.678417	1.9271	1.50619	1
RPL14	NA	NA	B73 0 h	B73 24 h	3.20596	8.1875	1.35267	1
GRMZM5G853305	NA	ribosomal protein l16	B73 0 h	B73 24 h	8.57402	17.3049	1.01314	1
GRMZM5G838396	NA	ribosomal protein s3	B73 0 h	B73 24 h	3.24639	10.4946	1.69274	1
GRMZM6G880411	NA	NA	B73 0 h	B73 24 h	4.07917	1.50744	-1.43617	1
GRMZM6G186438	NA	NA	B73 0 h	B73 24 h	0.834744	0	BD	BD
GRMZM6G441368	NA	NA	B73 0 h	B73 24 h	4.303	2.05534	-1.06597	1

## Sheet: Mo17 6 h
Table S3.Differentially expressed genes in response to R. padi feeding in B73 and Mo17											log2(fold_change)
Mo17 0 h:No aphid treatment on Mo17 ,Mo17 6 h: Aphid treatment Mo17 for 6 h; NA：no annotation.BD: numerator or denominator is below of detection										GRMZM2G055698	-1.65835
gene	GO term	Description	sample_1	sample_2	value_1	value_2	log2(fold_change)			GRMZM2G030567	-1.05998
GRMZM2G055698	GO:0016021	membrane protein	Mo17 0 h	Mo17 6 h	2.33823	0.740756	-1.65835	1		GRMZM2G099454	1.08074
GRMZM2G030567	NA	hypothetical protein SORBIDRAFT_01g049390	Mo17 0 h	Mo17 6 h	3.82485	1.83454	-1.05998	1		GRMZM2G018579	-1.38196
GRMZM2G099454	GO:0004568GO:0006032GO:0016998	basic endochitinase c precursor	Mo17 0 h	Mo17 6 h	1.62533	3.43778	1.08074	1		GRMZM2G417835	2.77368
GRMZM2G018579	NA	protein	Mo17 0 h	Mo17 6 h	15.9681	6.12693	-1.38196	1		GRMZM5G838098	1.49033
GRMZM2G417835	GO:0016021GO:0007186GO:0004937	vq motif family protein	Mo17 0 h	Mo17 6 h	0.13027	0.890852	2.77368	1		GRMZM5G815358	-1.27897
GRMZM5G838098	NA	protein tify 10a-like	Mo17 0 h	Mo17 6 h	0.965649	2.71302	1.49033	1		GRMZM2G055101	-1.06425
GRMZM5G815358	NA	uncharacterized protein LOC100274071	Mo17 0 h	Mo17 6 h	38.8951	16.0282	-1.27897	1		GRMZM2G013430	1.06661
GRMZM2G055101	GO:0005975GO:0004553	endo- -beta-xylanase c	Mo17 0 h	Mo17 6 h	1.35022	0.645704	-1.06425	1		GRMZM2G155242	1.2726
GRMZM2G013430	GO:0005737GO:0006535GO:0050825GO:0042309GO:0050826GO:0009001	serine acetyltransferase mitochondrial	Mo17 0 h	Mo17 6 h	0.988507	2.07043	1.06661	1		GRMZM2G012758	1.06455
GRMZM2G155242	GO:0004512GO:0006021GO:0005488GO:0008654	inositol-3-phosphate synthase	Mo17 0 h	Mo17 6 h	5.01818	12.1237	1.2726	1		GRMZM2G149647	1.60209
GRMZM2G012758	GO:0005975GO:0004553	glucan endo- -beta-glucosidase 7-like	Mo17 0 h	Mo17 6 h	11.6166	24.2963	1.06455	1		RPS20	1.03609
GRMZM2G149647	NA	heat-shock protein	Mo17 0 h	Mo17 6 h	1.11351	3.38041	1.60209	1		GRMZM2G341309	1.87857
RPS20	NA	NA	Mo17 0 h	Mo17 6 h	7.31172	14.9939	1.03609	1		GRMZM2G703561	-1.98438
GRMZM2G341309	NA	embryogenesis transmembrane	Mo17 0 h	Mo17 6 h	0.286699	1.05422	1.87857	1		GRMZM2G110000	1.05445
GRMZM2G703561	NA	NA	Mo17 0 h	Mo17 6 h	1.4095	0.356212	-1.98438	1		TS2	1.28478
GRMZM2G110000	GO:0005576	uncharacterized protein LOC100502280 precursor	Mo17 0 h	Mo17 6 h	0.897006	1.86302	1.05445	1		GRMZM2G313934	1.42556
TS2	NA	NA	Mo17 0 h	Mo17 6 h	0.938913	2.28762	1.28478	1		GRMZM2G318652	-1.01506
GRMZM2G313934	NA	uncharacterized protein LOC100501916	Mo17 0 h	Mo17 6 h	1.71982	4.61977	1.42556	1		GRMZM2G046297	1.24096
GRMZM2G318652	GO:0050825GO:0042309GO:0050826	sigma factor binding protein	Mo17 0 h	Mo17 6 h	1.22841	0.607826	-1.01506	1		GRMZM5G815369	-1.36426
GRMZM2G046297	GO:0004674GO:0006468GO:0004713GO:0005524	serine threonine-protein kinase at5g01020-like	Mo17 0 h	Mo17 6 h	1.65849	3.91994	1.24096	1		GRMZM2G336824	-1.68389
GRMZM5G815369	NA	gpi-anchored wall transfer protein	Mo17 0 h	Mo17 6 h	11.0952	4.30973	-1.36426	1		GRMZM2G179792	1.36305
GRMZM2G336824	GO:0046983GO:0008171	o-methyltransferase zrp4	Mo17 0 h	Mo17 6 h	1.06348	0.330998	-1.68389	1		GRMZM2G703641	-1.25839
GRMZM2G179792	GO:0004630GO:0016020GO:0046470GO:0005509	phospholipase d	Mo17 0 h	Mo17 6 h	0.840927	2.1631	1.36305	1		GRMZM2G025190	1.12209
GRMZM2G703641	NA	NA	Mo17 0 h	Mo17 6 h	15.2812	6.38774	-1.25839	1		GRMZM2G099467	2.42105
GRMZM2G025190	GO:0005737GO:0004364GO:0008152	probable glutathione s-transferase gstu6-like	Mo17 0 h	Mo17 6 h	8.34161	18.1566	1.12209	1		GRMZM2G026147	-1.09099
GRMZM2G099467	GO:0005506GO:0016491	2og-fe oxygenase family expressed	Mo17 0 h	Mo17 6 h	1.77208	9.49057	2.42105	1		GRMZM2G572198	-1.43588
GRMZM2G026147	GO:0005576GO:0019953	expansin-like 3 precursor	Mo17 0 h	Mo17 6 h	19.945	9.36298	-1.09099	1		GRMZM2G154580	1.18648
GRMZM2G572198	NA	hypothetical protein rf1-C2-g14	Mo17 0 h	Mo17 6 h	4.49004	1.65961	-1.43588	1		GRMZM2G368632	2.00571
GRMZM2G154580	NA	co-like protein	Mo17 0 h	Mo17 6 h	0.761905	1.73407	1.18648	1		AC177905.2_FG003	-1.27652
GRMZM2G368632	NA	cysteine-rich receptor-like protein kinase 20-like	Mo17 0 h	Mo17 6 h	0.228921	0.919317	2.00571	1		GRMZM5G811095	1.23381
AC177905.2_FG003	NA	NA	Mo17 0 h	Mo17 6 h	2.9232	1.20667	-1.27652	1		GRMZM2G100381	-1.12583
GRMZM5G811095	NA	synaptic vesicle 2-related protein	Mo17 0 h	Mo17 6 h	6.08515	14.3115	1.23381	1		GRMZM2G428216	-1.4237
GRMZM2G100381	NA	hypothetical protein	Mo17 0 h	Mo17 6 h	2.78224	1.27493	-1.12583	1		GRMZM2G423472	1.04244
GRMZM2G428216	NA	uncharacterized protein LOC100276732	Mo17 0 h	Mo17 6 h	273.589	101.982	-1.4237	1		GRMZM2G037265	-1.05868
GRMZM2G423472	GO:0016021GO:0016192	vesicle-associated membrane	Mo17 0 h	Mo17 6 h	1.10988	2.28602	1.04244	1		GRMZM2G050177	-1.10687
GRMZM2G037265	NA	alkaline alpha-galactosidase seed imbibition protein	Mo17 0 h	Mo17 6 h	66.7809	32.0596	-1.05868	1		GRMZM2G533147	-1.02771
GRMZM2G050177	NA	alkaline alpha-galactosidase seed imbibition protein	Mo17 0 h	Mo17 6 h	14.5718	6.7657	-1.10687	1		GRMZM2G061791	1.19503
GRMZM2G533147	NA	uncharacterized protein LOC100384145	Mo17 0 h	Mo17 6 h	30.3349	14.8789	-1.02771	1		GRMZM2G059129	1.433
GRMZM2G061791	NA	NA	Mo17 0 h	Mo17 6 h	0.391291	0.895859	1.19503	1		GRMZM2G096585	1.08263
GRMZM2G059129	GO:0006071GO:0006629GO:0008889	probable glycerophosphoryl diester phosphodiesterase 2-like	Mo17 0 h	Mo17 6 h	2.10103	5.67296	1.433	1		GRMZM2G309731	-1.36798
GRMZM2G096585	GO:0006457	70 kda peptidyl-prolyl isomerase-like	Mo17 0 h	Mo17 6 h	19.5224	41.3463	1.08263	1		GRMZM2G477872	1.0106
GRMZM2G309731	GO:0003700GO:0006355	ethylene-responsive transcription factor	Mo17 0 h	Mo17 6 h	4.27584	1.65661	-1.36798	1		GRMZM2G141607	-1.61784
GRMZM2G477872	GO:0016020GO:0016887GO:0005524	pleiotropic drug resistance protein 2-like	Mo17 0 h	Mo17 6 h	1.0188	2.05264	1.0106	1		GRMZM2G131205	1.6454
GRMZM2G141607	GO:0009239GO:0005488GO:0008667	3-ketoacyl- reductase	Mo17 0 h	Mo17 6 h	1.74996	0.570177	-1.61784	1		GRMZM2G324999	2.35803
GRMZM2G131205	GO:0003854GO:0050662GO:0006694	cinnamoyl- reductase	Mo17 0 h	Mo17 6 h	5.04696	15.7886	1.6454	1		GRMZM5G826174	1.04563
GRMZM2G324999	GO:0003700GO:0043565GO:0005634GO:0045449	wrky69 - superfamily of tfs having wrky and zinc finger domains	Mo17 0 h	Mo17 6 h	0.342934	1.75812	2.35803	1		GRMZM2G144782	-1.11747
GRMZM5G826174	NA	hypothetical protein	Mo17 0 h	Mo17 6 h	1.68856	3.48564	1.04563	1		GRMZM2G130904	1.48988
GRMZM2G144782	GO:0008270GO:0005515	ring finger and chy zinc finger domain-containing protein 1	Mo17 0 h	Mo17 6 h	145.559	67.0884	-1.11747	1		GRMZM2G162505	4.13595
GRMZM2G130904	GO:0004601GO:0006979GO:0020037GO:0009055	peroxidase n-like	Mo17 0 h	Mo17 6 h	0.376376	1.05711	1.48988	1		GRMZM5G805732	2.02963
GRMZM2G162505	GO:0004568GO:0006032	chitinase 2-like	Mo17 0 h	Mo17 6 h	0.492076	8.6512	4.13595	1		GRMZM2G021055	1.32424
GRMZM5G805732	NA	cationic amino acid transporter	Mo17 0 h	Mo17 6 h	0.53335	2.17767	2.02963	1		GRMZM2G177947	-1.02236
GRMZM2G021055	GO:0015297GO:0016020GO:0006855GO:0015238	protein transparent testa 12-like	Mo17 0 h	Mo17 6 h	0.421456	1.05533	1.32424	1		GRMZM2G039639	1.21867
GRMZM2G177947	GO:0004743GO:0000287GO:0006096GO:0030955	protein	Mo17 0 h	Mo17 6 h	0.953533	0.469434	-1.02236	1		GRMZM2G363813	2.01583
GRMZM2G039639	NA	pathogenesis-related thaumatin-like protein	Mo17 0 h	Mo17 6 h	12.0842	28.1239	1.21867	1		GRMZM2G059964	1.762
GRMZM2G363813	GO:0003824	hipl1 protein	Mo17 0 h	Mo17 6 h	2.01763	8.15953	2.01583	1		GRMZM2G090043	1.47957
GRMZM2G059964	NA	cortical cell-delineating protein precursor	Mo17 0 h	Mo17 6 h	4.13676	14.0306	1.762	1		GRMZM2G301089	1.08513
GRMZM2G090043	NA	hypothetical protein	Mo17 0 h	Mo17 6 h	1.08726	3.03199	1.47957	1		GRMZM2G010034	1.14483
GRMZM2G301089	GO:0005634GO:0045449GO:0030528	transcription factor bhlh92	Mo17 0 h	Mo17 6 h	1.57118	3.33335	1.08513	1		GRMZM2G099305	1.32098
GRMZM2G010034	NA	protein	Mo17 0 h	Mo17 6 h	97.0592	214.617	1.14483	1		GRMZM2G420108	-1.11153
GRMZM2G099305	GO:0008080GO:0008152	probable n-acetyltransferase hookless 1	Mo17 0 h	Mo17 6 h	13.1106	32.755	1.32098	1		GRMZM2G029385	2.01493
GRMZM2G420108	NA	NA	Mo17 0 h	Mo17 6 h	4.07171	1.8844	-1.11153	1		GRMZM2G168833	1.0383
GRMZM2G029385	GO:0031072	mitochondrial import inner membrane translocase subunit tim14	Mo17 0 h	Mo17 6 h	0.707202	2.85824	2.01493	1		GRMZM2G151249	1.82908
GRMZM2G168833	GO:0008289GO:0006869	lipid binding protein	Mo17 0 h	Mo17 6 h	1.50942	3.10005	1.0383	1		GRMZM5G865162	-1.2558
GRMZM2G151249	GO:0048046GO:0030145GO:0045735	germin-like protein subfamily t member 1	Mo17 0 h	Mo17 6 h	0.594793	2.11336	1.82908	1		GRMZM2G159353	1.29626
GRMZM5G865162	NA	uncharacterized protein LOC100384854	Mo17 0 h	Mo17 6 h	75.7311	31.7132	-1.2558	1		GRMZM2G100020	-1.10497
GRMZM2G159353	GO:0004497GO:0020037GO:0009055	cytochrome p450	Mo17 0 h	Mo17 6 h	0.540652	1.3278	1.29626	1		GRMZM2G325462	1.61976
GRMZM2G100020	NA	protein brevis radix-like	Mo17 0 h	Mo17 6 h	1.26155	0.586511	-1.10497	1		GRMZM2G059428	1.13343
GRMZM2G325462	NA	uncharacterized protein LOC100304120	Mo17 0 h	Mo17 6 h	1.17777	3.61958	1.61976	1		GRMZM2G062946	1.41545
GRMZM2G059428	GO:0045449GO:0003677	nac domain ipr003441	Mo17 0 h	Mo17 6 h	1.36158	2.98702	1.13343	1		GRMZM5G849919	1.53072
GRMZM2G062946	GO:0004497GO:0020037GO:0009055	cytochrome p450 family expressed	Mo17 0 h	Mo17 6 h	0.638044	1.70193	1.41545	1		GRMZM2G178852	1.05988
GRMZM5G849919	NA	uncharacterized protein LOC100501809	Mo17 0 h	Mo17 6 h	0.308204	0.890494	1.53072	1		GRMZM2G153920	1.51031
GRMZM2G178852	GO:0050825GO:0042309GO:0050826	uncharacterized protein LOC100277616	Mo17 0 h	Mo17 6 h	0.653669	1.36274	1.05988	1		GRMZM2G139852	-1.66207
GRMZM2G380789	GO:0016021	heptahelical protein 4	Mo17 0 h	Mo17 6 h	0	0.772956	BD	BD		GRMZM5G818431	1.03301
GRMZM2G153920	GO:0022891GO:0016021GO:0055085	sorbitol transporter	Mo17 0 h	Mo17 6 h	1.67006	4.75752	1.51031	1		GRMZM2G077942	1.13974
GRMZM2G139852	NA	integral membrane family protein	Mo17 0 h	Mo17 6 h	1.17637	0.371714	-1.66207	1		AC177947.2_FG003	-1.38687
GRMZM5G818431	NA	atp binding	Mo17 0 h	Mo17 6 h	4.09613	8.38187	1.03301	1		GRMZM2G149636	1.41172
GRMZM2G077942	GO:0003779GO:0005622	actin-depolymerizing factor 5	Mo17 0 h	Mo17 6 h	25.6743	56.571	1.13974	1		GRMZM2G042253	-1.25474
AC177947.2_FG003	NA	NA	Mo17 0 h	Mo17 6 h	1.95966	0.749362	-1.38687	1		GRMZM2G321033	1.52037
GRMZM2G149636	GO:0006633GO:0016020GO:0008415	3-ketoacyl- synthase 1	Mo17 0 h	Mo17 6 h	7.37233	19.6144	1.41172	1		GRMZM2G102483	1.10906
GRMZM2G042253	GO:0005737GO:0006457GO:0005524GO:0005515	ru large subunit-binding protein subunit chloroplastic-like	Mo17 0 h	Mo17 6 h	57.593	24.1354	-1.25474	1		GRMZM2G136513	1.13635
GRMZM2G321033	GO:0004497GO:0020037GO:0009055	cytochrome p450 family expressed	Mo17 0 h	Mo17 6 h	0.440711	1.26425	1.52037	1		GRMZM5G883632	-1.06668
GRMZM2G102483	NA	39 kda ef-hand containing expressed	Mo17 0 h	Mo17 6 h	2.3792	5.13206	1.10906	1		GRMZM2G043878	2.47032
GRMZM2G136513	GO:0006915GO:0017111GO:0005515GO:0005524	nb-arc domain containing expressed	Mo17 0 h	Mo17 6 h	0.52422	1.15236	1.13635	1		GRMZM2G338037	1.37713
GRMZM5G883632	NA	protein faf- chloroplastic-like	Mo17 0 h	Mo17 6 h	2.24596	1.07226	-1.06668	1		GRMZM2G010909	1.243
GRMZM2G043878	NA	33-kda secretory protein	Mo17 0 h	Mo17 6 h	0.676128	3.74689	2.47032	1		GRMZM2G089720	2.07047
GRMZM2G338037	NA	protein	Mo17 0 h	Mo17 6 h	1.71718	4.46038	1.37713	1		GRMZM2G473036	1.241
GRMZM2G010909	NA	wound-induced protein 1-like	Mo17 0 h	Mo17 6 h	7.66258	18.1365	1.243	1		GRMZM2G075502	1.53027
GRMZM2G089720	NA	upf0481 protein at3g47200-like	Mo17 0 h	Mo17 6 h	0.189944	0.797807	2.07047	1		GRMZM2G003138	1.03973
GRMZM2G473036	NA	NA	Mo17 0 h	Mo17 6 h	1.07138	2.53234	1.241	1		GRMZM2G396212	1.2374
GRMZM2G075502	GO:0006334GO:0050826GO:0030001GO:0042309GO:0000786GO:0050825GO:0046872GO:0003677	copper chaperone	Mo17 0 h	Mo17 6 h	31.8279	91.9319	1.53027	1		GRMZM2G107499	1.14557
GRMZM2G003138	GO:0006633GO:0016020GO:0008415	beta-ketoacyl-coa synthase family protein	Mo17 0 h	Mo17 6 h	2.43663	5.00933	1.03973	1		GRMZM5G862467	-1.29481
GRMZM2G396212	GO:0003849GO:0009073	3-deoxy-d-arabino heptulosonate-7-phosphate synthase	Mo17 0 h	Mo17 6 h	0.436892	1.03007	1.2374	1		GRMZM5G867121	1.01243
GRMZM2G107499	NA	dentin sialophospho protein	Mo17 0 h	Mo17 6 h	9.84885	21.789	1.14557	1		GRMZM2G052344	1.1999
GRMZM5G862467	NA	mps one binder kinase activator-like 1a	Mo17 0 h	Mo17 6 h	2.76356	1.1264	-1.29481	1		GRMZM2G342246	-1.25249
GRMZM5G867121	NA	hypothetical protein SORBIDRAFT_01g030610	Mo17 0 h	Mo17 6 h	1.11345	2.24617	1.01243	1		GRMZM2G058149	1.25104
GRMZM2G052344	GO:0005634GO:0008270GO:0003723GO:0005515GO:0006364	nep1-interacting protein 2	Mo17 0 h	Mo17 6 h	2.38945	5.48911	1.1999	1		GRMZM2G383631	-1.30203
GRMZM2G342246	GO:0005576GO:0019953	beta-expansin 1a precursor	Mo17 0 h	Mo17 6 h	3.30546	1.38738	-1.25249	1		GRMZM2G401848	1.78269
GRMZM2G058149	GO:0004806GO:0006629	triacylglycerol lipase like protein	Mo17 0 h	Mo17 6 h	0.603611	1.43668	1.25104	1		GRMZM2G172450	-1.25235
GRMZM2G383631	NA	NA	Mo17 0 h	Mo17 6 h	2.81466	1.1415	-1.30203	1		GRMZM2G130232	-1.587
GRMZM2G401848	GO:0003755	peptidyl-prolyl cis-trans isomerase	Mo17 0 h	Mo17 6 h	0.584347	2.01055	1.78269	1		GRMZM2G703772	-1.01857
GRMZM2G172450	NA	uncharacterized protein LOC100193017	Mo17 0 h	Mo17 6 h	2.56729	1.07765	-1.25235	1		GRMZM2G093736	1.06895
GRMZM2G130232	NA	cold regulated protein 27	Mo17 0 h	Mo17 6 h	6.0011	1.99755	-1.587	1		GRMZM2G402631	1.76045
GRMZM2G703772	NA	NA	Mo17 0 h	Mo17 6 h	12.4249	6.13302	-1.01857	1		GRMZM5G893912	2.43869
GRMZM2G093736	GO:0004674GO:0006468GO:0005529GO:0004713GO:0005524	l-type lectin-domain containing receptor kinase -like	Mo17 0 h	Mo17 6 h	1.11803	2.34552	1.06895	1		GRMZM2G310947	1.61392
[truncated: 749 more rows]

## Sheet: Mo17 24 h
Table S3. Differentially expressed genes in response to R. padi feeding in B73 and Mo17											log2(fold_change)
[truncated: 303 more rows]

[truncated: 10 more sheets: up-regulated in B73 6 h, up-regulated in B73 24 h, up-regulated in Mo17 6 h, up-regulated in Mo17 24 h, down-regulated in B73 6h, down-regulated in B73 24 h, down-regulated in Mo17 6 h, down-regulated in Mo17 24 h, B73 Mo17 6 h, B73 Mo17 24 h]
