# Supplementary material for: Transcriptomics and Alternative Splicing Analyses Reveal Large Differences between Maize Lines B73 and Mo17 in Response to Aphid Rhopalosiphum padi Infestation
Source: Front Plant Sci. 2017 Oct 10;8:1738. doi: 10.3389/fpls.2017.01738 (PMC5641392; doi:10.3389/fpls.2017.01738)
Supplement: Supplementary file 4 [file Table4.XLSX]

## Sheet:  B73 all
Table S4. Overview of gene expression levels and the enriched pathways in B73 and Mo17 after R. padi feeding
	FPKM 0 h	FPKM 6 h	FPKM 24 h
GRMZM2G055698	12.1189	4.75237	11.0484
GRMZM2G030567	3.27985	1.21058	3.41518
GRMZM2G092813	6.53338	14.4376	11.1913
GRMZM2G018579	21.8294	10.5734	21.0331
GRMZM2G132367	5.47857	2.65926	4.55512
GRMZM2G075712	22.5554	11.0549	11.9586
GRMZM2G331638	1.20792	0.334199	0.447146
GRMZM2G180452	1.21952	0.588337	0.814556
GRMZM2G001079	2.36128	1.17368	1.54152
AC208201.3_FG003	3.99423	1.11087	1.00623
GRMZM2G112538	13.4866	28.3658	26.1887
GRMZM2G318652	8.20993	3.47717	3.49167
GRMZM2G107597	0.945812	0.442483	1.01376
GRMZM2G038153	1.19275	3.50145	2.52334
GRMZM2G442387	5.35915	2.65643	3.89112
GRMZM2G311036	6.38674	1.27099	3.12232
GRMZM2G336824	4.06363	0.821544	2.79679
GRMZM2G135913	1.36585	0.500045	0.771259
GRMZM2G025190	5.73089	19.9936	3.19525
GRMZM2G053720	47.871	22.6873	38.2245
GRMZM5G846082	14.8834	30.1352	14.7595
GRMZM5G855014	0	1.36839	0.497174
GRMZM2G428216	983.799	491.038	689.712
GRMZM2G024927	0.630867	1.35618	0.58547
GRMZM2G037265	71.5048	30.6073	57.9526
GRMZM2G050177	39.9594	17.9422	27.9872
GRMZM2G309731	4.70656	2.11548	2.92058
GRMZM2G101245	6.2652	2.33569	3.44706
GRMZM2G401147	22.2803	9.34444	16.678
GRMZM2G450498	81.4459	26.9281	25.6549
AC212023.4_FG004	222.816	468.319	332.83
GRMZM2G154090	0.239003	1.04557	0.479514
GRMZM5G827939	1.17746	12.6069	4.77573
GRMZM2G162505	2.06327	8.9164	2.51668
GRMZM2G081554	0.364124	1.16787	0.553085
GRMZM2G138455	1.10844	0.544208	1.10278
GRMZM2G171118	1.8274	4.72569	1.95473
GRMZM5G859316	17.8224	6.12069	5.42404
GRMZM5G872578	2.36134	0.97677	0.90427
GRMZM2G341410	1.26651	0.5234	1.02603
GRMZM2G149219	4.06218	0.998357	0.765428
GRMZM2G143142	0	1.47512	0.145721
GRMZM2G090043	1.79164	11.1589	3.22091
GRMZM2G010034	104.093	219.783	158.794
GRMZM2G004036	0.473781	4.64313	1.66986
GRMZM2G464393	2.21008	1.03877	0.928374
GRMZM2G380789	0.0796325	1.14939	0.232993
GRMZM2G003506	1.97347	0.833752	0.876516
GRMZM2G116902	0.54042	2.08032	0.433122
GRMZM2G321033	0.889747	0.390121	0.17877
GRMZM2G377647	2.58959	1.24994	1.31591
GRMZM2G305526	2.85736	0.173362	0.748139
GRMZM2G043878	0.434797	3.1589	0.805984
GRMZM2G338037	0.459146	1.78216	1.28393
GRMZM2G053669	91.5262	200.284	127.32
GRMZM2G327199	0	4.84134	0
GRMZM2G073969	8.44278	18.3919	10.2209
GRMZM5G862467	6.41147	2.10836	3.70284
GRMZM2G125241	2.97875	1.0976	1.53993
GRMZM2G028821	21.9374	44.5722	61.7892
GRMZM2G373607	0.38509	1.47405	0.412484
GRMZM2G176595	1.67894	4.46126	3.70723
GRMZM2G344279	0	1.06424	0.178649
GRMZM2G179528	3.93562	9.48112	3.68746
GRMZM2G371462	17.1911	4.23956	15.7606
GRMZM2G130232	7.97763	3.57439	7.89382
GRMZM2G004572	1.93596	0.637634	0.947882
GRMZM2G136372	17.7075	8.6253	0.848256
GRMZM2G392791	11.4913	4.93345	7.88584
GRMZM5G893912	13.6948	4.99599	2.9385
GRMZM5G840852	0.262003	0.828602	0.724974
GRMZM2G059138	1.90184	0.439998	2.09129
GRMZM2G161245	3.38328	1.38145	0.941551
GRMZM2G536825	3.51186	1.45287	1.78275
GRMZM2G466563	0.703669	1.56884	0.987791
GRMZM2G129266	14.688	31.5713	17.4213
GRMZM2G350225	14.6749	7.31785	10.5568
GRMZM2G009735	10.6622	3.66951	7.29143
GRMZM2G001764	1.72461	0.780712	1.61792
GRMZM5G891371	0.191896	5.83183	7.97984
GRMZM2G060742	6.43356	13.5736	5.78092
GRMZM2G164761	0	0.99544	0.247968
GRMZM2G324390	0.411718	1.12395	0.497616
GRMZM2G145412	3.92976	1.63112	2.40267
GRMZM2G105189	5.93818	13.8779	5.30866
GRMZM2G120621	0.398996	1.21532	0.587448
GRMZM2G129540	1.42033	0.628724	2.34788
GRMZM2G118172	29.6285	4.81047	5.08989
GRMZM2G341959	0.818448	0.16173	0.165283
GRMZM2G467893	2.25888	0.745274	0.857976
GRMZM2G075974	11.1389	4.31092	6.03265
GRMZM2G457346	2.21099	0.736303	1.81052
GRMZM2G054361	4.45257	10.7476	6.75311
GRMZM2G049349	13.3531	27.1234	6.58522
GRMZM2G039278	3.11763	7.08264	2.34638
GRMZM2G091578	1.03703	2.24438	1.4772
GRMZM2G427697	7.54472	3.5121	9.28914
AC235547.1_FG005	9.53478	4.12054	4.0239
GRMZM2G006047	2.29921	0.494361	0.849812
GRMZM2G015892	11.5449	5.51355	10.0587
AC206201.3_FG004	54.0937	18.5306	43.8431
GRMZM2G138382	10.1632	3.38488	6.19148
GRMZM2G340257	1.32259	0.553962	0.769777
AC191575.2_FG001	0.399152	2.57781	1.2174
GRMZM2G366681	35.4438	16.3343	33.5502
GRMZM2G381441	2.34788	0.333399	0.958923
GRMZM2G005207	0.878561	0.203077	1.5609
AC202107.3_FG001	6.34868	3.15105	8.01288
GRMZM2G044317	6.71159	2.31378	4.7944
GRMZM2G031624	0.27962	1.19748	0.300719
GRMZM2G048175	0.723758	1.97663	1.81793
GRMZM2G406108	1.8476	0.840434	1.20272
SPP2	8.66707	4.28225	3.81841
GRMZM5G871827	1.44875	0.467724	1.04438
GRMZM2G148441	1.56504	0.758491	0.997516
GRMZM5G897005	0.89726	2.0748	2.64887
GRMZM2G177203	0.57697	2.84224	1.31413
GRMZM2G159811	2.664	0.495231	0.749417
GRMZM2G034206	4.67959	10.8682	12.617
GRMZM2G046583	8.03761	3.12847	5.1494
AC233888.1_FG001	2.29972	6.34071	4.91983
GRMZM2G043813	0.474844	0.956956	1.11741
GRMZM2G397684	3.15699	1.20122	0.815103
GRMZM2G098676	0.928939	1.92018	1.09249
GRMZM2G077036	19.8134	9.83688	17.8714
GRMZM2G405662	5.85884	2.73175	4.0175
GRMZM2G177340	4.00177	1.28994	1.47973
GRMZM2G173724	0.185561	1.63882	0.559932
GRMZM2G173742	0.588763	1.43108	0.577127
AC152495.1_FG017	0.982734	3.037	2.55514
GRMZM2G003762	964.517	2042.64	1161.44
GRMZM2G180596	4.15322	2.05715	2.6916
GRMZM5G831224	4.74356	2.02514	1.18331
GRMZM2G056697	0.103158	1.08331	0.49906
GRMZM2G336859	0.881977	0	0.573308
GRMZM2G049930	0.486766	1.14205	0.115866
GRMZM2G407495	7.72059	23.2298	16.1013
GRMZM2G148316	0	1.20052	0.683016
TPS10	3.17993	0.509448	1.80666
GRMZM2G165757	2.87177	0.919157	1.97402
GRMZM2G332423	0.915181	0	0.115616
GRMZM2G066961	52.3384	16.3867	35.2877
GRMZM2G087809	2.63908	0.614993	3.70384
GRMZM2G005939	18.3913	8.48006	21.0968
GRMZM2G005633	2.37799	0.211772	1.01191
GRMZM2G031660	17.8552	8.75179	14.6518
H4C7	4.5738	2.46459	4.75316
GRMZM2G181030	2.76025	0.861149	3.0421
GRMZM2G006212	0.370815	1.03544	0.360775
GRMZM5G802365	0.805476	0.364847	0.993728
GRMZM2G474039	0.451313	15.3552	1.08369
GRMZM5G882427	1.85481	0.905569	1.33278
GRMZM2G045849	1.01021	0.414867	0.780413
GRMZM2G093526	23.2804	9.90215	12.9562
GRMZM2G477063	1.48085	0.190247	0.528401
GRMZM2G074743	3.66699	0.803243	0.146102
GRMZM2G038722	1.2837	0.416046	0.247082
GRMZM2G163067	10.2959	4.65764	4.75644
GRMZM2G066489	2.18665	5.49892	2.12539
GRMZM2G050234	1.21504	2.86575	2.96029
GRMZM2G045398	1.27194	0.417793	0.680921
GRMZM2G120016	4.38362	16.9499	0.364589
GRMZM2G048366	0.459375	1.16384	1.07071
GRMZM2G051943	9.90135	4.67254	5.34507
GRMZM2G112072	1.15181	0.314176	0.45606
GRMZM2G135387	1.00288	0.230694	0.0758517
AC208221.3_FG002	1.01293	20.1457	35.8602
GRMZM2G071996	11.0479	31.5257	25.2875
GRMZM2G028640	0.626461	12.7577	38.7026
GRMZM2G406196	1.26934	2.61503	1.24662
GRMZM2G178486	3.70753	0.795467	0.808814
GRMZM2G074083	10.7771	29.0126	22.2104
GRMZM2G147491	16.9012	6.55651	9.80141
GRMZM2G108597	0.924113	0.144967	0.358377
GRMZM2G088778	1.04408	0.280863	0.11433
GRMZM2G115451	5.4651	1.46767	1.4354
GRMZM2G113033	938.846	1896.46	1930.97
GRMZM2G042677	2.47786	1.04382	1.77801
GRMZM6G654251	23.9984	9.51133	41.4006
GRMZM2G002131	2.7786	1.3164	2.01758
GRMZM2G138468	1.8429	0.592339	1.29365
GRMZM2G052908	2.88704	1.02829	3.32616
GRMZM2G013781	1.48806	0.620724	0.200894
GRMZM5G803981	0.56626	1.87077	0.887458
GRMZM2G177110	2.54827	5.44911	3.20283
GRMZM2G125196	0.589286	5.51001	0.11671
GRMZM2G349839	2.23847	6.1476	2.75833
GRMZM5G892308	35.8322	116.606	63.1829
GRMZM2G139467	13.857	58.5247	17.4393
GRMZM2G042933	4.12641	1.9676	3.13278
GRMZM2G115705	0.320393	0.976782	0.487622
GRMZM2G107711	1.74994	0.657456	1.28042
GRMZM2G421256	1.49472	0.336139	1.37997
GRMZM2G076771	6.32608	20.3789	6.97413
GRMZM2G153378	1.40516	0.614586	1.3775
GRMZM2G080274	259.18	117.413	190.788
GRMZM2G042756	1.56128	3.19055	4.23626
GRMZM2G322819	1.32448	0.510227	0.648284
AC212835.3_FG008	0.323896	1.11111	0.552349
GRMZM2G177866	1.61645	4.27533	2.15025
GRMZM2G108153	0.261235	2.21058	1.63542
GRMZM2G108123	0.228451	1.1794	0.661788
GRMZM2G138190	5.63949	11.7193	13.1224
GRMZM2G147268	0.917657	2.41753	2.91702
GRMZM2G051952	1.83968	5.48651	4.17045
GRMZM2G121264	0	1.53659	0.344027
GRMZM2G068557	15.4533	49.0734	13.3881
GRMZM2G168651	9.17069	2.00823	14.8361
GRMZM2G437912	12.7761	6.20945	5.40349
GRMZM2G479546	1.62217	3.30713	3.6161
GRMZM2G119272	0.926216	2.18439	1.17073
GRMZM2G097802	0.831503	1.76982	1.91486
GRMZM2G041493	8.3037	2.65214	2.77815
GRMZM2G703156	0	3.7902	2.83514
GRMZM2G143403	0.449578	2.40071	4.5031
GRMZM2G460138	68.8054	33.0667	35.3994
GRMZM2G164440	14.1961	32.9541	26.9879
GRMZM2G333095	10.1254	4.78018	3.02875
GRMZM2G136042	0.496429	1.1128	0.603077
GRMZM2G034848	0.591329	1.55864	1.97414
GRMZM2G110412	1.90125	0.84974	0.848495
GRMZM2G176352	0.716203	1.61858	0.722155
AC233910.1_FG003	0.77188	12.0535	0
GRMZM5G834303	21.1078	9.76016	5.27302
GRMZM2G180283	2.40438	0.981979	1.47476
GRMZM2G121868	5.37228	1.75054	8.97241
GRMZM2G007324	4.19372	1.75157	6.01438
GRMZM2G365160	42.7493	14.0903	10.098
GRMZM2G322618	13.6903	5.69468	6.72597
GRMZM2G003558	0.517701	1.5575	0.633815
GRMZM2G176433	65.7586	30.5673	53.5278
GRMZM2G173377	0.865003	0.287902	0.261742
GRMZM2G372068	6.56459	2.82573	6.09791
GRMZM2G176347	1.79139	0.274833	0.316684
GRMZM2G068322	1.50359	0.586966	0.972038
GRMZM2G305900	2.23517	0.747522	0.643876
GRMZM2G048022	3.22315	1.08077	1.92265
GRMZM2G065471	2.3631	1.06863	0.449129
GRMZM2G422782	6.41182	2.37145	3.1049
GRMZM2G108847	3.75535	9.9889	3.01799
GRMZM2G072298	0.393811	1.61511	0.732666
GRMZM5G801307	3.01015	12.058	5.4618
GRMZM2G454056	2.26181	5.71102	4.74135
GRMZM2G174975	0.913698	2.2956	1.06962
GRMZM2G461566	0.392057	0.997558	1.54118
GRMZM2G311811	8.11668	2.09946	3.42341
GRMZM2G434572	0	1.88209	0.240378
GRMZM2G033767	1.46	4.27483	2.19338
GRMZM2G324157	1.50061	0.738314	0.615388
GRMZM2G031167	0.295597	1.41212	0.691367
GRMZM2G010925	0.956472	0.309288	0.347354
GRMZM2G701791	0	1.58804	0.383369
GRMZM2G125032	4.99863	2.33962	4.25664
GRMZM2G366607	5.61018	1.94157	1.07995
GRMZM2G156861	16.7479	7.11735	12.8758
GRMZM2G007928	92.7396	206.048	138.412
GRMZM2G072808	6.9452	1.78537	1.34496
GRMZM2G023279	0.917336	0.404878	0.228569
GRMZM2G099036	5.19538	16.1738	9.59161
GRMZM2G312201	8.01189	3.55313	3.82192
GRMZM5G888860	2.8629	5.77148	4.22815
GRMZM2G156877	0.554988	2.76371	0.0928007
GRMZM2G323622	0.844776	0.397434	0.720139
GRMZM2G091540	1.11674	0.391973	0.719324
GRMZM2G146913	2.69139	0.443651	0.481465
GRMZM2G434541	11.2671	4.6474	6.78033
GRMZM2G056388	1.00464	2.70463	0.472627
GRMZM2G447632	9.99608	3.98752	5.0113
GRMZM2G058518	1.51708	0.447586	0.450585
GRMZM2G121753	9.09582	2.1496	7.33492
GRMZM2G408462	2.14211	0.908659	0.703227
GRMZM2G364528	16.1647	6.71986	11.5051
GRMZM2G125571	2.82698	6.49802	1.33345
GRMZM2G087769	1.03884	3.54759	0.663951
CAB48	969.599	2122.85	1976.82
GRMZM2G429955	86.6253	455.864	428.193
AC208915.3_FG010	360.562	1214.16	636.943
GRMZM2G104549	326.737	1090.46	688.045
GRMZM2G005849	26.4116	7.88727	11.8028
AC233880.1_FG009	0	0.823119	0.270645
GRMZM2G087103	4.50286	12.1997	8.3578
GRMZM2G308619	0.0615478	1.05604	0.21357
GRMZM2G153138	16.8331	8.0336	12.2042
GRMZM2G170047	8.63237	18.1305	9.53061
GRMZM2G169951	0.374946	0.967742	0.46159
GRMZM2G083810	1.51247	0.704136	1.23606
GRMZM2G100349	4.16025	2.05545	3.61105
GRMZM2G052442	1.68692	4.48296	1.07342
GRMZM2G176446	9.46951	4.06678	11.3463
GRMZM2G161154	389.113	94.3064	150.802
GRMZM2G071666	1.3377	3.30214	2.83894
GRMZM2G011523	79.8244	37.2822	65.4925
GRMZM5G883759	9.45445	3.9007	3.76048
GRMZM2G122656	0.94987	3.01894	0.518021
GRMZM2G161310	22.781	11.3866	11.58
GRMZM2G341366	7.75363	16.3664	11.4125
GRMZM2G170388	0.373916	0.880826	0.368291
GRMZM5G864903	1.01553	0.449364	0.883613
GRMZM2G175761	3.18173	1.49875	3.13367
GRMZM2G455676	0.875705	3.27212	4.88799
GRMZM2G078667	8.729	1.81507	4.41293
GRMZM2G078314	9.6453	2.42675	4.03719
GRMZM5G837822	1.32841	8.06829	2.49532
GRMZM2G119322	15.4501	4.46697	8.1336
GRMZM2G092474	0.792229	1.84492	0.606047
GRMZM2G144936	1.66338	0.729759	2.53119
GRMZM2G173654	1.3246	2.90323	0.870014
GRMZM2G563190	0.5123	1.09744	0.460351
GRMZM2G054905	3.4393	9.02516	2.81695
GRMZM2G446220	2.26526	1.10632	2.33067
GRMZM2G022679	3.22445	7.44794	2.51476
GRMZM2G078210	2.05965	0.559508	0.827185
GRMZM2G078771	0.796143	2.2958	1.01623
GRMZM2G468111	35.1813	107.474	4.77239
GRMZM5G863596	18.7403	8.18016	24.1306
GRMZM2G051683	7.75161	3.68258	3.92838
GRMZM2G055450	0.951962	0.435875	0.551957
GRMZM2G062121	2.48669	5.87404	0.594254
GRMZM2G055585	0.398471	1.18543	0.459188
GRMZM2G121878	714.842	1536.66	1149.25
GRMZM2G177384	0.825572	0.28522	0.412378
GRMZM2G089525	0.552764	1.21946	0.430668
GRMZM2G111112	1.87077	0.814022	1.03891
GRMZM5G874955	6.48269	1.4262	1.46467
GRMZM2G005834	2.17096	0.957252	1.96622
GRMZM2G175076	1.17815	0.377481	0.911001
GRMZM2G162200	186.999	426.111	306.724
GRMZM2G131442	14.6564	4.93188	6.24718
BX1	114.264	29.5452	50.7075
CYP71C4	18.3434	4.22717	8.4376
GRMZM2G048801	0.815688	0.388717	0.433139
GRMZM2G039630	14.6772	29.789	11.8558
GRMZM5G836322	1.74343	0.841525	1.67199
GRMZM2G133781	0.881525	0.244174	1.33718
GRMZM2G358153	21.0182	7.27731	10.0678
GRMZM2G545326	2.82239	1.30702	1.90273
GRMZM2G070011	53.9868	133.638	105.122
GRMZM2G007012	0.898327	1.91737	0.750557
GRMZM2G570968	13.6821	6.29059	12.6755
GRMZM2G568636	24.4463	82.2492	26.2472
GRMZM2G076389	1.42278	0.695749	1.1512
AC205521.3_FG003	1.23957	0.590625	1.13211
GRMZM2G076348	2.22792	1.038	2.09187
GRMZM2G013214	30.4852	14.4595	16.4116
H3C2	1.53293	1.03204	1.65847
GRMZM2G374302	302.045	120.706	284.01
GRMZM2G161696	1.39297	4.47872	5.17648
GRMZM2G496770	2.00295	0.950343	0.965183
GRMZM2G342515	1.36074	0.567293	1.93434
GRMZM2G105522	3.17941	1.40276	1.67931
GRMZM2G125991	1.23643	0.588858	0.634759
GRMZM2G099297	0.263563	1.02231	1.16221
GRMZM2G139293	42.2767	20.5008	37.0094
GRMZM2G126765	2.86648	1.10987	2.56805
GRMZM2G428027	1.08452	4.25976	1.42956
GRMZM2G475683	2.34761	4.88944	2.78946
GRMZM2G040548	1.20248	0.508431	0.309653
GRMZM2G001953	1.6105	0.590398	0.483472
AC190885.4_FG006	2.35438	5.13457	2.07144
GRMZM2G055507	12.7011	28.0645	9.54314
GRMZM2G166218	10.0744	30.6086	9.77671
GRMZM2G097297	0.456525	0.986606	0.651419
GRMZM2G100754	0.942392	1.98386	1.56202
GRMZM2G050307	25.0679	92.5954	33.3109
GRMZM2G071478	2.78379	1.38131	1.30312
GRMZM2G118312	1.29926	3.23687	2.37217
GRMZM5G843584	1.7932	0.864815	1.5926
GRMZM2G027640	6.89984	2.92455	9.40366
GRMZM2G010044	70.5994	386.382	22.9532
CYP71C2	273.913	105.904	233.915
GRMZM2G371063	10.6051	25.576	11.9581
GRMZM2G122498	0.57678	1.28458	0.907995
GRMZM2G359581	4.52726	20.1816	11.3128
GRMZM2G312061	2.24693	7.49439	3.55974
AC204611.4_FG001	0.33421	0.960257	0.979196
GRMZM2G070639	0.521399	1.06105	0.591609
GRMZM2G092432	2.10129	0.58864	0.707082
GRMZM2G121494	15.3147	34.9616	12.8441
GRMZM2G121928	8.37873	1.55031	1.86481
GRMZM2G073079	3.44036	1.19842	1.81096
AC198937.4_FG003	0.860065	2.26148	0.711272
GRMZM2G089698	4.46765	2.1992	1.59819
GRMZM2G047167	1.02992	0.494751	0.948307
GRMZM2G118766	1.42159	0.635162	0.928155
GRMZM2G127857	4.97695	2.38501	4.0416
GRMZM2G038243	2.97264	6.54851	3.57295
GRMZM2G028438	4.90049	2.44146	2.85271
GRMZM2G134023	5.06969	2.47511	3.23347
GRMZM2G156472	6.43153	13.3051	10.0918
GRMZM2G309847	4.11571	1.57751	2.19547
GRMZM2G007729	2.83499	1.20959	0.473038
GRMZM2G080079	9.35738	2.46454	5.81983
GRMZM2G025989	2.73953	1.23101	1.48281
GRMZM2G132880	3.94234	0	0.74741
GRMZM2G157481	4.01902	1.78376	2.49265
GRMZM2G098696	8.25908	3.90273	5.23136
GRMZM2G164781	2.38783	1.18574	6.23375
GRMZM2G034024	2.18291	0.610183	0.382249
GRMZM2G149739	1.58311	3.4242	1.41693
GRMZM2G003411	0.945006	3.21914	0.988525
GRMZM2G363474	0.435079	0.915469	0.514982
GRMZM2G133988	9.6282	53.067	2.9689
GRMZM2G313656	1.72109	0.857899	1.53212
GRMZM2G003014	0	1.69197	0
GRMZM2G129150	1.38465	3.03055	1.55707
GRMZM2G100412	7.99816	1.15232	0.511348
GRMZM2G001724	40.3874	96.8471	53.7574
AC197764.4_FG003	7.67191	2.27283	1.40424
GRMZM2G427729	0.495642	1.00029	0.587239
GRMZM2G089836	39.312	14.0042	24.6577
GRMZM2G074896	7.43887	2.8691	2.40391
GRMZM5G899308	27.836	13.0811	10.1443
GRMZM5G805485	1.30889	0.55153	1.97437
GRMZM2G388420	4.87297	12.3597	7.17333
GRMZM2G022181	2.03885	8.75235	6.08131
GRMZM2G083526	30.3375	63.146	48.0414
GRMZM2G346133	230.043	114.302	256.627
AC214771.3_FG003	1.47828	0.545965	0.405853
GRMZM2G366910	10.4472	2.36805	1.99877
GRMZM2G412604	28.7451	12.4398	9.34197
GRMZM2G024561	1.15962	4.38214	3.20666
GRMZM2G115480	0.730516	1.46706	0.681879
GRMZM2G176307	2.22882	5.52186	2.79189
GRMZM5G840002	145.025	598.784	109.584
GRMZM2G060919	0.828251	0.320627	0.871041
GRMZM2G170602	2.33358	9.28957	1.56839
GRMZM2G180920	16.7112	8.28433	15.9335
GRMZM2G075562	36.3626	17.866	38.0457
GRMZM2G468299	1.08673	0.371108	0.629265
GRMZM2G055150	0.837845	2.47508	1.79189
GRMZM5G847230	6.05091	2.81281	5.67026
AC190636.3_FG005	1.70579	0.699727	0.84813
GRMZM2G313481	3.46069	1.45026	2.19024
GRMZM5G839640	9.6048	37.3644	16.7204
GRMZM2G312069	1.31301	2.63123	0.343848
GRMZM2G317614	3.31231	1.18168	0.613988
GRMZM2G157172	1.37477	0.669971	1.05351
GRMZM2G102760	25.2955	11.2815	26.2652
GRMZM2G018336	2.59251	1.14975	0.973312
GRMZM2G133895	1.30466	0.434447	0.83273
GRMZM2G080183	2.77626	1.03804	1.71349
GRMZM2G166944	15.4168	3.85144	17.3791
GRMZM2G050450	1.36268	3.83007	2.58995
GRMZM2G067350	1.51144	3.85886	2.68299
GRMZM2G085513	2.23695	0.707622	0.764604
GRMZM2G148052	1.53143	3.58633	1.44714
GRMZM2G452633	2.08319	0.70019	1.68475
GRMZM2G063162	397.41	180.297	332.704
GRMZM2G455440	22.8146	7.46436	5.09838
GRMZM2G018820	62.06	22.9977	36.2702
GRMZM5G860214	2.20346	4.7262	3.41731
GRMZM2G074017	59.8298	190.537	39.2779
GRMZM2G041141	1.65584	0.724247	1.35041
GRMZM5G839518	6.08753	1.87673	4.14181
GRMZM2G146380	8.77133	3.90134	8.42609
GRMZM2G056988	6.62328	2.3896	4.47738
GRMZM2G095904	1.67675	0.484346	1.35642
GRMZM2G074604	123.597	61.1829	70.568
GRMZM2G057386	1.02461	2.5386	1.69843
GRMZM2G112244	21.6179	43.5205	33.532
GRMZM2G045154	1.66183	4.35827	2.57965
GRMZM2G150363	35.9389	90.7016	34.8601
GRMZM2G164912	1.82142	0.825307	0.757224
GRMZM2G059496	5.39737	1.42554	2.49144
GRMZM5G878558	1.02083	4.6105	0.863918
GRMZM2G034404	1.76406	0.867701	2.74081
AC205362.4_FG002	9.58635	25.3975	14.4562
GRMZM2G099619	0.575112	1.43433	0.766293
GRMZM2G334181	6.273	24.3582	4.89143
GRMZM2G454424	0.655536	1.74215	0.861487
GRMZM2G102737	21.8594	45.9112	22.6086
GRMZM2G124815	2.42866	1.02867	1.17223
GRMZM2G380377	1.78914	0.874415	0.824918
GRMZM2G091490	2.50042	0.650474	0.515491
GRMZM2G056116	1.71819	4.13839	1.36271
AC205886.3_FG001	4.53647	1.46263	7.54405
GRMZM2G349670	36.8082	17.1269	27.7292
AC209050.3_FG003	5.26038	1.44538	1.19153
AC200122.4_FG004	3.2742	6.75474	3.39239
GRMZM2G012263	0.380523	1.07369	0.50499
GRMZM2G150187	6.90014	2.99742	3.19174
GRMZM2G108714	9.69288	4.77675	5.38709
GRMZM2G447795	1.69517	5.91762	2.42587
GRMZM2G051806	10.7218	5.01907	3.43346
GRMZM2G317426	3.50373	0.660258	0.586641
GRMZM5G813363	1.67391	0.647119	1.96106
GRMZM2G148064	0.819799	1.87635	0.581858
GRMZM2G147245	4.40058	0.8618	1.06161
GRMZM2G007195	39.8746	18.7366	24.8045
GRMZM2G012021	2.31863	1.04728	1.01056
GRMZM2G121514	3.7874	1.43729	2.02824
GRMZM2G171139	0.855721	1.88838	1.1954
GRMZM2G313078	0.500964	1.1884	0.31936
GRMZM2G320373	12.7916	6.33703	7.85851
GRMZM2G318180	7.54023	3.39258	11.0189
GRMZM2G059037	0.925919	2.656	1.29646
GRMZM2G122357	18.8495	8.99319	10.0027
GRMZM2G313184	2.19471	5.43274	4.15849
GRMZM2G130728	4.77834	10.7908	5.48597
GRMZM2G050412	2.01739	0.580145	2.09833
GRMZM2G163406	17.1471	7.24872	14.8039
AC194005.3_FG004	1.13422	2.50332	1.4131
GRMZM2G333875	14.0757	7.01122	7.57069
GRMZM2G171028	1.76804	0.797277	0.873711
GRMZM2G122302	22.3591	10.8869	9.32391
GRMZM2G162755	27.613	9.69771	20.2349
GRMZM2G001508	1.37991	5.63845	5.83021
GRMZM2G339091	33.7821	16.5338	14.9181
GRMZM2G061469	1.10007	0.350462	0.698534
DHN1	120.504	19.9382	22.5673
GRMZM2G137535	197.452	82.2996	211.654
GRMZM2G132461	2.614	1.13928	1.65792
GRMZM2G175860	1.37148	3.00781	1.4645
GRMZM2G135165	2.87003	19.2065	4.64544
GRMZM2G067156	2.24019	1.11331	1.10058
GRMZM2G460617	19.1964	8.92196	23.7351
GRMZM2G166452	4.4849	2.1751	5.65211
GRMZM2G427618	1.65882	3.8777	1.16154
GRMZM2G141026	0.741981	1.50982	0.995688
GRMZM2G124799	0.471214	2.03692	0.383133
GRMZM2G168898	24.6008	54.1618	28.5816
GRMZM2G159008	0.717166	1.45301	1.20891
GRMZM2G090245	117.569	14.2035	54.3773
GRMZM2G090087	19.3178	9.46729	21.5871
GRMZM5G846057	1.2639	3.25155	1.39288
GRMZM2G077436	3.65501	10.0908	2.07833
GRMZM2G045031	0.497457	8.33092	1.66529
GRMZM2G117281	1.93964	0.37186	2.59262
GRMZM2G417954	1.25638	0.449607	0.391925
GRMZM2G425728	1.21454	0.451951	1.03001
GRMZM2G162359	42.3209	15.9556	18.24
GRMZM2G340656	995.572	354.117	495.162
GRMZM2G107065	2.82013	0.771892	0.898822
GRMZM5G817964	0.695446	1.41123	1.1006
GRMZM2G154747	1.16185	0.21334	0.257997
GRMZM2G054803	203.636	90.4447	69.0623
GRMZM2G131836	1.88831	0.660455	0.816838
GRMZM2G050550	3.46852	1.45427	2.31137
GRMZM2G032807	36.9347	18.008	28.1253
GRMZM2G109327	1.53131	3.43932	1.71901
GRMZM2G086066	1.11364	0.432792	0.757063
GRMZM2G171408	0.963765	0.28293	1.08066
GRMZM2G142898	4.76895	1.8828	2.33374
GRMZM2G141219	0.387273	0.782787	1.03219
GRMZM2G147966	3.91149	1.62019	2.73314
GRMZM2G388045	0.988523	2.58412	0.406808
GRMZM2G009045	9.00806	3.20471	2.07213
GRMZM2G176430	4.0569	9.10566	5.2741
GRMZM2G013530	2.8423	0.734043	2.71266
GRMZM2G050126	1.68255	3.78624	1.83191
GRMZM2G406643	0.355257	2.91619	0.0463022
GRMZM2G108615	2.82858	10.0316	7.18891
GRMZM2G075794	2.66646	1.31706	1.04566
GRMZM2G431039	7.8866	18.4325	11.2319
GRMZM2G019974	4.14732	1.57884	2.69837
GRMZM2G023346	1.11965	0.481511	0.682289
GRMZM2G027183	0.851375	1.75147	1.22603
GRMZM2G459841	1.76268	0.581792	0.523278
AC234159.1_FG002	1.0251	2.376	1.01329
GRMZM2G027851	9.09856	18.9946	14.7288
GRMZM2G348863	6.61297	41.1714	10.0086
GRMZM2G427815	35.8045	11.3049	13.2353
PER42	380.425	171.979	217.045
GRMZM2G181605	3.70137	1.53155	2.27786
AC155434.2_FG003	0.462734	0.954883	0.26887
GRMZM2G177104	3.19704	9.22257	2.1047
GRMZM2G071436	1.05547	6.91342	1.64476
GRMZM2G015654	3.5211	1.17137	0.220612
GRMZM2G044194	1.95082	4.24943	2.23065
GRMZM2G148831	1.06219	0.498691	1.64215
GRMZM2G003306	37.824	18.1757	33.2066
GRMZM2G122810	11.4296	4.7085	9.21344
GRMZM2G076417	1.82369	6.03985	2.74773
GRMZM2G123119	10.1067	2.92302	2.74164
GRMZM2G176721	1.4432	0.711046	0.99926
GRMZM2G155806	0.536452	1.10411	0.594566
GRMZM2G169149	2.73451	1.31497	7.7874
GRMZM2G339728	0.974964	2.2491	2.09949
GRMZM2G121649	20.7793	9.94251	23.4062
GRMZM2G174799	12.7454	5.59044	6.52811
GRMZM2G054277	8.36717	3.3323	4.28105
GRMZM2G078465	0.939559	3.11496	1.01489
GRMZM2G065617	0.990541	0.431318	1.5902
GRMZM2G109448	5.74123	2.63983	5.34908
GRMZM2G162893	0.388005	0.965617	0.491583
GRMZM2G468657	1.09448	0.286936	0.100797
GRMZM2G179777	1.62301	0.49055	0.942765
GRMZM2G010702	6.33428	2.08981	1.51119
GRMZM2G167497	5.34845	1.8572	1.6
GRMZM2G459820	1.78614	0.527279	0.586484
GRMZM2G066636	11.9543	24.3287	13.2021
GRMZM2G326270	17.4259	55.4941	28.7591
GRMZM2G042347	1.16263	0.420724	1.09281
GRMZM2G304091	0.431475	1.03509	0.477256
GRMZM2G050325	11.2932	23.3615	9.55142
GRMZM2G015361	3.66967	1.4633	3.06225
zma-MIR169b	0	28.3105	21.4861
GRMZM2G058681	0.68254	7.59614	1.52181
GRMZM2G036290	1.13346	2.64649	1.09843
GRMZM5G825193	0.627787	1.96384	0.68648
GRMZM2G444567	1.78561	3.63749	1.59946
GRMZM2G001721	4.65824	2.24005	3.52433
GRMZM2G516301	8.98356	2.06994	2.53582
GRMZM2G095280	7.73624	1.27054	0.726899
GRMZM2G049695	10.9088	3.37349	3.30714
AC195174.2_FG007	0	21.4397	3.72107
GRMZM2G467370	21.5361	10.6874	12.4252
GRMZM2G148904	52.6185	25.752	10.454
GRMZM2G010016	5.00832	10.3503	8.11943
GRMZM2G031827	2.22096	6.97645	0.598557
GRMZM2G157153	2.1167	6.15455	3.54437
GRMZM2G062974	8.22054	3.78147	3.19149
GRMZM2G060210	7.7014	2.4658	3.51535
GRMZM2G026470	119.562	57.1126	81.3715
GRMZM2G033799	10.387	4.92374	7.13715
GRMZM2G167689	3.89195	8.38101	3.15121
GRMZM2G066041	1.17944	0.49149	0.68044
GRMZM2G071223	1.04511	2.64804	1.38778
GRMZM2G420684	27.053	58.4832	28.4517
GRMZM2G013448	3.86263	1.2318	1.49805
AC187782.4_FG009	0	8.3926	0
GRMZM2G063583	0	6.3032	5.81766
GRMZM2G022402	4.89752	2.20927	2.93754
GRMZM2G065829	6.07372	2.8474	4.94966
GRMZM2G145554	0.866807	0.335821	0.584707
GRMZM2G017386	12.0421	3.63976	15.9887
GRMZM2G132547	39.9266	10.3432	16.1511
GRMZM2G147721	1.62638	3.86862	2.08734
GRMZM2G067702	14.9857	7.26281	15.7965
GRMZM2G000581	2.60834	1.23517	1.29813
GRMZM2G031204	0	7.90104	0
GRMZM2G112836	0.930107	0.387957	0.736354
GRMZM2G135362	1.84158	3.7257	1.23204
GRMZM2G035421	0.468457	1.04299	0.41047
GRMZM2G019515	2.74838	1.3341	3.06824
GRMZM2G146004	38.3104	103.691	78.2473
GRMZM2G156632	13.4747	6.2213	16.6529
GRMZM2G176568	2.13647	0.998242	1.45852
GRMZM2G083328	1.04892	0.487548	0.606054
GRMZM2G375159	16.8019	6.35344	6.88395
GRMZM2G007151	1.58857	4.65209	2.07186
GRMZM2G114588	76.2057	205.563	92.7231
GRMZM2G009719	3.63091	8.2685	2.3814
GRMZM2G142870	13.5283	35.8386	6.32877
GRMZM2G103479	0	3.12938	0
GRMZM2G410352	13.7307	34.0907	23.3247
GRMZM2G063880	9.54181	2.83355	2.09826
GRMZM2G141353	22.9843	8.87553	15.6233
GRMZM5G822426	1.10976	0.449724	1.16328
GRMZM2G050364	0.461062	1.63234	0.828833
GRMZM2G008464	0	10.1903	0
GRMZM2G464244	0.535806	2.18023	0.222108
GRMZM2G007404	19.0902	8.60349	10.0612
GRMZM2G112284	24.4372	6.62958	28.2887
GRMZM2G382035	2.55101	1.08973	0.874541
GRMZM2G050286	4.43793	1.74892	8.3345
AC197705.4_FG003	11.6618	4.30493	4.29003
GRMZM2G095807	1.49909	3.50829	2.46829
AC205471.4_FG007	26.9158	108.284	24.9579
GRMZM2G351937	0.75341	1.57827	0.770745
GRMZM2G088132	0	2.75355	0.0373949
GRMZM5G842645	6.97966	2.75178	10.122
GRMZM2G074540	0.353271	0.778969	0.580575
GRMZM5G830949	1.31871	0.439744	0.388997
GRMZM2G321290	7.41505	15.7661	16.1686
GRMZM5G812272	2.59382	1.25439	1.21114
GRMZM2G126235	3.92008	11.9437	4.48252
GRMZM2G080767	3.73125	7.72822	2.87731
GRMZM2G014089	1.13977	2.61288	0.58556
GRMZM2G173965	1.04027	0.306862	0.406485
GRMZM2G003406	2.35488	0.61654	0.658122
TIP1-2	2.84426	1.40055	2.42616
GRMZM2G168375	1.64679	0.566094	0.481002
GRMZM2G371079	78.1304	38.4469	77.9564
GRMZM2G371033	6.35926	2.35722	4.40645
GRMZM2G024799	3.08554	0.704964	1.17346
GRMZM2G405094	15.2488	6.43591	10.5158
GRMZM2G143640	1.76026	0.466848	0.780637
GRMZM2G115422	11.9305	4.81218	7.87926
CISZOG2	2.91238	1.27295	1.53765
GRMZM2G169329	22.631	102.537	7.09763
GRMZM2G447271	0.759818	0.247164	0.291941
GRMZM2G138698	0.251274	1.30098	0.256262
GRMZM2G106344	20.3626	6.0663	8.69886
GRMZM5G812326	1.91411	0.490964	0.396144
NIP2-3	6.18922	14.1645	13.3963
GRMZM2G140689	0.950498	2.34327	1.35937
GRMZM2G144173	0.687668	1.87417	0.808339
GRMZM2G408308	0.862775	0.391877	0.876752
GRMZM2G008539	2.65947	1.09322	1.75412
GRMZM2G089506	5.67268	1.71477	0.368798
AC206169.3_FG002	6.62101	3.05964	3.64803
GRMZM2G126900	200.763	77.7512	119.618
GRMZM2G118047	1.27845	0.215238	0.90121
GRMZM2G098988	0.87746	1.76219	1.17456
GRMZM2G180122	1.45929	0.594905	1.20414
GRMZM2G111711	1.00936	0.391731	0.0688431
GRMZM2G094990	18.9963	43.2504	35.0346
GRMZM2G093096	4.63038	9.50026	3.49047
GRMZM2G149273	4.78331	11.0844	10.5072
GRMZM2G404249	1.35657	2.9403	1.3143
GRMZM2G145568	1.55291	0.513478	0.415359
GRMZM2G123107	7.92693	2.70837	0.504511
GRMZM2G440918	0	1.20411	0.618014
GRMZM2G084859	17.3825	39.9834	18.2741
GRMZM2G113060	8.18782	16.3776	9.78414
GRMZM2G051219	28.6284	13.505	22.3641
GRMZM2G161905	13.6236	5.85662	8.89543
GRMZM2G057672	19.0151	6.53553	9.42169
GRMZM2G026833	13.2595	33.6211	16.0739
GRMZM2G323422	10.3756	25.9787	17.2087
GRMZM2G038928	1.05526	0.313948	0.647328
GRMZM2G070315	25.5382	84.9846	28.8069
GRMZM2G160005	5.76098	13.0199	10.9391
GRMZM2G074611	26.3996	11.2639	7.72431
GRMZM2G171395	8.126	1.89105	1.61211
GRMZM2G018988	0.154308	2.73413	0.627059
GRMZM2G013398	0.819067	0.143809	0.975037
GRMZM5G890783	0	6.43575	13.0952
GRMZM2G115698	0.59982	2.03666	1.99706
GRMZM2G480106	2.65583	1.02077	1.23704
GRMZM2G138370	6.87052	2.29951	1.18555
GRMZM2G343048	8.12525	4.02625	10.4944
GRMZM2G040838	2.53407	0.903425	3.57836
GRMZM2G026184	2.47022	5.28441	3.09252
GRMZM2G125441	0.173149	0.784805	0.852545
GRMZM2G337594	0	1.34258	0
AC202930.4_FG008	0	4.39854	0
GRMZM2G092146	4.3807	0.774044	0.457749
AC219190.3_FG002	4.35019	2.01674	4.56388
GRMZM2G070115	0	1.45979	0.289815
GRMZM2G082520	1.12259	2.67897	2.40335
GRMZM2G132238	31.058	67.5718	27.9627
GRMZM2G012140	13.6281	5.87858	10.428
GRMZM2G112402	1.42068	0.25152	0.587697
GRMZM2G031637	2.48148	1.21551	2.80011
GRMZM2G118959	1.44103	0.590763	0.839188
GRMZM2G161293	5.82171	2.62709	4.51018
AC233893.1_FG006	0.891576	0.40945	0.54654
GRMZM2G472696	1.74419	0.510592	2.11551
GRMZM2G037327	0.631852	2.72384	0.884484
RPOA	0.678417	1.37518	1.9271
GRMZM6G880411	4.07917	1.4754	1.50744
GRMZM2G164486	40.9001	19.9535	26.7803
GRMZM2G007025	5.59996	3.51857	3.52911
GRMZM2G392863	2.24098	4.17324	4.91922
GRMZM5G838098	6.83051	3.79692	2.66261
GRMZM2G024099	0.377037	0.499798	1.01488
AC177946.2_FG004	21.3595	20.2315	52.9187
GRMZM2G013430	2.26068	2.69738	1.08239
GRMZM2G116823	1.29038	1.05888	0.418793
GRMZM2G149647	1.36271	1.18197	0.260198
GRMZM2G112524	11.0341	21.9574	25.37
GRMZM2G046297	18.437	12.8985	6.99056
GRMZM2G179792	9.2356	5.21603	1.83338
GRMZM2G340286	0.384186	0.271673	0.8536
GRMZM2G020523	0.54098	0.539998	1.20217
GRMZM2G044383	44.5836	31.3913	14.4303
GRMZM2G304132	1.22997	1.10727	0.366929
GRMZM2G477139	0.808515	0.0540917	0.0987107
AC211467.4_FG002	0	0.494721	1.2871
GRMZM2G162158	3.68782	2.80093	1.2954
GRMZM2G059064	2.33988	2.57799	0.920102
GRMZM2G164062	0.69744	0.585617	1.70454
GRMZM2G134205	1.37577	1.19633	0.456488
GRMZM2G359559	0.117338	1.52591	1.6271
GRMZM2G083538	0.383311	0.57176	0.796938
GRMZM2G113165	1.27573	2.0268	2.6837
GRMZM2G448151	4.09265	6.62541	15.0375
GRMZM2G448389	0.708192	1.34987	2.53652
GRMZM2G048522	0.925912	0.773643	0.191135
GRMZM2G059397	2.72801	2.88361	1.20249
GRMZM2G046700	0.818767	0.140224	0.191665
GRMZM2G039639	197.17	127.35	35.01
GRMZM2G109056	7.22088	4.62171	3.14176
GRMZM2G095798	1.16085	0.857518	2.83175
GRMZM2G149923	5.92618	3.45101	2.75214
GRMZM2G328500	90.296	47.975	44.409
GRMZM2G047456	0.949093	0.600336	0.357593
GRMZM2G475948	8.44882	5.43029	3.51592
GRMZM2G029385	4.84103	9.20565	1.93167
GRMZM2G031062	8.71706	4.81056	3.21887
GRMZM2G342856	2.76466	1.41616	0.765143
GRMZM2G470422	1.12731	0.580071	0.361747
GRMZM2G475059	62.1406	62.6003	30.6056
AC166636.1_FG007	2.78518	4.62069	5.98316
GRMZM2G140674	2.60524	1.42234	1.09784
GRMZM2G153920	12.1009	9.7583	5.37367
AC208897.3_FG004	54.4194	40.533	22.9088
GRMZM2G087186	16.4182	17.8264	7.76882
GRMZM2G010909	50.0684	30.3908	19.5985
GRMZM2G475971	0.828655	0.734867	0.219855
GRMZM2G306919	0.555683	0.996686	1.21101
GRMZM2G412430	2.31147	1.82029	1.14591
GRMZM2G313104	3.14931	2.74963	1.2176
GRMZM2G425430	0	0.372615	0.862332
GRMZM2G154565	0.912249	1.02511	0.340232
GRMZM2G159587	8.85601	9.94036	3.99925
AC190763.3_FG002	1.9573	2.64305	5.69139
GRMZM2G130149	4.22049	5.97085	9.13871
GRMZM2G402631	720.698	1140.98	248.887
GRMZM2G023847	10.9	5.8262	4.98096
GRMZM2G137861	4.67281	4.37716	1.46626
GRMZM2G362303	0.832363	0.895447	0.380212
GRMZM2G020631	21.488	21.4198	9.9288
AC209845.4_FG010	0.627579	0.580946	1.427
NDHK	2.88089	3.27411	5.97708
GRMZM5G825090	1.06619	1.37666	2.18913
GRMZM2G154124	2.78734	1.40582	0.893856
GRMZM2G303157	1.08775	0.897543	0.466368
GRMZM2G122126	7.43612	12.9927	3.15111
GRMZM2G429940	7.2552	6.37222	3.58408
GRMZM2G153208	18.5801	24.2635	8.4327
GRMZM2G108949	1.36502	0.902015	0.48382
GRMZM2G455817	2.14148	2.30382	0.513983
GRMZM2G366373	0.705836	0.638562	1.43805
GRMZM2G149024	0.823597	0.517202	0.388267
GRMZM2G146108	2.6879	1.82805	0.9671
GRMZM2G026780	3.30965	2.73716	9.81736
GRMZM2G068179	6.33415	10.8232	14.0552
GRMZM2G308687	98.7189	79.1199	38.8759
GRMZM2G478779	0	0.355571	0.996515
GRMZM2G448925	4.54227	2.323	1.65735
GRMZM2G139250	16.055	10.5137	7.47323
GRMZM2G004060	81.5665	86.9577	180.593
GRMZM2G091891	1.3248	0.755576	0.348252
GRMZM2G178817	1.55937	2.0985	0.560057
GRMZM2G132875	8.25781	6.4237	1.99218
GRMZM5G828581	1.53282	0.915714	0.723562
GRMZM2G092427	788.527	1279.44	1624.43
GRMZM2G390967	8.18503	4.87382	3.6346
AC205413.4_FG001	3.69987	3.97884	1.57677
GRMZM2G072529	20.8743	11.2417	10.0047
GRMZM2G140448	1.44997	1.45717	0.351036
GRMZM2G330635	51.7811	58.4621	23.5594
GRMZM2G439668	7.35112	4.45567	29.1533
GRMZM2G070279	5.57453	4.15802	2.52446
GRMZM2G074759	14.0271	8.46682	6.26291
GRMZM2G449094	1.66167	1.33536	0.582427
GRMZM2G018716	13.1554	9.37752	5.18605
GRMZM2G168985	1.01083	0.616891	0.495143
GRMZM2G443445	2.83153	3.39303	1.07401
GRMZM2G050216	37.0065	43.8245	96.7164
GRMZM2G351330	4.70364	4.93115	2.27727
GRMZM2G441347	8.90001	6.76399	3.28743
GRMZM2G111975	5.48524	6.45226	2.23002
GRMZM2G119975	59.4159	48.1692	17.1908
GRMZM2G022699	0.560821	1.16609	1.55565
GRMZM2G093826	22.1286	12.6649	8.66981
AC177924.2_FG003	127.738	68.8868	57.2248
GRMZM2G019085	0	0.875156	2.12714
GRMZM5G807110	0	1.09064	1.44764
GRMZM2G170452	7.25181	11.1794	14.7172
GRMZM2G044493	3.08724	2.13759	0.982911
GRMZM2G703214	1.70924	0.942771	0.757528
GRMZM2G069602	1.94639	1.45399	0.863545
GRMZM2G044472	0.530559	0.810329	1.69165
GRMZM2G329047	1241.23	1777.8	2929.94
GRMZM2G340534	0.297433	0.564882	0.781637
GRMZM2G105250	1.75011	1.50971	0.508398
GRMZM2G175874	3.566	2.52328	1.34213
GRMZM2G137864	331.985	218.268	736.31
GRMZM2G113370	0.832892	0.604157	0.336356
GRMZM2G340048	1.40924	1.31494	0.587541
GRMZM2G043154	2.96235	2.74222	1.34366
GRMZM2G125004	0.949854	1.46742	2.25633
GRMZM2G129209	19.2543	29.7998	43.333
GRMZM2G068220	1.77122	1.35718	0.862871
GRMZM5G843434	9.14373	8.64491	19.3537
GRMZM2G180172	10.0274	11.9299	4.9549
GRMZM2G310548	1.44849	1.86484	3.60598
GRMZM2G444560	13.1112	13.4298	3.83278
GRMZM2G084958	129.273	180.235	266.649
GRMZM2G114861	2.36652	1.32702	1.01128
GRMZM2G122618	4.69427	2.42191	1.69181
GRMZM2G032721	2.65195	4.16894	14.1864
GRMZM2G009125	5.47435	6.11669	1.66836
GRMZM2G126062	9.89884	9.79407	3.2591
GRMZM2G157869	0	0.255737	1.16416
GRMZM2G032430	51.4362	56.3796	116.819
GRMZM2G334336	2.0934	1.16068	0.172749
GRMZM2G131912	2.81483	4.83243	5.67835
GRMZM2G071744	1.50282	0.93607	0.709403
GRMZM5G863076	47.1947	37.9618	15.59
GRMZM2G055883	10.9133	9.0203	5.02139
AC210204.3_FG002	47.7632	43.0463	21.1423
GRMZM2G474459	1.34664	1.8582	3.21385
GRMZM2G082487	16.6492	12.1437	7.36237
GRMZM2G125775	22.19	17.8423	7.68441
GRMZM2G100372	1.87041	1.49329	0.84446
GRMZM2G081529	74.276	50.5169	178.358
GRMZM2G083504	2.51153	4.15347	6.02583
GRMZM2G125850	11.4013	10.005	2.57011
GRMZM2G140231	4.09169	3.84696	1.2051
GRMZM2G163826	0.667815	0.671215	1.57929
GRMZM2G056329	62.4275	57.058	26.4007
GRMZM2G160515	6.14081	4.57569	1.79455
GRMZM2G372058	11.8808	10.938	5.62287
GRMZM2G099678	0.638452	0.181663	1.57091
GRMZM2G386590	4.72694	3.27087	2.08764
AC233853.1_FG003	1.74825	1.18622	0.797291
GRMZM2G413857	0.479522	0.947406	1.9264
GRMZM2G380319	26.9806	16.5298	10.8282
GRMZM2G471517	15.6236	20.3321	55.6301
IRL	29.6184	19.4805	13.6621
GRMZM2G136106	0.781573	0.692	1.67901
GRMZM2G169382	1.91297	1.14921	0.882697
GRMZM2G383699	4.55336	4.94187	1.58149
GRMZM2G105368	1.57084	1.92992	3.17246
GRMZM2G110395	3.21462	1.79618	1.13306
GRMZM2G169562	3.41699	2.71073	1.44277
GRMZM2G065585	384.316	277.085	40.2894
GRMZM2G140107	0.164627	0.737607	0.922441
GRMZM2G138074	61.3898	45.8659	28.7131
GRMZM2G159105	3.9442	7.64368	8.18035
GRMZM2G008726	2.39593	1.62901	1.15911
GRMZM2G359076	1.52093	2.2012	3.51709
GRMZM2G077375	12.8693	18.3502	4.56316
GRMZM2G061439	5.08359	8.08087	23.2329
GRMZM5G849600	2.45273	1.43061	1.10034
GRMZM2G546097	0	0	4.25102
GRMZM2G458095	1.71995	0.912504	0.451713
GRMZM2G144668	47.869	38.2652	23.0488
GRMZM2G162527	41.5682	59.8645	89.5287
GRMZM2G103748	28.5153	19.0448	12.8934
GRMZM2G402977	4.12047	2.29141	1.42199
TUBB5	35.8127	24.5325	17.1874
GRMZM2G014797	4.59464	3.5136	0.943254
GRMZM2G405385	3.46276	4.80357	7.89881
GRMZM2G138258	234.283	382.068	592.555
GRMZM2G028556	22.0555	39.6572	8.47711
GRMZM2G050997	11.9504	7.76899	5.72327
GRMZM2G081090	1.30896	1.53388	3.30504
GRMZM2G135722	5.45547	9.00782	11.6709
GRMZM2G074229	6.00644	4.07219	1.94323
GRMZM2G148087	1.4161	0.907837	0.533178
GRMZM2G027478	66.0971	91.4204	23.9997
GRMZM2G372440	2.18984	1.22107	4.72935
GRMZM2G358830	1.87169	1.23263	0.932871
GRMZM2G131099	36.7623	25.3967	16.5682
GRMZM2G386113	1.00528	0.588919	0.302873
GRMZM5G833207	3.78608	2.44997	1.88708
GRMZM2G330302	24.0546	12.2897	10.4267
GRMZM2G147752	19.6432	25.4324	7.82494
GRMZM2G014395	26.7966	43.3214	7.39559
GRMZM2G058394	0.760645	0.562743	2.24212
GRMZM2G455321	8.39547	7.61469	3.80734
GRMZM2G106377	1.95628	1.53059	0.736673
GRMZM2G126541	7.90589	7.55639	3.42458
GRMZM2G165461	17.8773	21.9133	41.6855
GRMZM2G122503	2.60806	2.94548	1.29976
GRMZM2G133675	5.67675	3.5534	2.46782
GRMZM2G117942	472.629	450.318	123.272
GRMZM2G003970	66.0646	69.2678	30.9128
GRMZM2G093622	0.820058	0.705654	0.157393
GRMZM2G093606	1.03203	1.12635	0.212202
GRMZM2G157298	1.50597	0.965245	0.329162
AC217947.4_FG002	5.48848	2.83533	2.73435
GRMZM2G475702	1.16758	0.770593	0.426897
GRMZM2G009019	3.12217	2.04887	0.84139
GRMZM2G104741	1.07346	0.851718	0.496698
GRMZM2G057262	1.58613	2.57889	3.82646
GRMZM2G101125	5.13192	2.91272	2.44682
GRMZM2G047414	1.70535	1.00502	0.746573
GRMZM2G065652	0	0.162759	2.05262
GRMZM5G880632	1.98668	1.79613	0.547199
GRMZM2G017022	8.96389	4.52946	4.20824
GRMZM2G117706	94.8425	58.8501	11.7549
BIPE3	24.3767	17.0034	9.58977
GRMZM2G455909	7.29912	6.15259	3.37039
GRMZM2G013170	20.514	20.1883	10.0584
GRMZM2G006363	5.53018	9.97433	15.433
GRMZM2G117971	430.424	453.076	122.576
GRMZM2G143373	0.499153	0.747731	1.41715
GRMZM2G469499	1.00776	0.190968	0.406494
GRMZM2G030772	1.66142	1.66325	0.475565
GRMZM2G149714	2.49196	4.02636	1.06064
GRMZM2G093076	1.10179	0.905695	0.423398
GRMZM2G359986	5.4895	3.63096	2.53886
GRMZM2G041344	0.923621	0.959721	0.434008
GRMZM2G021256	12.3963	14.8654	28.0858
GRMZM2G421513	1.29198	1.97019	0.636376
GRMZM2G016948	2.1225	1.89802	0.75275
GRMZM2G090728	0.584755	0.694429	1.39722
GRMZM2G001200	1.77135	1.09492	0.790354
GRMZM2G332522	25.8858	16.2516	9.99118
GRMZM2G418160	0.776818	0.683638	0.138992
GRMZM2G062600	2.62277	2.36447	0.871224
GRMZM2G143457	0.807043	0.651315	0.174497
GRMZM2G124229	1.19441	0.886964	0.147284
GRMZM5G862540	51.9738	32.2362	22.76
GRMZM2G010048	5.84856	4.97363	2.40041
GRMZM2G161411	3.17502	3.92262	7.27305
GRMZM2G087326	66.1464	40.9778	31.7671
GRMZM5G851862	3.22324	2.82897	1.0396
GRMZM2G030169	1.7793	1.3827	0.815489
GRMZM2G436710	46.6626	71.2145	107.848
GRMZM2G347766	4.28444	4.54198	1.6968
GRMZM2G425136	0	0.985763	1.73815
GRMZM2G029087	27.7306	15.5327	10.9251
GRMZM2G397402	6.97478	5.52311	3.45662
GRMZM5G815077	0.929843	0.653386	0.23998
GRMZM2G300119	1.27259	1.18737	0.455584
GRMZM5G836353	5.88223	3.99844	2.66911
GRMZM2G113583	3.46579	3.24009	1.47913
GRMZM2G092780	2.92117	5.6153	6.21604
GRMZM2G381283	6.91194	6.92329	15.7206
GRMZM2G170692	4.00363	2.53198	1.87156
GRMZM2G153488	0.651209	0.206011	2.17823
GRMZM2G170017	10.8784	5.9838	0.663776
GRMZM2G097884	7.15961	3.84453	2.36729
GRMZM2G375153	1.41226	1.61998	0.453872
GRMZM2G427444,RPS11	12.4646	15.3497	25.498
GRMZM2G428379	1.16207	0.880122	0.202829
GRMZM5G879872	2.05536	2.51858	0.987742
AC220970.4_FG002	1.41387	0.804509	0.336411
GRMZM2G410865	1.87918	2.71552	4.13608
AC210013.4_FG018	17.5818	24.2633	7.63046
GRMZM2G094543	10.2535	12.8892	5.12531
GRMZM2G114793	49.2382	28.5159	18.9248
GRMZM2G344205	95.0108	114.27	206.606
GRMZM2G462118	1.44001	1.38669	0.549953
GRMZM2G441417	1.59774	0.304098	0.474145
GRMZM2G130055	2.32245	1.99047	4.90567
GRMZM2G127984	0.510438	0.437916	1.1598
GRMZM5G870219	41.4023	54.0467	88.2749
GRMZM2G443180	1.24134	0.710084	0.582506
GRMZM5G882364	1.4505	0.661154	0.411077
AC233938.1_FG003	2.19551	2.99276	10.7024
GRMZM2G334660	0.851641	0.621417	0.219853
GRMZM2G170016	2.30099	2.51171	1.0974
GRMZM2G117164	4.98171	3.2562	1.47048
GRMZM2G135385	17.1531	14.88	8.01707
YS1	2.33201	3.69743	7.29997
GRMZM2G468585	4.40393	3.5019	2.16534
GRMZM2G401436	2.08488	1.38767	0.740388
GRMZM2G111146	1.6348	2.15291	3.31107
GRMZM2G059526	1.82705	1.80594	0.489585
GRMZM2G045927	0.31018	0.562334	0.967393
GRMZM5G857944	0.784639	1.31678	1.86758
GRMZM5G886006	1.3326	1.18953	0.60324
GRMZM2G127328	4.01786	3.18131	0.906876
GRMZM2G429322	4.61994	3.69939	2.2341
GRMZM2G021909	1.09548	0.811784	0.52394
GRMZM2G136571	3.20777	3.01567	6.7916
GRMZM2G141931	60.2369	52.7684	28.555
GRMZM2G170281	6.38462	5.02611	1.98266
GRMZM2G403076	2.52842	1.75543	1.1026
GRMZM2G062333	1.34354	1.68326	0.590484
GRMZM5G898274	2.99436	2.43902	10.1291
GRMZM2G132995	4.6001	4.66983	0.631084
GRMZM2G319109	10.2421	14.0425	20.5258
GRMZM2G140721	4.38606	3.02473	1.80416
AC187896.3_FG006	0	0.612781	0.958736
GRMZM2G132212	7.24029	4.09997	2.39752
GRMZM2G126079	3.32388	1.87614	1.28331
GRMZM2G175232	4.39817	2.45549	1.69875
GRMZM2G380738	3.1529	3.08568	6.71593
GRMZM2G175995	12.2989	9.04917	25.3701
GRMZM2G134130	484.925	755.943	1223.6
GRMZM2G057186	64.7322	96.3433	30.1779
GRMZM2G101625	1.74635	1.78005	0.812857
GRMZM2G076329	0.798017	1.14347	0.37464
GRMZM2G312997	3.70518	3.58935	7.84552
GRMZM2G145461	228.009	187.358	80.8818
GRMZM2G089400	7.89449	5.9404	3.59613
GRMZM2G064096	310.686	264.426	632.194
GRMZM2G309071	6.41743	5.40107	17.0655
FDX6	34.9771	21.5935	10.8869
GRMZM2G146152	0.909075	0.519586	0.157148
GRMZM2G075782	2.79317	2.16357	1.13262
GRMZM2G174558	10.4667	6.71783	5.01319
GRMZM2G013798	2.7788	3.36119	7.36285
GRMZM2G163883	1.79372	2.31983	0.725824
GRMZM2G163809	41.1842	44.9357	16.8048
GRMZM2G465226	35.7251	20.029	3.44025
AC233933.1_FG001	0.798984	0.925237	0.131584
GRMZM5G896560	4.92565	5.10621	12.1843
GRMZM2G027198	8.41338	7.22195	2.47749
GRMZM2G448924	9.96367	7.23234	4.39816
GRMZM2G315431	9.3834	5.33973	3.0026
GRMZM2G416632	42.4812	27.0677	18.7099
GRMZM2G109405	49.2342	36.9749	20.7684
GRMZM2G057535	174.674	210.719	87.1077
AC203986.3_FG013	22.9166	39.3002	52.5101
GRMZM2G152179	10.1794	5.57083	2.10635
GRMZM2G032766	23.785	17.9237	11.7354
AC189078.3_FG004	4.3289	2.92694	1.42713
GRMZM2G308615	5.8881	3.41234	2.45657
GRMZM2G353313	9.65816	5.42794	4.41644
GRMZM2G125653	13.8342	10.7942	47.9287
AC234526.1_FG005	1.9465	1.72009	0.707251
GRMZM5G876112	9.56862	14.8747	3.97031
GRMZM2G125448	3.29552	1.72944	0.466244
GRMZM2G381378	3.07133	2.61667	6.82825
GRMZM2G095164	0.56465	1.0746	1.68941
GRMZM2G022972	1.1825	0.948009	0.146487
GRMZM2G359018	3.72226	2.25341	1.76207
GRMZM2G004519	3.2894	3.46921	1.28056
GRMZM2G131055	2.16147	1.53692	0.902414
GRMZM2G477340	1.47823	0.852413	0.716652
GRMZM2G331393	1.36663	1.15889	0.26004
GRMZM2G380561	1.21815	1.23665	0.518334
GRMZM2G124759	1.94963	3.59345	11.5223
GRMZM2G131315	1.18528	0.913863	0.275754
GRMZM2G077187	15.6193	10.3775	6.54076
GRMZM2G061602	0.830645	0.878232	1.70174
GRMZM2G061403	1.99238	1.92821	0.735764
GRMZM2G579497	0.7994	1.84947	2.82575
GRMZM2G700757	1.12017	1.46691	0.511002
GRMZM2G148773	1.63801	1.98518	0.767491
GRMZM2G000035	6.45582	4.62567	2.30294
GRMZM2G058491	11.4526	5.79783	5.11722
FPS	1.93133	1.02097	0.787154
GRMZM2G389070	10.4193	7.10718	5.09908
GRMZM2G082959	2.51299	2.96871	1.21466
GRMZM2G116238	0.985488	0.794831	0.289693
GRMZM2G034421	1.25771	0.59116	3.55812
GRMZM2G432583	0.46691	0.291368	1.361
GRMZM2G147544	0.914206	0.856495	2.10573
GRMZM2G028535	13.4358	10.6761	5.45204
GRMZM2G149317	2.58728	1.2184	0.72979
HSP70	2.61574	2.0336	0.864543
GRMZM2G000236	13.4638	8.00233	2.98782
GRMZM2G106303	10.6108	11.0496	3.39299
GRMZM2G052562	3.49697	1.90396	0.855384
GRMZM2G084947	3.44703	2.1703	1.31566
GRMZM2G080839	3.84318	3.73136	1.11082
GRMZM2G051135	0.891193	0.955111	0
GRMZM5G807957	0	0.845796	0.998317
GRMZM2G109326	6.73273	4.00357	3.35867
GRMZM2G129815	7.175	3.70794	2.8826
AC233899.1_FG005	3.48859	1.9332	1.73467
GRMZM2G428040	0.211526	0.605264	1.27582
GRMZM5G891656	7.7644	6.60261	0.432826
GRMZM5G841893	3.26428	2.45319	0.469828
GRMZM5G855994	1.08341	0.953605	0.445465
GRMZM2G014240	59.7922	30.7133	28.6816
GRMZM2G099363	22.7235	12.6087	9.77922
GRMZM2G426678	0.90096	0.681489	0.311466
GRMZM2G420619	0.466306	1.15532	2.14935
GRMZM2G161472	2.80867	1.58417	1.36496
GRMZM2G159641	1.7914	1.36834	0.762424
GRMZM2G026143	100.709	67.2531	46.626
GRMZM2G407631	6.03486	11.831	15.2623
GRMZM2G085246	6.86323	8.71069	13.9487
GRMZM2G125813	2.34517	0.980794	0.599719
GRMZM2G178645	146.245	129.025	32.7747
GRMZM2G024996	18.8801	20.6871	39.5622
AC233955.1_FG008	0.864299	0.819125	0.249381
GRMZM2G361256	9.04865	8.94515	3.74416
ATPI	1.01044	1.53374	3.21866
RPL14	3.20596	5.30384	8.1875
GRMZM5G853305	8.57402	10.9134	17.3049
GRMZM5G838396	3.24639	4.90565	10.4946
GRMZM6G186438	0.834744	0.100324	0
GRMZM6G441368	4.303	1.71409	2.05534

## Sheet: B73 Cluster 1 338 genes
Table S4. Overview of gene expression levels and the enriched pathways in B73 and Mo17 after R. padi feeding
	FPKM 0 h	FPKM 6 h	FPKM 24 h	ratio
GRMZM2G024927	0.630867	1.35618	0.58547	2.14971
GRMZM2G162505	2.06327	8.9164	2.51668	4.32149
GRMZM2G081554	0.364124	1.16787	0.553085	3.20734
GRMZM2G171118	1.8274	4.72569	1.95473	2.58602
GRMZM2G004036	0.473781	4.64313	1.66986	9.80016
GRMZM2G338037	0.459146	1.78216	1.28393	3.88147
GRMZM2G053669	91.5262	200.284	127.32	2.18827
GRMZM2G373607	0.38509	1.47405	0.412484	3.82781
GRMZM2G176595	1.67894	4.46126	3.70723	2.65719
GRMZM2G466563	0.703669	1.56884	0.987791	2.22951
GRMZM2G129266	14.688	31.5713	17.4213	2.14946
GRMZM2G105189	5.93818	13.8779	5.30866	2.33706
GRMZM2G054361	4.45257	10.7476	6.75311	2.4138
GRMZM2G177203	0.57697	2.84224	1.31413	4.92615
GRMZM2G098676	0.928939	1.92018	1.09249	2.06707
GRMZM2G003762	964.517	2042.64	1161.44	2.11779
GRMZM2G056697	0.103158	1.08331	0.49906	10.5015
GRMZM2G120016	4.38362	16.9499	0.364589	3.86664
GRMZM2G349839	2.23847	6.1476	2.75833	2.74634
GRMZM5G892308	35.8322	116.606	63.1829	3.25422
GRMZM2G115705	0.320393	0.976782	0.487622	3.0487
GRMZM2G119272	0.926216	2.18439	1.17073	2.3584
GRMZM2G703156	1	3.7902	2.83514	3.7902
GRMZM2G164440	14.1961	32.9541	26.9879	2.32135
GRMZM2G136042	0.496429	1.1128	0.603077	2.24161
AC233910.1_FG003	0.77188	12.0535	1	15.6158
GRMZM2G003558	0.517701	1.5575	0.633815	3.00849
GRMZM2G108847	3.75535	9.9889	3.01799	2.65991
GRMZM5G801307	3.01015	12.058	5.4618	4.00578
GRMZM2G174975	0.913698	2.2956	1.06962	2.51243
GRMZM2G031167	0.295597	1.41212	0.691367	4.77718
GRMZM2G099036	5.19538	16.1738	9.59161	3.11311
GRMZM5G888860	2.8629	5.77148	4.22815	2.01596
GRMZM2G156877	0.554988	2.76371	0.0928007	4.97977
GRMZM2G056388	1.00464	2.70463	0.472627	2.69214
GRMZM2G125571	2.82698	6.49802	1.33345	2.29857
GRMZM2G087769	1.03884	3.54759	0.663951	3.41495
GRMZM2G087103	4.50286	12.1997	8.3578	2.70932
GRMZM2G170047	8.63237	18.1305	9.53061	2.10029
GRMZM2G169951	0.374946	0.967742	0.46159	2.58102
GRMZM5G837822	1.32841	8.06829	2.49532	6.07364
GRMZM2G092474	0.792229	1.84492	0.606047	2.32877
GRMZM2G173654	1.3246	2.90323	0.870014	2.19178
GRMZM2G468111	35.1813	107.474	4.77239	3.05486
GRMZM2G062121	2.48669	5.87404	0.594254	2.36219
GRMZM2G121878	714.842	1536.66	1149.25	2.14965
GRMZM2G070011	53.9868	133.638	105.122	2.47538
GRMZM2G007012	0.898327	1.91737	0.750557	2.13438
GRMZM2G568636	24.4463	82.2492	26.2472	3.36448
GRMZM2G428027	1.08452	4.25976	1.42956	3.92778
GRMZM2G055507	12.7011	28.0645	9.54314	2.20961
GRMZM2G100754	0.942392	1.98386	1.56202	2.10513
GRMZM2G371063	10.6051	25.576	11.9581	2.41167
GRMZM2G070639	0.521399	1.06105	0.591609	2.03501
GRMZM2G121494	15.3147	34.9616	12.8441	2.28288
GRMZM2G038243	2.97264	6.54851	3.57295	2.20293
GRMZM2G149739	1.58311	3.4242	1.41693	2.16296
GRMZM2G363474	0.435079	0.915469	0.514982	2.10414
GRMZM2G133988	9.6282	53.067	2.9689	5.51162
GRMZM2G083526	30.3375	63.146	48.0414	2.08145
GRMZM2G024561	1.15962	4.38214	3.20666	3.77894
GRMZM2G055150	0.837845	2.47508	1.79189	2.9541
GRMZM5G839640	9.6048	37.3644	16.7204	3.89018
GRMZM2G312069	1.31301	2.63123	0.343848	2.00397
GRMZM2G148052	1.53143	3.58633	1.44714	2.34182
GRMZM2G112244	21.6179	43.5205	33.532	2.01317
GRMZM5G878558	1.02083	4.6105	0.863918	4.51642
GRMZM2G454424	0.655536	1.74215	0.861487	2.6576
GRMZM2G102737	21.8594	45.9112	22.6086	2.1003
GRMZM2G012263	0.380523	1.07369	0.50499	2.82162
GRMZM2G447795	1.69517	5.91762	2.42587	3.49087
GRMZM2G148064	0.819799	1.87635	0.581858	2.28879
GRMZM2G171139	0.855721	1.88838	1.1954	2.20677
GRMZM2G313078	0.500964	1.1884	0.31936	2.37223
GRMZM2G130728	4.77834	10.7908	5.48597	2.25827
GRMZM2G175860	1.37148	3.00781	1.4645	2.19311
GRMZM2G159008	0.717166	1.45301	1.20891	2.02604
GRMZM2G050126	1.68255	3.78624	1.83191	2.2503
GRMZM2G431039	7.8866	18.4325	11.2319	2.33719
GRMZM2G044194	1.95082	4.24943	2.23065	2.17828
GRMZM2G304091	0.431475	1.03509	0.477256	2.39896
AC195174.2_FG007	1	21.4397	3.72107	21.4397
GRMZM2G031827	2.22096	6.97645	0.598557	3.14119
GRMZM2G157153	2.1167	6.15455	3.54437	2.90762
GRMZM2G146004	38.3104	103.691	78.2473	2.7066
GRMZM2G007151	1.58857	4.65209	2.07186	2.92848
GRMZM2G009719	3.63091	8.2685	2.3814	2.27725
GRMZM2G103479	1	3.12938	1	3.12938
GRMZM2G464244	0.535806	2.18023	0.222108	4.06907
GRMZM2G088132	1	2.75355	0.0373949	2.75355
GRMZM2G169329	22.631	102.537	7.09763	4.53082
GRMZM2G138698	0.251274	1.30098	0.256262	5.17754
GRMZM2G094990	18.9963	43.2504	35.0346	2.27678
GRMZM2G093096	4.63038	9.50026	3.49047	2.05172
GRMZM2G404249	1.35657	2.9403	1.3143	2.16745
GRMZM2G440918	1	1.20411	0.618014	1.20411
GRMZM2G026833	13.2595	33.6211	16.0739	2.53562
GRMZM2G018988	0.154308	2.73413	0.627059	17.7187
GRMZM2G337594	1	1.34258	1	1.34258
GRMZM2G402631	720.698	1140.98	248.887	1.58316
GRMZM2G362303	0.832363	0.895447	0.380212	1.07579
GRMZM2G111975	5.48524	6.45226	2.23002	1.17629
GRMZM2G444560	13.1112	13.4298	3.83278	1.0243
GRMZM2G093606	1.03203	1.12635	0.212202	1.09139
GRMZM2G347766	4.28444	4.54198	1.6968	1.06011
GRMZM5G879872	2.05536	2.51858	0.987742	1.22537
GRMZM2G170016	2.30099	2.51171	1.0974	1.09158
GRMZM2G062333	1.34354	1.68326	0.590484	1.25285
GRMZM2G132995	4.6001	4.66983	0.631084	1.01516
GRMZM2G076329	0.798017	1.14347	0.37464	1.43289
GRMZM2G163809	41.1842	44.9357	16.8048	1.09109
GRMZM2G380561	1.21815	1.23665	0.518334	1.01519
GRMZM2G700757	1.12017	1.46691	0.511002	1.30954
GRMZM2G092813	6.53338	14.4376	11.1913	2.20982
GRMZM2G038153	1.19275	3.50145	2.52334	2.93561
GRMZM2G025190	5.73089	19.9936	3.19525	3.48874
GRMZM5G846082	14.8834	30.1352	14.7595	2.02475
AC212023.4_FG004	222.816	468.319	332.83	2.10182
GRMZM2G154090	0.239003	1.04557	0.479514	4.37471
GRMZM5G827939	1.17746	12.6069	4.77573	10.7069
GRMZM2G090043	1.79164	11.1589	3.22091	6.22832
GRMZM2G010034	104.093	219.783	158.794	2.11141
GRMZM2G380789	0.0796325	1.14939	0.232993	14.4337
GRMZM2G116902	0.54042	2.08032	0.433122	3.84945
GRMZM2G043878	0.434797	3.1589	0.805984	7.26523
GRMZM2G327199	1	4.84134	1	4.84134
GRMZM2G073969	8.44278	18.3919	10.2209	2.17842
GRMZM2G179528	3.93562	9.48112	3.68746	2.40905
GRMZM2G060742	6.43356	13.5736	5.78092	2.10981
GRMZM2G324390	0.411718	1.12395	0.497616	2.7299
GRMZM2G120621	0.398996	1.21532	0.587448	3.04595
GRMZM2G039278	3.11763	7.08264	2.34638	2.2718
GRMZM2G091578	1.03703	2.24438	1.4772	2.16424
AC191575.2_FG001	0.399152	2.57781	1.2174	6.45822
GRMZM2G031624	0.27962	1.19748	0.300719	4.28253
AC233888.1_FG001	2.29972	6.34071	4.91983	2.75717
GRMZM2G173724	0.185561	1.63882	0.559932	8.8317
GRMZM2G173742	0.588763	1.43108	0.577127	2.43066
AC152495.1_FG017	0.982734	3.037	2.55514	3.09036
GRMZM2G407495	7.72059	23.2298	16.1013	3.00881
GRMZM2G006212	0.370815	1.03544	0.360775	2.79234
GRMZM2G474039	0.451313	15.3552	1.08369	34.0234
GRMZM2G066489	2.18665	5.49892	2.12539	2.51477
GRMZM2G071996	11.0479	31.5257	25.2875	2.85355
GRMZM2G406196	1.26934	2.61503	1.24662	2.06015
GRMZM2G074083	10.7771	29.0126	22.2104	2.69206
GRMZM5G803981	0.56626	1.87077	0.887458	3.30373
GRMZM2G177110	2.54827	5.44911	3.20283	2.13836
GRMZM2G125196	0.589286	5.51001	0.11671	9.35032
GRMZM2G139467	13.857	58.5247	17.4393	4.22348
GRMZM2G076771	6.32608	20.3789	6.97413	3.22141
AC212835.3_FG008	0.323896	1.11111	0.552349	3.43045
GRMZM2G177866	1.61645	4.27533	2.15025	2.64489
GRMZM2G108153	0.261235	2.21058	1.63542	8.46204
GRMZM2G108123	0.228451	1.1794	0.661788	5.1626
GRMZM2G051952	1.83968	5.48651	4.17045	2.98232
GRMZM2G068557	15.4533	49.0734	13.3881	3.17559
GRMZM2G176352	0.716203	1.61858	0.722155	2.25995
GRMZM2G072298	0.393811	1.61511	0.732666	4.10123
GRMZM2G454056	2.26181	5.71102	4.74135	2.52498
GRMZM2G434572	1	1.88209	0.240378	1.88209
GRMZM2G033767	1.46	4.27483	2.19338	2.92797
GRMZM2G701791	1	1.58804	0.383369	1.58804
GRMZM2G007928	92.7396	206.048	138.412	2.22179
AC208915.3_FG010	360.562	1214.16	636.943	3.36741
GRMZM2G104549	326.737	1090.46	688.045	3.33742
GRMZM2G308619	0.0615478	1.05604	0.21357	17.158
GRMZM2G052442	1.68692	4.48296	1.07342	2.65748
GRMZM2G122656	0.94987	3.01894	0.518021	3.17827
GRMZM2G341366	7.75363	16.3664	11.4125	2.1108
GRMZM2G170388	0.373916	0.880826	0.368291	2.35568
GRMZM2G563190	0.5123	1.09744	0.460351	2.14218
GRMZM2G054905	3.4393	9.02516	2.81695	2.62413
GRMZM2G022679	3.22445	7.44794	2.51476	2.30983
GRMZM2G078771	0.796143	2.2958	1.01623	2.88365
GRMZM2G055585	0.398471	1.18543	0.459188	2.97495
GRMZM2G089525	0.552764	1.21946	0.430668	2.20611
GRMZM2G162200	186.999	426.111	306.724	2.27868
GRMZM2G039630	14.6772	29.789	11.8558	2.02961
GRMZM2G475683	2.34761	4.88944	2.78946	2.08273
AC190885.4_FG006	2.35438	5.13457	2.07144	2.18086
GRMZM2G166218	10.0744	30.6086	9.77671	3.03826
GRMZM2G097297	0.456525	0.986606	0.651419	2.16112
GRMZM2G050307	25.0679	92.5954	33.3109	3.69378
GRMZM2G118312	1.29926	3.23687	2.37217	2.49132
GRMZM2G010044	70.5994	386.382	22.9532	5.47288
GRMZM2G122498	0.57678	1.28458	0.907995	2.22716
GRMZM2G359581	4.52726	20.1816	11.3128	4.4578
GRMZM2G312061	2.24693	7.49439	3.55974	3.33539
AC198937.4_FG003	0.860065	2.26148	0.711272	2.62943
GRMZM2G156472	6.43153	13.3051	10.0918	2.06873
GRMZM2G003411	0.945006	3.21914	0.988525	3.40648
GRMZM2G003014	1	1.69197	1	1.69197
GRMZM2G129150	1.38465	3.03055	1.55707	2.18868
GRMZM2G001724	40.3874	96.8471	53.7574	2.39795
GRMZM2G427729	0.495642	1.00029	0.587239	2.01817
GRMZM2G388420	4.87297	12.3597	7.17333	2.53638
GRMZM2G022181	2.03885	8.75235	6.08131	4.29279
GRMZM2G115480	0.730516	1.46706	0.681879	2.00825
GRMZM2G176307	2.22882	5.52186	2.79189	2.47748
GRMZM5G840002	145.025	598.784	109.584	4.12883
GRMZM2G170602	2.33358	9.28957	1.56839	3.98082
GRMZM2G050450	1.36268	3.83007	2.58995	2.81069
GRMZM2G067350	1.51144	3.85886	2.68299	2.5531
GRMZM5G860214	2.20346	4.7262	3.41731	2.1449
GRMZM2G074017	59.8298	190.537	39.2779	3.18465
GRMZM2G057386	1.02461	2.5386	1.69843	2.47763
GRMZM2G045154	1.66183	4.35827	2.57965	2.62257
GRMZM2G150363	35.9389	90.7016	34.8601	2.52377
AC205362.4_FG002	9.58635	25.3975	14.4562	2.64934
GRMZM2G099619	0.575112	1.43433	0.766293	2.494
GRMZM2G334181	6.273	24.3582	4.89143	3.88302
GRMZM2G056116	1.71819	4.13839	1.36271	2.40858
AC200122.4_FG004	3.2742	6.75474	3.39239	2.06302
GRMZM2G059037	0.925919	2.656	1.29646	2.8685
GRMZM2G313184	2.19471	5.43274	4.15849	2.47538
AC194005.3_FG004	1.13422	2.50332	1.4131	2.20709
GRMZM2G135165	2.87003	19.2065	4.64544	6.69209
GRMZM2G427618	1.65882	3.8777	1.16154	2.33763
GRMZM2G141026	0.741981	1.50982	0.995688	2.03485
GRMZM2G124799	0.471214	2.03692	0.383133	4.32271
GRMZM2G168898	24.6008	54.1618	28.5816	2.20163
GRMZM5G846057	1.2639	3.25155	1.39288	2.57263
GRMZM2G077436	3.65501	10.0908	2.07833	2.76081
GRMZM2G045031	0.497457	8.33092	1.66529	16.747
GRMZM5G817964	0.695446	1.41123	1.1006	2.02924
GRMZM2G109327	1.53131	3.43932	1.71901	2.246
GRMZM2G388045	0.988523	2.58412	0.406808	2.61412
GRMZM2G176430	4.0569	9.10566	5.2741	2.24449
GRMZM2G406643	0.355257	2.91619	0.0463022	8.20868
GRMZM2G108615	2.82858	10.0316	7.18891	3.54651
GRMZM2G027183	0.851375	1.75147	1.22603	2.05723
AC234159.1_FG002	1.0251	2.376	1.01329	2.31782
GRMZM2G027851	9.09856	18.9946	14.7288	2.08765
GRMZM2G348863	6.61297	41.1714	10.0086	6.22586
AC155434.2_FG003	0.462734	0.954883	0.26887	2.06357
GRMZM2G177104	3.19704	9.22257	2.1047	2.88472
GRMZM2G071436	1.05547	6.91342	1.64476	6.55009
GRMZM2G076417	1.82369	6.03985	2.74773	3.31188
GRMZM2G155806	0.536452	1.10411	0.594566	2.05817
GRMZM2G078465	0.939559	3.11496	1.01489	3.31534
GRMZM2G162893	0.388005	0.965617	0.491583	2.48867
GRMZM2G066636	11.9543	24.3287	13.2021	2.03514
GRMZM2G326270	17.4259	55.4941	28.7591	3.18458
GRMZM2G050325	11.2932	23.3615	9.55142	2.06863
zma-MIR169b	1	28.3105	21.4861	28.3105
GRMZM2G058681	0.68254	7.59614	1.52181	11.1292
GRMZM2G036290	1.13346	2.64649	1.09843	2.33488
GRMZM5G825193	0.627787	1.96384	0.68648	3.12819
GRMZM2G444567	1.78561	3.63749	1.59946	2.03711
GRMZM2G010016	5.00832	10.3503	8.11943	2.06662
GRMZM2G167689	3.89195	8.38101	3.15121	2.15342
GRMZM2G071223	1.04511	2.64804	1.38778	2.53374
GRMZM2G420684	27.053	58.4832	28.4517	2.1618
AC187782.4_FG009	1	8.3926	1	8.3926
GRMZM2G147721	1.62638	3.86862	2.08734	2.37867
GRMZM2G031204	1	7.90104	1	7.90104
GRMZM2G135362	1.84158	3.7257	1.23204	2.0231
GRMZM2G035421	0.468457	1.04299	0.41047	2.22644
GRMZM2G114588	76.2057	205.563	92.7231	2.69748
GRMZM2G142870	13.5283	35.8386	6.32877	2.64916
GRMZM2G410352	13.7307	34.0907	23.3247	2.48281
GRMZM2G050364	0.461062	1.63234	0.828833	3.54039
GRMZM2G008464	1	10.1903	1	10.1903
GRMZM2G095807	1.49909	3.50829	2.46829	2.34028
AC205471.4_FG007	26.9158	108.284	24.9579	4.02306
GRMZM2G351937	0.75341	1.57827	0.770745	2.09484
GRMZM2G074540	0.353271	0.778969	0.580575	2.20502
GRMZM2G126235	3.92008	11.9437	4.48252	3.0468
GRMZM2G080767	3.73125	7.72822	2.87731	2.07121
GRMZM2G014089	1.13977	2.61288	0.58556	2.29246
GRMZM2G140689	0.950498	2.34327	1.35937	2.46531
GRMZM2G144173	0.687668	1.87417	0.808339	2.7254
GRMZM2G098988	0.87746	1.76219	1.17456	2.00829
GRMZM2G084859	17.3825	39.9834	18.2741	2.30021
GRMZM2G113060	8.18782	16.3776	9.78414	2.00024
GRMZM2G323422	10.3756	25.9787	17.2087	2.50383
GRMZM2G070315	25.5382	84.9846	28.8069	3.32774
GRMZM2G160005	5.76098	13.0199	10.9391	2.26001
GRMZM2G026184	2.47022	5.28441	3.09252	2.13925
AC202930.4_FG008	1	4.39854	1	4.39854
GRMZM2G070115	1	1.45979	0.289815	1.45979
GRMZM2G132238	31.058	67.5718	27.9627	2.17566
GRMZM2G037327	0.631852	2.72384	0.884484	4.31088
GRMZM2G013430	2.26068	2.69738	1.08239	1.19317
GRMZM2G059064	2.33988	2.57799	0.920102	1.10176
GRMZM2G059397	2.72801	2.88361	1.20249	1.05704
GRMZM2G029385	4.84103	9.20565	1.93167	1.90159
GRMZM2G087186	16.4182	17.8264	7.76882	1.08577
GRMZM2G154565	0.912249	1.02511	0.340232	1.12372
GRMZM2G159587	8.85601	9.94036	3.99925	1.12244
GRMZM2G122126	7.43612	12.9927	3.15111	1.74724
GRMZM2G153208	18.5801	24.2635	8.4327	1.30589
GRMZM2G455817	2.14148	2.30382	0.513983	1.07581
GRMZM2G178817	1.55937	2.0985	0.560057	1.34574
AC205413.4_FG001	3.69987	3.97884	1.57677	1.0754
GRMZM2G330635	51.7811	58.4621	23.5594	1.12902
GRMZM2G443445	2.83153	3.39303	1.07401	1.1983
GRMZM2G351330	4.70364	4.93115	2.27727	1.04837
GRMZM2G180172	10.0274	11.9299	4.9549	1.18973
GRMZM2G009125	5.47435	6.11669	1.66836	1.11734
GRMZM2G383699	4.55336	4.94187	1.58149	1.08532
GRMZM2G077375	12.8693	18.3502	4.56316	1.42589
GRMZM2G028556	22.0555	39.6572	8.47711	1.79806
GRMZM2G027478	66.0971	91.4204	23.9997	1.38312
GRMZM2G147752	19.6432	25.4324	7.82494	1.29472
GRMZM2G014395	26.7966	43.3214	7.39559	1.61668
GRMZM2G122503	2.60806	2.94548	1.29976	1.12938
GRMZM2G003970	66.0646	69.2678	30.9128	1.04849
GRMZM2G117971	430.424	453.076	122.576	1.05263
GRMZM2G149714	2.49196	4.02636	1.06064	1.61574
GRMZM2G041344	0.923621	0.959721	0.434008	1.03909
GRMZM2G421513	1.29198	1.97019	0.636376	1.52494
GRMZM2G375153	1.41226	1.61998	0.453872	1.14708
AC210013.4_FG018	17.5818	24.2633	7.63046	1.38002
GRMZM2G094543	10.2535	12.8892	5.12531	1.25705
GRMZM2G057186	64.7322	96.3433	30.1779	1.48834
GRMZM2G101625	1.74635	1.78005	0.812857	1.0193
GRMZM2G163883	1.79372	2.31983	0.725824	1.29331
AC233933.1_FG001	0.798984	0.925237	0.131584	1.15802
GRMZM2G057535	174.674	210.719	87.1077	1.20636
GRMZM5G876112	9.56862	14.8747	3.97031	1.55453
GRMZM2G004519	3.2894	3.46921	1.28056	1.05466
GRMZM2G148773	1.63801	1.98518	0.767491	1.21195
GRMZM2G082959	2.51299	2.96871	1.21466	1.18135
GRMZM2G106303	10.6108	11.0496	3.39299	1.04135
GRMZM5G855014	1	1.36839	0.497174	1.36839
GRMZM2G143142	1	1.47512	0.145721	1.47512
GRMZM2G344279	1	1.06424	0.178649	1.06424
GRMZM2G049349	13.3531	27.1234	6.58522	2.03124
GRMZM2G336859	0.881977	1	0.573308	1.13382
GRMZM2G049930	0.486766	1.14205	0.115866	2.3462
GRMZM2G148316	1	1.20052	0.683016	1.20052
GRMZM2G332423	0.915181	1	0.115616	1.09268
GRMZM2G121264	1	1.53659	0.344027	1.53659
GRMZM2G071666	1.3377	3.30214	2.83894	2.46852
GRMZM2G475059	62.1406	62.6003	30.6056	1.0074
GRMZM2G140448	1.44997	1.45717	0.351036	1.00497

## Sheet: B73 Cluster 2 628 genes
Table S4. Overview of gene expression levels and the enriched pathways in B73 and Mo17 after R. padi feeding
	FPKM 0 h	FPKM 6 h	FPKM 24 h	ratio
GRMZM2G331638	1.20792	0.334199	0.447146	0.276673
GRMZM2G001079	2.36128	1.17368	1.54152	0.497052
GRMZM2G053720	47.871	22.6873	38.2245	0.473926
GRMZM2G428216	983.799	491.038	689.712	0.499124
GRMZM2G309731	4.70656	2.11548	2.92058	0.449475
GRMZM5G872578	2.36134	0.97677	0.90427	0.413651
GRMZM2G464393	2.21008	1.03877	0.928374	0.470015
GRMZM2G003506	1.97347	0.833752	0.876516	0.42248
GRMZM2G321033	0.889747	0.390121	0.17877	0.438463
GRMZM2G350225	14.6749	7.31785	10.5568	0.498664
GRMZM2G009735	10.6622	3.66951	7.29143	0.344161
GRMZM2G145412	3.92976	1.63112	2.40267	0.415069
GRMZM2G341959	0.818448	0.16173	0.165283	0.197606
GRMZM2G467893	2.25888	0.745274	0.857976	0.329931
GRMZM2G075974	11.1389	4.31092	6.03265	0.387015
GRMZM2G006047	2.29921	0.494361	0.849812	0.215013
GRMZM2G044317	6.71159	2.31378	4.7944	0.344744
SPP2	8.66707	4.28225	3.81841	0.494083
GRMZM2G159811	2.664	0.495231	0.749417	0.185898
GRMZM5G831224	4.74356	2.02514	1.18331	0.426924
TPS10	3.17993	0.509448	1.80666	0.160207
GRMZM2G165757	2.87177	0.919157	1.97402	0.320066
GRMZM5G882427	1.85481	0.905569	1.33278	0.488227
GRMZM2G163067	10.2959	4.65764	4.75644	0.452378
GRMZM2G045398	1.27194	0.417793	0.680921	0.328469
GRMZM2G051943	9.90135	4.67254	5.34507	0.471909
GRMZM2G108597	0.924113	0.144967	0.358377	0.156872
GRMZM2G002131	2.7786	1.3164	2.01758	0.473764
GRMZM2G110412	1.90125	0.84974	0.848495	0.446938
GRMZM2G365160	42.7493	14.0903	10.098	0.329603
GRMZM2G176347	1.79139	0.274833	0.316684	0.153419
GRMZM2G068322	1.50359	0.586966	0.972038	0.390376
GRMZM2G305900	2.23517	0.747522	0.643876	0.334436
GRMZM2G065471	2.3631	1.06863	0.449129	0.452215
GRMZM2G311811	8.11668	2.09946	3.42341	0.25866
GRMZM2G010925	0.956472	0.309288	0.347354	0.323363
GRMZM2G366607	5.61018	1.94157	1.07995	0.34608
GRMZM2G156861	16.7479	7.11735	12.8758	0.42497
GRMZM2G323622	0.844776	0.397434	0.720139	0.470461
GRMZM2G434541	11.2671	4.6474	6.78033	0.412475
GRMZM2G447632	9.99608	3.98752	5.0113	0.398908
GRMZM2G153138	16.8331	8.0336	12.2042	0.47725
GRMZM2G100349	4.16025	2.05545	3.61105	0.494069
GRMZM2G161154	389.113	94.3064	150.802	0.242363
GRMZM2G078314	9.6453	2.42675	4.03719	0.251599
GRMZM2G119322	15.4501	4.46697	8.1336	0.289122
GRMZM2G446220	2.26526	1.10632	2.33067	0.488385
GRMZM2G078210	2.05965	0.559508	0.827185	0.271652
GRMZM2G005834	2.17096	0.957252	1.96622	0.440935
BX1	114.264	29.5452	50.7075	0.25857
GRMZM2G048801	0.815688	0.388717	0.433139	0.476551
GRMZM2G545326	2.82239	1.30702	1.90273	0.46309
GRMZM2G076389	1.42278	0.695749	1.1512	0.489007
AC205521.3_FG003	1.23957	0.590625	1.13211	0.476476
GRMZM2G013214	30.4852	14.4595	16.4116	0.474312
GRMZM2G126765	2.86648	1.10987	2.56805	0.387189
GRMZM2G040548	1.20248	0.508431	0.309653	0.422819
GRMZM2G071478	2.78379	1.38131	1.30312	0.496198
GRMZM2G092432	2.10129	0.58864	0.707082	0.280133
GRMZM2G309847	4.11571	1.57751	2.19547	0.38329
GRMZM2G080079	9.35738	2.46454	5.81983	0.263379
GRMZM2G034024	2.18291	0.610183	0.382249	0.279527
GRMZM2G075562	36.3626	17.866	38.0457	0.491329
GRMZM2G468299	1.08673	0.371108	0.629265	0.341491
AC190636.3_FG005	1.70579	0.699727	0.84813	0.410207
GRMZM2G317614	3.31231	1.18168	0.613988	0.356754
GRMZM2G018336	2.59251	1.14975	0.973312	0.443489
GRMZM2G166944	15.4168	3.85144	17.3791	0.249821
GRMZM2G452633	2.08319	0.70019	1.68475	0.336114
GRMZM2G063162	397.41	180.297	332.704	0.45368
GRMZM2G455440	22.8146	7.46436	5.09838	0.327175
GRMZM2G018820	62.06	22.9977	36.2702	0.370572
GRMZM5G839518	6.08753	1.87673	4.14181	0.308291
GRMZM2G146380	8.77133	3.90134	8.42609	0.444783
GRMZM2G056988	6.62328	2.3896	4.47738	0.360788
GRMZM2G095904	1.67675	0.484346	1.35642	0.28886
GRMZM2G074604	123.597	61.1829	70.568	0.495019
GRMZM2G164912	1.82142	0.825307	0.757224	0.453112
GRMZM2G124815	2.42866	1.02867	1.17223	0.423555
GRMZM2G380377	1.78914	0.874415	0.824918	0.488735
GRMZM2G091490	2.50042	0.650474	0.515491	0.260146
GRMZM2G150187	6.90014	2.99742	3.19174	0.4344
GRMZM5G813363	1.67391	0.647119	1.96106	0.386591
GRMZM2G333875	14.0757	7.01122	7.57069	0.498108
GRMZM2G132461	2.614	1.13928	1.65792	0.435838
GRMZM2G067156	2.24019	1.11331	1.10058	0.496971
GRMZM2G417954	1.25638	0.449607	0.391925	0.357859
GRMZM2G340656	995.572	354.117	495.162	0.355692
GRMZM2G107065	2.82013	0.771892	0.898822	0.273708
GRMZM2G050550	3.46852	1.45427	2.31137	0.419277
GRMZM2G032807	36.9347	18.008	28.1253	0.487563
GRMZM2G142898	4.76895	1.8828	2.33374	0.394804
GRMZM2G009045	9.00806	3.20471	2.07213	0.35576
GRMZM2G023346	1.11965	0.481511	0.682289	0.430055
PER42	380.425	171.979	217.045	0.452071
GRMZM2G003306	37.824	18.1757	33.2066	0.480534
GRMZM2G054277	8.36717	3.3323	4.28105	0.398259
GRMZM2G179777	1.62301	0.49055	0.942765	0.302247
GRMZM2G467370	21.5361	10.6874	12.4252	0.496255
GRMZM2G062974	8.22054	3.78147	3.19149	0.460003
GRMZM2G066041	1.17944	0.49149	0.68044	0.416715
GRMZM2G000581	2.60834	1.23517	1.29813	0.473546
GRMZM2G112836	0.930107	0.387957	0.736354	0.41711
GRMZM2G141353	22.9843	8.87553	15.6233	0.386156
AC197705.4_FG003	11.6618	4.30493	4.29003	0.369148
GRMZM2G405094	15.2488	6.43591	10.5158	0.42206
GRMZM5G812326	1.91411	0.490964	0.396144	0.256497
GRMZM2G126900	200.763	77.7512	119.618	0.387279
GRMZM2G180122	1.45929	0.594905	1.20414	0.407667
GRMZM2G111711	1.00936	0.391731	0.0688431	0.388098
GRMZM2G123107	7.92693	2.70837	0.504511	0.341667
GRMZM2G051219	28.6284	13.505	22.3641	0.471734
GRMZM2G161905	13.6236	5.85662	8.89543	0.429888
GRMZM2G171395	8.126	1.89105	1.61211	0.232716
GRMZM2G013398	0.819067	0.143809	0.975037	0.175577
AC219190.3_FG002	4.35019	2.01674	4.56388	0.463598
GRMZM2G012140	13.6281	5.87858	10.428	0.431357
GRMZM2G031637	2.48148	1.21551	2.80011	0.489833
GRMZM2G161293	5.82171	2.62709	4.51018	0.451257
GRMZM5G838098	6.83051	3.79692	2.66261	0.555877
GRMZM2G116823	1.29038	1.05888	0.418793	0.820595
GRMZM2G149647	1.36271	1.18197	0.260198	0.867367
GRMZM2G179792	9.2356	5.21603	1.83338	0.564774
GRMZM2G162158	3.68782	2.80093	1.2954	0.759508
GRMZM2G134205	1.37577	1.19633	0.456488	0.869571
GRMZM2G046700	0.818767	0.140224	0.191665	0.171262
GRMZM2G149923	5.92618	3.45101	2.75214	0.582333
GRMZM2G047456	0.949093	0.600336	0.357593	0.632537
GRMZM2G140674	2.60524	1.42234	1.09784	0.545954
AC208897.3_FG004	54.4194	40.533	22.9088	0.744826
GRMZM2G425430	1	0.372615	0.862332	0.372615
GRMZM2G137861	4.67281	4.37716	1.46626	0.93673
GRMZM2G020631	21.488	21.4198	9.9288	0.996826
GRMZM2G154124	2.78734	1.40582	0.893856	0.504359
GRMZM2G108949	1.36502	0.902015	0.48382	0.660807
GRMZM2G149024	0.823597	0.517202	0.388267	0.627979
GRMZM2G308687	98.7189	79.1199	38.8759	0.801467
GRMZM2G448925	4.54227	2.323	1.65735	0.511418
GRMZM2G139250	16.055	10.5137	7.47323	0.654855
GRMZM2G072529	20.8743	11.2417	10.0047	0.538543
GRMZM2G070279	5.57453	4.15802	2.52446	0.745896
GRMZM2G449094	1.66167	1.33536	0.582427	0.803625
GRMZM2G168985	1.01083	0.616891	0.495143	0.610282
GRMZM2G093826	22.1286	12.6649	8.66981	0.572332
GRMZM2G113370	0.832892	0.604157	0.336356	0.725373
GRMZM2G068220	1.77122	1.35718	0.862871	0.76624
GRMZM2G126062	9.89884	9.79407	3.2591	0.989416
GRMZM2G334336	2.0934	1.16068	0.172749	0.554447
GRMZM5G863076	47.1947	37.9618	15.59	0.804366
GRMZM2G082487	16.6492	12.1437	7.36237	0.729386
GRMZM2G056329	62.4275	57.058	26.4007	0.913988
GRMZM2G160515	6.14081	4.57569	1.79455	0.745128
GRMZM2G372058	11.8808	10.938	5.62287	0.920645
GRMZM2G138074	61.3898	45.8659	28.7131	0.747126
GRMZM2G008726	2.39593	1.62901	1.15911	0.679907
GRMZM5G849600	2.45273	1.43061	1.10034	0.583273
GRMZM2G458095	1.71995	0.912504	0.451713	0.530541
GRMZM2G050997	11.9504	7.76899	5.72327	0.650103
GRMZM2G074229	6.00644	4.07219	1.94323	0.677971
GRMZM2G455321	8.39547	7.61469	3.80734	0.907
GRMZM2G117942	472.629	450.318	123.272	0.952794
GRMZM2G093622	0.820058	0.705654	0.157393	0.860493
GRMZM2G009019	3.12217	2.04887	0.84139	0.656233
GRMZM2G101125	5.13192	2.91272	2.44682	0.567569
GRMZM2G047414	1.70535	1.00502	0.746573	0.589334
GRMZM2G017022	8.96389	4.52946	4.20824	0.505301
GRMZM2G093076	1.10179	0.905695	0.423398	0.822021
GRMZM2G062600	2.62277	2.36447	0.871224	0.901516
GRMZM2G087326	66.1464	40.9778	31.7671	0.619502
GRMZM2G029087	27.7306	15.5327	10.9251	0.560129
GRMZM2G300119	1.27259	1.18737	0.455584	0.933034
GRMZM2G170692	4.00363	2.53198	1.87156	0.632421
GRMZM2G428379	1.16207	0.880122	0.202829	0.757374
GRMZM5G882364	1.4505	0.661154	0.411077	0.455811
GRMZM2G117164	4.98171	3.2562	1.47048	0.653631
GRMZM2G021909	1.09548	0.811784	0.52394	0.74103
GRMZM2G170281	6.38462	5.02611	1.98266	0.787221
GRMZM2G403076	2.52842	1.75543	1.1026	0.694279
AC187896.3_FG006	1	0.612781	0.958736	0.612781
GRMZM2G315431	9.3834	5.33973	3.0026	0.569061
GRMZM2G109405	49.2342	36.9749	20.7684	0.751
GRMZM2G032766	23.785	17.9237	11.7354	0.753572
AC189078.3_FG004	4.3289	2.92694	1.42713	0.676139
GRMZM2G131055	2.16147	1.53692	0.902414	0.711053
GRMZM2G477340	1.47823	0.852413	0.716652	0.576644
GRMZM2G061403	1.99238	1.92821	0.735764	0.967792
FPS	1.93133	1.02097	0.787154	0.528636
HSP70	2.61574	2.0336	0.864543	0.777447
GRMZM2G052562	3.49697	1.90396	0.855384	0.54446
GRMZM2G084947	3.44703	2.1703	1.31566	0.629614
GRMZM5G807957	1	0.845796	0.998317	0.845796
GRMZM5G891656	7.7644	6.60261	0.432826	0.85037
GRMZM5G841893	3.26428	2.45319	0.469828	0.751526
GRMZM2G026143	100.709	67.2531	46.626	0.667796
GRMZM6G441368	4.303	1.71409	2.05534	0.398348
GRMZM2G132367	5.47857	2.65926	4.55512	0.485393
GRMZM2G075712	22.5554	11.0549	11.9586	0.490122
GRMZM2G180452	1.21952	0.588337	0.814556	0.482433
AC208201.3_FG003	3.99423	1.11087	1.00623	0.278119
GRMZM2G318652	8.20993	3.47717	3.49167	0.423532
GRMZM2G442387	5.35915	2.65643	3.89112	0.495681
GRMZM2G311036	6.38674	1.27099	3.12232	0.199004
GRMZM2G336824	4.06363	0.821544	2.79679	0.20217
GRMZM2G135913	1.36585	0.500045	0.771259	0.366105
GRMZM2G037265	71.5048	30.6073	57.9526	0.428045
GRMZM2G050177	39.9594	17.9422	27.9872	0.449011
GRMZM2G101245	6.2652	2.33569	3.44706	0.372804
GRMZM2G401147	22.2803	9.34444	16.678	0.419404
GRMZM2G450498	81.4459	26.9281	25.6549	0.330626
GRMZM5G859316	17.8224	6.12069	5.42404	0.343427
GRMZM2G341410	1.26651	0.5234	1.02603	0.413262
GRMZM2G149219	4.06218	0.998357	0.765428	0.245769
GRMZM2G377647	2.58959	1.24994	1.31591	0.482679
GRMZM2G305526	2.85736	0.173362	0.748139	0.0606721
GRMZM5G862467	6.41147	2.10836	3.70284	0.328842
GRMZM2G125241	2.97875	1.0976	1.53993	0.368477
GRMZM2G004572	1.93596	0.637634	0.947882	0.329363
GRMZM2G136372	17.7075	8.6253	0.848256	0.487099
GRMZM2G392791	11.4913	4.93345	7.88584	0.42932
GRMZM5G893912	13.6948	4.99599	2.9385	0.364809
GRMZM2G161245	3.38328	1.38145	0.941551	0.408317
GRMZM2G536825	3.51186	1.45287	1.78275	0.413704
GRMZM2G164761	1	0.99544	0.247968	0.99544
GRMZM2G118172	29.6285	4.81047	5.08989	0.16236
GRMZM2G457346	2.21099	0.736303	1.81052	0.33302
AC235547.1_FG005	9.53478	4.12054	4.0239	0.432159
GRMZM2G015892	11.5449	5.51355	10.0587	0.477575
AC206201.3_FG004	54.0937	18.5306	43.8431	0.342565
GRMZM2G138382	10.1632	3.38488	6.19148	0.333053
GRMZM2G340257	1.32259	0.553962	0.769777	0.418846
GRMZM2G381441	2.34788	0.333399	0.958923	0.142
GRMZM2G406108	1.8476	0.840434	1.20272	0.454879
GRMZM5G871827	1.44875	0.467724	1.04438	0.322847
GRMZM2G148441	1.56504	0.758491	0.997516	0.484646
GRMZM2G046583	8.03761	3.12847	5.1494	0.389229
GRMZM2G397684	3.15699	1.20122	0.815103	0.380495
GRMZM2G077036	19.8134	9.83688	17.8714	0.496476
GRMZM2G405662	5.85884	2.73175	4.0175	0.466261
GRMZM2G177340	4.00177	1.28994	1.47973	0.322342
GRMZM2G180596	4.15322	2.05715	2.6916	0.495314
GRMZM2G066961	52.3384	16.3867	35.2877	0.313091
GRMZM2G005633	2.37799	0.211772	1.01191	0.089055
GRMZM2G031660	17.8552	8.75179	14.6518	0.490154
GRMZM2G045849	1.01021	0.414867	0.780413	0.410674
GRMZM2G093526	23.2804	9.90215	12.9562	0.425343
GRMZM2G477063	1.48085	0.190247	0.528401	0.128471
GRMZM2G074743	3.66699	0.803243	0.146102	0.219047
GRMZM2G038722	1.2837	0.416046	0.247082	0.324099
GRMZM2G112072	1.15181	0.314176	0.45606	0.272767
GRMZM2G135387	1.00288	0.230694	0.0758517	0.230032
GRMZM2G178486	3.70753	0.795467	0.808814	0.214554
GRMZM2G147491	16.9012	6.55651	9.80141	0.387932
GRMZM2G088778	1.04408	0.280863	0.11433	0.269005
GRMZM2G115451	5.4651	1.46767	1.4354	0.268553
GRMZM2G042677	2.47786	1.04382	1.77801	0.421259
GRMZM2G138468	1.8429	0.592339	1.29365	0.321417
GRMZM2G013781	1.48806	0.620724	0.200894	0.417136
GRMZM2G042933	4.12641	1.9676	3.13278	0.476831
GRMZM2G107711	1.74994	0.657456	1.28042	0.375702
GRMZM2G421256	1.49472	0.336139	1.37997	0.224884
GRMZM2G080274	259.18	117.413	190.788	0.453017
GRMZM2G322819	1.32448	0.510227	0.648284	0.385228
GRMZM2G437912	12.7761	6.20945	5.40349	0.486021
GRMZM2G041493	8.3037	2.65214	2.77815	0.319393
GRMZM2G460138	68.8054	33.0667	35.3994	0.480583
GRMZM2G333095	10.1254	4.78018	3.02875	0.472098
GRMZM5G834303	21.1078	9.76016	5.27302	0.462396
GRMZM2G180283	2.40438	0.981979	1.47476	0.408413
GRMZM2G322618	13.6903	5.69468	6.72597	0.415965
GRMZM2G176433	65.7586	30.5673	53.5278	0.464841
GRMZM2G173377	0.865003	0.287902	0.261742	0.332834
GRMZM2G372068	6.56459	2.82573	6.09791	0.43045
GRMZM2G048022	3.22315	1.08077	1.92265	0.335315
GRMZM2G422782	6.41182	2.37145	3.1049	0.369856
GRMZM2G324157	1.50061	0.738314	0.615388	0.492009
GRMZM2G125032	4.99863	2.33962	4.25664	0.468052
GRMZM2G072808	6.9452	1.78537	1.34496	0.257065
GRMZM2G023279	0.917336	0.404878	0.228569	0.441363
GRMZM2G312201	8.01189	3.55313	3.82192	0.443482
GRMZM2G091540	1.11674	0.391973	0.719324	0.350998
GRMZM2G146913	2.69139	0.443651	0.481465	0.164841
GRMZM2G058518	1.51708	0.447586	0.450585	0.295031
GRMZM2G121753	9.09582	2.1496	7.33492	0.236328
GRMZM2G408462	2.14211	0.908659	0.703227	0.424189
GRMZM2G364528	16.1647	6.71986	11.5051	0.415712
GRMZM2G005849	26.4116	7.88727	11.8028	0.298629
AC233880.1_FG009	1	0.823119	0.270645	0.823119
GRMZM2G083810	1.51247	0.704136	1.23606	0.465554
GRMZM2G176446	9.46951	4.06678	11.3463	0.42946
GRMZM2G011523	79.8244	37.2822	65.4925	0.467053
GRMZM5G883759	9.45445	3.9007	3.76048	0.412578
GRMZM2G161310	22.781	11.3866	11.58	0.499829
GRMZM5G864903	1.01553	0.449364	0.883613	0.442492
GRMZM2G175761	3.18173	1.49875	3.13367	0.471049
GRMZM2G078667	8.729	1.81507	4.41293	0.207936
GRMZM2G051683	7.75161	3.68258	3.92838	0.475073
GRMZM2G055450	0.951962	0.435875	0.551957	0.45787
GRMZM2G177384	0.825572	0.28522	0.412378	0.345482
GRMZM2G111112	1.87077	0.814022	1.03891	0.435127
GRMZM5G874955	6.48269	1.4262	1.46467	0.220001
GRMZM2G175076	1.17815	0.377481	0.911001	0.320401
GRMZM2G131442	14.6564	4.93188	6.24718	0.3365
CYP71C4	18.3434	4.22717	8.4376	0.230446
GRMZM5G836322	1.74343	0.841525	1.67199	0.482684
GRMZM2G358153	21.0182	7.27731	10.0678	0.346238
GRMZM2G570968	13.6821	6.29059	12.6755	0.459768
GRMZM2G076348	2.22792	1.038	2.09187	0.465905
H3C2	1.53293	1.03204	1.65847	0.673247
GRMZM2G374302	302.045	120.706	284.01	0.399629
GRMZM2G496770	2.00295	0.950343	0.965183	0.474472
GRMZM2G105522	3.17941	1.40276	1.67931	0.441201
GRMZM2G125991	1.23643	0.588858	0.634759	0.476257
GRMZM2G139293	42.2767	20.5008	37.0094	0.48492
GRMZM2G001953	1.6105	0.590398	0.483472	0.366593
GRMZM5G843584	1.7932	0.864815	1.5926	0.482275
CYP71C2	273.913	105.904	233.915	0.386634
GRMZM2G121928	8.37873	1.55031	1.86481	0.185029
GRMZM2G073079	3.44036	1.19842	1.81096	0.348341
GRMZM2G089698	4.46765	2.1992	1.59819	0.49225
GRMZM2G047167	1.02992	0.494751	0.948307	0.480378
GRMZM2G118766	1.42159	0.635162	0.928155	0.446797
GRMZM2G127857	4.97695	2.38501	4.0416	0.479211
GRMZM2G028438	4.90049	2.44146	2.85271	0.498207
GRMZM2G134023	5.06969	2.47511	3.23347	0.488217
GRMZM2G007729	2.83499	1.20959	0.473038	0.426665
GRMZM2G025989	2.73953	1.23101	1.48281	0.449351
GRMZM2G132880	3.94234	1	0.74741	0.253656
GRMZM2G157481	4.01902	1.78376	2.49265	0.44383
GRMZM2G098696	8.25908	3.90273	5.23136	0.472538
GRMZM2G313656	1.72109	0.857899	1.53212	0.498463
GRMZM2G100412	7.99816	1.15232	0.511348	0.144073
AC197764.4_FG003	7.67191	2.27283	1.40424	0.296253
GRMZM2G089836	39.312	14.0042	24.6577	0.356232
GRMZM2G074896	7.43887	2.8691	2.40391	0.38569
GRMZM5G899308	27.836	13.0811	10.1443	0.469935
GRMZM2G346133	230.043	114.302	256.627	0.496872
AC214771.3_FG003	1.47828	0.545965	0.405853	0.369324
GRMZM2G366910	10.4472	2.36805	1.99877	0.226668
GRMZM2G412604	28.7451	12.4398	9.34197	0.432762
GRMZM2G060919	0.828251	0.320627	0.871041	0.387113
GRMZM2G180920	16.7112	8.28433	15.9335	0.495735
GRMZM5G847230	6.05091	2.81281	5.67026	0.464857
GRMZM2G313481	3.46069	1.45026	2.19024	0.419067
GRMZM2G157172	1.37477	0.669971	1.05351	0.487333
GRMZM2G102760	25.2955	11.2815	26.2652	0.445988
GRMZM2G133895	1.30466	0.434447	0.83273	0.332996
GRMZM2G080183	2.77626	1.03804	1.71349	0.373899
GRMZM2G085513	2.23695	0.707622	0.764604	0.316333
GRMZM2G041141	1.65584	0.724247	1.35041	0.437389
GRMZM2G059496	5.39737	1.42554	2.49144	0.264118
GRMZM2G349670	36.8082	17.1269	27.7292	0.465301
AC209050.3_FG003	5.26038	1.44538	1.19153	0.274767
GRMZM2G108714	9.69288	4.77675	5.38709	0.49281
GRMZM2G051806	10.7218	5.01907	3.43346	0.468118
GRMZM2G317426	3.50373	0.660258	0.586641	0.188444
GRMZM2G147245	4.40058	0.8618	1.06161	0.195838
GRMZM2G007195	39.8746	18.7366	24.8045	0.469888
GRMZM2G012021	2.31863	1.04728	1.01056	0.451681
GRMZM2G121514	3.7874	1.43729	2.02824	0.379493
GRMZM2G320373	12.7916	6.33703	7.85851	0.495406
GRMZM2G122357	18.8495	8.99319	10.0027	0.477105
GRMZM2G050412	2.01739	0.580145	2.09833	0.287572
GRMZM2G163406	17.1471	7.24872	14.8039	0.422737
GRMZM2G171028	1.76804	0.797277	0.873711	0.450938
GRMZM2G122302	22.3591	10.8869	9.32391	0.486911
GRMZM2G162755	27.613	9.69771	20.2349	0.351201
GRMZM2G339091	33.7821	16.5338	14.9181	0.489425
GRMZM2G061469	1.10007	0.350462	0.698534	0.318582
DHN1	120.504	19.9382	22.5673	0.165457
GRMZM2G137535	197.452	82.2996	211.654	0.416808
GRMZM2G090245	117.569	14.2035	54.3773	0.12081
GRMZM2G090087	19.3178	9.46729	21.5871	0.490081
GRMZM2G425728	1.21454	0.451951	1.03001	0.372117
GRMZM2G162359	42.3209	15.9556	18.24	0.377015
GRMZM2G154747	1.16185	0.21334	0.257997	0.183621
GRMZM2G054803	203.636	90.4447	69.0623	0.444149
GRMZM2G131836	1.88831	0.660455	0.816838	0.34976
GRMZM2G086066	1.11364	0.432792	0.757063	0.388628
GRMZM2G171408	0.963765	0.28293	1.08066	0.293567
GRMZM2G147966	3.91149	1.62019	2.73314	0.414213
GRMZM2G013530	2.8423	0.734043	2.71266	0.258257
GRMZM2G075794	2.66646	1.31706	1.04566	0.493936
GRMZM2G019974	4.14732	1.57884	2.69837	0.380689
GRMZM2G459841	1.76268	0.581792	0.523278	0.330061
GRMZM2G427815	35.8045	11.3049	13.2353	0.31574
GRMZM2G181605	3.70137	1.53155	2.27786	0.413779
GRMZM2G015654	3.5211	1.17137	0.220612	0.332672
GRMZM2G122810	11.4296	4.7085	9.21344	0.411957
GRMZM2G123119	10.1067	2.92302	2.74164	0.289216
GRMZM2G176721	1.4432	0.711046	0.99926	0.492687
GRMZM2G121649	20.7793	9.94251	23.4062	0.478481
GRMZM2G174799	12.7454	5.59044	6.52811	0.438624
GRMZM2G109448	5.74123	2.63983	5.34908	0.459802
GRMZM2G468657	1.09448	0.286936	0.100797	0.262167
GRMZM2G010702	6.33428	2.08981	1.51119	0.329921
GRMZM2G167497	5.34845	1.8572	1.6	0.347241
GRMZM2G459820	1.78614	0.527279	0.586484	0.295206
GRMZM2G042347	1.16263	0.420724	1.09281	0.361873
GRMZM2G015361	3.66967	1.4633	3.06225	0.398755
GRMZM2G001721	4.65824	2.24005	3.52433	0.480879
GRMZM2G516301	8.98356	2.06994	2.53582	0.230414
GRMZM2G095280	7.73624	1.27054	0.726899	0.164232
GRMZM2G049695	10.9088	3.37349	3.30714	0.309245
GRMZM2G148904	52.6185	25.752	10.454	0.48941
GRMZM2G060210	7.7014	2.4658	3.51535	0.320176
GRMZM2G026470	119.562	57.1126	81.3715	0.477682
GRMZM2G033799	10.387	4.92374	7.13715	0.474029
GRMZM2G013448	3.86263	1.2318	1.49805	0.318902
GRMZM2G022402	4.89752	2.20927	2.93754	0.4511
GRMZM2G065829	6.07372	2.8474	4.94966	0.468807
GRMZM2G145554	0.866807	0.335821	0.584707	0.387423
GRMZM2G132547	39.9266	10.3432	16.1511	0.259055
GRMZM2G067702	14.9857	7.26281	15.7965	0.484649
GRMZM2G019515	2.74838	1.3341	3.06824	0.485413
GRMZM2G176568	2.13647	0.998242	1.45852	0.467239
GRMZM2G083328	1.04892	0.487548	0.606054	0.46481
GRMZM2G375159	16.8019	6.35344	6.88395	0.378138
GRMZM2G063880	9.54181	2.83355	2.09826	0.296961
GRMZM5G822426	1.10976	0.449724	1.16328	0.405244
GRMZM2G007404	19.0902	8.60349	10.0612	0.450676
GRMZM2G112284	24.4372	6.62958	28.2887	0.27129
GRMZM2G382035	2.55101	1.08973	0.874541	0.427176
GRMZM5G830949	1.31871	0.439744	0.388997	0.333465
GRMZM5G812272	2.59382	1.25439	1.21114	0.483607
GRMZM2G173965	1.04027	0.306862	0.406485	0.294983
GRMZM2G003406	2.35488	0.61654	0.658122	0.261814
TIP1-2	2.84426	1.40055	2.42616	0.492413
GRMZM2G168375	1.64679	0.566094	0.481002	0.343756
GRMZM2G371079	78.1304	38.4469	77.9564	0.492086
GRMZM2G371033	6.35926	2.35722	4.40645	0.370675
GRMZM2G024799	3.08554	0.704964	1.17346	0.228473
GRMZM2G143640	1.76026	0.466848	0.780637	0.265215
GRMZM2G115422	11.9305	4.81218	7.87926	0.403351
CISZOG2	2.91238	1.27295	1.53765	0.437082
GRMZM2G447271	0.759818	0.247164	0.291941	0.325294
GRMZM2G106344	20.3626	6.0663	8.69886	0.297914
GRMZM2G408308	0.862775	0.391877	0.876752	0.454205
GRMZM2G008539	2.65947	1.09322	1.75412	0.411067
GRMZM2G089506	5.67268	1.71477	0.368798	0.302286
AC206169.3_FG002	6.62101	3.05964	3.64803	0.462111
GRMZM2G118047	1.27845	0.215238	0.90121	0.168359
GRMZM2G145568	1.55291	0.513478	0.415359	0.330655
GRMZM2G057672	19.0151	6.53553	9.42169	0.343702
GRMZM2G038928	1.05526	0.313948	0.647328	0.297508
GRMZM2G074611	26.3996	11.2639	7.72431	0.426669
GRMZM2G480106	2.65583	1.02077	1.23704	0.384351
GRMZM2G138370	6.87052	2.29951	1.18555	0.334692
GRMZM2G092146	4.3807	0.774044	0.457749	0.176694
GRMZM2G112402	1.42068	0.25152	0.587697	0.177042
GRMZM2G118959	1.44103	0.590763	0.839188	0.409959
AC233893.1_FG006	0.891576	0.40945	0.54654	0.459243
GRMZM2G472696	1.74419	0.510592	2.11551	0.292739
GRMZM6G880411	4.07917	1.4754	1.50744	0.361691
GRMZM2G164486	40.9001	19.9535	26.7803	0.487859
GRMZM2G007025	5.59996	3.51857	3.52911	0.628321
GRMZM2G046297	18.437	12.8985	6.99056	0.699599
GRMZM2G044383	44.5836	31.3913	14.4303	0.7041
GRMZM2G304132	1.22997	1.10727	0.366929	0.900241
GRMZM2G477139	0.808515	0.0540917	0.0987107	0.0669025
GRMZM2G048522	0.925912	0.773643	0.191135	0.835547
GRMZM2G039639	197.17	127.35	35.01	0.645889
GRMZM2G109056	7.22088	4.62171	3.14176	0.640048
GRMZM2G328500	90.296	47.975	44.409	0.531308
GRMZM2G475948	8.44882	5.43029	3.51592	0.642728
GRMZM2G031062	8.71706	4.81056	3.21887	0.551856
GRMZM2G342856	2.76466	1.41616	0.765143	0.512237
GRMZM2G470422	1.12731	0.580071	0.361747	0.514562
GRMZM2G153920	12.1009	9.7583	5.37367	0.806411
GRMZM2G010909	50.0684	30.3908	19.5985	0.606986
GRMZM2G475971	0.828655	0.734867	0.219855	0.886819
GRMZM2G412430	2.31147	1.82029	1.14591	0.787503
GRMZM2G313104	3.14931	2.74963	1.2176	0.87309
GRMZM2G023847	10.9	5.8262	4.98096	0.534514
GRMZM2G303157	1.08775	0.897543	0.466368	0.825137
GRMZM2G429940	7.2552	6.37222	3.58408	0.878297
GRMZM2G146108	2.6879	1.82805	0.9671	0.680103
GRMZM2G478779	1	0.355571	0.996515	0.355571
GRMZM2G091891	1.3248	0.755576	0.348252	0.570332
GRMZM2G132875	8.25781	6.4237	1.99218	0.777894
GRMZM5G828581	1.53282	0.915714	0.723562	0.597405
GRMZM2G390967	8.18503	4.87382	3.6346	0.595455
GRMZM2G074759	14.0271	8.46682	6.26291	0.603604
GRMZM2G018716	13.1554	9.37752	5.18605	0.712827
GRMZM2G441347	8.90001	6.76399	3.28743	0.759998
GRMZM2G119975	59.4159	48.1692	17.1908	0.810712
AC177924.2_FG003	127.738	68.8868	57.2248	0.539282
GRMZM2G044493	3.08724	2.13759	0.982911	0.692395
GRMZM2G703214	1.70924	0.942771	0.757528	0.551573
GRMZM2G069602	1.94639	1.45399	0.863545	0.747019
GRMZM2G105250	1.75011	1.50971	0.508398	0.862637
GRMZM2G175874	3.566	2.52328	1.34213	0.707594
GRMZM2G340048	1.40924	1.31494	0.587541	0.933084
GRMZM2G043154	2.96235	2.74222	1.34366	0.925691
GRMZM2G114861	2.36652	1.32702	1.01128	0.560747
GRMZM2G122618	4.69427	2.42191	1.69181	0.515929
GRMZM2G157869	1	0.255737	1.16416	0.255737
GRMZM2G071744	1.50282	0.93607	0.709403	0.622876
GRMZM2G055883	10.9133	9.0203	5.02139	0.826542
AC210204.3_FG002	47.7632	43.0463	21.1423	0.901244
GRMZM2G125775	22.19	17.8423	7.68441	0.804069
GRMZM2G100372	1.87041	1.49329	0.84446	0.798376
GRMZM2G125850	11.4013	10.005	2.57011	0.877532
GRMZM2G140231	4.09169	3.84696	1.2051	0.940189
GRMZM2G386590	4.72694	3.27087	2.08764	0.691964
AC233853.1_FG003	1.74825	1.18622	0.797291	0.678519
GRMZM2G380319	26.9806	16.5298	10.8282	0.612655
IRL	29.6184	19.4805	13.6621	0.657716
GRMZM2G169382	1.91297	1.14921	0.882697	0.600746
GRMZM2G110395	3.21462	1.79618	1.13306	0.558753
GRMZM2G169562	3.41699	2.71073	1.44277	0.793309
GRMZM2G065585	384.316	277.085	40.2894	0.720982
GRMZM2G144668	47.869	38.2652	23.0488	0.799373
GRMZM2G103748	28.5153	19.0448	12.8934	0.66788
GRMZM2G402977	4.12047	2.29141	1.42199	0.556104
TUBB5	35.8127	24.5325	17.1874	0.685022
GRMZM2G014797	4.59464	3.5136	0.943254	0.764717
GRMZM2G148087	1.4161	0.907837	0.533178	0.641083
GRMZM2G358830	1.87169	1.23263	0.932871	0.658565
GRMZM2G131099	36.7623	25.3967	16.5682	0.690835
GRMZM2G386113	1.00528	0.588919	0.302873	0.585826
GRMZM5G833207	3.78608	2.44997	1.88708	0.647099
GRMZM2G330302	24.0546	12.2897	10.4267	0.510909
GRMZM2G106377	1.95628	1.53059	0.736673	0.782398
GRMZM2G126541	7.90589	7.55639	3.42458	0.955792
GRMZM2G133675	5.67675	3.5534	2.46782	0.625957
GRMZM2G157298	1.50597	0.965245	0.329162	0.640946
AC217947.4_FG002	5.48848	2.83533	2.73435	0.516597
GRMZM2G475702	1.16758	0.770593	0.426897	0.659992
GRMZM2G104741	1.07346	0.851718	0.496698	0.793432
GRMZM5G880632	1.98668	1.79613	0.547199	0.904086
GRMZM2G117706	94.8425	58.8501	11.7549	0.620503
BIPE3	24.3767	17.0034	9.58977	0.697527
GRMZM2G455909	7.29912	6.15259	3.37039	0.842922
GRMZM2G013170	20.514	20.1883	10.0584	0.984123
GRMZM2G469499	1.00776	0.190968	0.406494	0.189497
GRMZM2G359986	5.4895	3.63096	2.53886	0.661437
GRMZM2G016948	2.1225	1.89802	0.75275	0.894238
GRMZM2G001200	1.77135	1.09492	0.790354	0.618127
GRMZM2G332522	25.8858	16.2516	9.99118	0.627819
GRMZM2G418160	0.776818	0.683638	0.138992	0.880049
GRMZM2G143457	0.807043	0.651315	0.174497	0.807039
GRMZM2G124229	1.19441	0.886964	0.147284	0.742596
GRMZM5G862540	51.9738	32.2362	22.76	0.620239
GRMZM2G010048	5.84856	4.97363	2.40041	0.850402
GRMZM5G851862	3.22324	2.82897	1.0396	0.877679
GRMZM2G030169	1.7793	1.3827	0.815489	0.777103
GRMZM2G397402	6.97478	5.52311	3.45662	0.791869
GRMZM5G815077	0.929843	0.653386	0.23998	0.702684
GRMZM5G836353	5.88223	3.99844	2.66911	0.679749
GRMZM2G113583	3.46579	3.24009	1.47913	0.934878
GRMZM2G170017	10.8784	5.9838	0.663776	0.550063
GRMZM2G097884	7.15961	3.84453	2.36729	0.536975
AC220970.4_FG002	1.41387	0.804509	0.336411	0.569012
GRMZM2G114793	49.2382	28.5159	18.9248	0.579142
GRMZM2G462118	1.44001	1.38669	0.549953	0.962972
GRMZM2G441417	1.59774	0.304098	0.474145	0.19033
GRMZM2G443180	1.24134	0.710084	0.582506	0.57203
GRMZM2G334660	0.851641	0.621417	0.219853	0.72967
GRMZM2G135385	17.1531	14.88	8.01707	0.867482
GRMZM2G468585	4.40393	3.5019	2.16534	0.795176
GRMZM2G401436	2.08488	1.38767	0.740388	0.665587
GRMZM2G059526	1.82705	1.80594	0.489585	0.988446
GRMZM5G886006	1.3326	1.18953	0.60324	0.892638
GRMZM2G127328	4.01786	3.18131	0.906876	0.791792
GRMZM2G429322	4.61994	3.69939	2.2341	0.800744
GRMZM2G141931	60.2369	52.7684	28.555	0.876015
GRMZM2G140721	4.38606	3.02473	1.80416	0.689623
GRMZM2G132212	7.24029	4.09997	2.39752	0.566272
GRMZM2G126079	3.32388	1.87614	1.28331	0.564443
GRMZM2G175232	4.39817	2.45549	1.69875	0.558298
GRMZM2G145461	228.009	187.358	80.8818	0.821713
GRMZM2G089400	7.89449	5.9404	3.59613	0.752474
FDX6	34.9771	21.5935	10.8869	0.617361
GRMZM2G146152	0.909075	0.519586	0.157148	0.571555
GRMZM2G075782	2.79317	2.16357	1.13262	0.774593
GRMZM2G174558	10.4667	6.71783	5.01319	0.641829
GRMZM2G465226	35.7251	20.029	3.44025	0.560642
GRMZM2G027198	8.41338	7.22195	2.47749	0.858389
GRMZM2G448924	9.96367	7.23234	4.39816	0.725871
GRMZM2G416632	42.4812	27.0677	18.7099	0.637169
GRMZM2G152179	10.1794	5.57083	2.10635	0.547265
GRMZM2G308615	5.8881	3.41234	2.45657	0.579532
GRMZM2G353313	9.65816	5.42794	4.41644	0.562006
AC234526.1_FG005	1.9465	1.72009	0.707251	0.883684
GRMZM2G125448	3.29552	1.72944	0.466244	0.524785
GRMZM2G022972	1.1825	0.948009	0.146487	0.801699
GRMZM2G359018	3.72226	2.25341	1.76207	0.605388
GRMZM2G331393	1.36663	1.15889	0.26004	0.847991
GRMZM2G131315	1.18528	0.913863	0.275754	0.77101
GRMZM2G077187	15.6193	10.3775	6.54076	0.664402
GRMZM2G000035	6.45582	4.62567	2.30294	0.716512
GRMZM2G058491	11.4526	5.79783	5.11722	0.506246
GRMZM2G389070	10.4193	7.10718	5.09908	0.682117
GRMZM2G116238	0.985488	0.794831	0.289693	0.806535
GRMZM2G028535	13.4358	10.6761	5.45204	0.794601
GRMZM2G149317	2.58728	1.2184	0.72979	0.470919
GRMZM2G000236	13.4638	8.00233	2.98782	0.594359
GRMZM2G080839	3.84318	3.73136	1.11082	0.970904
GRMZM2G109326	6.73273	4.00357	3.35867	0.594643
GRMZM2G129815	7.175	3.70794	2.8826	0.516786
AC233899.1_FG005	3.48859	1.9332	1.73467	0.554149
GRMZM5G855994	1.08341	0.953605	0.445465	0.880188
GRMZM2G014240	59.7922	30.7133	28.6816	0.513667
GRMZM2G099363	22.7235	12.6087	9.77922	0.554875
GRMZM2G426678	0.90096	0.681489	0.311466	0.756403
GRMZM2G161472	2.80867	1.58417	1.36496	0.564029
GRMZM2G159641	1.7914	1.36834	0.762424	0.763838
GRMZM2G125813	2.34517	0.980794	0.599719	0.418219
GRMZM2G178645	146.245	129.025	32.7747	0.882252
AC233955.1_FG008	0.864299	0.819125	0.249381	0.947733
GRMZM2G361256	9.04865	8.94515	3.74416	0.988562
GRMZM6G186438	0.834744	0.100324	1	0.120185
GRMZM2G055698	12.1189	4.75237	11.0484	0.392145
GRMZM2G030567	3.27985	1.21058	3.41518	0.369096
GRMZM2G018579	21.8294	10.5734	21.0331	0.484365
GRMZM2G107597	0.945812	0.442483	1.01376	0.467834
GRMZM2G138455	1.10844	0.544208	1.10278	0.490967
GRMZM2G371462	17.1911	4.23956	15.7606	0.246614
GRMZM2G130232	7.97763	3.57439	7.89382	0.448052
GRMZM2G059138	1.90184	0.439998	2.09129	0.231354
GRMZM2G001764	1.72461	0.780712	1.61792	0.452689
GRMZM2G366681	35.4438	16.3343	33.5502	0.460851
GRMZM2G005939	18.3913	8.48006	21.0968	0.461091
H4C7	4.5738	2.46459	4.75316	0.53885
GRMZM2G181030	2.76025	0.861149	3.0421	0.311982
GRMZM2G052908	2.88704	1.02829	3.32616	0.356174
GRMZM2G153378	1.40516	0.614586	1.3775	0.437378
GRMZM2G030772	1.66142	1.66325	0.475565	1.0011

## Sheet: B73 Cluster 3 191 gens
Table S4. Overview of gene expression levels and the enriched pathways in B73 and Mo17 after R. padi feeding
	FPKM 0 h	FPKM 6 h	FPKM 24 h	ratio
GRMZM2G427697	7.54472	3.5121	9.28914	1.23121
GRMZM6G654251	23.9984	9.51133	41.4006	1.72514
GRMZM2G042756	1.56128	3.19055	4.23626	2.71332
GRMZM2G138190	5.63949	11.7193	13.1224	2.32688
GRMZM2G147268	0.917657	2.41753	2.91702	3.17877
GRMZM2G097802	0.831503	1.76982	1.91486	2.30289
GRMZM2G034848	0.591329	1.55864	1.97414	3.33848
GRMZM2G121868	5.37228	1.75054	8.97241	1.67013
GRMZM2G429955	86.6253	455.864	428.193	4.94305
GRMZM2G144936	1.66338	0.729759	2.53119	1.52171
AC204611.4_FG001	0.33421	0.960257	0.979196	2.92988
GRMZM2G001508	1.37991	5.63845	5.83021	4.22507
GRMZM2G169149	2.73451	1.31497	7.7874	2.84782
GRMZM2G340286	0.384186	0.271673	0.8536	2.22184
GRMZM2G083538	0.383311	0.57176	0.796938	2.07909
GRMZM2G095798	1.16085	0.857518	2.83175	2.43938
AC166636.1_FG007	2.78518	4.62069	5.98316	2.14821
NDHK	2.88089	3.27411	5.97708	2.07473
GRMZM5G825090	1.06619	1.37666	2.18913	2.05323
GRMZM2G092427	788.527	1279.44	1624.43	2.06008
GRMZM2G022699	0.560821	1.16609	1.55565	2.77388
GRMZM2G019085	1	0.875156	2.12714	2.12714
GRMZM2G044472	0.530559	0.810329	1.69165	3.18843
GRMZM2G329047	1241.23	1777.8	2929.94	2.36051
GRMZM2G032721	2.65195	4.16894	14.1864	5.34942
GRMZM2G474459	1.34664	1.8582	3.21385	2.38657
GRMZM2G163826	0.667815	0.671215	1.57929	2.36486
GRMZM2G471517	15.6236	20.3321	55.6301	3.56065
GRMZM2G136106	0.781573	0.692	1.67901	2.14824
GRMZM2G359076	1.52093	2.2012	3.51709	2.31246
GRMZM2G057262	1.58613	2.57889	3.82646	2.41245
YS1	2.33201	3.69743	7.29997	3.13033
GRMZM2G111146	1.6348	2.15291	3.31107	2.02537
GRMZM2G045927	0.31018	0.562334	0.967393	3.11881
GRMZM2G136571	3.20777	3.01567	6.7916	2.11723
GRMZM2G380738	3.1529	3.08568	6.71593	2.13008
GRMZM2G309071	6.41743	5.40107	17.0655	2.65924
GRMZM2G013798	2.7788	3.36119	7.36285	2.64965
GRMZM2G125653	13.8342	10.7942	47.9287	3.46451
GRMZM2G061602	0.830645	0.878232	1.70174	2.0487
GRMZM2G034421	1.25771	0.59116	3.55812	2.82905
GRMZM2G147544	0.914206	0.856495	2.10573	2.30334
GRMZM2G407631	6.03486	11.831	15.2623	2.52902
GRMZM2G024996	18.8801	20.6871	39.5622	2.09544
ATPI	1.01044	1.53374	3.21866	3.1854
RPL14	3.20596	5.30384	8.1875	2.55384
GRMZM5G853305	8.57402	10.9134	17.3049	2.01829
GRMZM2G112538	13.4866	28.3658	26.1887	1.94183
GRMZM2G028821	21.9374	44.5722	61.7892	2.81661
GRMZM5G840852	0.262003	0.828602	0.724974	2.76704
GRMZM5G891371	0.191896	5.83183	7.97984	41.5842
GRMZM2G129540	1.42033	0.628724	2.34788	1.65305
GRMZM2G005207	0.878561	0.203077	1.5609	1.77666
AC202107.3_FG001	6.34868	3.15105	8.01288	1.26213
GRMZM2G048175	0.723758	1.97663	1.81793	2.51179
GRMZM5G897005	0.89726	2.0748	2.64887	2.95218
GRMZM2G034206	4.67959	10.8682	12.617	2.69618
GRMZM2G043813	0.474844	0.956956	1.11741	2.35321
GRMZM2G087809	2.63908	0.614993	3.70384	1.40346
GRMZM5G802365	0.805476	0.364847	0.993728	1.23372
GRMZM2G050234	1.21504	2.86575	2.96029	2.43637
GRMZM2G048366	0.459375	1.16384	1.07071	2.3308
AC208221.3_FG002	1.01293	20.1457	35.8602	35.4024
GRMZM2G028640	0.626461	12.7577	38.7026	61.7797
GRMZM2G113033	938.846	1896.46	1930.97	2.05675
GRMZM2G168651	9.17069	2.00823	14.8361	1.61777
GRMZM2G479546	1.62217	3.30713	3.6161	2.22917
GRMZM2G143403	0.449578	2.40071	4.5031	10.0163
GRMZM2G007324	4.19372	1.75157	6.01438	1.43414
GRMZM2G461566	0.392057	0.997558	1.54118	3.93101
CAB48	969.599	2122.85	1976.82	2.0388
GRMZM2G455676	0.875705	3.27212	4.88799	5.58178
GRMZM2G161696	1.39297	4.47872	5.17648	3.71615
GRMZM2G099297	0.263563	1.02231	1.16221	4.40961
GRMZM2G164781	2.38783	1.18574	6.23375	2.61063
GRMZM2G141219	0.387273	0.782787	1.03219	2.66528
GRMZM2G339728	0.974964	2.2491	2.09949	2.1534
GRMZM2G063583	1	6.3032	5.81766	5.81766
GRMZM2G050286	4.43793	1.74892	8.3345	1.87802
GRMZM2G321290	7.41505	15.7661	16.1686	2.18051
NIP2-3	6.18922	14.1645	13.3963	2.16446
GRMZM2G149273	4.78331	11.0844	10.5072	2.19664
GRMZM5G890783	1	6.43575	13.0952	13.0952
GRMZM2G115698	0.59982	2.03666	1.99706	3.32943
GRMZM2G125441	0.173149	0.784805	0.852545	4.92377
GRMZM2G082520	1.12259	2.67897	2.40335	2.1409
RPOA	0.678417	1.37518	1.9271	2.84058
GRMZM2G392863	2.24098	4.17324	4.91922	2.19512
GRMZM2G024099	0.377037	0.499798	1.01488	2.69173
AC177946.2_FG004	21.3595	20.2315	52.9187	2.47753
GRMZM2G112524	11.0341	21.9574	25.37	2.29924
GRMZM2G020523	0.54098	0.539998	1.20217	2.22221
GRMZM2G164062	0.69744	0.585617	1.70454	2.444
GRMZM2G359559	0.117338	1.52591	1.6271	13.8668
GRMZM2G113165	1.27573	2.0268	2.6837	2.10366
GRMZM2G448151	4.09265	6.62541	15.0375	3.67427
GRMZM2G448389	0.708192	1.34987	2.53652	3.58168
GRMZM2G306919	0.555683	0.996686	1.21101	2.17932
AC190763.3_FG002	1.9573	2.64305	5.69139	2.90778
GRMZM2G130149	4.22049	5.97085	9.13871	2.16532
AC209845.4_FG010	0.627579	0.580946	1.427	2.27382
GRMZM2G366373	0.705836	0.638562	1.43805	2.03737
GRMZM2G026780	3.30965	2.73716	9.81736	2.96628
GRMZM2G068179	6.33415	10.8232	14.0552	2.21896
GRMZM2G004060	81.5665	86.9577	180.593	2.21406
GRMZM2G439668	7.35112	4.45567	29.1533	3.96583
GRMZM2G050216	37.0065	43.8245	96.7164	2.6135
GRMZM5G807110	1	1.09064	1.44764	1.44764
GRMZM2G170452	7.25181	11.1794	14.7172	2.02945
GRMZM2G340534	0.297433	0.564882	0.781637	2.62794
GRMZM2G137864	331.985	218.268	736.31	2.2179
GRMZM2G125004	0.949854	1.46742	2.25633	2.37545
GRMZM2G129209	19.2543	29.7998	43.333	2.25056
GRMZM5G843434	9.14373	8.64491	19.3537	2.11661
GRMZM2G310548	1.44849	1.86484	3.60598	2.48948
GRMZM2G084958	129.273	180.235	266.649	2.06268
GRMZM2G032430	51.4362	56.3796	116.819	2.27114
GRMZM2G131912	2.81483	4.83243	5.67835	2.0173
GRMZM2G081529	74.276	50.5169	178.358	2.40129
GRMZM2G083504	2.51153	4.15347	6.02583	2.39927
GRMZM2G099678	0.638452	0.181663	1.57091	2.4605
GRMZM2G413857	0.479522	0.947406	1.9264	4.01733
GRMZM2G105368	1.57084	1.92992	3.17246	2.01959
GRMZM2G140107	0.164627	0.737607	0.922441	5.60322
GRMZM2G159105	3.9442	7.64368	8.18035	2.07402
GRMZM2G061439	5.08359	8.08087	23.2329	4.57018
GRMZM2G546097	1	1	4.25102	4.25102
GRMZM2G162527	41.5682	59.8645	89.5287	2.15378
GRMZM2G405385	3.46276	4.80357	7.89881	2.28107
GRMZM2G138258	234.283	382.068	592.555	2.52923
GRMZM2G081090	1.30896	1.53388	3.30504	2.52494
GRMZM2G135722	5.45547	9.00782	11.6709	2.1393
GRMZM2G372440	2.18984	1.22107	4.72935	2.15968
GRMZM2G058394	0.760645	0.562743	2.24212	2.94766
GRMZM2G165461	17.8773	21.9133	41.6855	2.33176
GRMZM2G065652	1	0.162759	2.05262	2.05262
GRMZM2G006363	5.53018	9.97433	15.433	2.79069
GRMZM2G143373	0.499153	0.747731	1.41715	2.83911
GRMZM2G021256	12.3963	14.8654	28.0858	2.26566
GRMZM2G090728	0.584755	0.694429	1.39722	2.38941
GRMZM2G161411	3.17502	3.92262	7.27305	2.29071
GRMZM2G436710	46.6626	71.2145	107.848	2.31123
GRMZM2G425136	1	0.985763	1.73815	1.73815
GRMZM2G092780	2.92117	5.6153	6.21604	2.12793
GRMZM2G381283	6.91194	6.92329	15.7206	2.27441
GRMZM2G153488	0.651209	0.206011	2.17823	3.3449
GRMZM2G427444,RPS11	12.4646	15.3497	25.498	2.04563
GRMZM2G410865	1.87918	2.71552	4.13608	2.201
GRMZM2G344205	95.0108	114.27	206.606	2.17455
GRMZM2G130055	2.32245	1.99047	4.90567	2.11228
GRMZM2G127984	0.510438	0.437916	1.1598	2.27217
GRMZM5G870219	41.4023	54.0467	88.2749	2.13213
AC233938.1_FG003	2.19551	2.99276	10.7024	4.87468
GRMZM5G857944	0.784639	1.31678	1.86758	2.38018
GRMZM5G898274	2.99436	2.43902	10.1291	3.38273
GRMZM2G319109	10.2421	14.0425	20.5258	2.00406
GRMZM2G175995	12.2989	9.04917	25.3701	2.06279
GRMZM2G134130	484.925	755.943	1223.6	2.52328
GRMZM2G312997	3.70518	3.58935	7.84552	2.11745
GRMZM2G064096	310.686	264.426	632.194	2.03483
GRMZM5G896560	4.92565	5.10621	12.1843	2.47364
AC203986.3_FG013	22.9166	39.3002	52.5101	2.29136
GRMZM2G381378	3.07133	2.61667	6.82825	2.22322
GRMZM2G095164	0.56465	1.0746	1.68941	2.99196
GRMZM2G124759	1.94963	3.59345	11.5223	5.90999
GRMZM2G579497	0.7994	1.84947	2.82575	3.53484
GRMZM2G432583	0.46691	0.291368	1.361	2.91491
GRMZM2G051135	0.891193	0.955111	1	1.12209
GRMZM2G428040	0.211526	0.605264	1.27582	6.0315
GRMZM2G420619	0.466306	1.15532	2.14935	4.60931
GRMZM2G085246	6.86323	8.71069	13.9487	2.03238
GRMZM5G838396	3.24639	4.90565	10.4946	3.2327
GRMZM5G863596	18.7403	8.18016	24.1306	1.28763
GRMZM2G133781	0.881525	0.244174	1.33718	1.51689
GRMZM2G342515	1.36074	0.567293	1.93434	1.42154
GRMZM2G027640	6.89984	2.92455	9.40366	1.36288
GRMZM5G805485	1.30889	0.55153	1.97437	1.50843
GRMZM2G034404	1.76406	0.867701	2.74081	1.55369
AC205886.3_FG001	4.53647	1.46263	7.54405	1.66298
GRMZM2G318180	7.54023	3.39258	11.0189	1.46135
GRMZM2G460617	19.1964	8.92196	23.7351	1.23643
GRMZM2G166452	4.4849	2.1751	5.65211	1.26025
GRMZM2G117281	1.93964	0.37186	2.59262	1.33665
GRMZM2G148831	1.06219	0.498691	1.64215	1.546
GRMZM2G065617	0.990541	0.431318	1.5902	1.60539
GRMZM2G017386	12.0421	3.63976	15.9887	1.32773
GRMZM2G156632	13.4747	6.2213	16.6529	1.23586
GRMZM5G842645	6.97966	2.75178	10.122	1.45021
GRMZM2G343048	8.12525	4.02625	10.4944	1.29158
GRMZM2G040838	2.53407	0.903425	3.57836	1.4121
AC211467.4_FG002	1	0.494721	1.2871	1.2871

## Sheet: Mo17 all
Table S4. Overview of gene expression levels and the enriched pathways in B73 and Mo17 after R. padi feeding
	FPKM 0 h	FPKM 6 h	FPKM 24 h
GRMZM2G055698	2.33823	0.740756	1.18249
GRMZM2G030567	3.82485	1.83454	3.24965
GRMZM2G099454	1.62533	3.43778	4.79337
GRMZM2G018579	15.9681	6.12693	32.4738
GRMZM2G417835	0.13027	0.890852	0.447002
GRMZM5G838098	0.965649	2.71302	1.66587
GRMZM5G815358	38.8951	16.0282	32.8732
GRMZM2G055101	1.35022	0.645704	1.23515
GRMZM2G013430	0.988507	2.07043	1.35408
GRMZM2G155242	5.01818	12.1237	5.63238
GRMZM2G012758	11.6166	24.2963	17.2222
GRMZM2G149647	1.11351	3.38041	2.03427
RPS20	7.31172	14.9939	8.77666
GRMZM2G341309	0.286699	1.05422	0.679163
GRMZM2G703561	1.4095	0.356212	0.575422
GRMZM2G110000	0.897006	1.86302	0.970153
TS2	0.938913	2.28762	1.22615
GRMZM2G313934	1.71982	4.61977	2.49862
GRMZM2G318652	1.22841	0.607826	1.32563
GRMZM2G046297	1.65849	3.91994	3.12454
GRMZM5G815369	11.0952	4.30973	8.69281
GRMZM2G336824	1.06348	0.330998	0.731246
GRMZM2G179792	0.840927	2.1631	1.12564
GRMZM2G703641	15.2812	6.38774	11.6493
GRMZM2G025190	8.34161	18.1566	11.0002
GRMZM2G099467	1.77208	9.49057	7.74218
GRMZM2G026147	19.945	9.36298	13.0051
GRMZM2G572198	4.49004	1.65961	2.65275
GRMZM2G154580	0.761905	1.73407	0.957398
GRMZM2G368632	0.228921	0.919317	0.276491
AC177905.2_FG003	2.9232	1.20667	1.27093
GRMZM5G811095	6.08515	14.3115	10.4259
GRMZM2G100381	2.78224	1.27493	1.78517
GRMZM2G428216	273.589	101.982	154.155
GRMZM2G423472	1.10988	2.28602	0.99872
GRMZM2G037265	66.7809	32.0596	32.6347
GRMZM2G050177	14.5718	6.7657	8.50543
GRMZM2G533147	30.3349	14.8789	19.4083
GRMZM2G061791	0.391291	0.895859	0.570015
GRMZM2G059129	2.10103	5.67296	4.83217
GRMZM2G096585	19.5224	41.3463	22.6741
GRMZM2G309731	4.27584	1.65661	2.67196
GRMZM2G477872	1.0188	2.05264	1.70582
GRMZM2G141607	1.74996	0.570177	0.846965
GRMZM2G131205	5.04696	15.7886	8.27869
GRMZM2G324999	0.342934	1.75812	1.02559
GRMZM5G826174	1.68856	3.48564	2.61798
GRMZM2G144782	145.559	67.0884	85.1919
GRMZM2G130904	0.376376	1.05711	1.25576
GRMZM2G162505	0.492076	8.6512	1.24891
GRMZM5G805732	0.53335	2.17767	1.14248
GRMZM2G021055	0.421456	1.05533	0.965625
GRMZM2G177947	0.953533	0.469434	0.745404
GRMZM2G039639	12.0842	28.1239	21.8595
GRMZM2G363813	2.01763	8.15953	3.62459
GRMZM2G059964	4.13676	14.0306	8.78299
GRMZM2G090043	1.08726	3.03199	2.56493
GRMZM2G301089	1.57118	3.33335	3.46582
GRMZM2G010034	97.0592	214.617	148.397
GRMZM2G099305	13.1106	32.755	16.9607
GRMZM2G420108	4.07171	1.8844	2.04215
GRMZM2G029385	0.707202	2.85824	0.883151
GRMZM2G168833	1.50942	3.10005	2.75318
GRMZM2G151249	0.594793	2.11336	0.993836
GRMZM5G865162	75.7311	31.7132	61.7687
GRMZM2G159353	0.540652	1.3278	0.657212
GRMZM2G100020	1.26155	0.586511	1.20427
GRMZM2G325462	1.17777	3.61958	2.32581
GRMZM2G059428	1.36158	2.98702	2.36163
GRMZM2G062946	0.638044	1.70193	1.04875
GRMZM5G849919	0.308204	0.890494	0.638423
GRMZM2G178852	0.653669	1.36274	0.817266
GRMZM2G380789	0	0.772956	0.0480086
GRMZM2G153920	1.67006	4.75752	3.35006
GRMZM2G139852	1.17637	0.371714	0.664714
GRMZM5G818431	4.09613	8.38187	5.33053
GRMZM2G077942	25.6743	56.571	36.5253
AC177947.2_FG003	1.95966	0.749362	1.02798
GRMZM2G149636	7.37233	19.6144	13.6715
GRMZM2G042253	57.593	24.1354	49.6304
GRMZM2G321033	0.440711	1.26425	0.866221
GRMZM2G102483	2.3792	5.13206	3.15817
GRMZM2G136513	0.52422	1.15236	0.80214
GRMZM5G883632	2.24596	1.07226	1.54092
GRMZM2G043878	0.676128	3.74689	2.06646
GRMZM2G338037	1.71718	4.46038	3.4257
GRMZM2G010909	7.66258	18.1365	11.5174
GRMZM2G089720	0.189944	0.797807	0.488918
GRMZM2G473036	1.07138	2.53234	1.60576
GRMZM2G075502	31.8279	91.9319	52.7733
GRMZM2G003138	2.43663	5.00933	2.70573
GRMZM2G396212	0.436892	1.03007	0.272487
GRMZM2G107499	9.84885	21.789	11.2608
GRMZM5G862467	2.76356	1.1264	2.30667
GRMZM5G867121	1.11345	2.24617	1.48408
GRMZM2G052344	2.38945	5.48911	1.73171
GRMZM2G342246	3.30546	1.38738	2.20842
GRMZM2G058149	0.603611	1.43668	1.19554
GRMZM2G383631	2.81466	1.1415	1.76659
GRMZM2G401848	0.584347	2.01055	2.23507
GRMZM2G172450	2.56729	1.07765	1.91599
GRMZM2G130232	6.0011	1.99755	5.27393
GRMZM2G703772	12.4249	6.13302	7.56014
GRMZM2G093736	1.11803	2.34552	2.0104
GRMZM2G402631	125.632	425.644	296.992
GRMZM5G893912	0.425844	2.30871	1.33824
GRMZM2G310947	1.1677	3.5741	1.85061
GRMZM2G024668	8.11907	18.2871	8.19959
GRMZM2G161579	6.34017	2.36497	3.66209
GRMZM2G136534	10.3287	5.05376	5.15811
AC209845.4_FG010	2.57258	1.20614	2.01075
GRMZM2G122126	0.831847	2.26048	0.871523
GRMZM2G400156	2.97529	1.01637	1.08639
GRMZM2G131266	0.939675	13.369	2.70459
GRMZM2G429940	5.32938	12.0577	8.19636
GRMZM5G894432	0.301068	0.815536	0.405345
GRMZM2G101116	2.40352	6.80445	5.5266
GRMZM2G320269	4.21192	1.21801	2.03794
GRMZM2G153208	1.63261	9.02016	5.67673
GRMZM2G164761	4.58291	9.46498	5.6505
GRMZM2G108514	10.0108	22.5809	12.6181
GRMZM2G145412	1.03277	2.06914	2.60634
GRMZM2G455817	1.20204	3.56819	1.79505
GRMZM2G084486	0.626333	3.48431	1.32109
GRMZM2G000752	1.4691	0.656025	0.765403
GRMZM2G066067	0.646173	2.51807	1.19507
GRMZM2G043191	1.34727	2.87384	2.04133
GRMZM2G004106	0	2.86138	0.50827
GRMZM2G004160	0.776626	3.2541	1.16585
GRMZM2G054361	2.77873	6.61661	2.55945
GRMZM2G128564	3.81942	8.99639	5.03034
GRMZM2G011367	87.256	37.2395	62.3777
GRMZM2G039278	5.80953	11.9116	9.73554
GRMZM2G427697	14.713	5.6211	9.16951
GRMZM2G093776	1.00902	2.15872	1.59666
GRMZM5G883969	0.623367	1.39891	0.975764
GRMZM2G044317	1.76997	0.750044	0.908378
GRMZM5G839644	0.390666	1.16453	1.06982
GRMZM2G565911	0.435699	1.57007	0.883167
GRMZM5G816432	4.19995	8.81748	5.11221
GRMZM2G146981	13.2255	6.47042	7.42775
GRMZM2G419166	2.05777	1.00316	1.29551
GRMZM2G079925	1.41105	0.664519	0.97199
GRMZM2G020054	0.725604	2.15553	1.94914
GRMZM2G028104	6.65291	13.5485	8.26797
GRMZM2G110567	2.10764	4.32933	2.96473
GRMZM2G116520	1.07059	2.51512	1.59537
GRMZM5G885862	7.18958	2.90336	5.29817
GRMZM2G136508	0.425974	1.49268	1.04312
GRMZM2G132875	0.495272	1.57497	0.897768
GRMZM5G802115	1.22532	3.0824	2.3987
GRMZM2G414503	0.934443	3.11593	1.37323
GRMZM2G043813	2.04254	0.851852	1.53959
GRMZM2G438202	3.73327	8.33239	6.27931
GRMZM2G331770	1.00353	2.42542	0.870412
GRMZM2G470974	1.92746	0.608097	1.14571
GRMZM2G172586	2.04576	0.756603	0.775709
GRMZM2G101958	258.851	540.824	464.079
GRMZM2G003762	742.357	1530.72	839.704
GRMZM5G856142	0.903508	2.10226	1.33906
GRMZM2G034727	84.9251	40.4766	60.0724
GRMZM2G015599	45.9175	13.1041	23.2678
GRMZM2G104489	18.112	5.01698	7.12534
GRMZM2G471362	4.56569	2.27842	3.64848
GRMZM2G092363	1.74619	3.9952	2.9738
GRMZM2G176998	1.59061	4.99002	3.55818
GRMZM2G066961	22.0519	6.83763	17.0219
GRMZM2G478430	0.686541	1.8973	0.895095
GRMZM2G052100	1.42027	2.86654	2.4946
GRMZM2G005939	6.81376	3.10323	4.6537
GRMZM2G046952	25.8443	9.23486	13.3576
GRMZM2G018027	41.7812	18.6822	23.8375
GRMZM2G181030	3.91225	0.601397	2.14797
GRMZM2G152135	12.9758	6.25356	9.11474
GRMZM2G429000	4.97175	2.00656	1.8991
AC208110.2_FG007	29.9586	14.9689	18.2189
GRMZM2G136895	0.84841	0.340164	0.751399
GRMZM2G426242	0.396734	0.813881	0.485996
GRMZM2G340065	1.87221	0.825661	1.03878
GRMZM2G142802	780.139	386.524	485.153
GRMZM2G154437	0.666173	1.901	1.21042
GRMZM2G010257	5.74839	14.7513	7.52835
GRMZM2G046733	1.44619	6.00442	2.5554
GRMZM2G010962	1.32187	0.64091	0.777673
GRMZM2G089282	5.08346	10.1965	7.23492
GRMZM2G455978	1.13594	0.553466	0.858735
GRMZM2G066489	3.94606	9.75371	5.26519
GRMZM2G076844	157.296	69.206	78.8167
GRMZM2G050216	2.10982	4.47958	4.9288
GRMZM2G164405	0.724989	1.51687	1.30001
GRMZM2G044884	1.67311	0.600445	1.44174
GRMZM2G044752	2.30422	4.61885	2.66838
GRMZM2G118345	0.391057	1.57649	0.87256
GRMZM2G441347	1.93509	6.7788	3.21658
GRMZM2G003775	3.90512	9.43545	5.51154
GRMZM2G111975	4.19227	9.57057	3.46496
GRMZM2G018756	0.449078	0.960972	0.696979
GRMZM2G082191	1.77815	0.863587	1.21792
LIP	7.89316	3.94514	2.86339
GRMZM2G119975	5.50973	25.9848	15.5334
GRMZM2G408598	1.17964	2.59573	1.9603
GRMZM2G430362	3.12339	6.35866	5.0509
GRMZM2G071704	1.21053	3.69088	2.27086
GRMZM2G157822	5.81448	2.42542	2.63171
GRMZM2G406196	0.841903	2.40963	1.3621
GRMZM2G091124	15.4653	31.6034	17.5714
GRMZM2G134235	6.23313	2.1027	3.33872
GRMZM2G093826	4.55415	12.2842	9.6053
GRMZM2G144956	25.1867	12.2809	22.6262
GRMZM2G455122	110.721	49.4676	67.1225
GRMZM2G151365	11.0148	4.07535	8.39372
GRMZM2G450273	1.08778	2.50567	1.22827
GRMZM2G455290	4.40304	2.11952	3.00475
GRMZM2G414563	4.27929	1.61528	2.35753
GRMZM2G152516	0.921783	0.390462	0.622246
GRMZM2G039969	0.30795	0.931273	0.433063
GRMZM2G353024	4.41123	10.8224	3.85627
GRMZM2G155437	3.36821	8.38275	5.74225
GRMZM2G042677	1.99601	0.731554	1.5661
GRMZM2G041369	1.67362	0.806284	1.55885
GRMZM2G044472	5.95152	2.69611	4.79803
GRMZM2G357112	1.47645	3.00458	2.30758
GRMZM2G100475	1.24552	3.3439	1.91313
GRMZM2G373554	1.89074	0.83048	1.51988
GRMZM2G416216	0.626661	1.48289	0.697256
GRMZM2G330049	2.12688	7.76603	4.47722
GRMZM2G088819	2.07739	5.76708	5.70481
GRMZM2G341499	0.509491	1.1873	0.508689
GRMZM2G125482	0.683754	3.16857	3.1592
AC204539.4_FG003	0.914152	2.37682	0.806595
GRMZM2G052908	2.40478	0.390866	1.85559
GRMZM2G172826	15.6735	36.1818	19.5933
GRMZM2G087870	28.1712	13.5823	18.4357
GRMZM2G053833	0.466962	1.57732	1.53332
GRMZM2G166971	1.52591	3.08612	1.455
GRMZM2G154735	3.27219	7.81816	4.481
GRMZM2G099765	3.49817	0.87029	1.32079
GRMZM2G139813	3.95565	1.56462	4.34806
GRMZM2G180172	3.15919	6.90882	3.90411
GRMZM2G444560	0.463179	2.82073	1.37023
GRMZM2G139467	2.29678	8.36379	4.15357
GRMZM2G084327	58.3128	23.9617	37.6555
GRMZM2G082032	2.26386	5.10233	5.16453
GRMZM2G531230	2.27919	5.73715	4.24423
GRMZM2G000093	0.503802	1.23194	0.953747
GRMZM5G846550	2.28431	0.996576	1.32842
GRMZM2G159161	0.661133	1.53881	0.713213
GRMZM2G115705	0.446093	1.70025	0.95333
GRMZM2G421256	1.32748	0.184903	0.973124
GRMZM2G076771	14.3134	29.7458	17.7681
GRMZM2G081032	4.65979	1.60731	3.80606
GRMZM2G379540	3.02641	6.76548	5.34868
GRMZM2G070863	1.1563	2.50483	1.52436
GRMZM2G177866	0.443196	2.17743	0.96226
GRMZM2G081957	2.67693	1.18908	1.50983
GRMZM2G122618	0.690662	1.56499	1.67277
GRMZM2G121264	1.45195	3.48325	1.49848
GRMZM2G021560	1.40825	3.85967	2.16876
GRMZM2G347488	0.749147	1.51659	0.936591
GRMZM2G126062	0.813499	4.56397	2.21771
GRMZM2G068557	4.7731	14.9835	6.84805
GRMZM2G157869	8.19351	3.5608	3.8448
GRMZM2G168651	8.94415	1.00299	4.7443
GRMZM2G119272	1.78906	4.49138	2.35193
GRMZM2G013357	2.45274	0.964531	1.73449
GRMZM2G438243	1.33785	2.98736	2.52267
GRMZM2G083935	31.6296	12.6897	31.9168
GRMZM2G079616	5.6034	12.7828	8.83089
GRMZM2G167613	1.31606	9.28187	6.66925
GRMZM2G108686	1.06722	2.59408	1.30833
GRMZM2G106092	4.03069	2.01524	3.40012
GRMZM2G071744	0.990594	0.488464	0.734651
GRMZM2G071758	1.3417	0.623345	1.58685
GRMZM2G085924	82.5821	40.0557	74.4451
GRMZM2G122038	0.508189	1.01712	0.753388
GRMZM2G153675	1.28501	0.480881	0.574828
GRMZM2G074687	2.77323	7.19331	4.28332
GRMZM2G414252	7.1759	14.3811	8.52866
GRMZM2G081529	64.3757	28.2322	32.8289
GRMZM2G178182	0.856738	0.391033	0.526206
GRMZM2G164945	2.94751	1.14643	2.38025
GRMZM2G034471	30.4953	73.027	44.5484
AC233910.1_FG003	0.324373	4.20873	1.02423
GRMZM2G125850	1.15072	4.47167	3.05165
GRMZM2G087625	0.239026	0.995808	0.908702
GRMZM2G121868	2.55927	1.02023	1.32563
GRMZM2G007324	1.42386	0.350709	0.528382
GRMZM2G064640	9.58202	20.9228	14.1538
GRMZM2G139284	0.442056	2.37458	1.2786
GRMZM2G123212	2.34482	1.1267	2.03972
GRMZM2G056329	5.07488	17.2918	12.413
GRMZM2G160515	0.928736	10.3829	3.46674
GRMZM2G410567	0.964719	0.217019	0.60039
GRMZM2G372068	5.49637	2.59351	6.12919
AC190841.2_FG007	0	1.41369	0.209472
AC148152.3_FG005	13.1606	5.68118	13.0746
GRMZM2G479717	5.73647	2.31308	3.54711
GRMZM2G055313	0.398518	0.849709	0.663518
GRMZM2G475984	2.81433	1.39819	2.78479
GRMZM5G804783	1.11384	3.11806	1.65721
GRMZM2G048022	3.8254	1.76312	2.81622
GRMZM2G177242	2.79917	8.1217	5.0321
GRMZM2G140032	8.72138	2.1347	2.54611
AC215260.3_FG003	2.82795	5.97578	3.62275
GRMZM2G177991	1.82996	7.32083	3.54748
GRMZM2G422782	1.10083	0.498102	0.823791
GRMZM2G081521	1.95821	4.25214	2.7281
GRMZM2G108847	0	2.39929	2.09213
GRMZM5G801307	2.80626	6.98252	4.80233
GRMZM2G085504	4.64303	2.298	2.34751
GRMZM2G001451	0.31079	0.845067	0.506606
GRMZM2G454056	0.828908	3.98396	2.78525
GRMZM2G136106	1.65836	0.652368	0.92965
GRMZM2G424577	4.43379	8.93484	5.67224
GRMZM2G587231	36.6633	17.3315	19.9069
GRMZM2G020423	1.60328	3.87151	2.28018
GRMZM2G031167	0.705771	1.50701	1.02338
GRMZM2G127789	5.3833	12.046	9.57708
GRMZM2G065585	4.20212	53.8332	26.6938
GRMZM2G329002	1.39658	4.11441	2.75372
GRMZM2G329069	24.293	9.70679	13.4162
GRMZM2G111189	0.920486	0.337663	0.611947
GRMZM2G128928	6.88536	2.11782	4.79092
GRMZM2G054807	1.27841	2.61865	1.96553
AC204515.4_FG006	0.151828	0.941146	0.463449
GRMZM2G321839	1.45798	3.71933	2.2389
GRMZM2G016640	1.44223	3.05242	2.49501
AC207628.4_FG011	1.74356	0.840152	1.28872
GRMZM2G091540	0.243963	0.784916	0.996987
GRMZM2G056388	0.50813	1.76106	0.589737
AC233945.1_FG003	0.657981	1.58854	0.727943
GRMZM2G077375	1.16214	3.27102	1.51935
GRMZM2G125571	2.05676	5.82403	4.31459
GRMZM2G097706	2.02269	7.03046	3.38833
GRMZM2G034985	28.128	8.73012	13.6874
GRMZM2G070797	6.11918	14.5249	5.34914
GRMZM2G169951	0.639449	1.90824	1.3946
GRMZM2G176489	0.193805	0.777386	0.706499
GRMZM2G024551	47.3672	19.4332	33.2026
GRMZM2G126749	1.2925	2.94854	3.03607
GRMZM2G378452	1.02538	2.62319	1.88457
GRMZM2G340342	0.563911	1.37311	0.880862
GRMZM5G883759	2.97645	5.96245	5.67256
GRMZM2G402977	1.17518	3.14502	1.66606
GRMZM2G144648	6.76968	2.57983	3.82204
GRMZM2G038003	2.20656	4.44637	3.06756
GRMZM2G061527	0.429566	0.879634	0.650871
GRMZM2G018793	0.980567	1.98832	1.25819
GRMZM2G028665	392.825	180.106	323.246
GRMZM2G368126	0.327572	0.829065	0.440022
GRMZM2G139786	60.8471	224.788	113.811
AC206425.3_FG002	2.87658	7.26668	3.32224
GRMZM2G076946	0.997627	0.231082	0.716845
GRMZM2G065088	0.29669	1.89848	1.24089
GRMZM2G336909	9.62923	4.59019	7.5853
GRMZM2G406951	0.293828	1.10488	0.610827
GRMZM2G096458	0.532678	1.25807	0.793948
GRMZM2G368411	6.76609	14.0355	10.4095
GRMZM2G039365	121.669	36.0229	93.6609
GRMZM5G837822	1.67394	4.72698	2.96863
GRMZM2G023748	17.6244	38.4366	24.6284
GRMZM2G128923	9.79573	3.83907	6.09987
GRMZM2G141392	0.598739	1.21973	0.783666
GRMZM2G148087	0.170211	0.803135	0.366942
GRMZM2G027478	27.2054	97.193	50.4119
GRMZM2G092474	1.43307	4.20888	3.16774
GRMZM2G022679	1.06881	2.72901	0.993168
GRMZM2G078771	1.67099	3.90021	2.03124
GRMZM2G014770	2.6263	1.19263	2.16474
GRMZM2G468111	1.70723	62.0608	9.90091
GRMZM5G863596	19.5163	5.91762	15.0652
AC201767.3_FG003	19.98	5.62627	13.6872
GRMZM2G131099	4.27598	10.8622	10.8805
GRMZM5G837754	0.331742	0.999998	0.5533
AC233882.1_FG003	0.21365	0.957853	0.298637
GRMZM2G423202	2.57846	6.37168	4.96366
GRMZM2G062121	0.616333	2.27548	1.14227
GRMZM2G023436	1.69632	3.62108	2.40182
GRMZM2G453805	18.6543	89.8464	62.2565
GRMZM2G067583	3.45914	1.51188	2.42764
GRMZM2G105604	6.26765	15.6577	8.56482
GRMZM2G147752	1.56418	9.41705	7.45477
GRMZM2G014395	10.1613	25.6547	11.9264
GRMZM2G066428	0.145126	0.767885	0.668039
GRMZM2G066101	0.319575	0.869535	0.627358
GRMZM2G353076	1.26274	0.467851	0.96341
GRMZM2G175076	0.791447	1.61801	0.93051
GRMZM2G006480	5.89053	2.64307	2.37601
GRMZM2G039630	1.04307	10.1744	2.44598
GRMZM2G081173	0.381331	1.37552	0.945697
GRMZM2G133781	0.785322	0.200635	0.312117
GRMZM2G117942	13.4184	100.022	43.1081
GRMZM2G358153	4.31986	16.7618	12.6433
GRMZM2G061230	4.51059	1.90274	2.09553
GRMZM2G320705	1.48158	4.72156	3.26281
GRMZM2G003970	6.38238	22.1184	14.2554
GRMZM2G047791	1.2562	2.67423	1.76005
GRMZM2G007012	0.781802	2.35975	1.40413
GRMZM2G161521	6.2105	15.3865	9.57092
GRMZM2G081577	0.333967	0.797649	0.343163
AC203909.3_FG003	0.683655	1.87549	1.25758
GRMZM5G814904	7.41796	15.8736	11.8782
GRMZM2G014902	3.52343	8.15481	4.19234
GRMZM2G000481	1.69774	3.83837	2.00205
GRMZM2G036217	21.1876	47.9177	26.1397
GRMZM2G568636	42.5337	142.871	79.1005
GRMZM2G118104	2.68239	7.38878	3.98324
GRMZM2G353734	1.06591	0.435234	0.583612
GRMZM2G064250	34.0385	15.6789	22.8702
GRMZM2G151700	17.5959	8.66951	13.3273
GRMZM5G898259	207.493	91.7929	126.73
GRMZM2G128219	4.591	9.63655	5.67197
GRMZM2G389625	7.33685	3.23712	5.18667
GRMZM2G165387	0.703069	2.14511	1.42258
GRMZM2G374302	250.366	124.576	200.154
GRMZM2G054522	0.527468	1.42897	0.803459
GRMZM2G122848	2.37244	1.15924	2.52887
AC186156.3_FG005	4.07187	1.07275	1.8041
GRMZM2G111415	9.67298	2.62815	4.02178
GRMZM2G121151	12.8048	33.5196	17.4346
GRMZM2G428027	1.7665	5.76632	3.25507
GRMZM2G084445	1.10226	0.539368	0.732591
GRMZM2G388587	2.90582	1.31954	2.71496
GRMZM2G022799	5.32784	2.37742	2.86139
GRMZM2G055507	5.00348	13.9476	7.03087
GRMZM2G166218	11.2876	30.7694	20.5742
GRMZM2G004699	6.21685	0.599071	2.63384
AC233883.1_FG006	0.668597	1.34932	1.13248
GRMZM2G301908	6.34288	2.52384	4.65866
GRMZM2G050307	9.13935	42.3917	22.1285
GRMZM2G032419	4.72766	13.949	7.23392
GRMZM2G117064	0.663359	1.55268	1.38724
GRMZM5G843584	0.883318	0.416462	0.873283
GRMZM2G117706	0.404387	8.20211	2.37624
GRMZM2G010044	6.3386	201.729	46.3323
GRMZM2G457287	0.834148	3.06843	2.79895
GRMZM2G371063	13.6313	29.4204	16.9783
GRMZM2G117971	19.782	153.862	59.4834
GRMZM2G402167	0.470491	1.0304	0.981703
ZRP4	2.36022	1.16431	1.16829
GRMZM2G177668	1.68219	3.41907	2.94163
GRMZM2G174449	6.43587	15.8321	15.7575
GRMZM2G176173	1.82629	3.74387	2.25127
GRMZM2G104942	2.29618	5.66457	3.15143
GRMZM2G174860	1.31953	3.05009	2.01582
GRMZM2G446189	4.47308	2.01952	3.30804
TSB1	0.760696	1.79865	1.3993
AC193632.2_FG002	0.442448	1.35041	1.04444
GRMZM2G121494	21.1385	50.906	30.6391
GRMZM2G007953	0.555179	1.15346	0.751814
GRMZM2G359986	0.98475	2.49463	1.7058
GRMZM2G167875	1.83457	3.84307	2.46846
AC187879.3_FG001	14.7215	7.25055	11.4052
AC214635.3_FG006	0	3.48094	3.45485
GRMZM5G872279	7.01561	3.24506	4.08015
GRMZM2G160541	5.4894	19.4839	9.15662
GRMZM5G802941	14.9101	7.33577	12.54
GRMZM2G038243	1.62701	3.61107	2.44323
GRMZM2G028438	6.67644	2.85656	3.7478
GRMZM2G011253	5.56397	11.4183	7.13395
GRMZM2G162007	1.39287	0.678563	0.822646
GRMZM2G471594	1.03796	0.313132	0.511366
GRMZM2G149422	2.28158	0.96649	1.32001
GRMZM2G041699	1.58294	0.573388	0.631753
GRMZM2G115481	1.71551	3.55456	2.16459
GRMZM2G132880	3.42302	0.399989	2.74698
GRMZM2G116629	0.596643	1.2359	1.23228
GRMZM2G164781	1.13945	0.197989	1.00393
GRMZM2G332522	4.30828	10.0657	9.759
GRMZM2G033952	1.22419	5.86542	3.21922
GRMZM2G033236	121.642	58.9283	80.9515
GRMZM2G130389	0.482278	1.55585	0.877082
GRMZM2G045057	1.13381	0.343009	0.688744
GRMZM2G149739	1.13898	2.35298	1.63331
GRMZM2G481440	0.600578	1.4106	0.961797
GRMZM2G018673	0.690171	1.80497	0.890282
GRMZM2G040452	60.5792	26.7298	39.0257
GRMZM2G003411	0.513277	4.85391	1.01365
GRMZM2G062600	0.41998	0.986524	0.65903
GRMZM2G133988	1.19113	41.422	9.25129
GRMZM2G374074	0.956038	3.06335	2.23762
CNR9	1.74886	3.53928	3.4397
CNR10	14.6378	35.2848	29.3476
AC212728.3_FG001	7.88626	3.27687	4.21388
AC210013.4_FG003	0.893393	0.438626	0.741132
GRMZM2G115612	1.55752	3.21664	1.54091
GRMZM2G158359	11.3964	4.93435	8.00819
GRMZM2G166719	1.68712	4.5646	3.46469
GRMZM2G326707	20.2589	49.0967	37.3285
GRMZM2G173596	1.65569	4.63774	3.1164
GRMZM2G071087	64.8218	30.4857	58.8504
GRMZM5G821668	5.83744	11.9129	9.22824
GRMZM2G026980	561.097	221.888	352.87
GRMZM2G347766	1.60525	3.21615	1.63756
GRMZM2G089836	12.673	5.94936	15.5683
GRMZM2G064406	0.309078	1.51953	1.66597
GRMZM2G029879	1.335	0.512041	0.70969
GRMZM5G899308	4.27406	12.2417	5.15765
GRMZM2G083526	12.4943	46.4302	18.3545
GRMZM2G107715	22.7828	8.39153	14.9127
GRMZM2G701781	29.8639	13.9653	20.7925
NIP1-1	4.81242	14.701	6.32573
GRMZM2G173668	2.43373	1.01582	1.75409
GRMZM2G366910	1.20969	3.83781	2.48582
GRMZM2G024561	21.0753	9.46514	12.7344
GRMZM2G177356	2.39489	5.70939	4.04737
GRMZM2G115504	0.577856	1.34464	1.13059
GRMZM2G115480	0.749815	2.22304	1.1689
GRMZM2G122276	14.6428	74.9684	56.98
GRMZM2G176307	1.12874	3.07979	1.80301
GRMZM2G129189	6.06722	23.5966	10.4835
GRMZM2G170017	0.349782	0.829038	0.641541
GRMZM2G702129	20.5727	9.8774	15.6584
GRMZM2G097884	1.10845	2.26087	2.22969
GRMZM5G840002	138.417	672.242	250.374
GRMZM2G434203	2.08229	0.75762	1.03637
GRMZM2G060837	18.606	6.41107	9.6859
GRMZM2G375113	1.33152	2.67207	1.87228
GRMZM2G170602	1.60274	5.124	2.64615
GRMZM2G075562	21.8018	8.44242	15.4759
GRMZM2G315726	5.16205	11.2023	8.97837
AC220927.3_FG007	12.1343	4.05404	5.2662
GRMZM2G023711	137.561	55.8328	96.7115
GRMZM5G877956	0.914662	0.435333	0.322937
GRMZM5G879872	0.431889	1.74657	1.3697
GRMZM5G839640	9.24674	28.8364	14.2579
GRMZM2G076634	0.391545	0.923067	0.346393
GRMZM2G112149	10.7033	26.236	18.2643
GRMZM2G156748	0.525239	1.2809	0.822406
GRMZM2G073114	0.812661	2.75093	0.56557
GRMZM5G865298	0.435002	1.10229	0.922464
GRMZM2G412373	0.910451	2.00384	1.21614
GRMZM2G025833	0.336359	0.846571	0.689614
GRMZM2G133895	0.308705	0.973442	0.272922
GRMZM2G094543	5.34353	13.3236	7.35475
GRMZM2G104484	0.347144	0.833407	0.33055
AC209987.4_FG010	23.0016	9.5601	11.9859
GRMZM2G159364	2.24311	4.6533	2.85573
GRMZM2G042758	0.37701	1.39706	0.880075
GRMZM2G048904	3.16569	7.44796	5.34561
GRMZM2G166944	14.3237	2.3126	9.85709
GRMZM2G330012	1.98212	0.26242	0.929691
GRMZM2G133262	0.386109	0.881942	0.868291
GRMZM2G050450	0.91968	2.58363	1.5502
GRMZM2G116140	0.415	1.19609	0.574871
GRMZM2G053707	28.2943	9.61286	18.0531
GRMZM2G046615	1.46049	8.74341	7.87792
GRMZM2G075333	3.84628	11.6642	6.00355
GRMZM2G086587	3.58146	1.49881	1.60231
GRMZM5G848733	0.832793	1.86936	1.24105
GRMZM2G405459	1.03015	0.255938	0.444842
GRMZM2G325014	0.721578	1.5331	1.32048
GRMZM2G476049	1.66523	3.48421	2.50565
GRMZM2G160710	5.02677	12.0924	10.6076
GRMZM2G056988	1.2849	0.608122	0.829214
GRMZM2G079682	2.69118	5.53259	3.83078
GRMZM2G179294	0.40573	1.10851	0.843087
GRMZM2G026943	1.76001	3.58314	2.8468
GRMZM2G139765	0.687381	1.50952	0.639256
GRMZM2G135385	0.396047	4.36177	2.83019
YS1	1.20398	2.62662	3.26974
GRMZM2G171406	1.96463	4.04657	2.68156
GRMZM2G466044	1.97216	4.97921	5.37528
GRMZM2G057386	0.781315	3.60147	1.5768
GRMZM2G401436	0.332975	1.01889	0.436512
GRMZM2G011006	271.162	118.112	132.451
GRMZM2G068763	0.516469	4.05031	2.37342
GRMZM2G341957	2.9654	1.46576	2.50149
GRMZM2G399921	1.78399	0.322539	0.444223
GRMZM2G380432	28.8011	11.6398	16.4314
GRMZM2G163776	8.71593	3.38951	6.439
GRMZM5G878558	2.68229	7.11153	4.7648
GRMZM2G084116	2.51182	7.13354	4.7101
GRMZM2G467756	52.3543	17.2183	18.5915
GRMZM2G034404	3.67095	1.62339	1.257
GRMZM2G429322	0.878675	2.08894	1.61194
GRMZM2G039362	2.72722	7.35092	3.94075
GRMZM2G334181	0.969277	10.2854	3.1265
GRMZM5G847462	18.3024	7.08857	9.74186
GRMZM2G146298	9.20903	4.44382	4.98367
GRMZM2G176354	12.0864	5.91204	9.73488
GRMZM2G124815	0.498362	1.23603	1.02715
GRMZM2G136571	1.9173	0.951932	1.17768
GRMZM2G177726	2.89092	5.92364	3.74636
GRMZM2G007489	2.75488	1.24442	1.7622
GRMZM2G152777	9.24043	29.4987	16.0243
AC186592.3_FG003	4.47656	1.98319	3.26349
GRMZM5G835276	0.237532	0.957034	0.457523
GRMZM2G419542	2.81204	1.23872	1.77704
GRMZM2G074358	0.607144	2.41136	1.28373
GRMZM2G145518	0.952999	0.331293	0.755982
GRMZM2G378770	6.16271	13.8676	7.27151
GRMZM2G056116	7.03397	14.5392	8.92188
GRMZM2G349670	39.3692	9.59242	23.5663
GRMZM2G170281	0.880565	2.08706	1.69531
AC209050.3_FG003	0.475375	1.14802	0.614785
GRMZM2G403076	0.323175	0.85634	0.945288
GRMZM2G048194	0.712826	1.57954	1.06197
GRMZM2G085378	1.15276	2.33395	1.46373
GRMZM2G114801	1.85189	3.7569	2.64423
GRMZM2G117057	2.50702	0.916358	1.13704
GRMZM2G122577	8.22412	3.11329	3.25021
AC188296.3_FG004	14.2477	6.54298	8.97076
GRMZM2G352618	264.815	100.806	133.455
GRMZM2G323888	155.868	62.8616	72.2762
GRMZM2G051619	5.45398	2.68161	3.72456
GRMZM5G813363	4.48858	1.41126	3.19247
GRMZM2G340444	2.0183	4.40628	3.23175
GRMZM2G132995	0.454705	1.00839	0.556797
GRMZM2G363116	0.462693	2.58744	1.45939
AC209636.2_FG003	0.200969	1.71706	0.867603
GRMZM2G322220	0.814853	0.308771	0.491491
GRMZM2G000836	0.419891	1.49617	0.774264
AC188838.3_FG005	0.537639	1.50166	1.20361
GRMZM2G059637	0.545963	1.93491	1.30279
GRMZM2G160354	173.828	74.3835	123.766
GRMZM2G140817	2.22598	4.73204	3.13136
GRMZM2G389301	1.04092	2.45321	0.798311
GRMZM2G371313	2.41236	5.59551	3.33841
AC187896.3_FG006	0	1.87524	0.861435
GRMZM2G132212	1.14445	2.92583	2.9807
GRMZM2G175232	1.22292	2.95158	2.43311
GRMZM2G017157	0.500023	1.41458	0.573606
GRMZM2G113129	10.4371	4.89942	10.0124
GRMZM2G454514	0	0.898918	0
GRMZM2G059037	0.477483	1.41332	0.591353
GRMZM2G458448	3.12436	6.62161	4.3733
GRMZM2G057186	22.4083	60.2013	30.1816
GRMZM2G002630	10.6848	3.12906	4.07056
GRMZM2G163406	0.544526	1.65997	1.84631
GRMZM2G076329	0.702245	1.78921	0.84701
GRMZM2G069335	1.2552	2.84104	3.14334
GRMZM2G533031	4.12088	1.83689	1.70639
GRMZM2G447347	0.776538	3.7486	2.44691
GRMZM5G813768	11.7915	5.39642	5.62154
GRMZM2G039383	7.43311	3.48018	2.28095
GRMZM2G029685	4.7904	11.3077	6.14554
GRMZM2G122302	4.91517	14.6306	12.347
GRMZM2G064096	299.433	134.019	285.849
DHN1	18.705	7.65529	24.9904
GRMZM2G137535	147.085	18.71	35.3349
GRMZM2G135165	1.77205	9.75577	5.38227
GRMZM2G399495	0.400281	1.04478	0.753451
GRMZM2G140609	5.51347	11.1612	7.54336
GRMZM2G145655	1.34111	3.37769	2.44026
GRMZM2G157536	1.7066	3.55136	2.45193
GRMZM2G140752	0.179226	1.12802	0.548119
GRMZM2G001332	1.63693	5.49351	2.65198
GRMZM2G168898	46.9261	100.944	72.6621
GRMZM2G141756	0.776683	2.78513	1.74528
GRMZM2G174558	1.07145	2.91902	2.55208
GRMZM2G090245	5.67941	0.78089	4.21451
GRMZM2G381739	0.97533	0.384825	0.645404
GRMZM5G846057	0.264999	1.73248	0.554395
GRMZM2G077436	1.76353	4.23763	1.88033
GRMZM2G045031	0.138254	11.495	0.57986
GRMZM2G465226	1.14524	16.4295	4.29217
GRMZM2G170397	3.16793	7.70614	3.77988
GRMZM2G114255	1.05138	0.453969	1.19141
GRMZM2G493395	1.96284	5.82978	4.60598
GRMZM5G855743	29.0638	11.4575	16.8212
GRMZM2G038926	47.9833	21.7291	32.1788
GRMZM2G177539	0.327398	1.20146	0.643334
GRMZM2G029249	0.355991	0.898736	0.620961
GRMZM2G027198	1.94476	5.15484	2.82322
GRMZM2G427400	5.87346	2.90932	4.42082
GRMZM2G011526	1.41951	3.60676	2.1798
GRMZM2G049990	2.52539	5.97183	5.65347
GRMZM2G431288	3.39158	13.9158	9.25755
GRMZM2G388045	0.214089	1.03175	0.179873
GRMZM2G128212	0.639434	1.35609	0.995132
GRMZM2G088964	0.497748	1.17556	0.979743
GRMZM2G076778	1.10076	2.71555	2.47788
GRMZM2G177229	6.80916	13.8176	5.68517
GRMZM2G038931	0.364674	0.876661	0.704711
GRMZM2G144034	0.310652	0.929582	0.504728
AC196726.2_FG001	0	1.50499	1.30398
H4C7	5.58899	4.78799	5.24095
GRMZM2G084757	13.0211	28.611	18.9276
GRMZM5G802881	14.2511	6.80122	10.5936
GRMZM2G108615	1.23137	8.54935	2.04203
GRMZM2G148272	0.893648	2.00495	0.739082
GRMZM2G075794	0.561968	1.74545	1.33792
GRMZM2G174855	2.90916	1.39963	1.65634
GRMZM2G058310	17.7324	7.24466	10.0974
GRMZM2G459663	1.31369	4.27347	4.98876
GRMZM2G136580	12.4674	6.09701	8.01641
GRMZM2G036134	2.28149	4.65243	2.24128
GRMZM2G348863	8.56923	37.3872	19.1854
GRMZM2G181607	114.291	49.8856	73.7508
GRMZM2G032878	1.65524	3.81495	2.49413
GRMZM2G032562	0.697113	1.78025	0.675677
GRMZM2G177104	3.03437	13.4027	5.48251
GRMZM2G148831	2.07102	0.767594	1.41217
GRMZM2G102079	4.1311	13.1133	6.88721
GRMZM2G013920	45.4187	22.3219	32.3838
GRMZM2G170542	21.6001	9.35346	10.1302
GRMZM2G076417	1.63939	3.48044	3.3404
GRMZM2G002396	27.0265	10.0188	12.1327
GRMZM2G132489	1.405	4.0665	1.55822
PIP2-6	0.517127	2.40221	0.584066
GRMZM2G160812,GRMZM2G160816	0.646344	2.11681	1.72774
GRMZM5G838475	1.62503	0.475454	1.39588
GRMZM2G056875	0.775922	1.98156	1.18627
GRMZM2G125653	1.02127	3.63408	4.28438
GRMZM2G128233	6.3511	3.04841	5.75906
GRMZM2G154752	2.81334	5.78618	3.57862
GRMZM2G121649	21.8584	8.09587	15.7986
GRMZM5G831102	1.74489	6.87058	2.75817
GRMZM2G358768	0.790222	1.73672	1.26379
GRMZM2G104339	0.84472	0	0.180283
GRMZM2G044968	1.51812	0.645552	1.26035
GRMZM2G131281	3.10294	1.49019	2.36653
GRMZM2G097129	20.749	9.95885	14.9494
GRMZM2G056743	1.59603	0.612599	0.946718
GRMZM2G009103	0.420429	1.17132	0.912169
GRMZM2G431018	1.08115	2.29706	1.60673
GRMZM2G443843	1.491	3.51466	2.30603
GRMZM2G374971	2.08007	5.28536	4.36233
GRMZM2G181219	2.34657	1.09839	2.08962
GRMZM2G119705	5.23624	10.6282	8.84694
GRMZM2G049882	2.5417	6.00686	5.64028
GRMZM2G050501	4.87505	9.86732	6.63701
GRMZM2G147716	0.336458	0.932634	0.602213
GRMZM2G056407	5.13906	10.4683	6.04328
GRMZM2G066636	10.5304	22.8883	17.0298
GRMZM2G114575	1.48314	4.21956	2.42706
GRMZM2G304091	0.522488	1.35115	0.638422
GRMZM2G304121	0.23059	2.76789	0.525934
GRMZM2G050325	15.6581	36.5751	25.4708
GRMZM2G044128	4.23151	10.4399	6.05074
GRMZM2G174343	0.361294	1.30298	0.347427
GRMZM2G527017	18.5814	9.0946	10.889
GRMZM2G148904	1.85599	7.88635	4.89056
GRMZM2G004519	0.756079	4.16803	1.57949
GRMZM2G010016	2.28927	7.29552	4.41987
GRMZM2G022782	13.1935	4.51473	8.38154
GRMZM2G131055	0.593686	1.27322	0.888677
GRMZM2G147221	3.78843	7.92155	5.21595
GRMZM2G167689	2.4474	6.72365	3.90336
GRMZM2G380561	0.301162	1.27581	0.98195
GRMZM5G802899	2.88405	8.36011	5.03917
GRMZM2G124759	0.293671	1.30011	1.32194
GRMZM2G042789	45.7743	107.11	85.4971
GRMZM2G136765	6.59769	3.20865	5.18921
GRMZM2G052844	17.8758	6.67264	12.419
GRMZM2G017386	7.56687	2.51826	6.10963
GRMZM2G077187	3.03356	6.38606	3.53507
GRMZM2G067702	5.84613	1.81217	4.98103
GRMZM2G353236	0.83521	1.73801	0.871874
GRMZM2G134162	0.509636	1.48738	0.578134
GRMZM2G147226	1.15858	0.419419	0.825064
GRMZM2G030688	10.0556	4.44772	7.04782
GRMZM2G034360	0.620705	1.80515	0.997338
GRMZM2G031607	1.64233	3.66257	2.75241
GRMZM2G012728	0.843632	0.353923	0.356379
GRMZM2G000035	0.459756	2.91929	1.35338
GRMZM5G858471	9.21543	4.47179	10.1049
GRMZM2G130953	3.23447	6.50884	4.06511
GRMZM2G147840	2.85558	0.932429	0.948515
GRMZM2G107479	1.97415	0.840813	0.802839
GRMZM2G441906	0.83296	1.80724	1.01412
GRMZM2G044077	0.374954	1.02996	0.245272
GRMZM5G842965	0.953254	3.22767	1.67484
GRMZM2G103914	2.25907	0.900882	1.62133
GRMZM2G063880	0.210979	1.60821	1.38169
GRMZM5G822426	1.26853	0.412198	0.696287
AC203862.4_FG001	1.76576	0.754018	1.60418
GRMZM2G057116	1.44367	3.77605	6.82582
GRMZM2G112284	30.1279	8.77471	15.9659
GRMZM2G340297	21.9883	8.8637	14.3109
GRMZM2G055667	0.602042	1.92904	1.26708
GRMZM2G082959	0.463131	1.42362	1.21832
GRMZM2G382035	0.381028	1.43371	0.783671
GRMZM2G050286	2.92105	0.852076	0.838887
GRMZM2G096115	0.648375	1.56577	1.14173
GRMZM2G117007	5.5547	11.1179	8.29694
GRMZM2G351941	0.703812	1.59306	0.844426
GRMZM2G092804	8.35787	3.8255	3.61115
GRMZM2G101664	19.242	39.6831	16.5452
GRMZM5G812272	0.335884	0.770743	0.536847
GRMZM2G371079	94.0462	27.4924	50.7389
GRMZM2G049418	7.54938	16.4047	13.5005
GRMZM2G115422	2.84787	1.39809	1.33674
GRMZM2G169329	6.37911	24.3488	8.19522
HSP70	1.34402	2.73088	1.75529
GRMZM2G132185	3.18746	6.39198	4.15104
GRMZM2G076410	2.59056	1.29009	2.59332
GRMZM2G036409	1.17565	0.493842	0.847699
GRMZM2G446170	1.64152	5.69861	1.82831
GRMZM2G100965	5.26598	2.60237	3.75679
GRMZM2G341658	1.56921	5.24707	2.52907
GRMZM2G451394	1.98103	0.981923	1.68803
GRMZM5G862101	1.22424	2.64537	1.72422
GRMZM2G135044	4.05156	1.89455	2.76468
GRMZM2G049693	0.493745	1.02172	0.46266
GRMZM2G163178	3.29702	7.53924	3.22467
GRMZM2G166459	1.02586	2.5047	1.64821
GRMZM2G126900	48.9947	22.7989	28.5834
GRMZM5G812126	2.16515	0.854647	1.62098
GRMZM2G104092	0.204984	0.998127	0.549593
GRMZM2G080839	0.237418	1.81163	0.3589
GRMZM2G004128	3.97286	8.21933	5.06423
GRMZM2G033179	9.58127	4.39284	6.57017
GRMZM2G122447	6.21767	3.00668	5.64186
GRMZM2G029912	2.97496	26.6258	7.66401
GRMZM5G863602	0.827411	0.349616	0.696273
GRMZM2G115660	3.70337	7.51909	6.51209
GRMZM2G472087	4.60033	2.21666	3.77329
GRMZM2G465383	0.299373	0.811802	0.483362
GRMZM2G339725	10.8815	3.84838	5.56669
GRMZM2G704345	5.60659	2.21282	3.84049
GRMZM2G128577	1.82846	4.31329	3.06009
GRMZM2G093096	6.28913	12.7218	6.61729
GRMZM2G080409	3.86673	1.84868	2.43253
GRMZM2G145085	0.374687	0.836256	0.328593
GRMZM2G104626	3.53843	8.54926	5.5559
GRMZM2G147787	1.29963	3.33284	2.01878
GRMZM2G113060	3.44518	15.7372	6.05555
GRMZM5G891656	0.186399	0.868509	0.950286
GRMZM2G462243	2.52827	5.50437	3.07998
GRMZM2G026833	13.3836	35.925	16.9823
GRMZM2G120475	4.40812	1.84872	3.67576
GRMZM2G070315	24.9735	57.8658	32.7002
GRMZM2G160005	2.11565	4.48274	2.20445
GRMZM2G478553	1.04801	2.67205	2.64345
GRMZM2G099363	4.21507	9.80804	6.73073
GRMZM2G074611	1.19788	6.30051	4.64191
GRMZM2G024993	1.30937	0.0459984	0.848756
GRMZM2G171395	1.18364	2.60861	4.03555
GRMZM2G465169	0.857571	1.95587	0.94116
GRMZM2G138370	0.764928	2.23812	2.26428
GRMZM2G343048	5.00931	2.04429	5.45659
GRMZM2G026143	1.52567	9.62628	5.08852
GRMZM2G337594	0.568599	4.94722	5.8463
GRMZM2G095287	18.1685	8.7478	19.8336
GRMZM2G454449	1.72334	4.37167	2.89955
GRMZM6G735128	10.9194	23.7614	12.7561
GRMZM2G012140	10.5635	4.82871	8.17789
GRMZM2G178645	1.80616	15.4863	7.72287
GRMZM2G033846	14.3952	35.4259	25.9787
AC233955.1_FG008	0.679984	1.51502	1.37942
GRMZM2G031637	2.28071	0.991349	1.36124
GRMZM2G051689	0.343554	0.922186	0.813673
GRMZM2G091233	0.262797	1.26388	0.513412
GRMZM2G330945	2.24702	1.08618	2.38291
GRMZM2G036351	1.15368	2.3909	2.85913
AC149829.2_FG002	23.2218	8.39127	17.5147
GRMZM2G361256	0.273377	1.35773	0.560427
GRMZM2G106263	1.83204	5.11804	2.57258
GRMZM6G423719	31.9072	10.4248	27.775
GRMZM6G724181	7.29769	3.00692	4.39112
GRMZM6G577189	115.628	56.3179	100.491
GRMZM2G392863	5.23575	5.80504	11.1902
GRMZM2G031790	12.4711	9.22547	6.08072
AC177946.2_FG004	11.676	11.2465	4.9742
AC208201.3_FG003	1.01672	1.73132	2.92508
GRMZM2G340286	0.757095	0.516317	0.28344
GRMZM2G093962	1.05882	0.756064	0.483746
AC199487.4_FG002	1.8738	2.15194	0
GRMZM2G475948	2.20649	3.55583	4.77868
GRMZM2G013206	0.416307	0.209913	1.74882
GRMZM2G008064	0.367926	0.759191	0.902925
GRMZM2G099522	1.05522	0.551699	0.312597
GRMZM2G179462	1.58091	0.428123	3.20366
AC185593.3_FG003	6.67376	4.07362	2.69
GRMZM2G368886	0.828918	0.0648829	0.295922
GRMZM2G132273	0.565213	0.545	1.60707
GRMZM2G397684	0.635229	1.29362	1.36086
GRMZM2G177340	2.09002	2.97492	4.3454
GRMZM2G176472	0.415598	0.794316	0.946758
GRMZM2G127336	0.500957	0.722259	1.38585
GRMZM2G401883	1.59565	1.11368	3.69792
GRMZM2G436448	2.64149	5.18752	7.29302
GRMZM2G119823	1.99267	2.81424	4.20081
GRMZM5G894619	0.654279	1.3047	1.35743
GRMZM2G085236	0.423502	0.716074	0.884278
GRMZM2G084576	1.42134	1.60857	0.654851
GRMZM2G018716	0.724397	1.36387	1.54662
GRMZM2G072820	18.9876	22.6578	8.4951
GRMZM2G071771	10.4535	18.2847	22.2299
GRMZM5G800014	0.295056	0.414298	0.76588
GRMZM2G178486	1.61573	2.9404	3.9847
GRMZM5G871600	5.21302	1.05142	0
AC235540.1_FG002	0.364105	0.644364	0.877885
GRMZM2G355752	3.07939	2.5813	11.6633
GRMZM2G114861	1.13264	1.82079	2.2907
GRMZM2G081053	2.06094	1.10407	1.00735
GRMZM2G318156	2.01115	1.47837	0.942833
GRMZM2G099678	12.915	14.871	30.6424
GRMZM2G001426	0.302088	0.560347	0.828479
GRMZM2G701596	5.74279	5.9667	16.7669
GRMZM2G145374	0.526619	0.762771	1.05491
GRMZM2G072808	2.17193	3.57761	5.92083
GRMZM2G023279	0.369289	0.590564	0.946483
GRMZM2G121753	3.66719	2.49183	1.09918
GRMZM2G071307	1.31385	1.41892	0.639328
GRMZM2G308619	3.10972	2.57141	1.26311
GRMZM2G178875	3.99962	4.39282	8.10659
GRMZM2G082199	5.15184	10.0437	11.2088
GRMZM2G078210	1.45148	1.19765	0.691576
GRMZM2G154523	0.313219	0.292637	1.27571
GRMZM2G025109	1.7182	3.34154	4.03515
GRMZM2G155873	1.12667	0.55387	0.147907
GRMZM2G132531	0.684443	1.13605	1.47622
GRMZM2G469499	1.8675	1.46216	0.841904
GRMZM2G127857	0.480779	0.40595	0.981922
GRMZM2G399112	3.82753	1.9553	1.87018
GRMZM2G134023	1.69263	2.39512	4.31504
GRMZM2G048584	1.04269	0.616384	0.430534
TIP3-1	2.03261	2.18652	0.971972
GRMZM2G374475	1.83637	1.03573	0.547702
GRMZM2G010321	1.29216	2.25415	3.57035
GRMZM2G133430	7.79103	13.4099	19.0758
GRMZM5G836353	0.282559	0.604966	0.852023
GRMZM2G325683	1.52992	2.11463	3.28978
AC220970.4_FG002	0.921627	1.57688	1.93092
GRMZM2G364373	1.13879	0.762067	0.470207
AC203048.3_FG001	0	0.501291	1.5045
PETB	1.50885	1.06601	4.57154
GRMZM2G130055	3.26736	2.7019	1.63305
GRMZM2G455440	8.90644	7.39447	20.7706
GRMZM2G071277	0.20066	0.845954	1.07697
GRMZM2G480364	5.41626	6.32549	1.96546
GRMZM2G091490	0.448605	0.633457	0.954545
GRMZM2G143782	0.507302	0.679499	1.01977
GRMZM2G025491	0.346067	0.620682	0.80725
GRMZM2G313184	1.5629	1.94244	3.18485
GRMZM2G175995	11.4343	8.62034	5.4442
GRMZM2G001508	6.66644	6.76053	20.9828
GRMZM2G018108	0.424677	0.789325	0.915151
GRMZM2G013530	1.00426	0.0741661	0.486219
GRMZM2G431039	0.87416	1.24406	3.20274
GRMZM2G169149	0.273982	1.01652	1.37997
GRMZM2G180080	0.634566	1.26077	1.37067
GRMZM2G351469	3.98814	2.67263	8.14457
GRMZM2G167497	1.2781	2.5187	3.96956
GRMZM2G014729	2.20043	2.20349	1.08068
GRMZM2G000451	1.28608	2.25055	2.60391
GRMZM2G173124	8.76429	4.76457	4.3768
GRMZM5G813809	0	1.10501	1.93781
GRMZM2G414315	0.452631	0.479628	1.13999
GRMZM5G887068	2.67375	1.64901	1.07531
GRMZM2G166176	0.52574	0.891389	1.3132
GRMZM2G132686	0.381039	0.696101	0.840949
GRMZM2G097141	1.24535	1.61667	3.30105
GRMZM2G154881	17.8149	27.2509	40.2724
GRMZM5G830949	0.219358	0.556988	0.950142
GRMZM2G024799	0.845235	1.21981	1.89985
GRMZM2G148800	0.850072	0.717698	1.89711
GRMZM2G064530	4.01107	2.17668	1.99187
GRMZM2G106303	1.25452	0.884275	0.307833
GRMZM2G076613	1.64876	1.58435	0.823013
GRMZM2G157749	0.295532	0.423583	0.779934
GRMZM2G129815	1.06615	1.96648	2.45915
GRMZM2G098875	0.495645	0.9006	1.43963
PSBH	1.87649	1.32378	6.29782
GRMZM6G449101	2.9822	5.14816	6.60766

## Sheet: Mo17 Cluster 1 617genes
Table S4. Overview of gene expression levels and the enriched pathways in B73 and Mo17 after R. padi feeding
	FPKM 0 h	FPKM 6 h	FPKM 24 h	ratio
GRMZM5G838098	0.965649	2.71302	1.66587	2.80953
GRMZM2G013430	0.988507	2.07043	1.35408	2.0945
GRMZM2G155242	5.01818	12.1237	5.63238	2.41596
GRMZM2G341309	0.286699	1.05422	0.679163	3.6771
GRMZM2G313934	1.71982	4.61977	2.49862	2.68619
GRMZM2G179792	0.840927	2.1631	1.12564	2.57228
GRMZM2G154580	0.761905	1.73407	0.957398	2.27597
GRMZM2G368632	0.228921	0.919317	0.276491	4.01587
GRMZM2G061791	0.391291	0.895859	0.570015	2.2895
GRMZM2G131205	5.04696	15.7886	8.27869	3.12834
GRMZM2G324999	0.342934	1.75812	1.02559	5.1267
GRMZM5G826174	1.68856	3.48564	2.61798	2.06427
GRMZM2G039639	12.0842	28.1239	21.8595	2.32733
GRMZM2G363813	2.01763	8.15953	3.62459	4.04412
GRMZM2G301089	1.57118	3.33335	3.46582	2.12156
GRMZM2G010034	97.0592	214.617	148.397	2.2112
GRMZM2G151249	0.594793	2.11336	0.993836	3.5531
GRMZM2G159353	0.540652	1.3278	0.657212	2.45592
GRMZM2G325462	1.17777	3.61958	2.32581	3.07325
GRMZM2G062946	0.638044	1.70193	1.04875	2.66742
GRMZM2G178852	0.653669	1.36274	0.817266	2.08476
GRMZM5G818431	4.09613	8.38187	5.33053	2.04629
GRMZM2G102483	2.3792	5.13206	3.15817	2.15705
GRMZM2G136513	0.52422	1.15236	0.80214	2.19824
GRMZM2G338037	1.71718	4.46038	3.4257	2.5975
GRMZM2G010909	7.66258	18.1365	11.5174	2.36689
GRMZM2G089720	0.189944	0.797807	0.488918	4.20022
GRMZM2G473036	1.07138	2.53234	1.60576	2.36362
GRMZM2G075502	31.8279	91.9319	52.7733	2.88841
GRMZM2G396212	0.436892	1.03007	0.272487	2.35772
GRMZM5G867121	1.11345	2.24617	1.48408	2.01731
GRMZM2G093736	1.11803	2.34552	2.0104	2.0979
GRMZM2G402631	125.632	425.644	296.992	3.38802
GRMZM5G893912	0.425844	2.30871	1.33824	5.42149
GRMZM2G024668	8.11907	18.2871	8.19959	2.25236
GRMZM2G122126	0.831847	2.26048	0.871523	2.71742
GRMZM2G131266	0.939675	13.369	2.70459	14.2273
GRMZM2G153208	1.63261	9.02016	5.67673	5.52499
GRMZM2G164761	4.58291	9.46498	5.6505	2.06528
GRMZM2G145412	1.03277	2.06914	2.60634	2.00349
GRMZM2G455817	1.20204	3.56819	1.79505	2.96845
GRMZM2G084486	0.626333	3.48431	1.32109	5.56303
GRMZM2G128564	3.81942	8.99639	5.03034	2.35543
GRMZM2G039278	5.80953	11.9116	9.73554	2.05036
GRMZM5G883969	0.623367	1.39891	0.975764	2.24412
GRMZM5G839644	0.390666	1.16453	1.06982	2.98088
GRMZM2G028104	6.65291	13.5485	8.26797	2.03648
GRMZM2G116520	1.07059	2.51512	1.59537	2.34928
GRMZM2G132875	0.495272	1.57497	0.897768	3.18001
GRMZM5G802115	1.22532	3.0824	2.3987	2.51559
GRMZM2G414503	0.934443	3.11593	1.37323	3.33453
GRMZM2G438202	3.73327	8.33239	6.27931	2.23193
GRMZM2G331770	1.00353	2.42542	0.870412	2.41689
GRMZM2G003762	742.357	1530.72	839.704	2.06197
GRMZM5G856142	0.903508	2.10226	1.33906	2.32678
GRMZM2G478430	0.686541	1.8973	0.895095	2.76356
GRMZM2G052100	1.42027	2.86654	2.4946	2.01831
GRMZM2G426242	0.396734	0.813881	0.485996	2.05145
GRMZM2G010257	5.74839	14.7513	7.52835	2.56616
GRMZM2G046733	1.44619	6.00442	2.5554	4.15189
GRMZM2G089282	5.08346	10.1965	7.23492	2.00582
GRMZM2G066489	3.94606	9.75371	5.26519	2.47176
GRMZM2G118345	0.391057	1.57649	0.87256	4.03136
GRMZM2G441347	1.93509	6.7788	3.21658	3.50309
GRMZM2G119975	5.50973	25.9848	15.5334	4.71617
GRMZM2G430362	3.12339	6.35866	5.0509	2.03582
GRMZM2G071704	1.21053	3.69088	2.27086	3.04898
GRMZM2G091124	15.4653	31.6034	17.5714	2.0435
GRMZM2G093826	4.55415	12.2842	9.6053	2.69736
GRMZM2G039969	0.30795	0.931273	0.433063	3.0241
GRMZM2G357112	1.47645	3.00458	2.30758	2.035
GRMZM2G100475	1.24552	3.3439	1.91313	2.68474
GRMZM2G125482	0.683754	3.16857	3.1592	4.63408
AC204539.4_FG003	0.914152	2.37682	0.806595	2.60003
GRMZM2G053833	0.466962	1.57732	1.53332	3.37783
GRMZM2G180172	3.15919	6.90882	3.90411	2.1869
GRMZM2G444560	0.463179	2.82073	1.37023	6.08993
GRMZM2G139467	2.29678	8.36379	4.15357	3.64153
GRMZM2G082032	2.26386	5.10233	5.16453	2.25382
GRMZM2G115705	0.446093	1.70025	0.95333	3.81142
GRMZM2G070863	1.1563	2.50483	1.52436	2.16625
GRMZM2G021560	1.40825	3.85967	2.16876	2.74076
GRMZM2G347488	0.749147	1.51659	0.936591	2.02442
GRMZM2G438243	1.33785	2.98736	2.52267	2.23296
GRMZM2G167613	1.31606	9.28187	6.66925	7.05277
GRMZM2G108686	1.06722	2.59408	1.30833	2.43069
GRMZM2G122038	0.508189	1.01712	0.753388	2.00146
GRMZM2G074687	2.77323	7.19331	4.28332	2.59384
GRMZM2G414252	7.1759	14.3811	8.52866	2.00408
AC233910.1_FG003	0.324373	4.20873	1.02423	12.975
GRMZM2G064640	9.58202	20.9228	14.1538	2.18355
GRMZM2G055313	0.398518	0.849709	0.663518	2.13217
GRMZM5G804783	1.11384	3.11806	1.65721	2.79938
GRMZM2G177242	2.79917	8.1217	5.0321	2.90147
GRMZM2G081521	1.95821	4.25214	2.7281	2.17144
GRMZM2G108847	1	2.39929	2.09213	2.39929
GRMZM5G801307	2.80626	6.98252	4.80233	2.48819
GRMZM2G454056	0.828908	3.98396	2.78525	4.80628
GRMZM2G424577	4.43379	8.93484	5.67224	2.01517
GRMZM2G031167	0.705771	1.50701	1.02338	2.13527
GRMZM2G127789	5.3833	12.046	9.57708	2.23766
GRMZM2G065585	4.20212	53.8332	26.6938	12.811
GRMZM2G329002	1.39658	4.11441	2.75372	2.94606
GRMZM2G321839	1.45798	3.71933	2.2389	2.55102
GRMZM2G016640	1.44223	3.05242	2.49501	2.11646
GRMZM2G091540	0.243963	0.784916	0.996987	3.21736
GRMZM2G056388	0.50813	1.76106	0.589737	3.46577
AC233945.1_FG003	0.657981	1.58854	0.727943	2.41426
GRMZM2G077375	1.16214	3.27102	1.51935	2.81465
GRMZM2G125571	2.05676	5.82403	4.31459	2.83165
GRMZM2G097706	2.02269	7.03046	3.38833	3.4758
GRMZM2G126749	1.2925	2.94854	3.03607	2.28127
GRMZM2G378452	1.02538	2.62319	1.88457	2.55826
GRMZM2G340342	0.563911	1.37311	0.880862	2.43498
GRMZM2G038003	2.20656	4.44637	3.06756	2.01507
GRMZM2G061527	0.429566	0.879634	0.650871	2.04773
GRMZM2G018793	0.980567	1.98832	1.25819	2.02772
GRMZM2G368126	0.327572	0.829065	0.440022	2.53094
AC206425.3_FG002	2.87658	7.26668	3.32224	2.52615
GRMZM2G065088	0.29669	1.89848	1.24089	6.39887
GRMZM2G406951	0.293828	1.10488	0.610827	3.7603
GRMZM2G096458	0.532678	1.25807	0.793948	2.36178
GRMZM2G023748	17.6244	38.4366	24.6284	2.18087
GRMZM2G027478	27.2054	97.193	50.4119	3.57256
GRMZM2G092474	1.43307	4.20888	3.16774	2.93697
GRMZM2G078771	1.67099	3.90021	2.03124	2.33407
GRMZM2G468111	1.70723	62.0608	9.90091	36.3518
GRMZM2G131099	4.27598	10.8622	10.8805	2.54028
GRMZM5G837754	0.331742	0.999998	0.5533	3.01438
GRMZM2G423202	2.57846	6.37168	4.96366	2.47112
GRMZM2G062121	0.616333	2.27548	1.14227	3.69197
GRMZM2G023436	1.69632	3.62108	2.40182	2.13467
GRMZM2G453805	18.6543	89.8464	62.2565	4.81639
GRMZM2G014395	10.1613	25.6547	11.9264	2.52475
GRMZM2G175076	0.791447	1.61801	0.93051	2.04437
GRMZM2G117942	13.4184	100.022	43.1081	7.45409
GRMZM2G003970	6.38238	22.1184	14.2554	3.46554
GRMZM2G007012	0.781802	2.35975	1.40413	3.01835
GRMZM2G161521	6.2105	15.3865	9.57092	2.4775
GRMZM2G081577	0.333967	0.797649	0.343163	2.38841
GRMZM2G014902	3.52343	8.15481	4.19234	2.31445
GRMZM2G000481	1.69774	3.83837	2.00205	2.26087
GRMZM2G118104	2.68239	7.38878	3.98324	2.75455
GRMZM2G128219	4.591	9.63655	5.67197	2.09901
GRMZM2G165387	0.703069	2.14511	1.42258	3.05107
GRMZM2G055507	5.00348	13.9476	7.03087	2.78758
GRMZM2G166218	11.2876	30.7694	20.5742	2.72595
GRMZM2G117064	0.663359	1.55268	1.38724	2.34063
GRMZM2G117706	0.404387	8.20211	2.37624	20.2828
GRMZM2G457287	0.834148	3.06843	2.79895	3.67852
GRMZM2G371063	13.6313	29.4204	16.9783	2.1583
GRMZM2G402167	0.470491	1.0304	0.981703	2.19005
GRMZM2G177668	1.68219	3.41907	2.94163	2.03251
GRMZM2G174449	6.43587	15.8321	15.7575	2.45998
GRMZM2G176173	1.82629	3.74387	2.25127	2.04999
AC193632.2_FG002	0.442448	1.35041	1.04444	3.05213
GRMZM2G007953	0.555179	1.15346	0.751814	2.07764
AC214635.3_FG006	1	3.48094	3.45485	3.48094
GRMZM2G160541	5.4894	19.4839	9.15662	3.54937
GRMZM2G011253	5.56397	11.4183	7.13395	2.05219
GRMZM2G115481	1.71551	3.55456	2.16459	2.07201
GRMZM2G033952	1.22419	5.86542	3.21922	4.79127
GRMZM2G149739	1.13898	2.35298	1.63331	2.06587
GRMZM2G003411	0.513277	4.85391	1.01365	9.45671
GRMZM2G133988	1.19113	41.422	9.25129	34.7754
GRMZM2G374074	0.956038	3.06335	2.23762	3.20421
CNR9	1.74886	3.53928	3.4397	2.02376
GRMZM2G326707	20.2589	49.0967	37.3285	2.42346
GRMZM2G347766	1.60525	3.21615	1.63756	2.00352
GRMZM2G064406	0.309078	1.51953	1.66597	4.91633
GRMZM2G083526	12.4943	46.4302	18.3545	3.71611
GRMZM2G177356	2.39489	5.70939	4.04737	2.38399
GRMZM2G115504	0.577856	1.34464	1.13059	2.32695
GRMZM2G115480	0.749815	2.22304	1.1689	2.96478
GRMZM2G122276	14.6428	74.9684	56.98	5.11981
GRMZM2G176307	1.12874	3.07979	1.80301	2.72852
GRMZM2G375113	1.33152	2.67207	1.87228	2.00678
GRMZM2G315726	5.16205	11.2023	8.97837	2.17013
GRMZM2G076634	0.391545	0.923067	0.346393	2.3575
GRMZM2G073114	0.812661	2.75093	0.56557	3.38509
GRMZM2G412373	0.910451	2.00384	1.21614	2.20093
GRMZM2G133895	0.308705	0.973442	0.272922	3.15331
GRMZM2G094543	5.34353	13.3236	7.35475	2.49341
GRMZM2G104484	0.347144	0.833407	0.33055	2.40075
GRMZM2G048904	3.16569	7.44796	5.34561	2.35271
GRMZM2G050450	0.91968	2.58363	1.5502	2.80927
GRMZM2G116140	0.415	1.19609	0.574871	2.88214
GRMZM2G046615	1.46049	8.74341	7.87792	5.98663
GRMZM2G075333	3.84628	11.6642	6.00355	3.03259
GRMZM2G325014	0.721578	1.5331	1.32048	2.12465
GRMZM2G079682	2.69118	5.53259	3.83078	2.05582
GRMZM2G179294	0.40573	1.10851	0.843087	2.73214
GRMZM2G026943	1.76001	3.58314	2.8468	2.03586
GRMZM2G171406	1.96463	4.04657	2.68156	2.05971
GRMZM2G466044	1.97216	4.97921	5.37528	2.52475
GRMZM2G057386	0.781315	3.60147	1.5768	4.6095
GRMZM2G401436	0.332975	1.01889	0.436512	3.05996
GRMZM2G068763	0.516469	4.05031	2.37342	7.84231
GRMZM2G084116	2.51182	7.13354	4.7101	2.83999
GRMZM2G124815	0.498362	1.23603	1.02715	2.48019
GRMZM2G152777	9.24043	29.4987	16.0243	3.19235
GRMZM5G835276	0.237532	0.957034	0.457523	4.02907
GRMZM2G056116	7.03397	14.5392	8.92188	2.067
GRMZM2G170281	0.880565	2.08706	1.69531	2.37014
AC209050.3_FG003	0.475375	1.14802	0.614785	2.41498
GRMZM2G403076	0.323175	0.85634	0.945288	2.64977
GRMZM2G085378	1.15276	2.33395	1.46373	2.02466
GRMZM2G363116	0.462693	2.58744	1.45939	5.59213
AC209636.2_FG003	0.200969	1.71706	0.867603	8.5439
GRMZM2G000836	0.419891	1.49617	0.774264	3.56323
GRMZM2G140817	2.22598	4.73204	3.13136	2.12582
GRMZM2G389301	1.04092	2.45321	0.798311	2.35677
GRMZM2G371313	2.41236	5.59551	3.33841	2.31952
GRMZM2G132212	1.14445	2.92583	2.9807	2.55654
GRMZM2G175232	1.22292	2.95158	2.43311	2.41355
GRMZM2G059037	0.477483	1.41332	0.591353	2.95994
GRMZM2G458448	3.12436	6.62161	4.3733	2.11935
GRMZM2G163406	0.544526	1.65997	1.84631	3.04847
GRMZM2G076329	0.702245	1.78921	0.84701	2.54784
GRMZM2G447347	0.776538	3.7486	2.44691	4.82732
GRMZM2G122302	4.91517	14.6306	12.347	2.97662
GRMZM2G399495	0.400281	1.04478	0.753451	2.61012
GRMZM2G145655	1.34111	3.37769	2.44026	2.51858
GRMZM2G140752	0.179226	1.12802	0.548119	6.29384
GRMZM2G168898	46.9261	100.944	72.6621	2.15113
GRMZM2G141756	0.776683	2.78513	1.74528	3.58593
GRMZM2G174558	1.07145	2.91902	2.55208	2.72436
GRMZM2G077436	1.76353	4.23763	1.88033	2.40292
GRMZM2G045031	0.138254	11.495	0.57986	83.1441
GRMZM2G465226	1.14524	16.4295	4.29217	14.3459
GRMZM2G170397	3.16793	7.70614	3.77988	2.43255
GRMZM2G493395	1.96284	5.82978	4.60598	2.97007
GRMZM2G177539	0.327398	1.20146	0.643334	3.66972
GRMZM2G029249	0.355991	0.898736	0.620961	2.5246
GRMZM2G027198	1.94476	5.15484	2.82322	2.65063
GRMZM2G011526	1.41951	3.60676	2.1798	2.54085
GRMZM2G388045	0.214089	1.03175	0.179873	4.81926
GRMZM2G076778	1.10076	2.71555	2.47788	2.46698
AC196726.2_FG001	1	1.50499	1.30398	1.50499
GRMZM2G084757	13.0211	28.611	18.9276	2.19728
GRMZM2G108615	1.23137	8.54935	2.04203	6.94296
GRMZM2G075794	0.561968	1.74545	1.33792	3.10596
GRMZM2G459663	1.31369	4.27347	4.98876	3.25303
GRMZM2G348863	8.56923	37.3872	19.1854	4.36296
GRMZM2G032562	0.697113	1.78025	0.675677	2.55375
GRMZM2G102079	4.1311	13.1133	6.88721	3.17429
GRMZM2G132489	1.405	4.0665	1.55822	2.89431
PIP2-6	0.517127	2.40221	0.584066	4.6453
GRMZM2G160812,GRMZM2G160816	0.646344	2.11681	1.72774	3.27505
GRMZM2G154752	2.81334	5.78618	3.57862	2.05669
GRMZM5G831102	1.74489	6.87058	2.75817	3.93754
GRMZM2G358768	0.790222	1.73672	1.26379	2.19776
GRMZM2G009103	0.420429	1.17132	0.912169	2.78601
GRMZM2G431018	1.08115	2.29706	1.60673	2.12465
GRMZM2G443843	1.491	3.51466	2.30603	2.35725
GRMZM2G049882	2.5417	6.00686	5.64028	2.36332
GRMZM2G056407	5.13906	10.4683	6.04328	2.03701
GRMZM2G050325	15.6581	36.5751	25.4708	2.33586
GRMZM2G044128	4.23151	10.4399	6.05074	2.46718
GRMZM2G004519	0.756079	4.16803	1.57949	5.51269
GRMZM2G131055	0.593686	1.27322	0.888677	2.1446
GRMZM5G802899	2.88405	8.36011	5.03917	2.89874
GRMZM2G124759	0.293671	1.30011	1.32194	4.4271
GRMZM2G042789	45.7743	107.11	85.4971	2.33996
GRMZM2G134162	0.509636	1.48738	0.578134	2.91851
GRMZM2G034360	0.620705	1.80515	0.997338	2.90823
GRMZM2G130953	3.23447	6.50884	4.06511	2.01234
GRMZM2G441906	0.83296	1.80724	1.01412	2.16966
GRMZM5G842965	0.953254	3.22767	1.67484	3.38595
GRMZM2G063880	0.210979	1.60821	1.38169	7.62261
GRMZM2G057116	1.44367	3.77605	6.82582	2.61559
GRMZM2G082959	0.463131	1.42362	1.21832	3.0739
GRMZM2G382035	0.381028	1.43371	0.783671	3.76274
GRMZM2G117007	5.5547	11.1179	8.29694	2.00153
GRMZM2G101664	19.242	39.6831	16.5452	2.06232
GRMZM2G049418	7.54938	16.4047	13.5005	2.17299
GRMZM2G446170	1.64152	5.69861	1.82831	3.47154
GRMZM2G341658	1.56921	5.24707	2.52907	3.34377
GRMZM2G163178	3.29702	7.53924	3.22467	2.28668
GRMZM2G115660	3.70337	7.51909	6.51209	2.03034
GRMZM2G465383	0.299373	0.811802	0.483362	2.71167
GRMZM2G145085	0.374687	0.836256	0.328593	2.23188
GRMZM2G104626	3.53843	8.54926	5.5559	2.41612
GRMZM2G147787	1.29963	3.33284	2.01878	2.56445
GRMZM5G891656	0.186399	0.868509	0.950286	4.65941
GRMZM2G478553	1.04801	2.67205	2.64345	2.54964
GRMZM2G099363	4.21507	9.80804	6.73073	2.3269
GRMZM2G074611	1.19788	6.30051	4.64191	5.25972
GRMZM2G465169	0.857571	1.95587	0.94116	2.28071
GRMZM2G138370	0.764928	2.23812	2.26428	2.92592
GRMZM2G454449	1.72334	4.37167	2.89955	2.53674
GRMZM6G735128	10.9194	23.7614	12.7561	2.17607
GRMZM2G033846	14.3952	35.4259	25.9787	2.46095
AC233955.1_FG008	0.679984	1.51502	1.37942	2.22802
GRMZM2G051689	0.343554	0.922186	0.813673	2.68425
GRMZM2G361256	0.273377	1.35773	0.560427	4.96651
GRMZM2G392863	5.23575	5.80504	11.1902	1.10873
AC208201.3_FG003	1.01672	1.73132	2.92508	1.70285
GRMZM2G397684	0.635229	1.29362	1.36086	2.03646
GRMZM2G177340	2.09002	2.97492	4.3454	1.42339
GRMZM2G176472	0.415598	0.794316	0.946758	1.91126
GRMZM2G127336	0.500957	0.722259	1.38585	1.44176
GRMZM2G084576	1.42134	1.60857	0.654851	1.13173
GRMZM2G072820	18.9876	22.6578	8.4951	1.19329
GRMZM2G178486	1.61573	2.9404	3.9847	1.81986
GRMZM2G099678	12.915	14.871	30.6424	1.15145
GRMZM2G001426	0.302088	0.560347	0.828479	1.85491
GRMZM2G023279	0.369289	0.590564	0.946483	1.59919
GRMZM2G025109	1.7182	3.34154	4.03515	1.94479
GRMZM2G132531	0.684443	1.13605	1.47622	1.65982
GRMZM2G010321	1.29216	2.25415	3.57035	1.74448
GRMZM2G133430	7.79103	13.4099	19.0758	1.7212
GRMZM5G836353	0.282559	0.604966	0.852023	2.14103
GRMZM2G071277	0.20066	0.845954	1.07697	4.21586
GRMZM2G480364	5.41626	6.32549	1.96546	1.16787
GRMZM2G091490	0.448605	0.633457	0.954545	1.41206
GRMZM2G143782	0.507302	0.679499	1.01977	1.33944
GRMZM2G025491	0.346067	0.620682	0.80725	1.79353
GRMZM2G431039	0.87416	1.24406	3.20274	1.42315
GRMZM2G167497	1.2781	2.5187	3.96956	1.97066
GRMZM2G014729	2.20043	2.20349	1.08068	1.00139
GRMZM5G813809	1	1.10501	1.93781	1.10501
GRMZM2G414315	0.452631	0.479628	1.13999	1.05964
GRMZM2G166176	0.52574	0.891389	1.3132	1.69549
GRMZM5G830949	0.219358	0.556988	0.950142	2.53917
GRMZM2G157749	0.295532	0.423583	0.779934	1.43329
GRMZM2G129815	1.06615	1.96648	2.45915	1.84447
GRMZM2G098875	0.495645	0.9006	1.43963	1.81703
GRMZM6G449101	2.9822	5.14816	6.60766	1.7263
GRMZM2G099454	1.62533	3.43778	4.79337	2.11513
GRMZM2G417835	0.13027	0.890852	0.447002	6.8385
GRMZM2G012758	11.6166	24.2963	17.2222	2.09152
GRMZM2G149647	1.11351	3.38041	2.03427	3.03581
RPS20	7.31172	14.9939	8.77666	2.05067
GRMZM2G110000	0.897006	1.86302	0.970153	2.07693
TS2	0.938913	2.28762	1.22615	2.43646
GRMZM2G046297	1.65849	3.91994	3.12454	2.36356
GRMZM2G025190	8.34161	18.1566	11.0002	2.17663
GRMZM2G099467	1.77208	9.49057	7.74218	5.35561
GRMZM5G811095	6.08515	14.3115	10.4259	2.35187
GRMZM2G423472	1.10988	2.28602	0.99872	2.0597
GRMZM2G059129	2.10103	5.67296	4.83217	2.70009
GRMZM2G096585	19.5224	41.3463	22.6741	2.11789
GRMZM2G477872	1.0188	2.05264	1.70582	2.01476
GRMZM2G130904	0.376376	1.05711	1.25576	2.80865
GRMZM2G162505	0.492076	8.6512	1.24891	17.581
GRMZM5G805732	0.53335	2.17767	1.14248	4.083
GRMZM2G021055	0.421456	1.05533	0.965625	2.50401
GRMZM2G059964	4.13676	14.0306	8.78299	3.39169
GRMZM2G090043	1.08726	3.03199	2.56493	2.78865
GRMZM2G099305	13.1106	32.755	16.9607	2.49836
GRMZM2G029385	0.707202	2.85824	0.883151	4.04162
GRMZM2G168833	1.50942	3.10005	2.75318	2.0538
GRMZM2G059428	1.36158	2.98702	2.36163	2.19379
GRMZM5G849919	0.308204	0.890494	0.638423	2.8893
GRMZM2G153920	1.67006	4.75752	3.35006	2.84871
GRMZM2G077942	25.6743	56.571	36.5253	2.20341
GRMZM2G149636	7.37233	19.6144	13.6715	2.66054
GRMZM2G321033	0.440711	1.26425	0.866221	2.86866
GRMZM2G043878	0.676128	3.74689	2.06646	5.54169
GRMZM2G003138	2.43663	5.00933	2.70573	2.05584
GRMZM2G107499	9.84885	21.789	11.2608	2.21234
GRMZM2G052344	2.38945	5.48911	1.73171	2.29723
GRMZM2G058149	0.603611	1.43668	1.19554	2.38014
GRMZM2G401848	0.584347	2.01055	2.23507	3.44068
GRMZM2G310947	1.1677	3.5741	1.85061	3.0608
GRMZM2G429940	5.32938	12.0577	8.19636	2.2625
GRMZM5G894432	0.301068	0.815536	0.405345	2.70881
GRMZM2G101116	2.40352	6.80445	5.5266	2.83104
GRMZM2G108514	10.0108	22.5809	12.6181	2.25565
GRMZM2G066067	0.646173	2.51807	1.19507	3.8969
GRMZM2G043191	1.34727	2.87384	2.04133	2.13308
GRMZM2G004106	1	2.86138	0.50827	2.86138
GRMZM2G004160	0.776626	3.2541	1.16585	4.19005
GRMZM2G054361	2.77873	6.61661	2.55945	2.38116
GRMZM2G093776	1.00902	2.15872	1.59666	2.13942
GRMZM2G565911	0.435699	1.57007	0.883167	3.60357
GRMZM5G816432	4.19995	8.81748	5.11221	2.09942
GRMZM2G020054	0.725604	2.15553	1.94914	2.97067
GRMZM2G110567	2.10764	4.32933	2.96473	2.05411
GRMZM2G136508	0.425974	1.49268	1.04312	3.50416
GRMZM2G101958	258.851	540.824	464.079	2.08933
GRMZM2G092363	1.74619	3.9952	2.9738	2.28795
GRMZM2G176998	1.59061	4.99002	3.55818	3.13717
GRMZM2G154437	0.666173	1.901	1.21042	2.85361
GRMZM2G050216	2.10982	4.47958	4.9288	2.1232
GRMZM2G164405	0.724989	1.51687	1.30001	2.09227
GRMZM2G044752	2.30422	4.61885	2.66838	2.00452
GRMZM2G003775	3.90512	9.43545	5.51154	2.41617
GRMZM2G111975	4.19227	9.57057	3.46496	2.28291
GRMZM2G018756	0.449078	0.960972	0.696979	2.13988
GRMZM2G408598	1.17964	2.59573	1.9603	2.20044
GRMZM2G406196	0.841903	2.40963	1.3621	2.86212
GRMZM2G450273	1.08778	2.50567	1.22827	2.30347
GRMZM2G353024	4.41123	10.8224	3.85627	2.45337
GRMZM2G155437	3.36821	8.38275	5.74225	2.48878
GRMZM2G416216	0.626661	1.48289	0.697256	2.36634
GRMZM2G330049	2.12688	7.76603	4.47722	3.65137
GRMZM2G088819	2.07739	5.76708	5.70481	2.77612
GRMZM2G341499	0.509491	1.1873	0.508689	2.33037
GRMZM2G172826	15.6735	36.1818	19.5933	2.30847
GRMZM2G166971	1.52591	3.08612	1.455	2.02248
GRMZM2G154735	3.27219	7.81816	4.481	2.38927
GRMZM2G531230	2.27919	5.73715	4.24423	2.51719
GRMZM2G000093	0.503802	1.23194	0.953747	2.44529
GRMZM2G159161	0.661133	1.53881	0.713213	2.32753
GRMZM2G076771	14.3134	29.7458	17.7681	2.07818
GRMZM2G379540	3.02641	6.76548	5.34868	2.23548
GRMZM2G177866	0.443196	2.17743	0.96226	4.91302
GRMZM2G122618	0.690662	1.56499	1.67277	2.26593
GRMZM2G121264	1.45195	3.48325	1.49848	2.39902
GRMZM2G126062	0.813499	4.56397	2.21771	5.6103
GRMZM2G068557	4.7731	14.9835	6.84805	3.13915
GRMZM2G119272	1.78906	4.49138	2.35193	2.51047
GRMZM2G079616	5.6034	12.7828	8.83089	2.28126
GRMZM2G034471	30.4953	73.027	44.5484	2.3947
GRMZM2G125850	1.15072	4.47167	3.05165	3.88598
GRMZM2G087625	0.239026	0.995808	0.908702	4.16611
GRMZM2G139284	0.442056	2.37458	1.2786	5.37167
GRMZM2G056329	5.07488	17.2918	12.413	3.40733
GRMZM2G160515	0.928736	10.3829	3.46674	11.1796
AC190841.2_FG007	1	1.41369	0.209472	1.41369
AC215260.3_FG003	2.82795	5.97578	3.62275	2.11311
GRMZM2G177991	1.82996	7.32083	3.54748	4.00054
GRMZM2G001451	0.31079	0.845067	0.506606	2.71909
GRMZM2G020423	1.60328	3.87151	2.28018	2.41474
GRMZM2G054807	1.27841	2.61865	1.96553	2.04836
AC204515.4_FG006	0.151828	0.941146	0.463449	6.19876
GRMZM2G070797	6.11918	14.5249	5.34914	2.37367
GRMZM2G169951	0.639449	1.90824	1.3946	2.98419
GRMZM2G176489	0.193805	0.777386	0.706499	4.01118
GRMZM5G883759	2.97645	5.96245	5.67256	2.00321
GRMZM2G402977	1.17518	3.14502	1.66606	2.6762
GRMZM2G139786	60.8471	224.788	113.811	3.69431
GRMZM2G368411	6.76609	14.0355	10.4095	2.07439
GRMZM5G837822	1.67394	4.72698	2.96863	2.82386
GRMZM2G141392	0.598739	1.21973	0.783666	2.03716
GRMZM2G148087	0.170211	0.803135	0.366942	4.71847
GRMZM2G022679	1.06881	2.72901	0.993168	2.55332
AC233882.1_FG003	0.21365	0.957853	0.298637	4.48328
GRMZM2G105604	6.26765	15.6577	8.56482	2.49818
GRMZM2G147752	1.56418	9.41705	7.45477	6.02044
GRMZM2G066428	0.145126	0.767885	0.668039	5.29116
GRMZM2G066101	0.319575	0.869535	0.627358	2.72091
GRMZM2G039630	1.04307	10.1744	2.44598	9.75428
GRMZM2G081173	0.381331	1.37552	0.945697	3.60715
GRMZM2G358153	4.31986	16.7618	12.6433	3.88017
GRMZM2G320705	1.48158	4.72156	3.26281	3.18684
GRMZM2G047791	1.2562	2.67423	1.76005	2.12883
AC203909.3_FG003	0.683655	1.87549	1.25758	2.74333
GRMZM5G814904	7.41796	15.8736	11.8782	2.13989
GRMZM2G036217	21.1876	47.9177	26.1397	2.26159
GRMZM2G568636	42.5337	142.871	79.1005	3.35901
GRMZM2G054522	0.527468	1.42897	0.803459	2.70911
GRMZM2G121151	12.8048	33.5196	17.4346	2.61774
GRMZM2G428027	1.7665	5.76632	3.25507	3.26426
AC233883.1_FG006	0.668597	1.34932	1.13248	2.01814
GRMZM2G050307	9.13935	42.3917	22.1285	4.63837
GRMZM2G032419	4.72766	13.949	7.23392	2.95051
GRMZM2G010044	6.3386	201.729	46.3323	31.8255
GRMZM2G117971	19.782	153.862	59.4834	7.77788
GRMZM2G104942	2.29618	5.66457	3.15143	2.46695
GRMZM2G174860	1.31953	3.05009	2.01582	2.3115
TSB1	0.760696	1.79865	1.3993	2.36448
GRMZM2G121494	21.1385	50.906	30.6391	2.40821
GRMZM2G359986	0.98475	2.49463	1.7058	2.53326
GRMZM2G167875	1.83457	3.84307	2.46846	2.09481
GRMZM2G038243	1.62701	3.61107	2.44323	2.21945
GRMZM2G116629	0.596643	1.2359	1.23228	2.07142
GRMZM2G332522	4.30828	10.0657	9.759	2.33636
GRMZM2G130389	0.482278	1.55585	0.877082	3.22604
GRMZM2G481440	0.600578	1.4106	0.961797	2.34874
GRMZM2G018673	0.690171	1.80497	0.890282	2.61525
GRMZM2G062600	0.41998	0.986524	0.65903	2.34898
CNR10	14.6378	35.2848	29.3476	2.41053
GRMZM2G115612	1.55752	3.21664	1.54091	2.06523
GRMZM2G166719	1.68712	4.5646	3.46469	2.70556
GRMZM2G173596	1.65569	4.63774	3.1164	2.80109
GRMZM5G821668	5.83744	11.9129	9.22824	2.04077
GRMZM5G899308	4.27406	12.2417	5.15765	2.86419
NIP1-1	4.81242	14.701	6.32573	3.0548
GRMZM2G366910	1.20969	3.83781	2.48582	3.17256
GRMZM2G129189	6.06722	23.5966	10.4835	3.88919
GRMZM2G170017	0.349782	0.829038	0.641541	2.37016
GRMZM2G097884	1.10845	2.26087	2.22969	2.03967
GRMZM5G840002	138.417	672.242	250.374	4.85664
GRMZM2G170602	1.60274	5.124	2.64615	3.19703
GRMZM5G879872	0.431889	1.74657	1.3697	4.04403
GRMZM5G839640	9.24674	28.8364	14.2579	3.11855
GRMZM2G112149	10.7033	26.236	18.2643	2.45121
GRMZM2G156748	0.525239	1.2809	0.822406	2.4387
GRMZM5G865298	0.435002	1.10229	0.922464	2.53399
GRMZM2G025833	0.336359	0.846571	0.689614	2.51687
GRMZM2G159364	2.24311	4.6533	2.85573	2.07449
GRMZM2G042758	0.37701	1.39706	0.880075	3.70563
GRMZM2G133262	0.386109	0.881942	0.868291	2.28418
GRMZM5G848733	0.832793	1.86936	1.24105	2.24469
GRMZM2G476049	1.66523	3.48421	2.50565	2.09233
GRMZM2G160710	5.02677	12.0924	10.6076	2.4056
GRMZM2G139765	0.687381	1.50952	0.639256	2.19605
GRMZM2G135385	0.396047	4.36177	2.83019	11.0133
YS1	1.20398	2.62662	3.26974	2.18161
GRMZM5G878558	2.68229	7.11153	4.7648	2.65129
GRMZM2G429322	0.878675	2.08894	1.61194	2.37738
GRMZM2G039362	2.72722	7.35092	3.94075	2.69539
GRMZM2G334181	0.969277	10.2854	3.1265	10.6114
GRMZM2G177726	2.89092	5.92364	3.74636	2.04905
GRMZM2G074358	0.607144	2.41136	1.28373	3.97164
GRMZM2G378770	6.16271	13.8676	7.27151	2.25024
GRMZM2G048194	0.712826	1.57954	1.06197	2.21588
GRMZM2G114801	1.85189	3.7569	2.64423	2.02868
GRMZM2G340444	2.0183	4.40628	3.23175	2.18316
GRMZM2G132995	0.454705	1.00839	0.556797	2.21768
AC188838.3_FG005	0.537639	1.50166	1.20361	2.79306
GRMZM2G059637	0.545963	1.93491	1.30279	3.54403
AC187896.3_FG006	1	1.87524	0.861435	1.87524
GRMZM2G017157	0.500023	1.41458	0.573606	2.82903
GRMZM2G057186	22.4083	60.2013	30.1816	2.68656
GRMZM2G069335	1.2552	2.84104	3.14334	2.26342
GRMZM2G029685	4.7904	11.3077	6.14554	2.36049
GRMZM2G135165	1.77205	9.75577	5.38227	5.50536
GRMZM2G140609	5.51347	11.1612	7.54336	2.02435
GRMZM2G157536	1.7066	3.55136	2.45193	2.08096
GRMZM2G001332	1.63693	5.49351	2.65198	3.35598
GRMZM5G846057	0.264999	1.73248	0.554395	6.53769
GRMZM2G049990	2.52539	5.97183	5.65347	2.36472
GRMZM2G431288	3.39158	13.9158	9.25755	4.10304
GRMZM2G128212	0.639434	1.35609	0.995132	2.12077
GRMZM2G088964	0.497748	1.17556	0.979743	2.36176
GRMZM2G177229	6.80916	13.8176	5.68517	2.02927
GRMZM2G038931	0.364674	0.876661	0.704711	2.40396
GRMZM2G144034	0.310652	0.929582	0.504728	2.99236
GRMZM2G148272	0.893648	2.00495	0.739082	2.24356
GRMZM2G036134	2.28149	4.65243	2.24128	2.03921
GRMZM2G032878	1.65524	3.81495	2.49413	2.30477
GRMZM2G177104	3.03437	13.4027	5.48251	4.41696
GRMZM2G076417	1.63939	3.48044	3.3404	2.12301
GRMZM2G056875	0.775922	1.98156	1.18627	2.55381
GRMZM2G125653	1.02127	3.63408	4.28438	3.55839
GRMZM2G104339	0.84472	1	0.180283	1.18382
GRMZM2G374971	2.08007	5.28536	4.36233	2.54095
GRMZM2G119705	5.23624	10.6282	8.84694	2.02974
GRMZM2G050501	4.87505	9.86732	6.63701	2.02404
GRMZM2G147716	0.336458	0.932634	0.602213	2.77192
GRMZM2G066636	10.5304	22.8883	17.0298	2.17355
GRMZM2G114575	1.48314	4.21956	2.42706	2.84502
GRMZM2G304091	0.522488	1.35115	0.638422	2.58599
GRMZM2G304121	0.23059	2.76789	0.525934	12.0035
GRMZM2G174343	0.361294	1.30298	0.347427	3.60643
GRMZM2G148904	1.85599	7.88635	4.89056	4.24913
GRMZM2G010016	2.28927	7.29552	4.41987	3.18683
GRMZM2G147221	3.78843	7.92155	5.21595	2.09098
GRMZM2G167689	2.4474	6.72365	3.90336	2.74726
GRMZM2G380561	0.301162	1.27581	0.98195	4.23629
GRMZM2G077187	3.03356	6.38606	3.53507	2.10514
GRMZM2G353236	0.83521	1.73801	0.871874	2.08093
GRMZM2G031607	1.64233	3.66257	2.75241	2.23011
GRMZM2G000035	0.459756	2.91929	1.35338	6.34965
GRMZM2G044077	0.374954	1.02996	0.245272	2.7469
GRMZM2G055667	0.602042	1.92904	1.26708	3.20416
GRMZM2G096115	0.648375	1.56577	1.14173	2.41491
GRMZM2G351941	0.703812	1.59306	0.844426	2.26347
GRMZM5G812272	0.335884	0.770743	0.536847	2.29467
GRMZM2G169329	6.37911	24.3488	8.19522	3.81696
HSP70	1.34402	2.73088	1.75529	2.03187
GRMZM2G132185	3.18746	6.39198	4.15104	2.00535
GRMZM5G862101	1.22424	2.64537	1.72422	2.16083
GRMZM2G049693	0.493745	1.02172	0.46266	2.06933
GRMZM2G166459	1.02586	2.5047	1.64821	2.44156
GRMZM2G104092	0.204984	0.998127	0.549593	4.86929
GRMZM2G080839	0.237418	1.81163	0.3589	7.63055
GRMZM2G004128	3.97286	8.21933	5.06423	2.06887
GRMZM2G029912	2.97496	26.6258	7.66401	8.94997
GRMZM2G128577	1.82846	4.31329	3.06009	2.35897
GRMZM2G093096	6.28913	12.7218	6.61729	2.02282
GRMZM2G113060	3.44518	15.7372	6.05555	4.56789
GRMZM2G462243	2.52827	5.50437	3.07998	2.17713
GRMZM2G026833	13.3836	35.925	16.9823	2.68426
GRMZM2G070315	24.9735	57.8658	32.7002	2.31709
GRMZM2G160005	2.11565	4.48274	2.20445	2.11885
GRMZM2G171395	1.18364	2.60861	4.03555	2.20389
GRMZM2G026143	1.52567	9.62628	5.08852	6.30954
GRMZM2G337594	0.568599	4.94722	5.8463	8.70072
GRMZM2G178645	1.80616	15.4863	7.72287	8.57416
GRMZM2G091233	0.262797	1.26388	0.513412	4.80934
GRMZM2G036351	1.15368	2.3909	2.85913	2.07241
GRMZM2G106263	1.83204	5.11804	2.57258	2.79363
AC199487.4_FG002	1.8738	2.15194	1	1.14844
GRMZM2G475948	2.20649	3.55583	4.77868	1.61153
GRMZM2G008064	0.367926	0.759191	0.902925	2.06343
GRMZM2G436448	2.64149	5.18752	7.29302	1.96386
GRMZM2G119823	1.99267	2.81424	4.20081	1.4123
GRMZM5G894619	0.654279	1.3047	1.35743	1.9941
GRMZM2G085236	0.423502	0.716074	0.884278	1.69084
GRMZM2G018716	0.724397	1.36387	1.54662	1.88277
GRMZM2G071771	10.4535	18.2847	22.2299	1.74915
GRMZM5G800014	0.295056	0.414298	0.76588	1.40413
AC235540.1_FG002	0.364105	0.644364	0.877885	1.76972
GRMZM2G114861	1.13264	1.82079	2.2907	1.60756
GRMZM2G145374	0.526619	0.762771	1.05491	1.44843
GRMZM2G072808	2.17193	3.57761	5.92083	1.6472
GRMZM2G071307	1.31385	1.41892	0.639328	1.07997
GRMZM2G178875	3.99962	4.39282	8.10659	1.09831
GRMZM2G082199	5.15184	10.0437	11.2088	1.94954
GRMZM2G134023	1.69263	2.39512	4.31504	1.41503
TIP3-1	2.03261	2.18652	0.971972	1.07572
GRMZM2G325683	1.52992	2.11463	3.28978	1.38218
AC220970.4_FG002	0.921627	1.57688	1.93092	1.71097
GRMZM2G313184	1.5629	1.94244	3.18485	1.24284
GRMZM2G018108	0.424677	0.789325	0.915151	1.85865
GRMZM2G169149	0.273982	1.01652	1.37997	3.71017
GRMZM2G180080	0.634566	1.26077	1.37067	1.98682
GRMZM2G000451	1.28608	2.25055	2.60391	1.74993
GRMZM2G132686	0.381039	0.696101	0.840949	1.82685
GRMZM2G097141	1.24535	1.61667	3.30105	1.29817
GRMZM2G154881	17.8149	27.2509	40.2724	1.52967
GRMZM2G024799	0.845235	1.21981	1.89985	1.44316

## Sheet: Mo17 Cluster 2 341 genes
Table S4. Overview of gene expression levels and the enriched pathways in B73 and Mo17 after R. padi feeding
	FPKM 0 h	FPKM 6 h	FPKM 24 h	ratio
GRMZM2G055698	2.33823	0.740756	1.18249	0.316802
GRMZM2G030567	3.82485	1.83454	3.24965	0.479637
GRMZM2G318652	1.22841	0.607826	1.32563	0.494807
GRMZM5G815369	11.0952	4.30973	8.69281	0.388432
GRMZM2G026147	19.945	9.36298	13.0051	0.46944
AC177905.2_FG003	2.9232	1.20667	1.27093	0.412791
GRMZM2G100381	2.78224	1.27493	1.78517	0.458239
GRMZM2G037265	66.7809	32.0596	32.6347	0.480071
GRMZM2G309731	4.27584	1.65661	2.67196	0.387435
GRMZM2G141607	1.74996	0.570177	0.846965	0.325823
GRMZM2G144782	145.559	67.0884	85.1919	0.460902
GRMZM2G100020	1.26155	0.586511	1.20427	0.464913
GRMZM2G380789	1	0.772956	0.0480086	0.772956
GRMZM2G139852	1.17637	0.371714	0.664714	0.315984
AC177947.2_FG003	1.95966	0.749362	1.02798	0.382394
GRMZM2G383631	2.81466	1.1415	1.76659	0.405555
GRMZM2G130232	6.0011	1.99755	5.27393	0.332864
GRMZM2G136534	10.3287	5.05376	5.15811	0.489293
GRMZM2G400156	2.97529	1.01637	1.08639	0.341604
GRMZM2G320269	4.21192	1.21801	2.03794	0.289182
GRMZM2G000752	1.4691	0.656025	0.765403	0.446549
GRMZM2G011367	87.256	37.2395	62.3777	0.426784
GRMZM2G044317	1.76997	0.750044	0.908378	0.423761
GRMZM2G146981	13.2255	6.47042	7.42775	0.489238
GRMZM2G079925	1.41105	0.664519	0.97199	0.470939
GRMZM2G034727	84.9251	40.4766	60.0724	0.476615
GRMZM2G015599	45.9175	13.1041	23.2678	0.285384
GRMZM2G046952	25.8443	9.23486	13.3576	0.357327
GRMZM2G018027	41.7812	18.6822	23.8375	0.447144
GRMZM2G181030	3.91225	0.601397	2.14797	0.153722
GRMZM2G429000	4.97175	2.00656	1.8991	0.403592
AC208110.2_FG007	29.9586	14.9689	18.2189	0.499653
GRMZM2G136895	0.84841	0.340164	0.751399	0.400943
GRMZM2G340065	1.87221	0.825661	1.03878	0.441009
GRMZM2G142802	780.139	386.524	485.153	0.495455
GRMZM2G010962	1.32187	0.64091	0.777673	0.484851
GRMZM2G455978	1.13594	0.553466	0.858735	0.487232
GRMZM2G076844	157.296	69.206	78.8167	0.439973
LIP	7.89316	3.94514	2.86339	0.499818
GRMZM2G157822	5.81448	2.42542	2.63171	0.417134
GRMZM2G134235	6.23313	2.1027	3.33872	0.337343
GRMZM2G144956	25.1867	12.2809	22.6262	0.487595
GRMZM2G455122	110.721	49.4676	67.1225	0.446777
GRMZM2G151365	11.0148	4.07535	8.39372	0.369989
GRMZM2G455290	4.40304	2.11952	3.00475	0.481377
GRMZM2G414563	4.27929	1.61528	2.35753	0.377464
GRMZM2G152516	0.921783	0.390462	0.622246	0.423594
GRMZM2G042677	1.99601	0.731554	1.5661	0.366508
GRMZM2G044472	5.95152	2.69611	4.79803	0.453012
GRMZM2G139813	3.95565	1.56462	4.34806	0.395541
GRMZM5G846550	2.28431	0.996576	1.32842	0.43627
GRMZM2G081957	2.67693	1.18908	1.50983	0.444195
GRMZM2G083935	31.6296	12.6897	31.9168	0.401197
GRMZM2G071758	1.3417	0.623345	1.58685	0.464593
GRMZM2G085924	82.5821	40.0557	74.4451	0.485041
GRMZM2G081529	64.3757	28.2322	32.8289	0.438554
GRMZM2G410567	0.964719	0.217019	0.60039	0.224956
GRMZM2G372068	5.49637	2.59351	6.12919	0.471859
AC148152.3_FG005	13.1606	5.68118	13.0746	0.431681
GRMZM2G479717	5.73647	2.31308	3.54711	0.403224
GRMZM2G048022	3.8254	1.76312	2.81622	0.460898
GRMZM2G140032	8.72138	2.1347	2.54611	0.244766
GRMZM2G422782	1.10083	0.498102	0.823791	0.452479
GRMZM2G587231	36.6633	17.3315	19.9069	0.472721
GRMZM2G329069	24.293	9.70679	13.4162	0.399571
GRMZM2G111189	0.920486	0.337663	0.611947	0.366831
GRMZM2G128928	6.88536	2.11782	4.79092	0.307583
GRMZM2G144648	6.76968	2.57983	3.82204	0.381086
GRMZM2G076946	0.997627	0.231082	0.716845	0.231632
GRMZM2G128923	9.79573	3.83907	6.09987	0.391913
GRMZM5G863596	19.5163	5.91762	15.0652	0.303214
AC201767.3_FG003	19.98	5.62627	13.6872	0.281595
GRMZM2G353076	1.26274	0.467851	0.96341	0.370505
GRMZM2G006480	5.89053	2.64307	2.37601	0.448698
GRMZM2G133781	0.785322	0.200635	0.312117	0.255481
GRMZM2G061230	4.51059	1.90274	2.09553	0.421838
GRMZM2G151700	17.5959	8.66951	13.3273	0.492701
AC186156.3_FG005	4.07187	1.07275	1.8041	0.263454
GRMZM2G111415	9.67298	2.62815	4.02178	0.2717
GRMZM2G388587	2.90582	1.31954	2.71496	0.454102
GRMZM2G022799	5.32784	2.37742	2.86139	0.446226
GRMZM2G301908	6.34288	2.52384	4.65866	0.397901
ZRP4	2.36022	1.16431	1.16829	0.493306
GRMZM2G446189	4.47308	2.01952	3.30804	0.451483
AC187879.3_FG001	14.7215	7.25055	11.4052	0.492514
GRMZM2G028438	6.67644	2.85656	3.7478	0.427857
GRMZM2G162007	1.39287	0.678563	0.822646	0.487169
GRMZM2G033236	121.642	58.9283	80.9515	0.48444
GRMZM2G040452	60.5792	26.7298	39.0257	0.441237
AC212728.3_FG001	7.88626	3.27687	4.21388	0.415516
AC210013.4_FG003	0.893393	0.438626	0.741132	0.490966
GRMZM2G071087	64.8218	30.4857	58.8504	0.4703
GRMZM2G026980	561.097	221.888	352.87	0.395454
GRMZM2G089836	12.673	5.94936	15.5683	0.469452
GRMZM2G029879	1.335	0.512041	0.70969	0.383551
GRMZM2G701781	29.8639	13.9653	20.7925	0.467631
GRMZM2G702129	20.5727	9.8774	15.6584	0.480122
GRMZM2G060837	18.606	6.41107	9.6859	0.34457
AC220927.3_FG007	12.1343	4.05404	5.2662	0.334098
GRMZM5G877956	0.914662	0.435333	0.322937	0.47595
GRMZM2G166944	14.3237	2.3126	9.85709	0.161453
GRMZM2G086587	3.58146	1.49881	1.60231	0.418491
GRMZM2G405459	1.03015	0.255938	0.444842	0.248447
GRMZM2G011006	271.162	118.112	132.451	0.435577
GRMZM2G380432	28.8011	11.6398	16.4314	0.404144
GRMZM2G467756	52.3543	17.2183	18.5915	0.32888
GRMZM2G034404	3.67095	1.62339	1.257	0.442226
GRMZM2G146298	9.20903	4.44382	4.98367	0.48255
GRMZM2G176354	12.0864	5.91204	9.73488	0.489148
GRMZM2G007489	2.75488	1.24442	1.7622	0.451715
GRMZM2G145518	0.952999	0.331293	0.755982	0.347632
GRMZM2G349670	39.3692	9.59242	23.5663	0.243653
GRMZM2G323888	155.868	62.8616	72.2762	0.4033
GRMZM2G322220	0.814853	0.308771	0.491491	0.378928
GRMZM2G002630	10.6848	3.12906	4.07056	0.292852
GRMZM2G533031	4.12088	1.83689	1.70639	0.445752
DHN1	18.705	7.65529	24.9904	0.409264
GRMZM2G137535	147.085	18.71	35.3349	0.127205
GRMZM2G381739	0.97533	0.384825	0.645404	0.394559
GRMZM2G114255	1.05138	0.453969	1.19141	0.431784
GRMZM5G855743	29.0638	11.4575	16.8212	0.394219
GRMZM5G802881	14.2511	6.80122	10.5936	0.477242
GRMZM2G058310	17.7324	7.24466	10.0974	0.408555
GRMZM2G181607	114.291	49.8856	73.7508	0.436479
GRMZM2G148831	2.07102	0.767594	1.41217	0.370636
GRMZM2G013920	45.4187	22.3219	32.3838	0.491469
GRMZM5G838475	1.62503	0.475454	1.39588	0.292582
GRMZM2G128233	6.3511	3.04841	5.75906	0.479981
GRMZM2G131281	3.10294	1.49019	2.36653	0.480251
GRMZM2G097129	20.749	9.95885	14.9494	0.479968
GRMZM2G181219	2.34657	1.09839	2.08962	0.468083
GRMZM2G136765	6.59769	3.20865	5.18921	0.486329
GRMZM2G052844	17.8758	6.67264	12.419	0.373278
GRMZM2G030688	10.0556	4.44772	7.04782	0.442313
GRMZM5G858471	9.21543	4.47179	10.1049	0.48525
GRMZM2G147840	2.85558	0.932429	0.948515	0.326529
GRMZM2G107479	1.97415	0.840813	0.802839	0.425911
GRMZM2G103914	2.25907	0.900882	1.62133	0.398784
GRMZM2G050286	2.92105	0.852076	0.838887	0.291702
GRMZM2G371079	94.0462	27.4924	50.7389	0.292329
GRMZM2G115422	2.84787	1.39809	1.33674	0.490925
GRMZM2G100965	5.26598	2.60237	3.75679	0.494185
GRMZM2G451394	1.98103	0.981923	1.68803	0.495663
GRMZM5G812126	2.16515	0.854647	1.62098	0.394729
GRMZM5G863602	0.827411	0.349616	0.696273	0.422542
GRMZM2G472087	4.60033	2.21666	3.77329	0.481848
GRMZM2G704345	5.60659	2.21282	3.84049	0.394682
GRMZM2G120475	4.40812	1.84872	3.67576	0.41939
GRMZM2G024993	1.30937	0.0459984	0.848756	0.0351302
GRMZM2G343048	5.00931	2.04429	5.45659	0.408098
GRMZM2G095287	18.1685	8.7478	19.8336	0.481482
GRMZM2G012140	10.5635	4.82871	8.17789	0.457113
GRMZM2G031637	2.28071	0.991349	1.36124	0.434667
GRMZM6G724181	7.29769	3.00692	4.39112	0.412037
GRMZM6G577189	115.628	56.3179	100.491	0.487061
GRMZM2G179462	1.58091	0.428123	3.20366	0.270808
GRMZM2G368886	0.828918	0.0648829	0.295922	0.0782742
GRMZM2G401883	1.59565	1.11368	3.69792	0.697948
GRMZM5G871600	5.21302	1.05142	1	0.201691
GRMZM2G081053	2.06094	1.10407	1.00735	0.535712
GRMZM2G701596	5.74279	5.9667	16.7669	1.03899
GRMZM2G121753	3.66719	2.49183	1.09918	0.679493
GRMZM2G155873	1.12667	0.55387	0.147907	0.491599
GRMZM2G469499	1.8675	1.46216	0.841904	0.78295
GRMZM2G364373	1.13879	0.762067	0.470207	0.66919
AC203048.3_FG001	1	0.501291	1.5045	0.501291
PETB	1.50885	1.06601	4.57154	0.706505
GRMZM2G130055	3.26736	2.7019	1.63305	0.826937
GRMZM2G455440	8.90644	7.39447	20.7706	0.830239
GRMZM2G013530	1.00426	0.0741661	0.486219	0.0738515
GRMZM2G173124	8.76429	4.76457	4.3768	0.543634
GRMZM2G148800	0.850072	0.717698	1.89711	0.844279
GRMZM5G815358	38.8951	16.0282	32.8732	0.412088
GRMZM2G055101	1.35022	0.645704	1.23515	0.478221
GRMZM2G703561	1.4095	0.356212	0.575422	0.252722
GRMZM2G336824	1.06348	0.330998	0.731246	0.31124
GRMZM2G703641	15.2812	6.38774	11.6493	0.418013
GRMZM2G572198	4.49004	1.65961	2.65275	0.36962
GRMZM2G428216	273.589	101.982	154.155	0.372756
GRMZM2G050177	14.5718	6.7657	8.50543	0.464301
GRMZM2G533147	30.3349	14.8789	19.4083	0.490488
GRMZM2G177947	0.953533	0.469434	0.745404	0.49231
GRMZM2G420108	4.07171	1.8844	2.04215	0.462803
GRMZM5G865162	75.7311	31.7132	61.7687	0.418761
GRMZM2G042253	57.593	24.1354	49.6304	0.419068
GRMZM5G883632	2.24596	1.07226	1.54092	0.477417
GRMZM5G862467	2.76356	1.1264	2.30667	0.40759
GRMZM2G342246	3.30546	1.38738	2.20842	0.419724
GRMZM2G172450	2.56729	1.07765	1.91599	0.419762
GRMZM2G703772	12.4249	6.13302	7.56014	0.493607
GRMZM2G161579	6.34017	2.36497	3.66209	0.373014
AC209845.4_FG010	2.57258	1.20614	2.01075	0.468845
GRMZM2G427697	14.713	5.6211	9.16951	0.38205
GRMZM2G419166	2.05777	1.00316	1.29551	0.487499
GRMZM5G885862	7.18958	2.90336	5.29817	0.403829
GRMZM2G043813	2.04254	0.851852	1.53959	0.417055
GRMZM2G470974	1.92746	0.608097	1.14571	0.315491
GRMZM2G172586	2.04576	0.756603	0.775709	0.36984
GRMZM2G104489	18.112	5.01698	7.12534	0.276998
GRMZM2G471362	4.56569	2.27842	3.64848	0.499031
GRMZM2G066961	22.0519	6.83763	17.0219	0.31007
GRMZM2G005939	6.81376	3.10323	4.6537	0.455436
GRMZM2G152135	12.9758	6.25356	9.11474	0.48194
GRMZM2G044884	1.67311	0.600445	1.44174	0.35888
GRMZM2G082191	1.77815	0.863587	1.21792	0.485666
GRMZM2G041369	1.67362	0.806284	1.55885	0.48176
GRMZM2G373554	1.89074	0.83048	1.51988	0.439235
GRMZM2G052908	2.40478	0.390866	1.85559	0.162537
GRMZM2G087870	28.1712	13.5823	18.4357	0.482134
GRMZM2G099765	3.49817	0.87029	1.32079	0.248784
GRMZM2G084327	58.3128	23.9617	37.6555	0.410917
GRMZM2G421256	1.32748	0.184903	0.973124	0.139289
GRMZM2G081032	4.65979	1.60731	3.80606	0.344932
GRMZM2G157869	8.19351	3.5608	3.8448	0.434588
GRMZM2G168651	8.94415	1.00299	4.7443	0.112139
GRMZM2G013357	2.45274	0.964531	1.73449	0.393246
GRMZM2G106092	4.03069	2.01524	3.40012	0.499974
GRMZM2G071744	0.990594	0.488464	0.734651	0.493102
GRMZM2G153675	1.28501	0.480881	0.574828	0.374224
GRMZM2G178182	0.856738	0.391033	0.526206	0.456421
GRMZM2G164945	2.94751	1.14643	2.38025	0.388949
GRMZM2G121868	2.55927	1.02023	1.32563	0.398641
GRMZM2G007324	1.42386	0.350709	0.528382	0.246309
GRMZM2G123212	2.34482	1.1267	2.03972	0.480506
GRMZM2G475984	2.81433	1.39819	2.78479	0.496811
GRMZM2G085504	4.64303	2.298	2.34751	0.494935
GRMZM2G136106	1.65836	0.652368	0.92965	0.393381
AC207628.4_FG011	1.74356	0.840152	1.28872	0.48186
GRMZM2G034985	28.128	8.73012	13.6874	0.310371
GRMZM2G024551	47.3672	19.4332	33.2026	0.410267
GRMZM2G028665	392.825	180.106	323.246	0.458489
GRMZM2G336909	9.62923	4.59019	7.5853	0.476693
GRMZM2G039365	121.669	36.0229	93.6609	0.296073
GRMZM2G014770	2.6263	1.19263	2.16474	0.45411
GRMZM2G067583	3.45914	1.51188	2.42764	0.437068
GRMZM2G353734	1.06591	0.435234	0.583612	0.408322
GRMZM2G064250	34.0385	15.6789	22.8702	0.460623
GRMZM5G898259	207.493	91.7929	126.73	0.44239
GRMZM2G389625	7.33685	3.23712	5.18667	0.441214
GRMZM2G374302	250.366	124.576	200.154	0.497576
GRMZM2G122848	2.37244	1.15924	2.52887	0.488628
GRMZM2G084445	1.10226	0.539368	0.732591	0.489329
GRMZM2G004699	6.21685	0.599071	2.63384	0.0963625
GRMZM5G843584	0.883318	0.416462	0.873283	0.471475
GRMZM5G872279	7.01561	3.24506	4.08015	0.462549
GRMZM5G802941	14.9101	7.33577	12.54	0.492
GRMZM2G471594	1.03796	0.313132	0.511366	0.30168
GRMZM2G149422	2.28158	0.96649	1.32001	0.423606
GRMZM2G041699	1.58294	0.573388	0.631753	0.36223
GRMZM2G132880	3.42302	0.399989	2.74698	0.116853
GRMZM2G164781	1.13945	0.197989	1.00393	0.173758
GRMZM2G045057	1.13381	0.343009	0.688744	0.302528
GRMZM2G158359	11.3964	4.93435	8.00819	0.432974
GRMZM2G107715	22.7828	8.39153	14.9127	0.368327
GRMZM2G173668	2.43373	1.01582	1.75409	0.417392
GRMZM2G024561	21.0753	9.46514	12.7344	0.449111
GRMZM2G434203	2.08229	0.75762	1.03637	0.36384
GRMZM2G075562	21.8018	8.44242	15.4759	0.387235
GRMZM2G023711	137.561	55.8328	96.7115	0.405877
AC209987.4_FG010	23.0016	9.5601	11.9859	0.415628
GRMZM2G330012	1.98212	0.26242	0.929691	0.132394
GRMZM2G053707	28.2943	9.61286	18.0531	0.339745
GRMZM2G056988	1.2849	0.608122	0.829214	0.473284
GRMZM2G341957	2.9654	1.46576	2.50149	0.494287
GRMZM2G399921	1.78399	0.322539	0.444223	0.180796
GRMZM2G163776	8.71593	3.38951	6.439	0.388887
GRMZM5G847462	18.3024	7.08857	9.74186	0.387303
GRMZM2G136571	1.9173	0.951932	1.17768	0.496496
AC186592.3_FG003	4.47656	1.98319	3.26349	0.443017
GRMZM2G419542	2.81204	1.23872	1.77704	0.440506
GRMZM2G117057	2.50702	0.916358	1.13704	0.365517
GRMZM2G122577	8.22412	3.11329	3.25021	0.378556
AC188296.3_FG004	14.2477	6.54298	8.97076	0.459231
GRMZM2G352618	264.815	100.806	133.455	0.380666
GRMZM2G051619	5.45398	2.68161	3.72456	0.491679
GRMZM5G813363	4.48858	1.41126	3.19247	0.314411
GRMZM2G160354	173.828	74.3835	123.766	0.427914
GRMZM2G113129	10.4371	4.89942	10.0124	0.469423
GRMZM2G454514	1	0.898918	1	0.898918
GRMZM5G813768	11.7915	5.39642	5.62154	0.457653
GRMZM2G039383	7.43311	3.48018	2.28095	0.4682
GRMZM2G064096	299.433	134.019	285.849	0.447576
GRMZM2G090245	5.67941	0.78089	4.21451	0.137495
GRMZM2G038926	47.9833	21.7291	32.1788	0.452847
GRMZM2G427400	5.87346	2.90932	4.42082	0.495333
H4C7	5.58899	4.78799	5.24095	0.856683
GRMZM2G174855	2.90916	1.39963	1.65634	0.481111
GRMZM2G136580	12.4674	6.09701	8.01641	0.489036
GRMZM2G170542	21.6001	9.35346	10.1302	0.433029
GRMZM2G002396	27.0265	10.0188	12.1327	0.370703
GRMZM2G121649	21.8584	8.09587	15.7986	0.370378
GRMZM2G044968	1.51812	0.645552	1.26035	0.425231
GRMZM2G056743	1.59603	0.612599	0.946718	0.383827
GRMZM2G527017	18.5814	9.0946	10.889	0.489446
GRMZM2G022782	13.1935	4.51473	8.38154	0.342194
GRMZM2G017386	7.56687	2.51826	6.10963	0.332801
GRMZM2G067702	5.84613	1.81217	4.98103	0.309978
GRMZM2G147226	1.15858	0.419419	0.825064	0.362011
GRMZM2G012728	0.843632	0.353923	0.356379	0.419523
GRMZM5G822426	1.26853	0.412198	0.696287	0.324941
AC203862.4_FG001	1.76576	0.754018	1.60418	0.427022
GRMZM2G112284	30.1279	8.77471	15.9659	0.291249
GRMZM2G340297	21.9883	8.8637	14.3109	0.40311
GRMZM2G092804	8.35787	3.8255	3.61115	0.457712
GRMZM2G076410	2.59056	1.29009	2.59332	0.497997
GRMZM2G036409	1.17565	0.493842	0.847699	0.420059
GRMZM2G135044	4.05156	1.89455	2.76468	0.46761
GRMZM2G126900	48.9947	22.7989	28.5834	0.465334
GRMZM2G033179	9.58127	4.39284	6.57017	0.458482
GRMZM2G122447	6.21767	3.00668	5.64186	0.48357
GRMZM2G339725	10.8815	3.84838	5.56669	0.353663
GRMZM2G080409	3.86673	1.84868	2.43253	0.478099
GRMZM2G330945	2.24702	1.08618	2.38291	0.483387
AC149829.2_FG002	23.2218	8.39127	17.5147	0.361353
GRMZM6G423719	31.9072	10.4248	27.775	0.326722
GRMZM2G031790	12.4711	9.22547	6.08072	0.739748
AC177946.2_FG004	11.676	11.2465	4.9742	0.963215
GRMZM2G340286	0.757095	0.516317	0.28344	0.681971
GRMZM2G093962	1.05882	0.756064	0.483746	0.714063
GRMZM2G013206	0.416307	0.209913	1.74882	0.504226
GRMZM2G099522	1.05522	0.551699	0.312597	0.522828
AC185593.3_FG003	6.67376	4.07362	2.69	0.610394
GRMZM2G132273	0.565213	0.545	1.60707	0.964238
GRMZM2G355752	3.07939	2.5813	11.6633	0.83825
GRMZM2G318156	2.01115	1.47837	0.942833	0.735087
GRMZM2G308619	3.10972	2.57141	1.26311	0.826894
GRMZM2G078210	1.45148	1.19765	0.691576	0.825123
GRMZM2G154523	0.313219	0.292637	1.27571	0.934289
GRMZM2G127857	0.480779	0.40595	0.981922	0.844359
GRMZM2G399112	3.82753	1.9553	1.87018	0.510852
GRMZM2G048584	1.04269	0.616384	0.430534	0.591148
GRMZM2G374475	1.83637	1.03573	0.547702	0.564009
GRMZM2G175995	11.4343	8.62034	5.4442	0.753902
GRMZM2G001508	6.66644	6.76053	20.9828	1.01411
GRMZM2G351469	3.98814	2.67263	8.14457	0.670144
GRMZM5G887068	2.67375	1.64901	1.07531	0.616741
GRMZM2G064530	4.01107	2.17668	1.99187	0.542668
GRMZM2G106303	1.25452	0.884275	0.307833	0.704871
GRMZM2G076613	1.64876	1.58435	0.823013	0.960934
PSBH	1.87649	1.32378	6.29782	0.705455
GRMZM2G018579	15.9681	6.12693	32.4738	0.383698
