# Supplementary material for: Transcriptomics and Alternative Splicing Analyses Reveal Large Differences between Maize Lines B73 and Mo17 in Response to Aphid Rhopalosiphum padi Infestation
Source: Front Plant Sci. 2017 Oct 10;8:1738. doi: 10.3389/fpls.2017.01738 (PMC5641392; doi:10.3389/fpls.2017.01738)
Supplement: Supplementary file 5 [file Table5.XLSX]

## Sheet: TFs in B73 and Mo17
Table S5. Differentially expressed transcription factors in R. padi-treated B73 and Mo17
Up- or down-regulated by 6 h and 24 h R. padi treatment in B73 and Mo17
All differentially expressed TFs with a cutoff of 2 times change in relative to control levels,
BD: numerator or denominator is below of detection.
Gene ID	Description	Label	sample_1	sample_2	log2(fold_change)
GRMZM2G425430	wrky dna binding domain containing expressed	WRKY	B73 0 h	B73 24 h	BD
GRMZM2G139284	myb transcription factor	MYB	Mo 17 0 h	Mo17 6 h	2.42537
GRMZM2G324999	wrky69 - superfamily of tfs having wrky and zinc finger domains	WRKY	Mo 17 0 h	Mo17 6 h	2.35803
GRMZM2G176489	probable wrky transcription factor 72-like	WRKY	Mo 17 0 h	Mo17 6 h	2.00402
GRMZM2G074358	nac domain-containing	NAC	Mo 17 0 h	Mo17 6 h	1.98974
GRMZM2G125653	wrky dna-binding protein	WRKY	B73 0 h	B73 24 h	1.79265
GRMZM2G432583	wrky transcription factor 48-like protein	WRKY	B73 0 h	B73 24 h	1.54345
GRMZM2G034421	wrky55 - superfamily of tfs having wrky and zinc finger domains	WRKY	B73 0 h	B73 24 h	1.50032
GRMZM2G057116	wrky transcription factor	WRKY	Mo 17 0 h	Mo17 6 h	1.38714
GRMZM2G454449	myb-like dna-binding shaqkyf class family protein	MYB	Mo 17 0 h	Mo17 6 h	1.34297
GRMZM2G414315	wrky transcription factor 22-like	WRKY	Mo 17 0 h	Mo17 24 h	1.33261
GRMZM2G162893	bhlh transcription factor-like protein	b HLH	B73 0 h	B73 6 h	1.31538
GRMZM2G083504	bhlh transcription factor	b HLH	B73 0 h	B73 24 h	1.26259
GRMZM2G313078	gras family transcription factor	GRAS	B73 0 h	B73 6 h	1.24624
GRMZM2G381378	wrky transcription factor	WRKY	B73 0 h	B73 24 h	1.15265
GRMZM2G004060	wrky-type transcription factor 45-2	WRKY	B73 0 h	B73 24 h	1.1467
GRMZM2G059428	nac domain ipr003441	NAC	Mo 17 0 h	Mo17 6 h	1.13343
GRMZM2G130149	myb transcription factor	MYB	B73 0 h	B73 24 h	1.11458
GRMZM2G301089	transcription factor bhlh92	b HLH	Mo 17 0 h	Mo17 6 h	1.08513
GRMZM2G119823	transcription factor bhlh35	b HLH	Mo 17 0 h	Mo17 24 h	1.07597
GRMZM2G056407	r2r3-myb transcription	MYB	Mo 17 0 h	Mo17 6 h	1.02645
GRMZM2G111146	transcription factor bhlh96-like	b HLH	B73 0 h	B73 24 h	1.01819
GRMZM2G043813	nac domain ipr003441	NAC	B73 0 h	B73 6 h	1.011
GRMZM2G098988	transcription factor bhlh144	b HLH	B73 0 h	B73 6 h	1.00597
GRMZM2G028438	gras family transcription factor	GRAS	B73 0 h	B73 6 h	-1.00518
GRMZM2G475984	wrky transcription factor	WRKY	Mo 17 0 h	Mo17 6 h	-1.00923
GRMZM2G412430	transcription factor bhlh145-like	b HLH	B73 0 h	B73 24 h	-1.01232
GRMZM2G138455	dof-type zinc finger protein	Dof	B73 0 h	B73 6 h	-1.02629
GRMZM5G812272	wrky transcription	WRKY	B73 0 h	B73 6 h	-1.04809
GRMZM2G169149	wrky62 - superfamily of tfs having wrky and zinc finger domains	WRKY	B73 0 h	B73 6 h	-1.05626
GRMZM2G127857	myb-related protein myb4-like	MYB	B73 0 h	B73 6 h	-1.06127
GRMZM2G174558	dna-binding wrky	WRKY	B73 0 h	B73 24 h	-1.062
GRMZM2G002131	heat shock transcription factor hsf4	HSF	B73 0 h	B73 6 h	-1.07776
GRMZM2G176568	myb transcription factor	MYB	B73 0 h	B73 6 h	-1.09777
GRMZM2G084576	ili1 binding bhlh 1 protein	b HLH	Mo 17 0 h	Mo17 24 h	-1.11801
GRMZM2G178182	bhlh transcription factor gbof-1	b HLH	Mo 17 0 h	Mo17 6 h	-1.13156
GRMZM5G849600	transcription factor bhlh041-like	b HLH	B73 0 h	B73 24 h	-1.15643
GRMZM2G146380	nac domain protein nac5	NAC	B73 0 h	B73 6 h	-1.16883
GRMZM2G408462	transcription factor wrky08-like	WRKY	B73 0 h	B73 6 h	-1.23722
GRMZM2G405094	r2r3-myb protein	MYB	B73 0 h	B73 6 h	-1.24448
GRMZM2G050550	transcription factor myb44-like	MYB	B73 0 h	B73 6 h	-1.25403
GRMZM2G181605	nac transcription factor	NAC	B73 0 h	B73 6 h	-1.27307
GRMZM2G054277	nac domain protein	NAC	B73 0 h	B73 6 h	-1.32822
GRMZM2G111711	wrky transcription factor	WRKY	B73 0 h	B73 6 h	-1.36551
GRMZM2G145554	wrky11 - superfamily of tfs having wrky and zinc finger domains	WRKY	B73 0 h	B73 6 h	-1.36802
GRMZM2G175232	myb-related protein hv33	MYB	B73 0 h	B73 24 h	-1.37243
GRMZM2G131442	myb-like dna-binding domain containing expressed	MYB	B73 0 h	B73 6 h	-1.57132
GRMZM2G038722	myb-related protein zm1	MYB	B73 0 h	B73 6 h	-1.62549
GRMZM5G839518	bhlh transcription factor ptf1	b HLH	B73 0 h	B73 6 h	-1.69764
GRMZM2G063880	wrky transcription factor	WRKY	B73 0 h	B73 6 h	-1.75165
GRMZM2G058518	nac domain-containing protein 8-like	NAC	B73 0 h	B73 6 h	-1.76106
GRMZM2G095904	transcription factor myb39	MYB	B73 0 h	B73 6 h	-1.79155
GRMZM2G143640	myb-like transcription factor	MYB	B73 0 h	B73 6 h	-1.91476
GRMZM2G003406	myb-related protein hv33	MYB	B73 0 h	B73 6 h	-1.93338
GRMZM2G091490	nac domain ipr003441	NAC	B73 0 h	B73 6 h	-1.94261
GRMZM2G121753	sant myb protein	MYB	B73 0 h	B73 6 h	-2.08114
GRMZM2G005207	wrky dna binding domain containing expressed	WRKY	B73 0 h	B73 6 h	-2.11311
GRMZM2G516301	wrky transcription factor	WRKY	B73 0 h	B73 6 h	-2.1177

## Sheet: TFs in B73
Table S5. Differentially expressed transcription factors in R. padi-treated B73 and Mo17
Up- or down-regulated by 6 h and 24 h R. padi treatment in B73
All differentially expressed TFs with a cutoff of 2 times change in relative to control levels,
BD: numerator or denominator is below of detection.
Gene ID	Description	Label	sample_1	sample_2	log2(fold_change)
GRMZM2G425430	wrky dna binding domain containing expressed	WRKY	B73 0 h	B73 24 h	BD
GRMZM2G125653	wrky dna-binding protein	WRKY	B73 0 h	B73 24 h	1.79265
GRMZM2G432583	wrky transcription factor 48-like protein	WRKY	B73 0 h	B73 24 h	1.54345
GRMZM2G034421	wrky55 - superfamily of tfs having wrky and zinc finger domains	WRKY	B73 0 h	B73 24 h	1.50032
GRMZM2G162893	bhlh transcription factor-like protein	b HLH	B73 0 h	B73 6 h	1.31538
GRMZM2G083504	bhlh transcription factor	b HLH	B73 0 h	B73 24 h	1.26259
GRMZM2G313078	gras family transcription factor	GRAS	B73 0 h	B73 6 h	1.24624
GRMZM2G381378	wrky transcription factor	WRKY	B73 0 h	B73 24 h	1.15265
GRMZM2G004060	wrky-type transcription factor 45-2	WRKY	B73 0 h	B73 24 h	1.1467
GRMZM2G130149	myb transcription factor	MYB	B73 0 h	B73 24 h	1.11458
GRMZM2G111146	transcription factor bhlh96-like	b HLH	B73 0 h	B73 24 h	1.01819
GRMZM2G043813	nac domain ipr003441	NAC	B73 0 h	B73 6 h	1.011
GRMZM2G098988	transcription factor bhlh144	b HLH	B73 0 h	B73 6 h	1.00597
GRMZM2G028438	gras family transcription factor	GRAS	B73 0 h	B73 6 h	-1.00518
GRMZM2G412430	transcription factor bhlh145-like	b HLH	B73 0 h	B73 24 h	-1.01232
GRMZM2G138455	dof-type zinc finger protein	Dof	B73 0 h	B73 6 h	-1.02629
GRMZM5G812272	wrky transcription	WRKY	B73 0 h	B73 6 h	-1.04809
GRMZM2G169149	wrky62 - superfamily of tfs having wrky and zinc finger domains	WRKY	B73 0 h	B73 6 h	-1.05626
GRMZM2G127857	myb-related protein myb4-like	MYB	B73 0 h	B73 6 h	-1.06127
GRMZM2G174558	dna-binding wrky	WRKY	B73 0 h	B73 24 h	-1.062
GRMZM2G002131	heat shock transcription factor hsf4	HSF	B73 0 h	B73 6 h	-1.07776
GRMZM2G176568	myb transcription factor	MYB	B73 0 h	B73 6 h	-1.09777
GRMZM5G849600	transcription factor bhlh041-like	b HLH	B73 0 h	B73 24 h	-1.15643
GRMZM2G146380	nac domain protein nac5	NAC	B73 0 h	B73 6 h	-1.16883
GRMZM2G408462	transcription factor wrky08-like	WRKY	B73 0 h	B73 6 h	-1.23722
GRMZM2G405094	r2r3-myb protein	MYB	B73 0 h	B73 6 h	-1.24448
GRMZM2G050550	transcription factor myb44-like	MYB	B73 0 h	B73 6 h	-1.25403
GRMZM2G181605	nac transcription factor	NAC	B73 0 h	B73 6 h	-1.27307
GRMZM2G054277	nac domain protein	NAC	B73 0 h	B73 6 h	-1.32822
GRMZM2G111711	wrky transcription factor	WRKY	B73 0 h	B73 6 h	-1.36551
GRMZM2G145554	wrky11 - superfamily of tfs having wrky and zinc finger domains	WRKY	B73 0 h	B73 6 h	-1.36802
GRMZM2G175232	myb-related protein hv33	MYB	B73 0 h	B73 24 h	-1.37243
GRMZM2G131442	myb-like dna-binding domain containing expressed	MYB	B73 0 h	B73 6 h	-1.57132
GRMZM2G038722	myb-related protein zm1	MYB	B73 0 h	B73 6 h	-1.62549
GRMZM5G839518	bhlh transcription factor ptf1	b HLH	B73 0 h	B73 6 h	-1.69764
GRMZM2G063880	wrky transcription factor	WRKY	B73 0 h	B73 6 h	-1.75165
GRMZM2G058518	nac domain-containing protein 8-like	NAC	B73 0 h	B73 6 h	-1.76106
GRMZM2G095904	transcription factor myb39	MYB	B73 0 h	B73 6 h	-1.79155
GRMZM2G143640	myb-like transcription factor	MYB	B73 0 h	B73 6 h	-1.91476
GRMZM2G003406	myb-related protein hv33	MYB	B73 0 h	B73 6 h	-1.93338
GRMZM2G091490	nac domain ipr003441	NAC	B73 0 h	B73 6 h	-1.94261
GRMZM2G121753	sant myb protein	MYB	B73 0 h	B73 6 h	-2.08114
GRMZM2G005207	wrky dna binding domain containing expressed	WRKY	B73 0 h	B73 6 h	-2.11311
GRMZM2G516301	wrky transcription factor	WRKY	B73 0 h	B73 6 h	-2.1177

## Sheet: TFs in Mo17
Table S5. Differentially expressed transcription factors in R. padi-treated B73 and Mo17
Up- or down-regulated by 6 h and 24 h R. padi treatment in Mo17
All differentially expressed TFs with a cutoff of 2 times change in relative to control levels
Gene ID	Description	Label	sample_1	sample_2	log2(fold_change)
GRMZM2G063880	wrky transcription factor	WRKY	Mo 17 0 h	Mo17 6 h	2.93028
GRMZM2G139284	myb transcription factor	MYB	Mo 17 0 h	Mo17 6 h	2.42537
GRMZM2G324999	wrky69 - superfamily of tfs having wrky and zinc finger domains	WRKY	Mo 17 0 h	Mo17 6 h	2.35803
GRMZM2G169149	wrky62 - superfamily of tfs having wrky and zinc finger domains	WRKY	Mo 17 0 h	Mo17 24 h	2.33249
GRMZM2G176489	probable wrky transcription factor 72-like	WRKY	Mo 17 0 h	Mo17 6 h	2.00402
GRMZM2G074358	nac domain-containing	NAC	Mo 17 0 h	Mo17 6 h	1.98974
GRMZM2G125653	wrky dna-binding protein	WRKY	Mo 17 0 h	Mo17 6 h	1.83123
GRMZM2G174558	dna-binding wrky	WRKY	Mo 17 0 h	Mo17 6 h	1.44592
GRMZM2G057116	wrky transcription factor	WRKY	Mo 17 0 h	Mo17 6 h	1.38714
GRMZM2G454449	myb-like dna-binding shaqkyf class family protein	MYB	Mo 17 0 h	Mo17 6 h	1.34297
GRMZM2G414315	wrky transcription factor 22-like	WRKY	Mo 17 0 h	Mo17 24 h	1.33261
GRMZM2G175232	myb-related protein hv33	MYB	Mo 17 0 h	Mo17 6 h	1.27116
GRMZM5G812272	wrky transcription	WRKY	Mo 17 0 h	Mo17 6 h	1.19829
GRMZM2G059428	nac domain ipr003441	NAC	Mo 17 0 h	Mo17 6 h	1.13343
GRMZM2G301089	transcription factor bhlh92	b HLH	Mo 17 0 h	Mo17 6 h	1.08513
GRMZM2G119823	transcription factor bhlh35	b HLH	Mo 17 0 h	Mo17 24 h	1.07597
GRMZM2G127857	myb-related protein myb4-like	MYB	Mo 17 0 h	Mo17 24 h	1.03024
GRMZM2G056407	r2r3-myb transcription	MYB	Mo 17 0 h	Mo17 6 h	1.02645
GRMZM2G475984	wrky transcription factor	WRKY	Mo 17 0 h	Mo17 6 h	-1.00923
GRMZM2G084576	ili1 binding bhlh 1 protein	b HLH	Mo 17 0 h	Mo17 24 h	-1.11801
GRMZM2G178182	bhlh transcription factor gbof-1	b HLH	Mo 17 0 h	Mo17 6 h	-1.13156
GRMZM2G028438	gras family transcription factor	GRAS	Mo 17 0 h	Mo17 6 h	-1.2248
GRMZM2G121753	sant myb protein	MYB	Mo 17 0 h	Mo17 24 h	-1.73825
