# Supplementary material for: Transcriptomics and Alternative Splicing Analyses Reveal Large Differences between Maize Lines B73 and Mo17 in Response to Aphid Rhopalosiphum padi Infestation
Source: Front Plant Sci. 2017 Oct 10;8:1738. doi: 10.3389/fpls.2017.01738 (PMC5641392; doi:10.3389/fpls.2017.01738)
Supplement: Supplementary file 6 [file Table6.XLSX]

## Sheet: 0 h DEGs B&M
Table S6. Differentially expressed genes between B73 and Mo17 in control and at 6 and 24 h R. padi feeding
Differentially expressed genes (DEGs) between B73 and Mo17 under control condition
gene	locus	sample_1	sample_2	value_1	value_2	log2(fold_change)	p_value	q_value
GRMZM2G132238	9:120619905-120621341	B73 0 h	Mo17 0 h	31.058	500.779	4.01114	5e-05	0.000312379
GRMZM5G830632	2:223891652-223892132	B73 0 h	Mo17 0 h	19.6093	266.527	3.76467	5e-05	0.000312379
GRMZM2G087103	3:1481116-1482897	B73 0 h	Mo17 0 h	4.50286	56.7	3.65443	5e-05	0.000312379
GRMZM2G133718	3:15179171-15194483	B73 0 h	Mo17 0 h	9.69233	95.4896	3.30043	5e-05	0.000312379
GRMZM5G825193	8:9439474-9457564	B73 0 h	Mo17 0 h	0.627787	5.6653	3.1738	5e-05	0.000312379
GRMZM2G122892	6:114661139-114664808	B73 0 h	Mo17 0 h	11.2134	90.2373	3.0085	5e-05	0.000312379
GRMZM2G088539	10:36031866-36056874	B73 0 h	Mo17 0 h	5.66022	29.7328	2.39313	5e-05	0.000312379
GRMZM2G164249	1:277113749-277115064	B73 0 h	Mo17 0 h	1.51254	7.2862	2.2682	5e-05	0.000312379
GRMZM2G155232	8:15110788-15113681	B73 0 h	Mo17 0 h	5.11523	20.8437	2.02674	5e-05	0.000312379
GRMZM2G113228	10:5735647-5739240	B73 0 h	Mo17 0 h	3.16832	12.8221	2.01684	5e-05	0.000312379
GRMZM2G177438	1:294544090-294550160	B73 0 h	Mo17 0 h	1.1393	4.55462	1.99918	5e-05	0.000312379
GRMZM2G015080	2:150778729-150782551	B73 0 h	Mo17 0 h	3.70004	13.9399	1.91361	5e-05	0.000312379
GRMZM2G001724	5:19911335-19915551	B73 0 h	Mo17 0 h	40.3874	146.459	1.85852	5e-05	0.000312379
GRMZM2G053909	2:11990983-11994111	B73 0 h	Mo17 0 h	25.6962	89.6021	1.80198	5e-05	0.000312379
GRMZM2G385925	5:211562107-211579796	B73 0 h	Mo17 0 h	3.50405	11.6834	1.73737	5e-05	0.000312379
GRMZM2G025854	3:218346563-218354896	B73 0 h	Mo17 0 h	16.5084	54.8364	1.73194	5e-05	0.000312379
GRMZM2G008638	9:148099091-148113954	B73 0 h	Mo17 0 h	2.75003	8.7253	1.66576	5e-05	0.000312379
GRMZM2G121612	10:142347312-142356351	B73 0 h	Mo17 0 h	18.0785	57.1295	1.65996	5e-05	0.000312379
GRMZM2G048482	1:41280240-41283344	B73 0 h	Mo17 0 h	34.8603	109.801	1.65523	5e-05	0.000312379
GRMZM5G815369	1:65423141-65441749	B73 0 h	Mo17 0 h	3.66975	11.0952	1.59618	5e-05	0.000312379
GRMZM2G015432	6:121901213-121906150	B73 0 h	Mo17 0 h	6.84069	20.456	1.58031	5e-05	0.000312379
GRMZM2G160504	6:165325123-165330453	B73 0 h	Mo17 0 h	2.0062	5.89242	1.5544	5e-05	0.000312379
GRMZM2G045748	7:112497749-112499904	B73 0 h	Mo17 0 h	3.28419	9.15835	1.47955	5e-05	0.000312379
GRMZM2G133660	4:240702684-240707668	B73 0 h	Mo17 0 h	3.36867	9.30181	1.46533	5e-05	0.000312379
GRMZM2G124321	8:172632330-172637481	B73 0 h	Mo17 0 h	10.1172	27.6045	1.44809	5e-05	0.000312379
GRMZM2G423027	4:53982265-53989842	B73 0 h	Mo17 0 h	23.8003	64.7233	1.44331	5e-05	0.000312379
GRMZM2G048192	6:100306994-100308758	B73 0 h	Mo17 0 h	4.61307	12.4227	1.42917	5e-05	0.000312379
GRMZM2G092481	1:7960809-7964689	B73 0 h	Mo17 0 h	9.02714	24.2679	1.42671	5e-05	0.000312379
GRMZM2G042552	1:2781764-2783974	B73 0 h	Mo17 0 h	18.052	48.3218	1.42052	5e-05	0.000312379
GRMZM2G075676	10:120298583-120303328	B73 0 h	Mo17 0 h	41.0265	109.391	1.41487	5e-05	0.000312379
GRMZM2G049057	1:207079821-207082141	B73 0 h	Mo17 0 h	3.41147	9.03344	1.40488	5e-05	0.000312379
GRMZM2G058310	7:155396266-155401825	B73 0 h	Mo17 0 h	6.72206	17.7324	1.39941	5e-05	0.000312379
GRMZM2G134951	2:33468170-33478528	B73 0 h	Mo17 0 h	1.65368	4.27964	1.37181	5e-05	0.000312379
GRMZM2G468585	5:195180107-195181569	B73 0 h	Mo17 0 h	4.40393	11.3864	1.37045	5e-05	0.000312379
GRMZM2G377609	3:217877551-217887099	B73 0 h	Mo17 0 h	1.81133	4.66584	1.36509	5e-05	0.000312379
GRMZM5G803992	10:10825168-10831179	B73 0 h	Mo17 0 h	13.636	34.9152	1.35643	5e-05	0.000312379
GRMZM2G170338	5:13407421-13410959	B73 0 h	Mo17 0 h	7.42447	18.9578	1.35243	5e-05	0.000312379
GRMZM2G149265	8:167827881-167831438	B73 0 h	Mo17 0 h	6.09464	15.4296	1.34009	5e-05	0.000312379
GRMZM2G178079	1:81588782-81594131	B73 0 h	Mo17 0 h	1.50654	3.80125	1.33524	5e-05	0.000312379
GRMZM2G155753	1:210888610-210894279	B73 0 h	Mo17 0 h	12.1194	30.2906	1.32155	5e-05	0.000312379
GRMZM2G059252	4:192992879-192995454	B73 0 h	Mo17 0 h	69.3434	173.205	1.32065	5e-05	0.000312379
GRMZM2G032684	10:82170211-82180242	B73 0 h	Mo17 0 h	27.9873	69.5792	1.31388	5e-05	0.000312379
GRMZM2G135866	1:226897325-226901052	B73 0 h	Mo17 0 h	4.24387	10.4807	1.30429	5e-05	0.000312379
GRMZM2G140328	2:11635594-11654242	B73 0 h	Mo17 0 h	9.05421	22.2911	1.29981	5e-05	0.000312379
GRMZM2G162605	6:97794833-97798689	B73 0 h	Mo17 0 h	4.50592	11.088	1.2991	5e-05	0.000312379
GRMZM2G083677	1:277084915-277087273	B73 0 h	Mo17 0 h	4.90489	11.9798	1.28831	5e-05	0.000312379
GRMZM2G473709	2:217676435-217678659	B73 0 h	Mo17 0 h	12.563	30.0315	1.25729	5e-05	0.000312379
GRMZM2G091560	4:191052632-191057752	B73 0 h	Mo17 0 h	20.5581	48.9977	1.253	5e-05	0.000312379
GRMZM2G081826	5:183531040-183533658	B73 0 h	Mo17 0 h	41.9164	94.7355	1.17639	5e-05	0.000312379
GRMZM2G150762	2:177284135-177287072	B73 0 h	Mo17 0 h	2.15799	4.87203	1.17483	5e-05	0.000312379
GRMZM2G049525	4:53468182-53474421	B73 0 h	Mo17 0 h	4.27725	9.57042	1.1619	5e-05	0.000312379
GRMZM2G103721	4:71658539-71668712	B73 0 h	Mo17 0 h	11.0513	23.4953	1.08816	5e-05	0.000312379
GRMZM2G165530	5:193599655-193606677	B73 0 h	Mo17 0 h	2.63361	5.58975	1.08574	5e-05	0.000312379
GRMZM2G412674	1:14408842-14412714	B73 0 h	Mo17 0 h	2.77525	5.83908	1.07312	5e-05	0.000312379
GRMZM2G160452	1:39072102-39077770	B73 0 h	Mo17 0 h	9.16843	19.2485	1.07	5e-05	0.000312379
GRMZM2G034120	8:118295990-118305692	B73 0 h	Mo17 0 h	10.6244	22.2778	1.06822	5e-05	0.000312379
GRMZM2G421899	5:202662494-202668619	B73 0 h	Mo17 0 h	1.52245	3.18173	1.06342	5e-05	0.000312379
CYP71C4	4:3265212-3267368	B73 0 h	Mo17 0 h	18.3434	38.2396	1.05981	5e-05	0.000312379
GRMZM2G074317	1:278418920-278425448	B73 0 h	Mo17 0 h	8.23693	16.8527	1.0328	5e-05	0.000312379
GRMZM2G056762	5:191954785-191958331	B73 0 h	Mo17 0 h	19.751	39.9358	1.01576	5e-05	0.000312379
IDI2	4:12791790-12797416	B73 0 h	Mo17 0 h	20.8805	42.0368	1.0095	5e-05	0.000312379
GRMZM2G427097	10:134077908-134083866	B73 0 h	Mo17 0 h	16.9136	33.9103	1.00354	5e-05	0.000312379
GRMZM2G074085	9:45340857-45343374	B73 0 h	Mo17 0 h	48.6721	24.1247	-1.01258	5e-05	0.000312379
GRMZM2G069102	4:38054120-38060274	B73 0 h	Mo17 0 h	12.4713	6.16596	-1.01621	5e-05	0.000312379
GRMZM2G054678	5:38102-51860	B73 0 h	Mo17 0 h	15.077	7.44909	-1.01722	5e-05	0.000312379
GRMZM2G010447	3:186273530-186275007	B73 0 h	Mo17 0 h	20.6107	10.1317	-1.02452	5e-05	0.000312379
GRMZM2G074053	5:194144388-194146417	B73 0 h	Mo17 0 h	565.761	277.72	-1.02656	5e-05	0.000312379
GRMZM2G042118	8:161786422-161789002	B73 0 h	Mo17 0 h	130.594	63.6696	-1.03641	5e-05	0.000312379
GRMZM2G033219	2:4839241-4846170	B73 0 h	Mo17 0 h	14.8995	7.25472	-1.03827	0.00025	0.00135066
GRMZM2G145101	7:127620548-127626940	B73 0 h	Mo17 0 h	57.7614	28.0884	-1.04013	5e-05	0.000312379
GRMZM2G011627	5:163267696-163270591	B73 0 h	Mo17 0 h	45.1408	21.9383	-1.04098	5e-05	0.000312379
GRMZM2G044004	3:230611402-230615986	B73 0 h	Mo17 0 h	11.28	5.46362	-1.04584	5e-05	0.000312379
GRMZM5G886883	3:200024800-200031834	B73 0 h	Mo17 0 h	19.0211	9.20619	-1.04692	5e-05	0.000312379
RPS8	4:232843892-232846622	B73 0 h	Mo17 0 h	28.1087	11.4344	-1.29764	5e-05	0.000312379
GRMZM2G174554	1:180539570-180547525	B73 0 h	Mo17 0 h	16.327	7.83333	-1.05956	5e-05	0.000312379
GRMZM2G177229	7:133562992-133564875	B73 0 h	Mo17 0 h	14.1951	6.80916	-1.05985	5e-05	0.000312379
GRMZM2G412986	9:50023646-50029435	B73 0 h	Mo17 0 h	21.4245	10.2394	-1.06514	5e-05	0.000312379
GRMZM2G119175	4:188059568-188065517	B73 0 h	Mo17 0 h	21.7534	10.1647	-1.09768	5e-05	0.000312379
GRMZM2G041930	3:167829288-167846529	B73 0 h	Mo17 0 h	8.37509	3.90158	-1.10205	5e-05	0.000312379
GRMZM2G434252	8:32606790-32609608	B73 0 h	Mo17 0 h	9.626	4.43351	-1.11849	5e-05	0.000312379
GRMZM2G178533	3:179689568-179692060	B73 0 h	Mo17 0 h	8.51944	3.8851	-1.13281	5e-05	0.000312379
GRMZM2G037209	3:65286772-65289071	B73 0 h	Mo17 0 h	10.2189	4.52621	-1.17487	5e-05	0.000312379
GRMZM2G148807	5:46557813-46567200	B73 0 h	Mo17 0 h	2.92058	1.29067	-1.17814	5e-05	0.000312379
GRMZM2G159700	4:141306781-141307799	B73 0 h	Mo17 0 h	29.4716	12.8916	-1.1929	5e-05	0.000312379
GRMZM2G096355	9:149325809-149328973	B73 0 h	Mo17 0 h	18.6149	7.86529	-1.24289	5e-05	0.000312379
GRMZM2G447005	8:97660491-97661657	B73 0 h	Mo17 0 h	4.33014	1.82354	-1.24767	5e-05	0.000312379
GRMZM2G054615	10:133391910-133394043	B73 0 h	Mo17 0 h	34.9231	14.6912	-1.24923	5e-05	0.000312379
GRMZM2G363545	1:291051940-291057953	B73 0 h	Mo17 0 h	5.78875	2.41626	-1.26048	5e-05	0.000312379
GRMZM2G021517	3:227790873-227798986	B73 0 h	Mo17 0 h	4.09916	1.68384	-1.28357	5e-05	0.000312379
GRMZM2G021704	3:197390611-197395439	B73 0 h	Mo17 0 h	9.11507	3.73472	-1.28725	5e-05	0.000312379
GRMZM2G162007	4:172864337-172866690	B73 0 h	Mo17 0 h	3.40568	1.39287	-1.28988	5e-05	0.000312379
GRMZM2G045318	3:218975226-218978481	B73 0 h	Mo17 0 h	27.4757	11.2071	-1.29375	5e-05	0.000312379
GRMZM2G127798	6:57903595-57906292	B73 0 h	Mo17 0 h	116.553	46.8108	-1.31607	5e-05	0.000312379
GRMZM2G052869	8:14543545-14544822	B73 0 h	Mo17 0 h	844.992	338.157	-1.32124	5e-05	0.000312379
GRMZM5G886561	6:33247229-33251119	B73 0 h	Mo17 0 h	13.7075	5.42713	-1.3367	5e-05	0.000312379
GRMZM2G093405	3:3885931-3888723	B73 0 h	Mo17 0 h	765.604	299.484	-1.35412	5e-05	0.000312379
GRMZM5G862540	5:6694298-6697188	B73 0 h	Mo17 0 h	51.9738	20.2824	-1.35756	5e-05	0.000312379
GRMZM2G130173	6:38085750-38086440	B73 0 h	Mo17 0 h	205.833	78.3307	-1.39383	5e-05	0.000312379
GRMZM2G086869	1:96691230-96693175	B73 0 h	Mo17 0 h	35.6503	13.5406	-1.39662	5e-05	0.000312379
GRMZM2G143187	9:154366449-154369317	B73 0 h	Mo17 0 h	7.82316	2.9658	-1.39933	5e-05	0.000312379
GRMZM2G035134	3:223396202-223397803	B73 0 h	Mo17 0 h	21.0747	7.97199	-1.4025	5e-05	0.000312379
GRMZM2G406101	6:81864593-81872819	B73 0 h	Mo17 0 h	16.2257	6.02149	-1.43009	5e-05	0.000312379
GRMZM2G127911	9:11067491-11076438	B73 0 h	Mo17 0 h	8.38693	3.09635	-1.43757	5e-05	0.000312379
GRMZM2G080871	7:139144158-139156183	B73 0 h	Mo17 0 h	3.96179	1.44176	-1.45832	5e-05	0.000312379
GRMZM2G090300	6:155951230-155953419	B73 0 h	Mo17 0 h	36.1848	13.1326	-1.46223	5e-05	0.000312379
GRMZM2G092877	2:214007459-214009595	B73 0 h	Mo17 0 h	23.7186	8.59142	-1.46505	5e-05	0.000312379
GRMZM2G125241	1:73974266-73976401	B73 0 h	Mo17 0 h	2.97875	1.07615	-1.46882	5e-05	0.000312379
GRMZM2G106235	9:147947940-147955036	B73 0 h	Mo17 0 h	6.79585	2.4003	-1.50144	5e-05	0.000312379
GRMZM2G367026	3:149013334-149022104	B73 0 h	Mo17 0 h	7.31149	2.56609	-1.51059	5e-05	0.000312379
GRMZM5G832378	10:2460935-2466520	B73 0 h	Mo17 0 h	4.8207	1.67106	-1.52848	5e-05	0.000312379
GRMZM2G094051	10:140775949-140778570	B73 0 h	Mo17 0 h	100.097	34.2644	-1.54661	5e-05	0.000312379
GRMZM2G088501	6:134052640-134061915	B73 0 h	Mo17 0 h	11.3235	3.78848	-1.57963	5e-05	0.000312379
GRMZM2G007914	2:9969444-9972960	B73 0 h	Mo17 0 h	7.66134	2.55819	-1.58248	5e-05	0.000312379
GRMZM2G111666	3:204533957-204536514	B73 0 h	Mo17 0 h	23.5775	7.76517	-1.60232	5e-05	0.000312379
GRMZM2G141931	6:83941624-83947219	B73 0 h	Mo17 0 h	60.2369	19.8165	-1.60395	5e-05	0.000312379
GRMZM5G833593	3:149285500-149289754	B73 0 h	Mo17 0 h	5.5764	1.83137	-1.60641	5e-05	0.000312379
GRMZM2G047139	8:24724641-24727493	B73 0 h	Mo17 0 h	45.3428	14.8895	-1.60658	5e-05	0.000312379
GRMZM2G479746	6:32536986-32553408	B73 0 h	Mo17 0 h	3.86165	1.24589	-1.63205	5e-05	0.000312379
GRMZM2G018417	1:8306858-8347066	B73 0 h	Mo17 0 h	38.9801	12.3789	-1.65485	5e-05	0.000312379
GRMZM2G180172	2:231783917-231788292	B73 0 h	Mo17 0 h	10.0274	3.15919	-1.66631	5e-05	0.000312379
GRMZM2G127948	6:79357042-79359228	B73 0 h	Mo17 0 h	93.4806	27.0023	-1.79158	5e-05	0.000312379
GRMZM2G117226	2:234138804-234145363	B73 0 h	Mo17 0 h	7.14868	1.9968	-1.83998	5e-05	0.000312379
GRMZM2G116517	7:116399076-116402985	B73 0 h	Mo17 0 h	27.3968	7.64288	-1.84182	5e-05	0.000312379
GRMZM2G101928	10:4161243-4165105	B73 0 h	Mo17 0 h	3.17463	0.877481	-1.85515	5e-05	0.000312379
GRMZM2G110843	4:231683790-231687688	B73 0 h	Mo17 0 h	19.1615	5.25701	-1.8659	5e-05	0.000312379
GRMZM2G312201	3:186256881-186265853	B73 0 h	Mo17 0 h	8.01189	2.18703	-1.87317	5e-05	0.000312379
GRMZM2G028054	8:170725033-170728865	B73 0 h	Mo17 0 h	5.64536	1.47685	-1.93454	5e-05	0.000312379
GRMZM2G031721	10:130329656-130333441	B73 0 h	Mo17 0 h	74.7894	19.4501	-1.94305	5e-05	0.000312379
GRMZM2G154156	2:107721877-107727155	B73 0 h	Mo17 0 h	7.56985	1.89794	-1.99583	5e-05	0.000312379
GRMZM5G878153	1:297022671-297039866	B73 0 h	Mo17 0 h	15.3222	3.76223	-2.02596	5e-05	0.000312379
GRMZM2G001332	6:157518058-157518917	B73 0 h	Mo17 0 h	6.92334	1.63693	-2.08048	5e-05	0.000312379
GRMZM2G042933	2:3940152-3942970	B73 0 h	Mo17 0 h	4.12641	0.946563	-2.12412	5e-05	0.000312379
GRMZM2G004590	2:6484126-6487480	B73 0 h	Mo17 0 h	6.48022	1.48175	-2.12874	5e-05	0.000312379
GRMZM2G106263	9:154290416-154296012	B73 0 h	Mo17 0 h	8.04381	1.83204	-2.13443	5e-05	0.000312379
GRMZM2G029868	8:141556313-141560264	B73 0 h	Mo17 0 h	19.7731	4.41369	-2.16348	5e-05	0.000312379
GRMZM2G100484	2:175732182-175737110	B73 0 h	Mo17 0 h	3.88929	0.863381	-2.17144	5e-05	0.000312379
GRMZM2G163200	5:214574878-214580853	B73 0 h	Mo17 0 h	9.71319	2.13956	-2.18263	5e-05	0.000312379
GRMZM2G122072	3:200282332-200292465	B73 0 h	Mo17 0 h	2.91794	0.640199	-2.18836	5e-05	0.000312379
GRMZM2G137868	1:184941357-184944047	B73 0 h	Mo17 0 h	91.4176	19.3035	-2.24361	5e-05	0.000312379
GRMZM2G074122	4:227807368-227818655	B73 0 h	Mo17 0 h	12.1006	2.30769	-2.39056	5e-05	0.000312379
GRMZM2G154036	1:12479608-12485653	B73 0 h	Mo17 0 h	50.4215	9.31445	-2.4365	5e-05	0.000312379
GRMZM2G449123	1:190786177-190795642	B73 0 h	Mo17 0 h	19.2661	3.51041	-2.45635	5e-05	0.000312379
GRMZM5G822137	3:155358893-155361055	B73 0 h	Mo17 0 h	48.234	8.5602	-2.49433	5e-05	0.000312379
GRMZM2G457147	1:105335091-105339456	B73 0 h	Mo17 0 h	14.2256	2.3344	-2.60736	5e-05	0.000312379
GRMZM2G038898	1:238522628-238525355	B73 0 h	Mo17 0 h	30.5959	5.00784	-2.61108	5e-05	0.000312379
GRMZM2G035664	1:240331761-240335083	B73 0 h	Mo17 0 h	4.29523	0.632188	-2.76431	5e-05	0.000312379
CNR10	5:1731354-1732479	B73 0 h	Mo17 0 h	109.582	14.6378	-2.90423	5e-05	0.000312379
GRMZM2G119219	4:188050394-188052475	B73 0 h	Mo17 0 h	53.773	6.95685	-2.95038	5e-05	0.000312379
GRMZM2G470499	8:173876366-173880519	B73 0 h	Mo17 0 h	9.15764	1.17994	-2.95626	5e-05	0.000312379
GRMZM5G848822	5:203730773-203733004	B73 0 h	Mo17 0 h	3.85194	0.466656	-3.04515	5e-05	0.000312379
GRMZM2G050961	1:96123216-96125688	B73 0 h	Mo17 0 h	54.8503	6.05957	-3.17821	5e-05	0.000312379
GRMZM2G043980	9:126096583-126104093	B73 0 h	Mo17 0 h	11.3628	1.15264	-3.3013	5e-05	0.000312379
GRMZM2G028129	7:15013268-15015289	B73 0 h	Mo17 0 h	22.8817	2.14125	-3.41767	5e-05	0.000312379
GRMZM2G099454	1:7398291-7402945	B73 0 h	Mo17 0 h	26.2301	1.62533	-4.01242	5e-05	0.000312379
GRMZM2G590027	8:20493354-20494043	B73 0 h	Mo17 0 h	24.377	1.50046	-4.02204	5e-05	0.000312379
GRMZM2G054221	3:202783151-202787886	B73 0 h	Mo17 0 h	16.3252	0.889332	-4.19823	5e-05	0.000312379
GRMZM2G029356	2:41638627-41648232	B73 0 h	Mo17 0 h	8.33247	0.328126	-4.66642	5e-05	0.000312379
GRMZM2G475059	1:8107799-8109879	B73 0 h	Mo17 0 h	62.1406	2.16852	-4.84076	5e-05	0.000312379
GRMZM2G377539	3:217869560-217877376	B73 0 h	Mo17 0 h	18.2269	0.3567	-5.67521	5e-05	0.000312379
GRMZM2G066805	1:8874141-8876689	B73 0 h	Mo17 0 h	1.14143	0	#NAME?	5e-05	0.000312379
GRMZM2G380955	1:45094542-45097600	B73 0 h	Mo17 0 h	1.75134	0	#NAME?	5e-05	0.000312379
GRMZM2G038153	1:61014838-61021281	B73 0 h	Mo17 0 h	1.19275	0	#NAME?	5e-05	0.000312379
AC191317.3_FG009	1:64989862-64990393	B73 0 h	Mo17 0 h	7.38877	0	#NAME?	5e-05	0.000312379
GRMZM5G827566	1:81883873-81884181	B73 0 h	Mo17 0 h	6.49461	0	#NAME?	5e-05	0.000312379
GRMZM2G067929	1:124824337-124828323	B73 0 h	Mo17 0 h	2.78216	0	#NAME?	5e-05	0.000312379
GRMZM2G088375	1:174319587-174326026	B73 0 h	Mo17 0 h	10.4765	0	#NAME?	5e-05	0.000312379
GRMZM5G882446	1:205158329-205159064	B73 0 h	Mo17 0 h	18.0008	0	#NAME?	5e-05	0.000312379
GRMZM5G807333	1:241657674-241660732	B73 0 h	Mo17 0 h	1.21966	0	#NAME?	5e-05	0.000312379
GRMZM2G063291	1:262602188-262603474	B73 0 h	Mo17 0 h	1.95992	0	#NAME?	5e-05	0.000312379
GRMZM5G863375	1:276628809-276629772	B73 0 h	Mo17 0 h	8.46938	0	#NAME?	5e-05	0.000312379
GRMZM2G166999	1:278617539-278619744	B73 0 h	Mo17 0 h	2.05775	0	#NAME?	5e-05	0.000312379
GRMZM2G031062	1:287272866-287273796	B73 0 h	Mo17 0 h	8.71706	0	#NAME?	5e-05	0.000312379
GRMZM2G156656	1:295550389-295555138	B73 0 h	Mo17 0 h	1.11875	0	#NAME?	5e-05	0.000312379
GRMZM2G093286	1:7709431-7711889	B73 0 h	Mo17 0 h	1.11216	0	#NAME?	5e-05	0.000312379
GRMZM5G872399	1:9373653-9374117	B73 0 h	Mo17 0 h	1.51433	0	#NAME?	5e-05	0.000312379
GRMZM2G061591	1:17180652-17181901	B73 0 h	Mo17 0 h	2.91692	0	#NAME?	5e-05	0.000312379
GRMZM2G523621	1:25388406-25389186	B73 0 h	Mo17 0 h	4.28598	0	#NAME?	5e-05	0.000312379
GRMZM2G043976	1:41445851-41446549	B73 0 h	Mo17 0 h	2.94023	0	#NAME?	5e-05	0.000312379
AC199541.4_FG004	1:78335268-78336824	B73 0 h	Mo17 0 h	1.32352	0	#NAME?	5e-05	0.000312379
GRMZM2G703670	1:95547652-95548052	B73 0 h	Mo17 0 h	2.14008	0	#NAME?	5e-05	0.000312379
GRMZM2G169812	1:107344306-107345301	B73 0 h	Mo17 0 h	4.6299	0	#NAME?	5e-05	0.000312379
GRMZM2G062777	1:158345089-158351619	B73 0 h	Mo17 0 h	2.71836	0	#NAME?	5e-05	0.000312379
GRMZM2G137293	1:162552720-162556402	B73 0 h	Mo17 0 h	0.960666	0	#NAME?	5e-05	0.000312379
GRMZM2G013842	1:177580301-177581561	B73 0 h	Mo17 0 h	1.48405	0	#NAME?	5e-05	0.000312379
GRMZM2G136372	1:177903253-177904176	B73 0 h	Mo17 0 h	17.7075	0	#NAME?	5e-05	0.000312379
GRMZM2G124797	1:192645641-192646653	B73 0 h	Mo17 0 h	1.39502	0	#NAME?	5e-05	0.000312379
GRMZM2G561114	1:198450560-198450825	B73 0 h	Mo17 0 h	4.2613	0	#NAME?	0.0001	0.000591071
GRMZM5G892973	1:257132738-257137359	B73 0 h	Mo17 0 h	11.1543	0	#NAME?	5e-05	0.000312379
GRMZM2G406269	1:257935510-257936232	B73 0 h	Mo17 0 h	2.03002	0	#NAME?	5e-05	0.000312379
GRMZM2G137891	1:272340322-272342968	B73 0 h	Mo17 0 h	23.2367	0	#NAME?	5e-05	0.000312379
GRMZM2G063082	1:276652133-276653252	B73 0 h	Mo17 0 h	10.1399	0	#NAME?	5e-05	0.000312379
GRMZM2G117016	1:280087751-280089093	B73 0 h	Mo17 0 h	6.34266	0	#NAME?	5e-05	0.000312379
GRMZM2G036407	10:23194833-23196241	B73 0 h	Mo17 0 h	0.903599	0	#NAME?	5e-05	0.000312379
GRMZM2G155503	10:86529422-86529938	B73 0 h	Mo17 0 h	0.776446	0	#NAME?	0.0001	0.000591071
GRMZM5G871827	10:92557314-92558042	B73 0 h	Mo17 0 h	1.44875	0	#NAME?	5e-05	0.000312379
GRMZM2G391269	10:138854593-138856399	B73 0 h	Mo17 0 h	0.904491	0	#NAME?	5e-05	0.000312379
GRMZM2G005134	10:3983697-3989918	B73 0 h	Mo17 0 h	0.866861	0	#NAME?	5e-05	0.000312379
GRMZM2G146978	10:47774762-47775726	B73 0 h	Mo17 0 h	2.11889	0	#NAME?	5e-05	0.000312379
TPS10	10:74488738-74492309	B73 0 h	Mo17 0 h	3.17993	0	#NAME?	5e-05	0.000312379
GRMZM5G809178	10:108738860-108739681	B73 0 h	Mo17 0 h	26.1489	0	#NAME?	5e-05	0.000312379
AC194485.3_FG002	10:108760220-108760839	B73 0 h	Mo17 0 h	18.5025	0	#NAME?	5e-05	0.000312379
GRMZM2G007256	2:10000080-10001081	B73 0 h	Mo17 0 h	25.6559	0	#NAME?	5e-05	0.000312379
GRMZM2G074743	2:12274610-12276371	B73 0 h	Mo17 0 h	3.66699	0	#NAME?	5e-05	0.000312379
GRMZM5G834171	2:18481329-18481530	B73 0 h	Mo17 0 h	5.20085	0	#NAME?	0.0024	0.00978096
GRMZM2G119967	2:40424326-40424955	B73 0 h	Mo17 0 h	5.90822	0	#NAME?	5e-05	0.000312379
GRMZM2G404682	2:40467862-40468561	B73 0 h	Mo17 0 h	3.80603	0	#NAME?	5e-05	0.000312379
GRMZM5G867918	2:82010260-82010813	B73 0 h	Mo17 0 h	19.2344	0	#NAME?	5e-05	0.000312379
GRMZM2G008864	2:98795595-98809228	B73 0 h	Mo17 0 h	14.4576	0	#NAME?	5e-05	0.000312379
GRMZM2G065953	2:119108559-119109624	B73 0 h	Mo17 0 h	6.52848	0	#NAME?	5e-05	0.000312379
GRMZM2G153445	2:188755089-188755661	B73 0 h	Mo17 0 h	8.833	0	#NAME?	5e-05	0.000312379
GRMZM2G410644	2:200513319-200516741	B73 0 h	Mo17 0 h	0.879205	0	#NAME?	5e-05	0.000312379
GRMZM5G846916	2:204822196-204823140	B73 0 h	Mo17 0 h	2.67424	0	#NAME?	5e-05	0.000312379
GRMZM2G032042	2:207163033-207166271	B73 0 h	Mo17 0 h	0.855652	0	#NAME?	5e-05	0.000312379
GRMZM2G452954	2:231089785-231091520	B73 0 h	Mo17 0 h	0.924329	0	#NAME?	5e-05	0.000312379
GRMZM2G310548	2:233037328-233038278	B73 0 h	Mo17 0 h	1.44849	0	#NAME?	5e-05	0.000312379
GRMZM2G463267	2:12904878-12915270	B73 0 h	Mo17 0 h	1.53113	0	#NAME?	0.0044	0.0163647
GRMZM2G477632	2:34580072-34581540	B73 0 h	Mo17 0 h	0.94363	0	#NAME?	5e-05	0.000312379
GRMZM5G892921	2:60472600-60472848	B73 0 h	Mo17 0 h	4.23983	0	#NAME?	0.00135	0.00595983
GRMZM2G111715	2:68541673-68542772	B73 0 h	Mo17 0 h	0.918303	0	#NAME?	5e-05	0.000312379
GRMZM2G393180	2:92627149-92628297	B73 0 h	Mo17 0 h	6.01448	0	#NAME?	5e-05	0.000312379
AC200178.2_FG003	2:94558678-94559149	B73 0 h	Mo17 0 h	6.76985	0	#NAME?	5e-05	0.000312379
AC177930.2_FG002	2:109089830-109090262	B73 0 h	Mo17 0 h	2.98748	0	#NAME?	5e-05	0.000312379
GRMZM5G824689	2:170163011-170163393	B73 0 h	Mo17 0 h	0.828995	0	#NAME?	0.0037	0.0141245
GRMZM5G847599	2:171519984-171520203	B73 0 h	Mo17 0 h	10.4668	0	#NAME?	5e-05	0.000312379
GRMZM2G131554	2:216186525-216188890	B73 0 h	Mo17 0 h	4.58466	0	#NAME?	5e-05	0.000312379
AC190841.2_FG007	2:230083974-230084298	B73 0 h	Mo17 0 h	1.42279	0	#NAME?	0.00135	0.00595983
GRMZM2G429184	2:232231786-232232837	B73 0 h	Mo17 0 h	2.20954	0	#NAME?	5e-05	0.000312379
GRMZM5G848503	2:237549332-237550364	B73 0 h	Mo17 0 h	5.48991	0	#NAME?	5e-05	0.000312379
GRMZM2G540322	3:11877819-11878553	B73 0 h	Mo17 0 h	44.1844	0	#NAME?	5e-05	0.000312379
GRMZM2G540318	3:11886542-11887276	B73 0 h	Mo17 0 h	3.11671	0	#NAME?	5e-05	0.000312379
GRMZM2G351810	3:29547541-29556884	B73 0 h	Mo17 0 h	1.55603	0	#NAME?	5e-05	0.000312379
GRMZM2G108847	3:33851322-33851858	B73 0 h	Mo17 0 h	3.75535	0	#NAME?	5e-05	0.000312379
EF517601.1_FG009	3:34440860-34441619	B73 0 h	Mo17 0 h	1.40315	0	#NAME?	5e-05	0.000312379
GRMZM5G832452	3:40875300-40876168	B73 0 h	Mo17 0 h	20.1089	0	#NAME?	5e-05	0.000312379
GRMZM5G862633	3:64135061-64135647	B73 0 h	Mo17 0 h	6.1587	0	#NAME?	5e-05	0.000312379
GRMZM5G816042	3:88276379-88276649	B73 0 h	Mo17 0 h	75.8057	0	#NAME?	5e-05	0.000312379
GRMZM2G156533	3:98618272-98619874	B73 0 h	Mo17 0 h	1.38542	0	#NAME?	5e-05	0.000312379
AC196984.3_FG001	3:130799577-130800547	B73 0 h	Mo17 0 h	2.38985	0	#NAME?	5e-05	0.000312379
GRMZM5G894390	3:176880698-176881517	B73 0 h	Mo17 0 h	1.26669	0	#NAME?	5e-05	0.000312379
GRMZM2G092867	3:209016847-209018154	B73 0 h	Mo17 0 h	1.56659	0	#NAME?	5e-05	0.000312379
GRMZM2G032244	3:215419543-215419920	B73 0 h	Mo17 0 h	5.28638	0	#NAME?	5e-05	0.000312379
AC185276.2_FG004	3:228670486-228671113	B73 0 h	Mo17 0 h	1.48129	0	#NAME?	5e-05	0.000312379
AC211325.4_FG003	3:15218187-15218843	B73 0 h	Mo17 0 h	1.43112	0	#NAME?	0.00135	0.00595983
GRMZM2G169947	3:29652991-29653739	B73 0 h	Mo17 0 h	1.64514	0	#NAME?	5e-05	0.000312379
GRMZM2G014797	3:65662113-65662673	B73 0 h	Mo17 0 h	4.59464	0	#NAME?	5e-05	0.000312379
GRMZM5G848879	3:66534411-66534854	B73 0 h	Mo17 0 h	2.13072	0	#NAME?	5e-05	0.000312379
GRMZM2G335046	3:143634981-143636160	B73 0 h	Mo17 0 h	20.124	0	#NAME?	5e-05	0.000312379
GRMZM2G052625	3:149406247-149407197	B73 0 h	Mo17 0 h	1.4112	0	#NAME?	5e-05	0.000312379
GRMZM2G541448	3:149648403-149648682	B73 0 h	Mo17 0 h	1.91139	0	#NAME?	0.00015	0.00085432
AC182838.3_FG006	3:190568352-190568724	B73 0 h	Mo17 0 h	7.90631	0	#NAME?	5e-05	0.000312379
GRMZM2G042548	3:198638875-198641343	B73 0 h	Mo17 0 h	5.22294	0	#NAME?	5e-05	0.000312379
GRMZM2G070348	3:204817521-204817919	B73 0 h	Mo17 0 h	1.11967	0	#NAME?	0.00135	0.00595983
GRMZM2G394876	3:224391891-224393867	B73 0 h	Mo17 0 h	1.13252	0	#NAME?	5e-05	0.000312379
GRMZM6G911845	4:910830-913370	B73 0 h	Mo17 0 h	5.32809	0	#NAME?	5e-05	0.000312379
GRMZM2G085303	4:3235896-3238967	B73 0 h	Mo17 0 h	1.17492	0	#NAME?	5e-05	0.000312379
GRMZM2G099669	4:12639415-12640664	B73 0 h	Mo17 0 h	2.68991	0	#NAME?	5e-05	0.000312379
GRMZM2G545336	4:13118685-13122725	B73 0 h	Mo17 0 h	7.78356	0	#NAME?	5e-05	0.000312379
GRMZM2G093606	4:28453725-28455198	B73 0 h	Mo17 0 h	1.03203	0	#NAME?	5e-05	0.000312379
GRMZM2G170857	4:28774014-28775169	B73 0 h	Mo17 0 h	0.801485	0	#NAME?	5e-05	0.000312379
GRMZM2G079768	4:74723077-74724495	B73 0 h	Mo17 0 h	1.89027	0	#NAME?	5e-05	0.000312379
GRMZM2G044677	4:135525203-135525567	B73 0 h	Mo17 0 h	1.07725	0	#NAME?	0.00135	0.00595983
GRMZM2G086190	4:139381614-139383467	B73 0 h	Mo17 0 h	4.15474	0	#NAME?	5e-05	0.000312379
GRMZM2G143669	4:147489433-147491430	B73 0 h	Mo17 0 h	8.13058	0	#NAME?	5e-05	0.000312379
GRMZM2G098739	4:170671595-170673712	B73 0 h	Mo17 0 h	3.2233	0	#NAME?	5e-05	0.000312379
GRMZM2G125823	4:173395871-173400537	B73 0 h	Mo17 0 h	3.69089	0	#NAME?	5e-05	0.000312379
GRMZM5G887130	4:184145218-184145680	B73 0 h	Mo17 0 h	0.855339	0	#NAME?	0.00135	0.00595983
GRMZM2G034947	4:199031222-199033282	B73 0 h	Mo17 0 h	5.41957	0	#NAME?	5e-05	0.000312379
GRMZM2G542044	4:212463321-212463820	B73 0 h	Mo17 0 h	2.93377	0	#NAME?	5e-05	0.000312379
GRMZM5G817283	4:17871338-17871918	B73 0 h	Mo17 0 h	0.777746	0	#NAME?	0.0001	0.000591071
GRMZM2G450939	4:26718230-26722138	B73 0 h	Mo17 0 h	0.865616	0	#NAME?	5e-05	0.000312379
GRMZM2G093076	4:28666782-28668051	B73 0 h	Mo17 0 h	1.10179	0	#NAME?	5e-05	0.000312379
GRMZM2G128504	4:32633038-32634775	B73 0 h	Mo17 0 h	0.838931	0	#NAME?	5e-05	0.000312379
AC205664.3_FG001	4:61122833-61123178	B73 0 h	Mo17 0 h	2.72301	0	#NAME?	5e-05	0.000312379
GRMZM2G011968	4:97892008-97892488	B73 0 h	Mo17 0 h	2.57757	0	#NAME?	5e-05	0.000312379
AC214635.3_FG006	4:124503350-124503608	B73 0 h	Mo17 0 h	12.5304	0	#NAME?	5e-05	0.000312379
GRMZM5G842556	4:125421859-125422603	B73 0 h	Mo17 0 h	16.1171	0	#NAME?	5e-05	0.000312379
GRMZM5G808652	4:125429240-125429982	B73 0 h	Mo17 0 h	23.894	0	#NAME?	5e-05	0.000312379
GRMZM2G124882	4:132535319-132536528	B73 0 h	Mo17 0 h	1.22992	0	#NAME?	5e-05	0.000312379
AC194356.3_FG002	4:138547275-138547824	B73 0 h	Mo17 0 h	1.35004	0	#NAME?	5e-05	0.000312379
AC216201.3_FG005	4:139222000-139222699	B73 0 h	Mo17 0 h	16.4636	0	#NAME?	5e-05	0.000312379
GRMZM2G099420	4:171813346-171815152	B73 0 h	Mo17 0 h	0.767111	0	#NAME?	5e-05	0.000312379
GRMZM2G095363	4:194082557-194083365	B73 0 h	Mo17 0 h	6.23879	0	#NAME?	5e-05	0.000312379
GRMZM2G444546	4:205342060-205343226	B73 0 h	Mo17 0 h	1.15236	0	#NAME?	5e-05	0.000312379
GRMZM5G838592	4:210336367-210338409	B73 0 h	Mo17 0 h	8.72503	0	#NAME?	5e-05	0.000312379
AC226552.2_FG001	4:228809046-228809412	B73 0 h	Mo17 0 h	0.933969	0	#NAME?	0.00045	0.00227975
GRMZM5G892338	4:234429295-234430358	B73 0 h	Mo17 0 h	1.53251	0	#NAME?	5e-05	0.000312379
GRMZM2G010163	4:240794926-240797994	B73 0 h	Mo17 0 h	4.47478	0	#NAME?	5e-05	0.000312379
GRMZM2G139805	5:3602325-3605782	B73 0 h	Mo17 0 h	3.25297	0	#NAME?	5e-05	0.000312379
GRMZM2G141978	5:12564581-12565243	B73 0 h	Mo17 0 h	3.21372	0	#NAME?	5e-05	0.000312379
GRMZM2G129140	5:13735568-13736237	B73 0 h	Mo17 0 h	1.00063	0	#NAME?	5e-05	0.000312379
GRMZM2G033489	5:13809754-13811807	B73 0 h	Mo17 0 h	0.928685	0	#NAME?	5e-05	0.000312379
GRMZM2G100412	5:15330211-15332467	B73 0 h	Mo17 0 h	7.99816	0	#NAME?	5e-05	0.000312379
GRMZM2G161491	5:18533751-18539225	B73 0 h	Mo17 0 h	3.33901	0	#NAME?	5e-05	0.000312379
AC195954.3_FG001	5:46592507-46592939	B73 0 h	Mo17 0 h	11.4677	0	#NAME?	5e-05	0.000312379
GRMZM2G092973	5:75044688-75046595	B73 0 h	Mo17 0 h	1.06574	0	#NAME?	5e-05	0.000312379
GRMZM2G432266	5:140457317-140458011	B73 0 h	Mo17 0 h	2.47095	0	#NAME?	5e-05	0.000312379
GRMZM2G359320	5:145776008-145779439	B73 0 h	Mo17 0 h	0.803186	0	#NAME?	5e-05	0.000312379
GRMZM2G002240	5:148265719-148267253	B73 0 h	Mo17 0 h	3.71403	0	#NAME?	5e-05	0.000312379
GRMZM2G088124	5:156245551-156246678	B73 0 h	Mo17 0 h	2.12272	0	#NAME?	0.00135	0.00595983
GRMZM2G125432	5:201650008-201664575	B73 0 h	Mo17 0 h	1.0086	0	#NAME?	5e-05	0.000312379
GRMZM5G870970	5:204689961-204690417	B73 0 h	Mo17 0 h	11.1989	0	#NAME?	5e-05	0.000312379
GRMZM2G303509	5:205443431-205443987	B73 0 h	Mo17 0 h	1.32072	0	#NAME?	5e-05	0.000312379
GRMZM2G046894	5:210880499-210913225	B73 0 h	Mo17 0 h	1.15675	0	#NAME?	5e-05	0.000312379
GRMZM2G087332	5:3571782-3572492	B73 0 h	Mo17 0 h	2.63047	0	#NAME?	5e-05	0.000312379
GRMZM2G543920	5:9870049-9870777	B73 0 h	Mo17 0 h	2.94739	0	#NAME?	5e-05	0.000312379
GRMZM5G834833	5:18027133-18027500	B73 0 h	Mo17 0 h	0.929615	0	#NAME?	0.00075	0.00357076
GRMZM2G170581	5:71187845-71188730	B73 0 h	Mo17 0 h	11.3811	0	#NAME?	5e-05	0.000312379
GRMZM5G832780	5:78162454-78164341	B73 0 h	Mo17 0 h	1.01835	0	#NAME?	5e-05	0.000312379
GRMZM2G056216	5:124731222-124731982	B73 0 h	Mo17 0 h	7.65853	0	#NAME?	5e-05	0.000312379
GRMZM2G039948	5:152188643-152189472	B73 0 h	Mo17 0 h	1.86989	0	#NAME?	5e-05	0.000312379
GRMZM5G882364	5:178666387-178667150	B73 0 h	Mo17 0 h	1.4505	0	#NAME?	5e-05	0.000312379
GRMZM2G051172	5:179641012-179642277	B73 0 h	Mo17 0 h	4.43159	0	#NAME?	5e-05	0.000312379
GRMZM2G051192	5:179648807-179650072	B73 0 h	Mo17 0 h	3.31704	0	#NAME?	5e-05	0.000312379
GRMZM2G029810	5:180484119-180486550	B73 0 h	Mo17 0 h	1.14121	0	#NAME?	5e-05	0.000312379
GRMZM2G408012	5:181911450-181912595	B73 0 h	Mo17 0 h	7.28358	0	#NAME?	5e-05	0.000312379
GRMZM2G042438	5:204685662-204688072	B73 0 h	Mo17 0 h	4.09876	0	#NAME?	5e-05	0.000312379
AC212225.3_FG001	6:11164453-11164792	B73 0 h	Mo17 0 h	33.6717	0	#NAME?	5e-05	0.000312379
GRMZM6G986025	6:13177742-13179142	B73 0 h	Mo17 0 h	2.10284	0	#NAME?	5e-05	0.000312379
GRMZM5G822819	6:13382933-13383503	B73 0 h	Mo17 0 h	1.70944	0	#NAME?	5e-05	0.000312379
GRMZM2G403828	6:13859138-13869979	B73 0 h	Mo17 0 h	1.72086	0	#NAME?	5e-05	0.000312379
GRMZM2G121024	6:13918931-13921958	B73 0 h	Mo17 0 h	2.45191	0	#NAME?	5e-05	0.000312379
GRMZM2G451679	6:13968068-13971785	B73 0 h	Mo17 0 h	1.41876	0	#NAME?	5e-05	0.000312379
GRMZM2G122520	6:14564765-14565524	B73 0 h	Mo17 0 h	7.67867	0	#NAME?	5e-05	0.000312379
GRMZM5G837022	6:14783273-14783456	B73 0 h	Mo17 0 h	44.1714	0	#NAME?	5e-05	0.000312379
GRMZM5G813474	6:14785742-14787436	B73 0 h	Mo17 0 h	3.3098	0	#NAME?	5e-05	0.000312379
GRMZM2G161761	6:14787925-14790310	B73 0 h	Mo17 0 h	7.38931	0	#NAME?	5e-05	0.000312379
GRMZM2G172980	6:14972493-14974031	B73 0 h	Mo17 0 h	4.72481	0	#NAME?	5e-05	0.000312379
GRMZM2G002529	6:15431258-15433582	B73 0 h	Mo17 0 h	6.19543	0	#NAME?	5e-05	0.000312379
GRMZM2G133097	6:15585040-15587524	B73 0 h	Mo17 0 h	1.05812	0	#NAME?	5e-05	0.000312379
GRMZM2G405307	6:21504123-21505007	B73 0 h	Mo17 0 h	1.0166	0	#NAME?	5e-05	0.000312379
GRMZM2G000326	6:39462071-39462798	B73 0 h	Mo17 0 h	2.80607	0	#NAME?	5e-05	0.000312379
AC213050.3_FG002	6:95154183-95155161	B73 0 h	Mo17 0 h	3.04349	0	#NAME?	0.0001	0.000591071
GRMZM2G064374	6:99846626-99850321	B73 0 h	Mo17 0 h	2.92639	0	#NAME?	5e-05	0.000312379
GRMZM2G179550	6:103844960-103846847	B73 0 h	Mo17 0 h	13.5484	0	#NAME?	5e-05	0.000312379
GRMZM2G314145	6:107168441-107169441	B73 0 h	Mo17 0 h	0.989005	0	#NAME?	5e-05	0.000312379
GRMZM2G114398	6:124672207-124673619	B73 0 h	Mo17 0 h	6.78795	0	#NAME?	5e-05	0.000312379
GRMZM2G394638	6:140837127-140837590	B73 0 h	Mo17 0 h	1.70228	0	#NAME?	5e-05	0.000312379
GRMZM2G380738	6:163546122-163547031	B73 0 h	Mo17 0 h	3.1529	0	#NAME?	5e-05	0.000312379
GRMZM2G145563	6:165603310-165605581	B73 0 h	Mo17 0 h	1.73445	0	#NAME?	5e-05	0.000312379
GRMZM2G552418	6:2588282-2588853	B73 0 h	Mo17 0 h	54.891	0	#NAME?	5e-05	0.000312379
GRMZM5G830269	6:11204282-11205441	B73 0 h	Mo17 0 h	1.32102	0	#NAME?	5e-05	0.000312379
GRMZM2G375015	6:13087695-13088240	B73 0 h	Mo17 0 h	3.94303	0	#NAME?	0.00135	0.00595983
GRMZM2G003461	6:13206347-13207264	B73 0 h	Mo17 0 h	3.97032	0	#NAME?	5e-05	0.000312379
GRMZM2G150524	6:13972040-13973112	B73 0 h	Mo17 0 h	3.38834	0	#NAME?	5e-05	0.000312379
GRMZM2G012977	6:13992479-13995281	B73 0 h	Mo17 0 h	2.44111	0	#NAME?	5e-05	0.000312379
GRMZM2G093035	6:14130404-14131463	B73 0 h	Mo17 0 h	6.05335	0	#NAME?	5e-05	0.000312379
GRMZM2G041442	6:14355791-14356973	B73 0 h	Mo17 0 h	47.5982	0	#NAME?	5e-05	0.000312379
GRMZM5G856011	6:14580859-14584843	B73 0 h	Mo17 0 h	6.31353	0	#NAME?	5e-05	0.000312379
GRMZM2G156578	6:14678059-14679836	B73 0 h	Mo17 0 h	7.89512	0	#NAME?	5e-05	0.000312379
AC204662.3_FG005	6:14780581-14781190	B73 0 h	Mo17 0 h	1.15081	0	#NAME?	5e-05	0.000312379
GRMZM2G320152	6:15325901-15332068	B73 0 h	Mo17 0 h	0.787084	0	#NAME?	5e-05	0.000312379
GRMZM2G145262	6:15482430-15486079	B73 0 h	Mo17 0 h	0.905232	0	#NAME?	5e-05	0.000312379
GRMZM2G392516	6:19962224-19966288	B73 0 h	Mo17 0 h	1.46613	0	#NAME?	5e-05	0.000312379
GRMZM2G450048	6:45505643-45506519	B73 0 h	Mo17 0 h	7.02693	0	#NAME?	5e-05	0.000312379
AC194005.3_FG004	6:61573379-61573991	B73 0 h	Mo17 0 h	1.13422	0	#NAME?	5e-05	0.000312379
GRMZM5G874568	6:91798737-91799427	B73 0 h	Mo17 0 h	1.38096	0	#NAME?	0.00045	0.00227975
GRMZM2G382618	6:104067981-104068713	B73 0 h	Mo17 0 h	1.02142	0	#NAME?	5e-05	0.000312379
GRMZM5G881066	6:131331962-131332421	B73 0 h	Mo17 0 h	11.1459	0	#NAME?	5e-05	0.000312379
GRMZM2G126302	6:147583450-147584500	B73 0 h	Mo17 0 h	1.01595	0	#NAME?	5e-05	0.000312379
GRMZM5G827207	7:1444841-1445569	B73 0 h	Mo17 0 h	6.01951	0	#NAME?	5e-05	0.000312379
GRMZM2G113917	7:31776443-31776722	B73 0 h	Mo17 0 h	3.24358	0	#NAME?	0.0001	0.000591071
GRMZM5G896114	7:35294598-35295801	B73 0 h	Mo17 0 h	2.38296	0	#NAME?	5e-05	0.000312379
GRMZM2G131836	7:47738517-47740886	B73 0 h	Mo17 0 h	1.88831	0	#NAME?	5e-05	0.000312379
GRMZM5G855005	7:78022983-78023505	B73 0 h	Mo17 0 h	1.88831	0	#NAME?	5e-05	0.000312379
AC209723.3_FG003	7:79281072-79281897	B73 0 h	Mo17 0 h	2.93648	0	#NAME?	5e-05	0.000312379
GRMZM2G373527	7:97993516-97993987	B73 0 h	Mo17 0 h	8.43961	0	#NAME?	5e-05	0.000312379
GRMZM5G899476	7:142559556-142561025	B73 0 h	Mo17 0 h	1.15772	0	#NAME?	5e-05	0.000312379
GRMZM2G165644	7:154553216-154555567	B73 0 h	Mo17 0 h	2.94832	0	#NAME?	5e-05	0.000312379
GRMZM5G844243	7:157389128-157389356	B73 0 h	Mo17 0 h	9.02426	0	#NAME?	5e-05	0.000312379
GRMZM5G893931	7:19185208-19185811	B73 0 h	Mo17 0 h	1.12245	0	#NAME?	5e-05	0.000312379
GRMZM2G704414	7:20722588-20723618	B73 0 h	Mo17 0 h	2.44849	0	#NAME?	5e-05	0.000312379
GRMZM2G400596	7:31926293-31927153	B73 0 h	Mo17 0 h	3.36011	0	#NAME?	5e-05	0.000312379
GRMZM2G128832	7:33184316-33184961	B73 0 h	Mo17 0 h	16.5214	0	#NAME?	5e-05	0.000312379
GRMZM5G803276	7:42348436-42348633	B73 0 h	Mo17 0 h	211.607	0	#NAME?	5e-05	0.000312379
GRMZM2G165198	7:50292530-50294076	B73 0 h	Mo17 0 h	3.78779	0	#NAME?	5e-05	0.000312379
GRMZM2G557158	7:68614462-68614938	B73 0 h	Mo17 0 h	2.92742	0	#NAME?	5e-05	0.000312379
GRMZM2G149277	7:86899324-86902276	B73 0 h	Mo17 0 h	5.44467	0	#NAME?	5e-05	0.000312379
GRMZM5G888894	7:93105566-93108066	B73 0 h	Mo17 0 h	11.0286	0	#NAME?	5e-05	0.000312379
GRMZM2G058754	7:97198451-97199602	B73 0 h	Mo17 0 h	1.37747	0	#NAME?	5e-05	0.000312379
GRMZM2G061884	7:124982265-124989198	B73 0 h	Mo17 0 h	2.41104	0	#NAME?	5e-05	0.000312379
GRMZM2G137233	7:132768513-132769136	B73 0 h	Mo17 0 h	0.901872	0	#NAME?	5e-05	0.000312379
AC204772.2_FG002	7:143426116-143426533	B73 0 h	Mo17 0 h	8.44112	0	#NAME?	5e-05	0.000312379
GRMZM2G032759	7:170181111-170184711	B73 0 h	Mo17 0 h	5.24943	0	#NAME?	5e-05	0.000312379
GRMZM6G636055	7:174389744-174391506	B73 0 h	Mo17 0 h	3.64491	0	#NAME?	5e-05	0.000312379
GRMZM2G154278	8:26071032-26074622	B73 0 h	Mo17 0 h	49.0984	0	#NAME?	5e-05	0.000312379
GRMZM2G700443	8:28422999-28423416	B73 0 h	Mo17 0 h	22.1233	0	#NAME?	5e-05	0.000312379
GRMZM2G020151	8:32237646-32240629	B73 0 h	Mo17 0 h	0.946995	0	#NAME?	5e-05	0.000312379
GRMZM2G104673	8:34619236-34620002	B73 0 h	Mo17 0 h	1.43032	0	#NAME?	5e-05	0.000312379
GRMZM2G338696	8:76159865-76162988	B73 0 h	Mo17 0 h	9.12679	0	#NAME?	5e-05	0.000312379
GRMZM2G319684	8:99982993-99984239	B73 0 h	Mo17 0 h	1.15443	0	#NAME?	5e-05	0.000312379
GRMZM5G842410	8:105343384-105344447	B73 0 h	Mo17 0 h	6.56721	0	#NAME?	5e-05	0.000312379
GRMZM5G833625	8:117101464-117101659	B73 0 h	Mo17 0 h	11.6305	0	#NAME?	0.00135	0.00595983
GRMZM5G874112	8:130693858-130695522	B73 0 h	Mo17 0 h	2.25247	0	#NAME?	0.0001	0.000591071
GRMZM2G158758	8:136596975-136651338	B73 0 h	Mo17 0 h	1.70148	0	#NAME?	5e-05	0.000312379
GRMZM5G804941	8:139927284-139927612	B73 0 h	Mo17 0 h	42.428	0	#NAME?	5e-05	0.000312379
GRMZM2G122057	8:163628096-163630296	B73 0 h	Mo17 0 h	3.49137	0	#NAME?	5e-05	0.000312379
GRMZM2G043498	8:169600061-169608164	B73 0 h	Mo17 0 h	1.88065	0	#NAME?	5e-05	0.000312379
GRMZM2G120951	8:174446457-174450270	B73 0 h	Mo17 0 h	2.95692	0	#NAME?	5e-05	0.000312379
GRMZM5G852505	8:8009355-8009580	B73 0 h	Mo17 0 h	11.3387	0	#NAME?	5e-05	0.000312379
AC186897.4_FG016	8:13178244-13178676	B73 0 h	Mo17 0 h	1.566	0	#NAME?	5e-05	0.000312379
AC187263.4_FG001	8:24771492-24772044	B73 0 h	Mo17 0 h	43.897	0	#NAME?	5e-05	0.000312379
GRMZM2G429057	8:26868884-26871721	B73 0 h	Mo17 0 h	1.24333	0	#NAME?	5e-05	0.000312379
GRMZM2G700446	8:29902157-29902481	B73 0 h	Mo17 0 h	4.9247	0	#NAME?	5e-05	0.000312379
GRMZM2G381195	8:34362545-34363063	B73 0 h	Mo17 0 h	0.914893	0	#NAME?	0.0001	0.000591071
GRMZM2G028885	8:80265099-80268877	B73 0 h	Mo17 0 h	1.96217	0	#NAME?	5e-05	0.000312379
GRMZM2G389070	8:82015702-82016482	B73 0 h	Mo17 0 h	10.4193	0	#NAME?	5e-05	0.000312379
GRMZM5G814465	8:85212373-85213132	B73 0 h	Mo17 0 h	1.29672	0	#NAME?	5e-05	0.000312379
GRMZM2G058358	8:93429522-93429954	B73 0 h	Mo17 0 h	1.0583	0	#NAME?	0.0001	0.000591071
GRMZM5G811334	8:102702483-102703491	B73 0 h	Mo17 0 h	2.16842	0	#NAME?	5e-05	0.000312379
GRMZM2G034421	8:118496549-118498937	B73 0 h	Mo17 0 h	1.25771	0	#NAME?	5e-05	0.000312379
GRMZM2G170969	8:162305490-162306120	B73 0 h	Mo17 0 h	4.70664	0	#NAME?	5e-05	0.000312379
GRMZM5G878615	8:162792236-162797447	B73 0 h	Mo17 0 h	13.8266	0	#NAME?	5e-05	0.000312379
GRMZM5G884319	9:23621014-23621875	B73 0 h	Mo17 0 h	0.954731	0	#NAME?	0.0002	0.00110643
AC200739.5_FG001	9:85504986-85505430	B73 0 h	Mo17 0 h	3.92764	0	#NAME?	5e-05	0.000312379
AC191421.3_FG001	9:117412976-117413435	B73 0 h	Mo17 0 h	8.72369	0	#NAME?	5e-05	0.000312379
GRMZM2G078924	9:124228167-124232037	B73 0 h	Mo17 0 h	1.46988	0	#NAME?	5e-05	0.000312379
GRMZM2G149273	9:125686150-125687468	B73 0 h	Mo17 0 h	4.78331	0	#NAME?	5e-05	0.000312379
GRMZM2G153152	9:154570363-154572001	B73 0 h	Mo17 0 h	2.6635	0	#NAME?	5e-05	0.000312379
GRMZM2G338884	9:32094090-32094987	B73 0 h	Mo17 0 h	8.62115	0	#NAME?	5e-05	0.000312379
AC209651.2_FG001	9:33514579-33515077	B73 0 h	Mo17 0 h	0.901008	0	#NAME?	0.0001	0.000591071
GRMZM2G410152	9:51770329-51771142	B73 0 h	Mo17 0 h	0.801162	0	#NAME?	5e-05	0.000312379
GRMZM2G444378	9:82547350-82552235	B73 0 h	Mo17 0 h	2.7284	0	#NAME?	5e-05	0.000312379
GRMZM2G092146	9:97456058-97456970	B73 0 h	Mo17 0 h	4.3807	0	#NAME?	5e-05	0.000312379
GRMZM2G305244	9:101493141-101495062	B73 0 h	Mo17 0 h	2.90134	0	#NAME?	5e-05	0.000312379
GRMZM5G842855	9:110338352-110338721	B73 0 h	Mo17 0 h	12.6848	0	#NAME?	5e-05	0.000312379
GRMZM2G012716	9:132477926-132478532	B73 0 h	Mo17 0 h	2.65954	0	#NAME?	5e-05	0.000312379
GRMZM2G476655	9:147239797-147240795	B73 0 h	Mo17 0 h	2.7732	0	#NAME?	5e-05	0.000312379
GRMZM6G548038	scaffold_158:1-311	B73 0 h	Mo17 0 h	1.42789	0	#NAME?	0.00065	0.00315075
GRMZM6G575933	scaffold_86:0-312	B73 0 h	Mo17 0 h	33.6624	0	#NAME?	5e-05	0.000312379
GRMZM2G093399	1:136306-138929	B73 0 h	Mo17 0 h	0	3.60384	inf	5e-05	0.000312379
GRMZM2G408834	1:379243-385788	B73 0 h	Mo17 0 h	0	3.80083	inf	5e-05	0.000312379
GRMZM2G397339	1:12199534-12206046	B73 0 h	Mo17 0 h	0	0.790125	inf	5e-05	0.000312379
GRMZM2G107395	1:22282390-22284162	B73 0 h	Mo17 0 h	0	2.30037	inf	5e-05	0.000312379
GRMZM2G171736	1:34626539-34629564	B73 0 h	Mo17 0 h	0	1.10415	inf	5e-05	0.000312379
GRMZM2G372502	1:36896609-36899146	B73 0 h	Mo17 0 h	0	2.30986	inf	5e-05	0.000312379
GRMZM2G016281	1:64609446-64611434	B73 0 h	Mo17 0 h	0	1.93736	inf	5e-05	0.000312379
AC199198.3_FG003	1:67192437-67192791	B73 0 h	Mo17 0 h	0	3.78313	inf	5e-05	0.000312379
GRMZM2G539790	1:80334459-80338612	B73 0 h	Mo17 0 h	0	1.86348	inf	5e-05	0.000312379
GRMZM2G143210	1:90848073-90852972	B73 0 h	Mo17 0 h	0	4.78163	inf	5e-05	0.000312379
GRMZM2G512258	1:97244362-97244787	B73 0 h	Mo17 0 h	0	1.53052	inf	5e-05	0.000312379
GRMZM5G855014	1:103401823-103402883	B73 0 h	Mo17 0 h	0	5.64449	inf	5e-05	0.000312379
AC209213.4_FG002	1:106131331-106133249	B73 0 h	Mo17 0 h	0	5.34473	inf	5e-05	0.000312379
AC211467.4_FG002	1:126123793-126124207	B73 0 h	Mo17 0 h	0	9.1549	inf	5e-05	0.000312379
GRMZM2G342281	1:127101817-127105304	B73 0 h	Mo17 0 h	0	0.849501	inf	5e-05	0.000312379
GRMZM2G366843	1:159794826-159799940	B73 0 h	Mo17 0 h	0	2.53502	inf	5e-05	0.000312379
GRMZM2G493946	1:202004349-202007593	B73 0 h	Mo17 0 h	0	2.98895	inf	5e-05	0.000312379
GRMZM2G101052	1:215855827-215857141	B73 0 h	Mo17 0 h	0	1.71889	inf	5e-05	0.000312379
GRMZM2G042506	1:241385088-241389177	B73 0 h	Mo17 0 h	0	0.830253	inf	5e-05	0.000312379
GRMZM2G083156	1:245035684-245037140	B73 0 h	Mo17 0 h	0	0.996769	inf	5e-05	0.000312379
GRMZM2G081953	1:255148599-255158537	B73 0 h	Mo17 0 h	0	2.25378	inf	5e-05	0.000312379
GRMZM2G042133	1:265088865-265219536	B73 0 h	Mo17 0 h	0	8.92116	inf	5e-05	0.000312379
GRMZM2G143142	1:273099309-273103312	B73 0 h	Mo17 0 h	0	4.09425	inf	5e-05	0.000312379
GRMZM2G116635	1:273940146-273941131	B73 0 h	Mo17 0 h	0	4.06826	inf	5e-05	0.000312379
GRMZM2G072814	1:280894106-280895001	B73 0 h	Mo17 0 h	0	3.11205	inf	5e-05	0.000312379
AC186189.3_FG004	1:283455352-283458076	B73 0 h	Mo17 0 h	0	3.26154	inf	5e-05	0.000312379
GRMZM2G454830	1:283954303-283956498	B73 0 h	Mo17 0 h	0	1.59228	inf	5e-05	0.000312379
GRMZM2G068989	1:287895380-287896338	B73 0 h	Mo17 0 h	0	1.1489	inf	5e-05	0.000312379
GRMZM2G349274	1:290505490-290507743	B73 0 h	Mo17 0 h	0	0.757909	inf	5e-05	0.000312379
GRMZM2G049432	1:290508674-290509576	B73 0 h	Mo17 0 h	0	3.32956	inf	5e-05	0.000312379
GRMZM2G072671	1:291461267-291477317	B73 0 h	Mo17 0 h	0	1.40163	inf	5e-05	0.000312379
GRMZM2G076114	1:292729140-292732757	B73 0 h	Mo17 0 h	0	2.15992	inf	5e-05	0.000312379
GRMZM2G058632	1:1273391-1287902	B73 0 h	Mo17 0 h	0	5.40939	inf	5e-05	0.000312379
GRMZM2G147481	1:19816592-19819629	B73 0 h	Mo17 0 h	0	1.84434	inf	5e-05	0.000312379
GRMZM2G327199	1:52002827-52003681	B73 0 h	Mo17 0 h	0	27.5903	inf	5e-05	0.000312379
GRMZM2G473036	1:53896556-53897288	B73 0 h	Mo17 0 h	0	1.07138	inf	5e-05	0.000312379
GRMZM2G425430	1:75177785-75179016	B73 0 h	Mo17 0 h	0	10.1103	inf	5e-05	0.000312379
GRMZM2G140298	1:91347399-91353572	B73 0 h	Mo17 0 h	0	0.944182	inf	5e-05	0.000312379
GRMZM5G818126	1:95256827-95257249	B73 0 h	Mo17 0 h	0	1.31673	inf	5e-05	0.000312379
GRMZM2G344279	1:104283793-104287013	B73 0 h	Mo17 0 h	0	1.82328	inf	5e-05	0.000312379
GRMZM2G146948	1:211425318-211432149	B73 0 h	Mo17 0 h	0	0.962506	inf	5e-05	0.000312379
GRMZM2G164761	1:239266391-239269831	B73 0 h	Mo17 0 h	0	4.58291	inf	5e-05	0.000312379
GRMZM2G045999	1:258124332-258125256	B73 0 h	Mo17 0 h	0	2.70489	inf	5e-05	0.000312379
GRMZM2G127521	1:268409606-268412985	B73 0 h	Mo17 0 h	0	9.03993	inf	5e-05	0.000312379
GRMZM2G481184	1:273317944-273318192	B73 0 h	Mo17 0 h	0	40.0836	inf	5e-05	0.000312379
GRMZM2G459432	1:280176826-280180926	B73 0 h	Mo17 0 h	0	1.07643	inf	5e-05	0.000312379
GRMZM2G055054	1:281817258-281823181	B73 0 h	Mo17 0 h	0	0.903611	inf	5e-05	0.000312379
AC192381.3_FG004	1:285408819-285409221	B73 0 h	Mo17 0 h	0	1.956	inf	5e-05	0.000312379
GRMZM2G478779	1:287371112-287376243	B73 0 h	Mo17 0 h	0	6.61934	inf	5e-05	0.000312379
GRMZM2G432560	1:290337500-290359015	B73 0 h	Mo17 0 h	0	3.24914	inf	0.008	0.0271594
AC203341.3_FG003	10:74458085-74458555	B73 0 h	Mo17 0 h	0	5.08176	inf	5e-05	0.000312379
GRMZM2G562569	10:88360315-88361052	B73 0 h	Mo17 0 h	0	1.84888	inf	5e-05	0.000312379
GRMZM2G469721	10:97423611-97424415	B73 0 h	Mo17 0 h	0	1.70174	inf	5e-05	0.000312379
GRMZM2G122550	10:100905322-100905611	B73 0 h	Mo17 0 h	0	4.76321	inf	0.00145	0.00633208
GRMZM2G327099	10:107769635-107776364	B73 0 h	Mo17 0 h	0	1.52689	inf	5e-05	0.000312379
GRMZM2G002921	10:110976084-110978065	B73 0 h	Mo17 0 h	0	0.856619	inf	5e-05	0.000312379
GRMZM2G450863	10:119558776-119578995	B73 0 h	Mo17 0 h	0	1.05249	inf	5e-05	0.000312379
GRMZM5G804661	10:143254394-143254790	B73 0 h	Mo17 0 h	0	3.11603	inf	5e-05	0.000312379
GRMZM2G074754	10:148071181-148074292	B73 0 h	Mo17 0 h	0	1.55192	inf	5e-05	0.000312379
GRMZM2G132286	10:10561579-10565724	B73 0 h	Mo17 0 h	0	1.96246	inf	5e-05	0.000312379
AC203311.3_FG005	10:25618912-25619290	B73 0 h	Mo17 0 h	0	3.03231	inf	5e-05	0.000312379
GRMZM2G055059	10:71684028-71685066	B73 0 h	Mo17 0 h	0	4.28766	inf	5e-05	0.000312379
GRMZM2G148316	10:73760408-73761458	B73 0 h	Mo17 0 h	0	10.2137	inf	5e-05	0.000312379
GRMZM2G086702	10:104496944-104500313	B73 0 h	Mo17 0 h	0	3.08637	inf	5e-05	0.000312379
GRMZM2G149204	10:114151048-114151583	B73 0 h	Mo17 0 h	0	1.2533	inf	5e-05	0.000312379
GRMZM2G175541	10:116688769-116692323	B73 0 h	Mo17 0 h	0	5.04785	inf	5e-05	0.000312379
GRMZM2G137009	10:141257885-141261134	B73 0 h	Mo17 0 h	0	0.826799	inf	5e-05	0.000312379
GRMZM2G354864	10:141811327-141811756	B73 0 h	Mo17 0 h	0	2.5619	inf	5e-05	0.000312379
AC234202.1_FG004	10:144972237-144975800	B73 0 h	Mo17 0 h	0	1.38724	inf	5e-05	0.000312379
GRMZM2G314171	2:4326161-4331947	B73 0 h	Mo17 0 h	0	0.954009	inf	5e-05	0.000312379
GRMZM2G048033	2:37867429-37868672	B73 0 h	Mo17 0 h	0	0.946483	inf	5e-05	0.000312379
GRMZM5G897480	2:38635575-38635828	B73 0 h	Mo17 0 h	0	24.8451	inf	5e-05	0.000312379
AC197340.3_FG003	2:42594226-42594601	B73 0 h	Mo17 0 h	0	32.0419	inf	0.00145	0.00633208
GRMZM2G005659	2:47795127-47814484	B73 0 h	Mo17 0 h	0	3.44151	inf	5e-05	0.000312379
GRMZM2G157822	2:53125292-53132041	B73 0 h	Mo17 0 h	0	5.81448	inf	5e-05	0.000312379
GRMZM2G454637	2:61187896-61188392	B73 0 h	Mo17 0 h	0	1.94369	inf	5e-05	0.000312379
GRMZM2G012127	2:63795714-63796379	B73 0 h	Mo17 0 h	0	5.17181	inf	5e-05	0.000312379
GRMZM2G019085	2:72237252-72237872	B73 0 h	Mo17 0 h	0	7.57474	inf	5e-05	0.000312379
GRMZM5G807110	2:72238127-72238570	B73 0 h	Mo17 0 h	0	10.2969	inf	5e-05	0.000312379
GRMZM2G392672	2:91021423-91022987	B73 0 h	Mo17 0 h	0	2.07121	inf	5e-05	0.000312379
GRMZM2G399604	2:95589950-95591577	B73 0 h	Mo17 0 h	0	0.788093	inf	5e-05	0.000312379
GRMZM2G020704	2:130572563-130589249	B73 0 h	Mo17 0 h	0	0.82175	inf	5e-05	0.000312379
GRMZM2G065344	2:163592959-163594655	B73 0 h	Mo17 0 h	0	1.90372	inf	5e-05	0.000312379
GRMZM2G095576	2:165846982-165851094	B73 0 h	Mo17 0 h	0	1.32909	inf	5e-05	0.000312379
GRMZM2G036783	2:183259935-183261389	B73 0 h	Mo17 0 h	0	4.34256	inf	5e-05	0.000312379
GRMZM2G058862	2:189111230-189113039	B73 0 h	Mo17 0 h	0	2.26194	inf	5e-05	0.000312379
GRMZM2G417583	2:190345555-190349305	B73 0 h	Mo17 0 h	0	1.073	inf	5e-05	0.000312379
GRMZM2G078114	2:197382347-197387789	B73 0 h	Mo17 0 h	0	1.6634	inf	5e-05	0.000312379
GRMZM5G887752	2:207829465-207829884	B73 0 h	Mo17 0 h	0	6.59238	inf	5e-05	0.000312379
AC226564.1_FG003	2:219511372-219511672	B73 0 h	Mo17 0 h	0	2.63136	inf	5e-05	0.000312379
GRMZM2G099765	2:225825678-225827797	B73 0 h	Mo17 0 h	0	3.49817	inf	5e-05	0.000312379
GRMZM2G398124	2:236166508-236167843	B73 0 h	Mo17 0 h	0	0.819027	inf	5e-05	0.000312379
GRMZM2G123866	2:506655-510774	B73 0 h	Mo17 0 h	0	2.11505	inf	5e-05	0.000312379
GRMZM5G806157	2:6077635-6078336	B73 0 h	Mo17 0 h	0	1.17579	inf	5e-05	0.000312379
GRMZM2G090872	2:11827230-11830397	B73 0 h	Mo17 0 h	0	7.15698	inf	5e-05	0.000312379
GRMZM2G121264	2:32550817-32553039	B73 0 h	Mo17 0 h	0	1.45195	inf	5e-05	0.000312379
GRMZM2G157869	2:53123672-53124789	B73 0 h	Mo17 0 h	0	8.19351	inf	5e-05	0.000312379
GRMZM5G820287	2:55700721-55706056	B73 0 h	Mo17 0 h	0	3.95569	inf	5e-05	0.000312379
GRMZM2G089472	2:60365860-60366145	B73 0 h	Mo17 0 h	0	17.6899	inf	5e-05	0.000312379
GRMZM2G365736	2:108478797-108480749	B73 0 h	Mo17 0 h	0	2.169	inf	5e-05	0.000312379
GRMZM2G703156	2:120763198-120763402	B73 0 h	Mo17 0 h	0	16.7117	inf	5e-05	0.000312379
GRMZM2G404551	2:122983450-122985737	B73 0 h	Mo17 0 h	0	1.42176	inf	5e-05	0.000312379
GRMZM2G079100	2:150138627-150140887	B73 0 h	Mo17 0 h	0	0.9402	inf	5e-05	0.000312379
GRMZM2G164704	2:156981907-156982781	B73 0 h	Mo17 0 h	0	2.48441	inf	5e-05	0.000312379
AC193499.3_FG004	2:175196635-175197340	B73 0 h	Mo17 0 h	0	2.73777	inf	5e-05	0.000312379
GRMZM2G090603	2:186085145-186086828	B73 0 h	Mo17 0 h	0	2.17885	inf	5e-05	0.000312379
GRMZM2G137532	2:189016698-189017193	B73 0 h	Mo17 0 h	0	2.69006	inf	5e-05	0.000312379
GRMZM2G178182	2:193433357-193435869	B73 0 h	Mo17 0 h	0	0.856738	inf	5e-05	0.000312379
GRMZM2G429727	2:203474784-203476206	B73 0 h	Mo17 0 h	0	1.04533	inf	5e-05	0.000312379
GRMZM2G152279	2:210192676-210193674	B73 0 h	Mo17 0 h	0	0.836029	inf	5e-05	0.000312379
GRMZM2G701359	3:18226036-18226483	B73 0 h	Mo17 0 h	0	2.68796	inf	5e-05	0.000312379
GRMZM2G085504	3:47397429-47398384	B73 0 h	Mo17 0 h	0	4.64303	inf	5e-05	0.000312379
GRMZM2G434572	3:111522514-111523526	B73 0 h	Mo17 0 h	0	8.38347	inf	5e-05	0.000312379
GRMZM2G701596	3:112797228-112798127	B73 0 h	Mo17 0 h	0	5.74279	inf	5e-05	0.000312379
GRMZM2G421565	3:129241098-129244401	B73 0 h	Mo17 0 h	0	1.663	inf	5e-05	0.000312379
GRMZM2G497978	3:144568481-144569272	B73 0 h	Mo17 0 h	0	4.44545	inf	5e-05	0.000312379
GRMZM2G497976	3:144589123-144589914	B73 0 h	Mo17 0 h	0	1.71402	inf	5e-05	0.000312379
GRMZM2G701791	3:144623142-144624347	B73 0 h	Mo17 0 h	0	8.56938	inf	5e-05	0.000312379
GRMZM2G158403	3:155487600-155494622	B73 0 h	Mo17 0 h	0	2.84283	inf	5e-05	0.000312379
GRMZM2G701861	3:157613411-157613800	B73 0 h	Mo17 0 h	0	3.75869	inf	5e-05	0.000312379
GRMZM2G023214	3:168943774-168954398	B73 0 h	Mo17 0 h	0	0.966554	inf	5e-05	0.000312379
GRMZM2G007053	3:170469428-170470691	B73 0 h	Mo17 0 h	0	3.92339	inf	5e-05	0.000312379
GRMZM2G374044	3:178771178-178782834	B73 0 h	Mo17 0 h	0	1.12796	inf	5e-05	0.000312379
GRMZM2G046436	3:179857330-179860039	B73 0 h	Mo17 0 h	0	1.25387	inf	5e-05	0.000312379
GRMZM2G373685	3:180272758-180273620	B73 0 h	Mo17 0 h	0	0.868657	inf	5e-05	0.000312379
GRMZM2G369216	3:208800762-208803538	B73 0 h	Mo17 0 h	0	2.05252	inf	5e-05	0.000312379
GRMZM5G827947	3:209671115-209671574	B73 0 h	Mo17 0 h	0	3.13887	inf	5e-05	0.000312379
GRMZM2G546097	3:223618058-223618292	B73 0 h	Mo17 0 h	0	22.1604	inf	5e-05	0.000312379
AC233880.1_FG009	3:1265217-1267474	B73 0 h	Mo17 0 h	0	1.45376	inf	5e-05	0.000312379
AC194734.3_FG004	3:23531330-23531741	B73 0 h	Mo17 0 h	0	1.38429	inf	5e-05	0.000312379
GRMZM2G160136	3:47233314-47236145	B73 0 h	Mo17 0 h	0	8.02335	inf	5e-05	0.000312379
GRMZM5G811948	3:57664537-57670561	B73 0 h	Mo17 0 h	0	3.2849	inf	5e-05	0.000312379
GRMZM2G456174	3:59240201-59242044	B73 0 h	Mo17 0 h	0	1.51363	inf	5e-05	0.000312379
GRMZM5G867893	3:89891126-89892800	B73 0 h	Mo17 0 h	0	0.758483	inf	0.0145	0.0445809
AC211744.4_FG001	3:96926424-96926871	B73 0 h	Mo17 0 h	0	3.96412	inf	5e-05	0.000312379
AC233900.1_FG002	3:99978950-99985771	B73 0 h	Mo17 0 h	0	3.039	inf	5e-05	0.000312379
GRMZM2G141722	3:108082633-108083095	B73 0 h	Mo17 0 h	0	1.42176	inf	5e-05	0.000312379
GRMZM2G077842	3:113611707-113613522	B73 0 h	Mo17 0 h	0	3.16294	inf	5e-05	0.000312379
GRMZM2G384331	3:135433257-135434011	B73 0 h	Mo17 0 h	0	1.9107	inf	5e-05	0.000312379
GRMZM2G006753	3:141518566-141520563	B73 0 h	Mo17 0 h	0	1.31441	inf	5e-05	0.000312379
GRMZM2G309534	3:153395179-153396176	B73 0 h	Mo17 0 h	0	1.04949	inf	5e-05	0.000312379
GRMZM2G015923	3:167755352-167757049	B73 0 h	Mo17 0 h	0	0.941556	inf	5e-05	0.000312379
GRMZM2G355342	3:180258792-180260824	B73 0 h	Mo17 0 h	0	1.78235	inf	5e-05	0.000312379
AC185500.3_FG001	3:180952906-180954141	B73 0 h	Mo17 0 h	0	5.08425	inf	5e-05	0.000312379
GRMZM2G152496	3:194125298-194127414	B73 0 h	Mo17 0 h	0	2.64082	inf	5e-05	0.000312379
GRMZM2G067583	3:214902836-214904201	B73 0 h	Mo17 0 h	0	3.45914	inf	5e-05	0.000312379
GRMZM2G109618	3:229761642-229766558	B73 0 h	Mo17 0 h	0	0.771337	inf	5e-05	0.000312379
GRMZM2G317743	4:2625965-2626475	B73 0 h	Mo17 0 h	0	2.71453	inf	5e-05	0.000312379
GRMZM2G477113	4:4724911-4727358	B73 0 h	Mo17 0 h	0	2.79873	inf	5e-05	0.000312379
GRMZM2G305332	4:36510971-36516816	B73 0 h	Mo17 0 h	0	3.53234	inf	5e-05	0.000312379
GRMZM5G807791	4:113166699-113174264	B73 0 h	Mo17 0 h	0	4.01561	inf	5e-05	0.000312379
GRMZM2G121258	4:117392557-117394094	B73 0 h	Mo17 0 h	0	1.36842	inf	5e-05	0.000312379
GRMZM2G702613	4:145717193-145719105	B73 0 h	Mo17 0 h	0	2.25438	inf	5e-05	0.000312379
GRMZM5G836610	4:185069733-185070945	B73 0 h	Mo17 0 h	0	0.954353	inf	5e-05	0.000312379
GRMZM2G143886	4:188862309-188867900	B73 0 h	Mo17 0 h	0	4.51864	inf	5e-05	0.000312379
AC234156.1_FG004	4:198734643-198735177	B73 0 h	Mo17 0 h	0	0.817441	inf	5e-05	0.000312379
GRMZM2G065652	4:203606067-203606429	B73 0 h	Mo17 0 h	0	4.8485	inf	5e-05	0.000312379
GRMZM2G170472	4:226908677-226909554	B73 0 h	Mo17 0 h	0	3.38506	inf	5e-05	0.000312379
GRMZM2G371159	4:3456654-3457116	B73 0 h	Mo17 0 h	0	1.87624	inf	5e-05	0.000312379
GRMZM2G029496	4:8310221-8313040	B73 0 h	Mo17 0 h	0	1.17822	inf	5e-05	0.000312379
GRMZM2G466428	4:39971968-39973246	B73 0 h	Mo17 0 h	0	1.00213	inf	5e-05	0.000312379
GRMZM2G115077	4:67202284-67203791	B73 0 h	Mo17 0 h	0	2.81481	inf	5e-05	0.000312379
GRMZM2G702610	4:145715173-145715599	B73 0 h	Mo17 0 h	0	0.871642	inf	0.00145	0.00633208
GRMZM2G166147	4:238032252-238033263	B73 0 h	Mo17 0 h	0	3.14364	inf	5e-05	0.000312379
GRMZM2G382581	4:239905875-239908795	B73 0 h	Mo17 0 h	0	3.86806	inf	5e-05	0.000312379
GRMZM2G010091	4:240798271-240800956	B73 0 h	Mo17 0 h	0	5.92861	inf	5e-05	0.000312379
GRMZM2G396565	5:9764315-9768127	B73 0 h	Mo17 0 h	0	1.15664	inf	5e-05	0.000312379
GRMZM2G388576	5:18842256-18887671	B73 0 h	Mo17 0 h	0	1.50365	inf	5e-05	0.000312379
GRMZM2G086450	5:23848987-23849786	B73 0 h	Mo17 0 h	0	1.27628	inf	5e-05	0.000312379
GRMZM2G375085	5:49826491-49829777	B73 0 h	Mo17 0 h	0	1.39223	inf	5e-05	0.000312379
GRMZM2G064360	5:63257284-63258794	B73 0 h	Mo17 0 h	0	2.45226	inf	5e-05	0.000312379
GRMZM2G425136	5:68388590-68389136	B73 0 h	Mo17 0 h	0	9.75573	inf	5e-05	0.000312379
GRMZM2G090689	5:71131652-71133456	B73 0 h	Mo17 0 h	0	0.788053	inf	5e-05	0.000312379
GRMZM2G046155	5:90566972-90567627	B73 0 h	Mo17 0 h	0	2.1038	inf	5e-05	0.000312379
AC213400.4_FG003	5:100427392-100427833	B73 0 h	Mo17 0 h	0	1.30438	inf	5e-05	0.000312379
GRMZM2G429781	5:102570931-102575325	B73 0 h	Mo17 0 h	0	0.904231	inf	5e-05	0.000312379
GRMZM2G467902	5:108990495-109000325	B73 0 h	Mo17 0 h	0	3.14989	inf	5e-05	0.000312379
GRMZM2G049021	5:133656771-133665057	B73 0 h	Mo17 0 h	0	17.6154	inf	5e-05	0.000312379
GRMZM2G000071	5:140931967-140933890	B73 0 h	Mo17 0 h	0	3.65096	inf	5e-05	0.000312379
GRMZM2G177061	5:145149829-145152915	B73 0 h	Mo17 0 h	0	3.27694	inf	5e-05	0.000312379
GRMZM2G178641	5:158971609-158974018	B73 0 h	Mo17 0 h	0	5.14024	inf	5e-05	0.000312379
AC216246.2_FG002	5:166211599-166212593	B73 0 h	Mo17 0 h	0	0.927059	inf	5e-05	0.000312379
GRMZM5G870278	5:172075053-172079764	B73 0 h	Mo17 0 h	0	1.93057	inf	5e-05	0.000312379
AC203359.3_FG001	5:184876164-184876599	B73 0 h	Mo17 0 h	0	1.46369	inf	5e-05	0.000312379
GRMZM2G430463	5:185577893-185582867	B73 0 h	Mo17 0 h	0	1.31594	inf	5e-05	0.000312379
GRMZM2G039864	5:212097495-212098438	B73 0 h	Mo17 0 h	0	1.46206	inf	5e-05	0.000312379
GRMZM2G028218	5:4684603-4688560	B73 0 h	Mo17 0 h	0	5.92137	inf	5e-05	0.000312379
GRMZM2G063355	5:11738166-11740011	B73 0 h	Mo17 0 h	0	1.08901	inf	5e-05	0.000312379
GRMZM2G105518	5:19259143-19259992	B73 0 h	Mo17 0 h	0	3.59362	inf	5e-05	0.000312379
GRMZM2G366638	5:35412492-35414764	B73 0 h	Mo17 0 h	0	3.04796	inf	5e-05	0.000312379
GRMZM2G344837	5:54168610-54169078	B73 0 h	Mo17 0 h	0	2.39389	inf	5e-05	0.000312379
GRMZM2G153987	5:61101159-61104402	B73 0 h	Mo17 0 h	0	0.960315	inf	5e-05	0.000312379
GRMZM2G701784	5:121501104-121501644	B73 0 h	Mo17 0 h	0	1.90681	inf	5e-05	0.000312379
GRMZM5G888945	5:143428109-143440147	B73 0 h	Mo17 0 h	0	1.10936	inf	5e-05	0.000312379
GRMZM2G064558	5:146416842-146417965	B73 0 h	Mo17 0 h	0	4.16289	inf	5e-05	0.000312379
GRMZM2G532970	5:165906497-165907114	B73 0 h	Mo17 0 h	0	1.31658	inf	5e-05	0.000312379
GRMZM2G050027	5:179802204-179803267	B73 0 h	Mo17 0 h	0	1.16517	inf	5e-05	0.000312379
AC198174.4_FG001	5:199046614-199048542	B73 0 h	Mo17 0 h	0	2.3227	inf	5e-05	0.000312379
GRMZM2G416105	6:31540525-31541615	B73 0 h	Mo17 0 h	0	1.10145	inf	5e-05	0.000312379
GRMZM2G700903	6:35890545-35890934	B73 0 h	Mo17 0 h	0	1.15516	inf	0.00145	0.00633208
GRMZM2G070041	6:40795983-40801204	B73 0 h	Mo17 0 h	0	1.27264	inf	5e-05	0.000312379
GRMZM2G329434	6:71031838-71034400	B73 0 h	Mo17 0 h	0	9.77423	inf	5e-05	0.000312379
GRMZM5G876960	6:88310841-88311617	B73 0 h	Mo17 0 h	0	3.93312	inf	5e-05	0.000312379
GRMZM2G700995	6:91333960-91334907	B73 0 h	Mo17 0 h	0	31.7954	inf	5e-05	0.000312379
AC204944.3_FG004	6:130622250-130622577	B73 0 h	Mo17 0 h	0	3.4206	inf	5e-05	0.000312379
GRMZM2G149875	6:135568174-135568961	B73 0 h	Mo17 0 h	0	5.88069	inf	5e-05	0.000312379
GRMZM2G322220	6:147005332-147008157	B73 0 h	Mo17 0 h	0	0.814853	inf	5e-05	0.000312379
GRMZM2G141252	6:165406250-165407347	B73 0 h	Mo17 0 h	0	2.90656	inf	5e-05	0.000312379
GRMZM2G139211	6:166471776-166474216	B73 0 h	Mo17 0 h	0	1.3959	inf	5e-05	0.000312379
GRMZM2G008994	6:4017629-4018018	B73 0 h	Mo17 0 h	0	2.72754	inf	5e-05	0.000312379
GRMZM2G035636	6:35882795-35888123	B73 0 h	Mo17 0 h	0	2.32839	inf	5e-05	0.000312379
GRMZM2G444278	6:40256814-40257374	B73 0 h	Mo17 0 h	0	2.4101	inf	5e-05	0.000312379
AC187279.3_FG004	6:48733756-48734227	B73 0 h	Mo17 0 h	0	13.4037	inf	5e-05	0.000312379
GRMZM2G083408	6:61013777-61015228	B73 0 h	Mo17 0 h	0	3.17372	inf	5e-05	0.000312379
GRMZM2G533031	6:69232840-69243194	B73 0 h	Mo17 0 h	0	4.12088	inf	5e-05	0.000312379
GRMZM2G546373	6:84130726-84131204	B73 0 h	Mo17 0 h	0	1.06355	inf	5e-05	0.000312379
GRMZM5G890043	6:87720152-87720973	B73 0 h	Mo17 0 h	0	2.1845	inf	5e-05	0.000312379
GRMZM5G800610	6:104996890-104997107	B73 0 h	Mo17 0 h	0	9.2202	inf	5e-05	0.000312379
GRMZM2G417750	6:112152283-112156439	B73 0 h	Mo17 0 h	0	3.864	inf	5e-05	0.000312379
GRMZM2G701112	6:129866785-129867209	B73 0 h	Mo17 0 h	0	1.08826	inf	5e-05	0.000312379
GRMZM2G095646	6:153175295-153178453	B73 0 h	Mo17 0 h	0	0.92724	inf	5e-05	0.000312379
GRMZM2G366778	6:165198081-165211593	B73 0 h	Mo17 0 h	0	1.4599	inf	5e-05	0.000312379
GRMZM2G089288	7:8907141-8909536	B73 0 h	Mo17 0 h	0	0.935776	inf	5e-05	0.000312379
GRMZM2G571316	7:14090594-14093855	B73 0 h	Mo17 0 h	0	1.25694	inf	5e-05	0.000312379
GRMZM2G441091	7:22281713-22283817	B73 0 h	Mo17 0 h	0	0.904949	inf	5e-05	0.000312379
GRMZM2G016212	7:71491249-71496049	B73 0 h	Mo17 0 h	0	2.74562	inf	5e-05	0.000312379
GRMZM2G565441	7:120236307-120236803	B73 0 h	Mo17 0 h	0	1.91983	inf	5e-05	0.000312379
GRMZM2G057569	7:120472216-120474567	B73 0 h	Mo17 0 h	0	1.05515	inf	5e-05	0.000312379
GRMZM5G835933	7:138733035-138733678	B73 0 h	Mo17 0 h	0	3.44587	inf	5e-05	0.000312379
GRMZM2G357654	7:154147010-154158051	B73 0 h	Mo17 0 h	0	2.2379	inf	5e-05	0.000312379
GRMZM2G109812	7:169419683-169420186	B73 0 h	Mo17 0 h	0	4.49635	inf	5e-05	0.000312379
GRMZM2G086656	7:175434761-175441426	B73 0 h	Mo17 0 h	0	2.04789	inf	5e-05	0.000312379
GRMZM2G104854	7:188553-189026	B73 0 h	Mo17 0 h	0	1.07039	inf	5e-05	0.000312379
GRMZM2G301699	7:6442252-6445218	B73 0 h	Mo17 0 h	0	1.15465	inf	5e-05	0.000312379
GRMZM2G159899	7:22637421-22639698	B73 0 h	Mo17 0 h	0	1.77567	inf	5e-05	0.000312379
GRMZM2G110742	7:57077559-57082391	B73 0 h	Mo17 0 h	0	5.98608	inf	5e-05	0.000312379
GRMZM2G071808	7:63937610-63941801	B73 0 h	Mo17 0 h	0	17.3147	inf	5e-05	0.000312379
GRMZM2G056022	7:69200954-69202008	B73 0 h	Mo17 0 h	0	9.10691	inf	5e-05	0.000312379
GRMZM5G803153	7:87543490-87543892	B73 0 h	Mo17 0 h	0	1.33442	inf	5e-05	0.000312379
AC234513.1_FG005	7:94861525-94864886	B73 0 h	Mo17 0 h	0	1.07742	inf	5e-05	0.000312379
AC211972.4_FG003	7:115908320-115910445	B73 0 h	Mo17 0 h	0	7.94336	inf	5e-05	0.000312379
GRMZM2G522191	7:142648509-142649043	B73 0 h	Mo17 0 h	0	1.64711	inf	5e-05	0.000312379
AC210046.4_FG002	7:148911509-148912569	B73 0 h	Mo17 0 h	0	2.06171	inf	5e-05	0.000312379
GRMZM2G014460	7:150218836-150219268	B73 0 h	Mo17 0 h	0	1.70114	inf	5e-05	0.000312379
GRMZM2G438998	8:11250033-11251240	B73 0 h	Mo17 0 h	0	1.13431	inf	5e-05	0.000312379
GRMZM2G440855	8:11685667-11686583	B73 0 h	Mo17 0 h	0	1.63694	inf	5e-05	0.000312379
AC195174.2_FG007	8:20683421-20683652	B73 0 h	Mo17 0 h	0	94.5805	inf	5e-05	0.000312379
GRMZM2G083875	8:62938203-62941327	B73 0 h	Mo17 0 h	0	11.3816	inf	5e-05	0.000312379
GRMZM2G177770	8:67881974-67882844	B73 0 h	Mo17 0 h	0	0.994008	inf	5e-05	0.000312379
GRMZM5G867919	8:97586193-97586566	B73 0 h	Mo17 0 h	0	4.65173	inf	5e-05	0.000312379
GRMZM2G389450	8:99465680-99466499	B73 0 h	Mo17 0 h	0	5.33281	inf	5e-05	0.000312379
AC203955.3_FG005	8:103989840-103990662	B73 0 h	Mo17 0 h	0	1.27047	inf	5e-05	0.000312379
GRMZM2G091592	8:122697604-122699255	B73 0 h	Mo17 0 h	0	3.23337	inf	5e-05	0.000312379
AC208327.4_FG002	8:125979909-125982351	B73 0 h	Mo17 0 h	0	3.40913	inf	5e-05	0.000312379
GRMZM2G001648	8:130771307-130772152	B73 0 h	Mo17 0 h	0	3.45062	inf	5e-05	0.000312379
GRMZM2G463983	8:135675417-135677518	B73 0 h	Mo17 0 h	0	5.99791	inf	5e-05	0.000312379
GRMZM2G031204	8:162084326-162088415	B73 0 h	Mo17 0 h	0	24.1544	inf	5e-05	0.000312379
GRMZM5G854490	8:167408804-167409394	B73 0 h	Mo17 0 h	0	0.952714	inf	5e-05	0.000312379
GRMZM2G333045	8:9252760-9254958	B73 0 h	Mo17 0 h	0	3.49887	inf	5e-05	0.000312379
GRMZM2G569903	8:10620224-10623682	B73 0 h	Mo17 0 h	0	3.6268	inf	5e-05	0.000312379
GRMZM2G159029	8:35323121-35323602	B73 0 h	Mo17 0 h	0	1.82662	inf	5e-05	0.000312379
GRMZM2G452910	8:52512800-52515398	B73 0 h	Mo17 0 h	0	2.68451	inf	5e-05	0.000312379
GRMZM2G103479	8:56975338-56975995	B73 0 h	Mo17 0 h	0	9.52108	inf	5e-05	0.000312379
AC202877.3_FG002	8:57432961-57434416	B73 0 h	Mo17 0 h	0	13.7238	inf	5e-05	0.000312379
GRMZM2G389510	8:62840014-62844178	B73 0 h	Mo17 0 h	0	1.44852	inf	5e-05	0.000312379
AC203976.4_FG001	8:63472279-63473711	B73 0 h	Mo17 0 h	0	1.19769	inf	5e-05	0.000312379
AC188724.3_FG006	8:73645074-73645962	B73 0 h	Mo17 0 h	0	0.900363	inf	5e-05	0.000312379
GRMZM2G063144	8:74199845-74207105	B73 0 h	Mo17 0 h	0	0.897128	inf	5e-05	0.000312379
GRMZM2G008464	8:80199539-80203096	B73 0 h	Mo17 0 h	0	25.4203	inf	5e-05	0.000312379
GRMZM5G881064	8:88213628-88214443	B73 0 h	Mo17 0 h	0	1.25027	inf	5e-05	0.000312379
GRMZM2G312198	8:109472097-109476356	B73 0 h	Mo17 0 h	0	3.12547	inf	5e-05	0.000312379
GRMZM2G436864	8:119890516-119891387	B73 0 h	Mo17 0 h	0	3.64467	inf	5e-05	0.000312379
GRMZM2G389015	8:126129899-126142244	B73 0 h	Mo17 0 h	0	4.63218	inf	5e-05	0.000312379
GRMZM2G088132	8:135584631-135620921	B73 0 h	Mo17 0 h	0	9.59657	inf	5e-05	0.000312379
GRMZM2G576804	8:139836375-139836953	B73 0 h	Mo17 0 h	0	3.40494	inf	5e-05	0.000312379
GRMZM2G318942	8:157950593-157953149	B73 0 h	Mo17 0 h	0	1.5901	inf	5e-05	0.000312379
GRMZM2G169391	8:166229362-166229973	B73 0 h	Mo17 0 h	0	0.901639	inf	5e-05	0.000312379
GRMZM2G103227	9:6151467-6151952	B73 0 h	Mo17 0 h	0	5.36796	inf	5e-05	0.000312379
GRMZM2G419244	9:17318847-17321005	B73 0 h	Mo17 0 h	0	2.8189	inf	5e-05	0.000312379
AC206266.3_FG001	9:17912059-17915144	B73 0 h	Mo17 0 h	0	0.979985	inf	5e-05	0.000312379
GRMZM2G033192	9:22799424-22801183	B73 0 h	Mo17 0 h	0	2.9334	inf	5e-05	0.000312379
GRMZM2G156121	9:29168345-29169767	B73 0 h	Mo17 0 h	0	4.73817	inf	5e-05	0.000312379
GRMZM2G156129	9:29170750-29171909	B73 0 h	Mo17 0 h	0	5.43874	inf	5e-05	0.000312379
GRMZM2G163576	9:54963462-54965457	B73 0 h	Mo17 0 h	0	1.18496	inf	5e-05	0.000312379
AC198019.2_FG004	9:72385688-72386060	B73 0 h	Mo17 0 h	0	2.69954	inf	5e-05	0.000312379
GRMZM5G807957	9:91140782-91141306	B73 0 h	Mo17 0 h	0	5.34278	inf	5e-05	0.000312379
GRMZM2G501086	9:106468261-106480245	B73 0 h	Mo17 0 h	0	1.37783	inf	5e-05	0.000312379
GRMZM2G473104	9:112826748-112828740	B73 0 h	Mo17 0 h	0	0.929233	inf	5e-05	0.000312379
GRMZM2G144245	9:112840063-112840564	B73 0 h	Mo17 0 h	0	3.66922	inf	5e-05	0.000312379
GRMZM2G440918	9:143651268-143654074	B73 0 h	Mo17 0 h	0	5.23601	inf	5e-05	0.000312379
GRMZM2G013038	9:22963454-22964189	B73 0 h	Mo17 0 h	0	0.864095	inf	0.00145	0.00633208
GRMZM2G059361	9:25871262-25871953	B73 0 h	Mo17 0 h	0	1.47093	inf	5e-05	0.000312379
GRMZM2G458929	9:31936976-31938699	B73 0 h	Mo17 0 h	0	0.886905	inf	5e-05	0.000312379
GRMZM5G890783	9:50828960-50829512	B73 0 h	Mo17 0 h	0	87.6166	inf	5e-05	0.000312379
GRMZM2G095643	9:66209425-66289615	B73 0 h	Mo17 0 h	0	7.59502	inf	5e-05	0.000312379
GRMZM2G169301	9:66952190-66953297	B73 0 h	Mo17 0 h	0	1.03159	inf	5e-05	0.000312379
AC202930.4_FG008	9:94937821-94938642	B73 0 h	Mo17 0 h	0	34.819	inf	5e-05	0.000312379
AC226445.2_FG002	9:101008440-101008905	B73 0 h	Mo17 0 h	0	1.30705	inf	5e-05	0.000312379
GRMZM2G070115	9:107670491-107671462	B73 0 h	Mo17 0 h	0	4.71265	inf	5e-05	0.000312379
GRMZM2G007754	9:113254943-113260816	B73 0 h	Mo17 0 h	0	1.92468	inf	5e-05	0.000312379
GRMZM2G151468	9:129593424-129594529	B73 0 h	Mo17 0 h	0	2.79851	inf	5e-05	0.000312379
GRMZM2G400806	9:129979321-129985598	B73 0 h	Mo17 0 h	0	1.16262	inf	5e-05	0.000312379
GRMZM2G359064	9:134616435-134616719	B73 0 h	Mo17 0 h	0	0.84633	inf	0.0128	0.0401914
GRMZM2G006884	9:136836743-136843023	B73 0 h	Mo17 0 h	0	2.35219	inf	5e-05	0.000312379
GRMZM2G126936	9:146100421-146101729	B73 0 h	Mo17 0 h	0	1.20989	inf	5e-05	0.000312379
GRMZM2G352898	9:153428396-153430339	B73 0 h	Mo17 0 h	0	0.802419	inf	5e-05	0.000312379
GRMZM6G902231	scaffold_112:725-1349	B73 0 h	Mo17 0 h	0	0.790492	inf	5e-05	0.000312379
GRMZM6G852413	scaffold_290:372-770	B73 0 h	Mo17 0 h	0	3.8253	inf	5e-05	0.000312379
GRMZM2G461141	scaffold_502:535424-541351	B73 0 h	Mo17 0 h	0	0.883672	inf	5e-05	0.000312379
AC205110.4_FG001	scaffold_507:505355-505736	B73 0 h	Mo17 0 h	0	0.823922	inf	5e-05	0.000312379
GRMZM2G028640	2:46587165-46588042	B73 0 h	Mo17 0 h	0.626461	221.841	8.46808	5e-05	0.000312379
AC195914.2_FG002	5:141991495-141992173	B73 0 h	Mo17 0 h	0.191122	56.5703	8.20941	0.0099	0.0324376
GRMZM2G151510	5:126701365-126701993	B73 0 h	Mo17 0 h	0.589139	171.001	8.18118	0.00045	0.00227975
GRMZM2G359559	1:187035637-187037628	B73 0 h	Mo17 0 h	0.117338	22.0693	7.55523	0.0028	0.0111265
GRMZM5G891371	1:235628979-235639600	B73 0 h	Mo17 0 h	0.191896	31.4651	7.35729	0.00365	0.0139569
GRMZM2G474039	2:5512097-5512739	B73 0 h	Mo17 0 h	0.451313	72.7533	7.33274	0.0026	0.0104696
AC208221.3_FG002	2:38530563-38533170	B73 0 h	Mo17 0 h	1.01293	162.192	7.32303	5e-05	0.000312379
GRMZM2G050481	1:185331192-185333708	B73 0 h	Mo17 0 h	0.123673	15.4427	6.96425	0.00825	0.027863
GRMZM2G056697	10:41349546-41353106	B73 0 h	Mo17 0 h	0.103158	12.0346	6.86619	0.0003	0.00158867
GRMZM2G143403	2:130269519-130271747	B73 0 h	Mo17 0 h	0.449578	48.6217	6.75688	5e-05	0.000312379
GRMZM2G142924	7:117704370-117715354	B73 0 h	Mo17 0 h	0.193264	19.0198	6.62079	5e-05	0.000312379
GRMZM2G058173	7:144873837-144875122	B73 0 h	Mo17 0 h	3.31147	239.272	6.17503	5e-05	0.000312379
GRMZM2G119511	1:185769463-185772088	B73 0 h	Mo17 0 h	0.114741	7.46174	6.02306	0.0001	0.000591071
GRMZM2G315902	2:198315349-198335418	B73 0 h	Mo17 0 h	0.0761442	4.70424	5.94908	5e-05	0.000312379
GRMZM2G354867	10:141823069-141828449	B73 0 h	Mo17 0 h	0.126361	6.94396	5.78014	5e-05	0.000312379
GRMZM5G827939	1:239783936-239799905	B73 0 h	Mo17 0 h	1.17746	64.1626	5.76798	0.0013	0.00577277
GRMZM2G178769	3:21151936-21153907	B73 0 h	Mo17 0 h	0.0595879	3.15683	5.72731	0.00495	0.0180995
GRMZM2G455676	3:153679572-153683598	B73 0 h	Mo17 0 h	0.875705	44.5415	5.66856	5e-05	0.000312379
GRMZM2G056377	1:8087579-8090320	B73 0 h	Mo17 0 h	0.239304	12.1008	5.66011	5e-05	0.000312379
GRMZM2G308619	3:1690511-1693556	B73 0 h	Mo17 0 h	0.0615478	3.10972	5.65893	0.00735	0.0252831
GRMZM2G058681	8:6243735-6257400	B73 0 h	Mo17 0 h	0.68254	31.7406	5.53927	5e-05	0.000312379
GRMZM2G140107	3:161295515-161301138	B73 0 h	Mo17 0 h	0.164627	7.23388	5.4575	5e-05	0.000312379
GRMZM2G149295	7:86826320-86828110	B73 0 h	Mo17 0 h	0.200808	8.45022	5.3951	0.0002	0.00110643
GRMZM2G152408	1:218248162-218253368	B73 0 h	Mo17 0 h	0.0937234	3.88502	5.37337	5e-05	0.000312379
GRMZM2G021973	5:30327173-30327551	B73 0 h	Mo17 0 h	2.99451	123.613	5.36737	5e-05	0.000312379
GRMZM2G124179	8:92642391-92643861	B73 0 h	Mo17 0 h	0.125617	4.93532	5.29604	0.0015	0.00652296
GRMZM2G108570	9:100536376-100589617	B73 0 h	Mo17 0 h	0.149534	5.80157	5.2779	0.00205	0.00853388
GRMZM2G428393	5:77695873-77698707	B73 0 h	Mo17 0 h	0.0884147	3.23214	5.19206	0.00475	0.0174792
GRMZM2G128434	7:83065174-83073766	B73 0 h	Mo17 0 h	0.696068	24.4822	5.13636	5e-05	0.000312379
GRMZM2G039993	9:1995839-1997888	B73 0 h	Mo17 0 h	0.392635	13.678	5.12253	5e-05	0.000312379
GRMZM2G018988	9:32531260-32533637	B73 0 h	Mo17 0 h	0.154308	5.27741	5.09594	5e-05	0.000312379
AC191575.2_FG001	1:295351658-295380113	B73 0 h	Mo17 0 h	0.399152	12.585	4.97862	5e-05	0.000312379
GRMZM5G844329	6:94493808-94495506	B73 0 h	Mo17 0 h	0.112676	3.51475	4.96317	5e-05	0.000312379
GRMZM2G129775	10:4067805-4073874	B73 0 h	Mo17 0 h	0.0509842	1.58966	4.96253	0.0093	0.0307952
GRMZM2G177203	10:99396187-99399730	B73 0 h	Mo17 0 h	0.57697	17.5066	4.92326	5e-05	0.000312379
GRMZM2G428119	10:145960203-145960768	B73 0 h	Mo17 0 h	0.433683	12.7218	4.87452	0.0015	0.00652296
GRMZM2G037327	9:154814152-154815523	B73 0 h	Mo17 0 h	0.631852	18.1724	4.84602	5e-05	0.000312379
GRMZM2G115698	9:59633456-59638838	B73 0 h	Mo17 0 h	0.59982	16.8944	4.81588	5e-05	0.000312379
GRMZM2G032721	2:42397046-42398701	B73 0 h	Mo17 0 h	2.65195	73.0744	4.78424	5e-05	0.000312379
GRMZM2G098721	9:19013737-19022646	B73 0 h	Mo17 0 h	0.781854	21.3953	4.77425	5e-05	0.000312379
GRMZM2G466265	5:70785453-70790056	B73 0 h	Mo17 0 h	0.0747536	2.03269	4.7651	0.0071	0.0245577
GRMZM2G087870	2:201913578-201915079	B73 0 h	Mo17 0 h	1.04162	28.1712	4.75732	5e-05	0.000312379
GRMZM2G076796	2:202245024-202246334	B73 0 h	Mo17 0 h	0.0825567	1.99052	4.59161	0.0099	0.0324376
GRMZM2G137921	10:127922669-127923609	B73 0 h	Mo17 0 h	0.169588	4.00636	4.56219	0.00685	0.0238352
GRMZM2G141723	3:7130275-7136667	B73 0 h	Mo17 0 h	0.520548	12.1006	4.5389	5e-05	0.000312379
GRMZM2G021270	5:199912823-199920035	B73 0 h	Mo17 0 h	0.157279	3.59983	4.51653	5e-05	0.000312379
GRMZM2G084421	8:103200940-103201371	B73 0 h	Mo17 0 h	1.1595	25.3143	4.44838	0.0001	0.000591071
GRMZM2G076272	9:58196207-58199144	B73 0 h	Mo17 0 h	0.0998899	2.17635	4.44543	5e-05	0.000312379
GRMZM2G410865	5:2604765-2606348	B73 0 h	Mo17 0 h	1.87918	40.6756	4.43598	5e-05	0.000312379
GRMZM2G001905	10:148308248-148312010	B73 0 h	Mo17 0 h	1.36994	29.2365	4.41559	5e-05	0.000312379
GRMZM2G407495	10:73295082-73295663	B73 0 h	Mo17 0 h	7.72059	164.628	4.41436	5e-05	0.000312379
GRMZM2G108144	3:221390505-221393032	B73 0 h	Mo17 0 h	0.0711424	1.50699	4.40482	0.0132	0.0412349
GRMZM2G429000	10:138833996-138835213	B73 0 h	Mo17 0 h	0.243705	4.97175	4.35054	0.0001	0.000591071
GRMZM2G099678	3:2001569-2004202	B73 0 h	Mo17 0 h	0.638452	12.915	4.33832	5e-05	0.000312379
GRMZM2G420619	9:43519623-43520571	B73 0 h	Mo17 0 h	0.466306	9.21668	4.3049	0.0001	0.000591071
GRMZM2G134711	7:149982422-149984776	B73 0 h	Mo17 0 h	2.83498	55.4303	4.28926	5e-05	0.000312379
GRMZM2G108153	2:25458480-25460181	B73 0 h	Mo17 0 h	0.261235	5.0294	4.26697	5e-05	0.000312379
GRMZM2G146225	7:109084586-109086423	B73 0 h	Mo17 0 h	0.104989	2.02021	4.2662	0.00075	0.00357076
GRMZM2G024561	5:162933673-162940044	B73 0 h	Mo17 0 h	1.15962	21.0753	4.18383	5e-05	0.000312379
GRMZM2G103668	1:85555866-85557034	B73 0 h	Mo17 0 h	0.362392	6.35222	4.13164	0.00015	0.00085432
GRMZM2G115499	4:185109362-185112676	B73 0 h	Mo17 0 h	0.074436	1.2831	4.10749	0.00265	0.0106178
GRMZM2G074871	5:19154180-19156388	B73 0 h	Mo17 0 h	0.24807	4.05061	4.02932	5e-05	0.000312379
GRMZM2G464244	8:83170562-83172263	B73 0 h	Mo17 0 h	0.535806	8.4692	3.98244	5e-05	0.000312379
GRMZM2G148800	8:165543586-165545831	B73 0 h	Mo17 0 h	0.0544701	0.850072	3.96405	0.01015	0.0331183
GRMZM2G536483	8:142359805-142360361	B73 0 h	Mo17 0 h	0.334272	5.19184	3.95715	0.00475	0.0174792
GRMZM2G153127	3:2060988-2068244	B73 0 h	Mo17 0 h	0.0770036	1.17884	3.9363	5e-05	0.000312379
GRMZM2G120621	1:248000186-248003985	B73 0 h	Mo17 0 h	0.398996	6.06442	3.92592	5e-05	0.000312379
AC184170.4_FG002	3:133684028-133684676	B73 0 h	Mo17 0 h	5.06971	76.6278	3.91789	5e-05	0.000312379
GRMZM2G131389	7:170378992-170383783	B73 0 h	Mo17 0 h	0.09172	1.36989	3.90068	5e-05	0.000312379
GRMZM2G306727	6:7232527-7235241	B73 0 h	Mo17 0 h	0.0903066	1.34517	3.89681	0.0027	0.0107891
GRMZM2G147346	1:231339379-231341787	B73 0 h	Mo17 0 h	0.0720417	1.05514	3.87246	0.01	0.0327091
GRMZM2G025173	5:1439874-1440985	B73 0 h	Mo17 0 h	0.504298	7.31328	3.85817	0.0003	0.00158867
GRMZM2G071343	1:24777309-24785234	B73 0 h	Mo17 0 h	0.525159	7.57767	3.85093	5e-05	0.000312379
GRMZM5G800764	3:119192641-119194068	B73 0 h	Mo17 0 h	0.0746737	1.07316	3.84512	0.01	0.0327091
GRMZM2G113064	5:179323707-179328204	B73 0 h	Mo17 0 h	0.130494	1.85697	3.8309	0.0043	0.0160505
AC233939.1_FG004	9:139199333-139199763	B73 0 h	Mo17 0 h	6.96462	99.0748	3.8304	5e-05	0.000312379
AC214602.3_FG012	2:233170890-233173443	B73 0 h	Mo17 0 h	0.143832	2.03791	3.82463	5e-05	0.000312379
GRMZM2G359581	4:15273693-15274774	B73 0 h	Mo17 0 h	4.52726	63.4329	3.80852	5e-05	0.000312379
GRMZM2G076946	3:136590829-136594609	B73 0 h	Mo17 0 h	0.073119	0.997627	3.77018	0.00125	0.00558104
GRMZM2G157982	5:192042753-192043646	B73 0 h	Mo17 0 h	0.150802	2.05307	3.76705	0.00485	0.01779
GRMZM2G004036	1:285460485-285462103	B73 0 h	Mo17 0 h	0.473781	6.43551	3.76376	5e-05	0.000312379
GRMZM2G018793	3:93198078-93199928	B73 0 h	Mo17 0 h	0.0730278	0.980567	3.7471	0.007	0.0242689
BX1	4:3260761-3263006	B73 0 h	Mo17 0 h	114.264	1531.89	3.74487	5e-05	0.000312379
GRMZM2G027851	7:171783842-171788818	B73 0 h	Mo17 0 h	9.09856	121.353	3.73743	5e-05	0.000312379
GRMZM2G024345	5:23168892-23169638	B73 0 h	Mo17 0 h	2.55385	34.0352	3.73628	5e-05	0.000312379
GRMZM2G487778	1:126579609-126580958	B73 0 h	Mo17 0 h	3.19987	42.0183	3.71493	5e-05	0.000312379
GRMZM2G022181	5:87072678-87074546	B73 0 h	Mo17 0 h	2.03885	26.4927	3.69977	5e-05	0.000312379
GRMZM2G144173	9:34893691-34894869	B73 0 h	Mo17 0 h	0.687668	8.88382	3.6914	5e-05	0.000312379
GRMZM2G376825	4:73880115-73880787	B73 0 h	Mo17 0 h	0.189171	2.40291	3.66702	0.00775	0.0264381
GRMZM2G028821	1:81612700-81613806	B73 0 h	Mo17 0 h	21.9374	276.913	3.65797	5e-05	0.000312379
AC190763.3_FG002	1:145500899-145501385	B73 0 h	Mo17 0 h	1.9573	24.3129	3.63478	5e-05	0.000312379
GRMZM2G179465	3:146677000-146679936	B73 0 h	Mo17 0 h	0.569565	7.05603	3.63092	5e-05	0.000312379
GRMZM2G060383	4:223282840-223285479	B73 0 h	Mo17 0 h	0.414229	5.12717	3.62966	0.0047	0.0173235
GRMZM2G014499	3:201299856-201304298	B73 0 h	Mo17 0 h	0.257427	3.18521	3.62915	5e-05	0.000312379
GRMZM2G429231	7:170390910-170411310	B73 0 h	Mo17 0 h	0.0777507	0.947597	3.60734	0.0016	0.00689384
GRMZM2G389582	5:63305823-63308265	B73 0 h	Mo17 0 h	0.33201	3.96833	3.57924	5e-05	0.000312379
GRMZM2G389094	7:141564468-141571642	B73 0 h	Mo17 0 h	0.0782612	0.923172	3.56023	0.00725	0.0249942
GRMZM2G107199	2:40058014-40063341	B73 0 h	Mo17 0 h	0.153991	1.8085	3.55388	0.00065	0.00315075
GRMZM2G162527	3:17191198-17194774	B73 0 h	Mo17 0 h	41.5682	486.63	3.54927	5e-05	0.000312379
GRMZM2G015542	9:130554431-130558120	B73 0 h	Mo17 0 h	0.171759	1.97547	3.52373	5e-05	0.000312379
GRMZM2G171650	3:159022118-159050063	B73 0 h	Mo17 0 h	0.780269	8.93897	3.51807	5e-05	0.000312379
GRMZM2G147268	2:29894167-29898047	B73 0 h	Mo17 0 h	0.917657	10.3678	3.49801	5e-05	0.000312379
GRMZM2G065203	3:216603728-216609960	B73 0 h	Mo17 0 h	0.166502	1.87981	3.49698	0.0001	0.000591071
GRMZM2G022763	2:230120744-230127189	B73 0 h	Mo17 0 h	0.249093	2.80204	3.49172	5e-05	0.000312379
GRMZM2G039094	1:167346348-167352916	B73 0 h	Mo17 0 h	0.343284	3.86075	3.49141	5e-05	0.000312379
GRMZM2G044472	2:167644821-167647438	B73 0 h	Mo17 0 h	0.530559	5.95152	3.48767	5e-05	0.000312379
GRMZM2G700476	8:44258978-44259452	B73 0 h	Mo17 0 h	0.335079	3.75374	3.48576	0.0139	0.0430352
GRMZM2G039173	6:153817233-153819030	B73 0 h	Mo17 0 h	0.489093	5.45492	3.47938	5e-05	0.000312379
GRMZM2G060271	2:206709744-206711871	B73 0 h	Mo17 0 h	0.115587	1.28712	3.4771	0.0035	0.0134707
GRMZM2G457909	3:50743474-50747424	B73 0 h	Mo17 0 h	0.168263	1.86863	3.47319	0.0007	0.00336155
GRMZM5G891430	4:4711519-4715552	B73 0 h	Mo17 0 h	0.0733383	0.814203	3.47275	0.0108	0.0348733
GRMZM2G370924	4:89133216-89135609	B73 0 h	Mo17 0 h	0.452036	5.01653	3.47218	5e-05	0.000312379
GRMZM2G111954	2:30989045-30995045	B73 0 h	Mo17 0 h	4.46219	49.3554	3.46738	5e-05	0.000312379
GRMZM2G076204	2:13004988-13006923	B73 0 h	Mo17 0 h	0.359387	3.92996	3.4509	0.00115	0.00519059
GRMZM6G161711	3:144433152-144433919	B73 0 h	Mo17 0 h	0.59281	6.46428	3.44685	0.00555	0.0199563
GRMZM2G097258	3:145470463-145473438	B73 0 h	Mo17 0 h	1.81997	19.7902	3.4428	5e-05	0.000312379
AC204611.4_FG001	4:18140348-18142700	B73 0 h	Mo17 0 h	0.33421	3.62568	3.43943	5e-05	0.000312379
GRMZM2G025885	7:171769873-171771120	B73 0 h	Mo17 0 h	0.220678	2.38078	3.43142	0.0011	0.00499581
GRMZM2G031827	8:69651988-69660585	B73 0 h	Mo17 0 h	2.22096	23.8729	3.42612	5e-05	0.000312379
GRMZM2G312061	4:15294799-15295265	B73 0 h	Mo17 0 h	2.24693	24.0806	3.42184	5e-05	0.000312379
H3C2	10:116391902-116394321	B73 0 h	Mo17 0 h	0.587713	6.20417	3.40005	5e-05	0.000312379
GRMZM2G083504	2:192028338-192031016	B73 0 h	Mo17 0 h	2.51153	26.2738	3.38699	5e-05	0.000312379
GRMZM2G097802	2:102470111-102475626	B73 0 h	Mo17 0 h	0.831503	8.66458	3.38134	5e-05	0.000312379
GRMZM2G105368	3:89944101-89947866	B73 0 h	Mo17 0 h	1.57084	16.1586	3.36269	5e-05	0.000312379
GRMZM2G054998	6:93106886-93122137	B73 0 h	Mo17 0 h	0.473468	4.84707	3.35577	0.0001	0.000591071
GRMZM2G364375	3:190625217-190628422	B73 0 h	Mo17 0 h	0.0809888	0.808665	3.31975	0.0015	0.00652296
GRMZM2G364566	3:227209781-227217393	B73 0 h	Mo17 0 h	0.146824	1.45986	3.31367	0.00085	0.00398492
GRMZM2G034848	2:178145465-178159613	B73 0 h	Mo17 0 h	0.591329	5.85695	3.30812	5e-05	0.000312379
GRMZM2G161696	4:145346576-145352771	B73 0 h	Mo17 0 h	1.39297	13.7952	3.30793	5e-05	0.000312379
GRMZM2G479546	2:70910646-70916161	B73 0 h	Mo17 0 h	1.62217	15.9644	3.29887	5e-05	0.000312379
GRMZM2G179679	8:112056617-112058331	B73 0 h	Mo17 0 h	0.097698	0.961243	3.2985	0.00725	0.0249942
GRMZM2G057262	4:156744962-156746807	B73 0 h	Mo17 0 h	1.58613	15.5644	3.29466	5e-05	0.000312379
AC204502.4_FG006	8:169827039-169828125	B73 0 h	Mo17 0 h	0.0999919	0.977536	3.28927	0.0069	0.0239786
GRMZM2G035421	8:172903441-172907515	B73 0 h	Mo17 0 h	0.468457	4.53657	3.27561	5e-05	0.000312379
GRMZM5G853844	8:166870123-166870861	B73 0 h	Mo17 0 h	6.26463	60.4922	3.27145	5e-05	0.000312379
GRMZM2G126057	6:70097101-70098853	B73 0 h	Mo17 0 h	0.234037	2.25956	3.27124	0.00965	0.0317585
GRMZM2G181219	7:162381460-162383864	B73 0 h	Mo17 0 h	0.244427	2.34657	3.26307	5e-05	0.000312379
GRMZM2G129150	5:13731851-13734143	B73 0 h	Mo17 0 h	1.38465	13.168	3.24944	5e-05	0.000312379
GRMZM5G812228	9:18314317-18321033	B73 0 h	Mo17 0 h	0.621505	5.89418	3.24545	5e-05	0.000312379
GRMZM2G054139	4:57756846-57758175	B73 0 h	Mo17 0 h	0.276884	2.62428	3.24457	0.0002	0.00110643
GRMZM2G458035	2:141272421-141277704	B73 0 h	Mo17 0 h	0.13267	1.23242	3.21558	0.0052	0.0188729
GRMZM2G019177	4:169036644-169041098	B73 0 h	Mo17 0 h	12.8738	119.217	3.21108	5e-05	0.000312379
GRMZM2G007151	8:29150438-29152381	B73 0 h	Mo17 0 h	1.58857	14.6764	3.2077	5e-05	0.000312379
GRMZM2G468610	7:154558611-154560193	B73 0 h	Mo17 0 h	0.728538	6.70267	3.20166	5e-05	0.000312379
GRMZM2G009719	8:36510439-36512011	B73 0 h	Mo17 0 h	3.63091	33.126	3.18956	5e-05	0.000312379
GRMZM5G890976	2:149836613-149838408	B73 0 h	Mo17 0 h	0.449495	4.08487	3.18391	0.00075	0.00357076
GRMZM2G429955	3:223492970-223493998	B73 0 h	Mo17 0 h	86.6253	786.223	3.18208	5e-05	0.000312379
AC184788.2_FG001	5:153024028-153024767	B73 0 h	Mo17 0 h	6.28023	56.9445	3.18067	5e-05	0.000312379
GRMZM2G178106	9:153573866-153579170	B73 0 h	Mo17 0 h	0.131889	1.18412	3.16642	0.0009	0.00419354
GRMZM2G145772	3:37167518-37169224	B73 0 h	Mo17 0 h	0.126915	1.13311	3.15835	0.01405	0.0434152
GRMZM2G418160	4:202217984-202228510	B73 0 h	Mo17 0 h	0.776818	6.9192	3.15496	5e-05	0.000312379
GRMZM2G172794	1:91711139-91725839	B73 0 h	Mo17 0 h	0.61934	5.46507	3.14143	0.0001	0.000591071
GRMZM2G026780	1:270897978-270898979	B73 0 h	Mo17 0 h	3.30965	29.1977	3.14111	5e-05	0.000312379
GRMZM2G349791	4:1299465-1300872	B73 0 h	Mo17 0 h	2.99924	26.3575	3.13554	5e-05	0.000312379
GRMZM2G057529	9:152320063-152322739	B73 0 h	Mo17 0 h	0.146207	1.28278	3.13318	0.0003	0.00158867
GRMZM2G180950	2:211058012-211058620	B73 0 h	Mo17 0 h	0.540368	4.73215	3.13048	0.00665	0.0232546
GRMZM2G312075	7:68998398-68999918	B73 0 h	Mo17 0 h	2.16847	18.9547	3.12781	5e-05	0.000312379
GRMZM2G024993	9:23267683-23271612	B73 0 h	Mo17 0 h	0.150138	1.30937	3.12451	5e-05	0.000312379
GRMZM2G048366	2:30149624-30152368	B73 0 h	Mo17 0 h	0.459375	3.9701	3.11143	5e-05	0.000312379
GRMZM2G437097	3:20424987-20425404	B73 0 h	Mo17 0 h	0.40899	3.50681	3.10002	0.011	0.0354068
GRMZM2G068330	4:11278502-11281332	B73 0 h	Mo17 0 h	0.268794	2.27939	3.08408	5e-05	0.000312379
GRMZM5G886177	3:200947899-200949386	B73 0 h	Mo17 0 h	1.59383	13.4952	3.08188	5e-05	0.000312379
GRMZM2G472087	9:110875570-110877812	B73 0 h	Mo17 0 h	0.546575	4.60033	3.07325	0.00025	0.00135066
GRMZM2G038485	1:10086891-10088127	B73 0 h	Mo17 0 h	3.18342	26.4986	3.05727	5e-05	0.000312379
GRMZM2G359566	9:128715301-128720631	B73 0 h	Mo17 0 h	0.263594	2.18892	3.05383	5e-05	0.000312379
GRMZM2G701781	5:121134867-121135326	B73 0 h	Mo17 0 h	3.62861	29.8639	3.04092	5e-05	0.000312379
AC200099.4_FG003	8:27670128-27670281	B73 0 h	Mo17 0 h	72.3605	591.788	3.03181	0.01025	0.0333886
GRMZM2G043154	2:210696694-210698579	B73 0 h	Mo17 0 h	2.96235	24.1981	3.03008	5e-05	0.000312379
GRMZM5G816552	2:149838956-149840211	B73 0 h	Mo17 0 h	0.858613	6.94782	3.01648	5e-05	0.000312379
GRMZM2G125004	2:212176608-212178599	B73 0 h	Mo17 0 h	0.949854	7.64475	3.00869	5e-05	0.000312379
AC200565.4_FG001	8:95389009-95422500	B73 0 h	Mo17 0 h	0.255932	2.04832	3.00061	0.011	0.0354068
GRMZM2G426200	1:297547338-297570220	B73 0 h	Mo17 0 h	1.23275	9.75324	2.98401	5e-05	0.000312379
GRMZM2G142609	1:15735751-15738763	B73 0 h	Mo17 0 h	0.145222	1.14787	2.98263	0.0033	0.0128106
GRMZM2G095807	8:124377660-124379437	B73 0 h	Mo17 0 h	1.49909	11.737	2.96891	5e-05	0.000312379
GRMZM2G052277	2:137033662-137038078	B73 0 h	Mo17 0 h	0.129116	1.00499	2.96045	0.01205	0.0382134
GRMZM2G393988	9:59992929-59994495	B73 0 h	Mo17 0 h	0.951421	7.40393	2.96014	5e-05	0.000312379
GRMZM2G007157	2:10001774-10005749	B73 0 h	Mo17 0 h	1.91426	14.8553	2.95612	5e-05	0.000312379
GRMZM2G363474	4:235360157-235364081	B73 0 h	Mo17 0 h	0.435079	3.37403	2.95513	5e-05	0.000312379
GRMZM2G083538	1:194707433-194710731	B73 0 h	Mo17 0 h	0.383311	2.96744	2.95263	5e-05	0.000312379
GRMZM2G000158	6:80078085-80079839	B73 0 h	Mo17 0 h	1.01521	7.82121	2.94561	5e-05	0.000312379
GRMZM2G012183	7:163635937-163637454	B73 0 h	Mo17 0 h	1.35084	10.4011	2.94481	5e-05	0.000312379
GRMZM5G842103	1:61031783-61034368	B73 0 h	Mo17 0 h	0.132364	1.0162	2.9406	0.00125	0.00558104
GRMZM2G355636	3:29010684-29014657	B73 0 h	Mo17 0 h	0.205329	1.56141	2.92684	5e-05	0.000312379
AC152495.1_FG017	10:3441444-3444666	B73 0 h	Mo17 0 h	0.982734	7.43949	2.92033	5e-05	0.000312379
GRMZM2G179733	4:185701846-185703512	B73 0 h	Mo17 0 h	0.269308	2.02336	2.90942	0.00035	0.00182367
GRMZM2G071666	3:20900984-20902632	B73 0 h	Mo17 0 h	1.3377	10.0473	2.90897	5e-05	0.000312379
GRMZM2G069370	10:119044581-119046541	B73 0 h	Mo17 0 h	0.137466	1.03138	2.90744	0.0133	0.041491
GRMZM2G112965	6:71610134-71610802	B73 0 h	Mo17 0 h	0.190767	1.43089	2.90703	0.0136	0.0422668
AC210013.4_FG002	5:3486960-3487902	B73 0 h	Mo17 0 h	0.384243	2.8696	2.90076	0.01135	0.0363396
GRMZM2G321053	1:6187338-6194809	B73 0 h	Mo17 0 h	6.75821	50.4099	2.89899	5e-05	0.000312379
GRMZM2G703641	1:77906102-77906834	B73 0 h	Mo17 0 h	2.05309	15.2812	2.89589	5e-05	0.000312379
GRMZM2G056799	10:95926153-95929514	B73 0 h	Mo17 0 h	0.103648	0.770381	2.89388	0.0082	0.0277218
GRMZM2G100020	1:299060683-299064812	B73 0 h	Mo17 0 h	0.16993	1.26155	2.89219	0.00435	0.0162085
GRMZM2G111191	1:20989319-20994288	B73 0 h	Mo17 0 h	0.172758	1.28132	2.8908	5e-05	0.000312379
AC155434.2_FG003	7:173926856-173929260	B73 0 h	Mo17 0 h	0.462734	3.42015	2.88581	5e-05	0.000312379
GRMZM2G374475	5:66451782-66453446	B73 0 h	Mo17 0 h	0.249594	1.83637	2.8792	0.00015	0.00085432
GRMZM2G093623	10:148025834-148029017	B73 0 h	Mo17 0 h	0.729373	5.30069	2.86145	5e-05	0.000312379
GRMZM2G153434	8:3884032-3891436	B73 0 h	Mo17 0 h	0.54455	3.95236	2.85958	5e-05	0.000312379
GRMZM2G024808	2:233318753-233320932	B73 0 h	Mo17 0 h	0.849276	6.15066	2.85644	5e-05	0.000312379
GRMZM2G058081	10:44459127-44460028	B73 0 h	Mo17 0 h	4.45777	32.1833	2.85192	5e-05	0.000312379
GRMZM2G147840	8:20965502-20967547	B73 0 h	Mo17 0 h	0.403938	2.85558	2.82158	5e-05	0.000312379
GRMZM2G342685	1:27861840-27869120	B73 0 h	Mo17 0 h	0.397744	2.80799	2.81963	0.0005	0.00250121
GRMZM2G457309	1:200504390-200505200	B73 0 h	Mo17 0 h	0.810451	5.69518	2.81294	5e-05	0.000312379
GRMZM2G026184	9:76063117-76063595	B73 0 h	Mo17 0 h	2.47022	17.3039	2.80839	5e-05	0.000312379
GRMZM2G106950	7:82352130-82358119	B73 0 h	Mo17 0 h	9.51792	66.5364	2.80542	5e-05	0.000312379
GRMZM2G000614	3:201607912-201617577	B73 0 h	Mo17 0 h	0.139764	0.975421	2.80303	5e-05	0.000312379
GRMZM2G109879	2:103802790-103809253	B73 0 h	Mo17 0 h	0.516621	3.59519	2.79889	5e-05	0.000312379
GRMZM2G363540	4:37262739-37264743	B73 0 h	Mo17 0 h	0.618186	4.29454	2.79639	5e-05	0.000312379
GRMZM2G305406	7:123831053-123884447	B73 0 h	Mo17 0 h	0.703043	4.87017	2.79229	5e-05	0.000312379
GRMZM2G102450	2:2791366-2795809	B73 0 h	Mo17 0 h	0.217149	1.50272	2.79082	0.01665	0.0499523
GRMZM2G026322	1:64024022-64026654	B73 0 h	Mo17 0 h	0.225232	1.55089	2.78361	0.0001	0.000591071
GRMZM2G310505	10:84178199-84179194	B73 0 h	Mo17 0 h	1.24663	8.54167	2.77648	5e-05	0.000312379
GRMZM2G104288	10:145534473-145539858	B73 0 h	Mo17 0 h	1.56425	10.6821	2.77165	5e-05	0.000312379
GRMZM2G122003	8:28851410-28857733	B73 0 h	Mo17 0 h	0.164367	1.11783	2.76571	0.0008	0.00378126
GRMZM2G045565	3:218973201-218974304	B73 0 h	Mo17 0 h	0.565485	3.84563	2.76566	0.0003	0.00158867
GRMZM2G019373	7:163614448-163615650	B73 0 h	Mo17 0 h	0.344888	2.318	2.74869	0.00015	0.00085432
GRMZM2G126566	7:108815109-108818213	B73 0 h	Mo17 0 h	0.220499	1.48001	2.74676	0.00015	0.00085432
GRMZM2G169726	10:124116989-124118006	B73 0 h	Mo17 0 h	4.97121	33.3484	2.74595	5e-05	0.000312379
GRMZM2G312997	6:53878627-53884090	B73 0 h	Mo17 0 h	3.70518	24.5928	2.73062	5e-05	0.000312379
GRMZM2G409771	2:235887838-235891571	B73 0 h	Mo17 0 h	3.94978	26.1191	2.72526	5e-05	0.000312379
AC207628.4_FG011	3:202916871-202920796	B73 0 h	Mo17 0 h	0.265787	1.74356	2.7137	5e-05	0.000312379
GRMZM2G031628	10:130321518-130322227	B73 0 h	Mo17 0 h	0.627273	4.10302	2.70952	0.0022	0.00907235
GRMZM2G012413	7:147416839-147419875	B73 0 h	Mo17 0 h	0.149169	0.974037	2.70703	0.00255	0.0103068
GRMZM2G312732	9:11254806-11255791	B73 0 h	Mo17 0 h	0.315617	2.05953	2.70607	0.00225	0.00925257
GRMZM2G173372	1:7991270-7993431	B73 0 h	Mo17 0 h	1.27281	8.268	2.69953	5e-05	0.000312379
GRMZM2G016462	10:88565606-88566272	B73 0 h	Mo17 0 h	19.6872	127.644	2.6968	5e-05	0.000312379
AC204539.4_FG001	2:190193676-190194254	B73 0 h	Mo17 0 h	0.702704	4.5413	2.69212	0.0016	0.00689384
GRMZM2G051406	1:28956365-28956993	B73 0 h	Mo17 0 h	1.48508	9.57983	2.68946	5e-05	0.000312379
GRMZM2G037778	6:14026237-14027938	B73 0 h	Mo17 0 h	0.832338	5.34845	2.68388	5e-05	0.000312379
GRMZM2G037048	6:150217521-150218820	B73 0 h	Mo17 0 h	1.89285	12.151	2.68244	5e-05	0.000312379
GRMZM2G072052	3:223776105-223777096	B73 0 h	Mo17 0 h	0.484547	3.10477	2.67978	0.0001	0.000591071
GRMZM2G019515	8:2897538-2904387	B73 0 h	Mo17 0 h	2.74838	17.5689	2.67638	5e-05	0.000312379
GRMZM2G055469	7:132423679-132426159	B73 0 h	Mo17 0 h	1.86834	11.9351	2.67538	5e-05	0.000312379
GRMZM2G442472	1:273074242-273076215	B73 0 h	Mo17 0 h	0.129328	0.825196	2.6737	0.0004	0.00205414
GRMZM2G479586	2:193058289-193060475	B73 0 h	Mo17 0 h	1.54315	9.78709	2.66501	5e-05	0.000312379
GRMZM2G421655	2:202438200-202453405	B73 0 h	Mo17 0 h	0.125185	0.792316	2.66201	0.00225	0.00925257
GRMZM5G897980	9:124834818-124837635	B73 0 h	Mo17 0 h	0.278731	1.75645	2.65572	5e-05	0.000312379
GRMZM5G803981	2:204826055-204829319	B73 0 h	Mo17 0 h	0.56626	3.55517	2.65038	5e-05	0.000312379
GRMZM2G114140	7:154937800-154940247	B73 0 h	Mo17 0 h	0.251893	1.57938	2.64848	0.0001	0.000591071
GRMZM2G142816	6:110129715-110130788	B73 0 h	Mo17 0 h	0.28377	1.77672	2.64642	0.00275	0.0109565
GRMZM2G054905	3:191183278-191244719	B73 0 h	Mo17 0 h	3.4393	21.4522	2.64094	5e-05	0.000312379
GRMZM2G404375	10:134006766-134010394	B73 0 h	Mo17 0 h	4.13791	25.7023	2.63492	5e-05	0.000312379
GRMZM2G355667	3:29010684-29014657	B73 0 h	Mo17 0 h	0.303131	1.86075	2.61787	0.0074	0.0254279
GRMZM2G160730	9:96744683-96748035	B73 0 h	Mo17 0 h	0.591633	3.62879	2.61671	5e-05	0.000312379
GRMZM2G020423	3:132046157-132047504	B73 0 h	Mo17 0 h	0.261945	1.60328	2.61369	0.0005	0.00250121
GRMZM2G038279	5:203266041-203267782	B73 0 h	Mo17 0 h	2.31098	14.133	2.6125	5e-05	0.000312379
GRMZM2G461566	3:104540923-104550481	B73 0 h	Mo17 0 h	0.392057	2.3932	2.60981	5e-05	0.000312379
GRMZM2G089574	2:101532512-101535472	B73 0 h	Mo17 0 h	26.666	162.521	2.60755	5e-05	0.000312379
GRMZM5G861268	6:1870423-1872283	B73 0 h	Mo17 0 h	4.29324	25.98	2.59726	5e-05	0.000312379
GRMZM2G145756	3:37161423-37167105	B73 0 h	Mo17 0 h	0.453571	2.71802	2.58315	5e-05	0.000312379
GRMZM2G450833	5:93874553-93875046	B73 0 h	Mo17 0 h	3.53406	21.1499	2.58125	5e-05	0.000312379
GRMZM2G042752	7:12013732-12015595	B73 0 h	Mo17 0 h	0.17059	1.01685	2.5755	0.00415	0.0155715
GRMZM2G156246	2:208425615-208428263	B73 0 h	Mo17 0 h	2.18889	13.0445	2.57517	5e-05	0.000312379
GRMZM2G106694	5:126709699-126710426	B73 0 h	Mo17 0 h	0.547638	3.25129	2.56972	0.00125	0.00558104
GRMZM2G126235	8:150313052-150321213	B73 0 h	Mo17 0 h	3.92008	23.1801	2.56393	5e-05	0.000312379
GRMZM2G057571	5:65118285-65119911	B73 0 h	Mo17 0 h	0.665872	3.93486	2.563	5e-05	0.000312379
GRMZM2G170289	4:156544132-156546356	B73 0 h	Mo17 0 h	0.186718	1.09678	2.55434	0.00065	0.00315075
AC208855.3_FG002	10:39922728-39924376	B73 0 h	Mo17 0 h	41.066	240.454	2.54974	5e-05	0.000312379
GRMZM6G312787	scaffold_434:0-1969	B73 0 h	Mo17 0 h	14.1875	83.0304	2.54902	5e-05	0.000312379
GRMZM2G036290	8:8094881-8101495	B73 0 h	Mo17 0 h	1.13346	6.63137	2.54857	5e-05	0.000312379
AC212219.3_FG005	1:44959524-44965073	B73 0 h	Mo17 0 h	5.08948	29.7386	2.54675	5e-05	0.000312379
GRMZM2G012224	1:290594630-290596761	B73 0 h	Mo17 0 h	0.150524	0.868078	2.52783	0.00445	0.016527
GRMZM2G125268	4:165996357-165999622	B73 0 h	Mo17 0 h	1.48712	8.54549	2.52264	5e-05	0.000312379
GRMZM2G701767	3:137902915-137903910	B73 0 h	Mo17 0 h	0.823336	4.67972	2.50687	5e-05	0.000312379
GRMZM2G175860	6:148497244-148499159	B73 0 h	Mo17 0 h	1.37148	7.78535	2.50503	5e-05	0.000312379
GRMZM2G086430	2:16359700-16365072	B73 0 h	Mo17 0 h	0.365575	2.07293	2.50343	5e-05	0.000312379
GRMZM2G126682	9:151998324-152000204	B73 0 h	Mo17 0 h	12.07	67.9296	2.49261	5e-05	0.000312379
GRMZM2G025477	4:221299922-221301965	B73 0 h	Mo17 0 h	3.89509	21.9118	2.49198	5e-05	0.000312379
GRMZM2G111475	5:12591526-12597175	B73 0 h	Mo17 0 h	4.98047	27.9279	2.48735	5e-05	0.000312379
GRMZM2G051738	2:145111469-145114292	B73 0 h	Mo17 0 h	1.35788	7.59202	2.48312	5e-05	0.000312379
GRMZM2G138698	8:171123927-171128225	B73 0 h	Mo17 0 h	0.251274	1.40375	2.48195	5e-05	0.000312379
GRMZM2G107096	7:21523953-21525113	B73 0 h	Mo17 0 h	0.878556	4.887	2.47574	5e-05	0.000312379
GRMZM2G179616	6:105293984-105294911	B73 0 h	Mo17 0 h	0.557131	3.0947	2.47371	0.00025	0.00135066
AC208915.3_FG010	3:223539564-223540344	B73 0 h	Mo17 0 h	360.562	1995.92	2.46873	5e-05	0.000312379
GRMZM2G012690	5:163247793-163267252	B73 0 h	Mo17 0 h	7.88645	43.2195	2.45423	5e-05	0.000312379
GRMZM2G312091	1:288933372-288938239	B73 0 h	Mo17 0 h	0.315885	1.72852	2.45207	5e-05	0.000312379
GRMZM2G324390	1:240149494-240155237	B73 0 h	Mo17 0 h	0.411718	2.25246	2.45177	5e-05	0.000312379
GRMZM2G074899	1:247484752-247509421	B73 0 h	Mo17 0 h	0.15565	0.849682	2.44862	0.0038	0.0144468
GRMZM2G140996	6:158854096-158856370	B73 0 h	Mo17 0 h	0.317165	1.72863	2.44633	0.001	0.00459929
GRMZM2G123407	3:47499959-47501850	B73 0 h	Mo17 0 h	6.49454	35.0002	2.43007	5e-05	0.000312379
GRMZM2G109327	7:77238174-77239874	B73 0 h	Mo17 0 h	1.53131	8.24663	2.42904	5e-05	0.000312379
GRMZM2G475265	2:204591986-204594441	B73 0 h	Mo17 0 h	0.317404	1.70163	2.42253	5e-05	0.000312379
GRMZM2G084116	5:210814032-210815028	B73 0 h	Mo17 0 h	0.4697	2.51182	2.41892	0.00125	0.00558104
GRMZM2G444567	8:11802323-11803211	B73 0 h	Mo17 0 h	1.78561	9.49846	2.41128	5e-05	0.000312379
GRMZM2G104226	3:214143657-214147325	B73 0 h	Mo17 0 h	1.86804	9.92953	2.4102	5e-05	0.000312379
GRMZM2G577405	7:165058379-165067972	B73 0 h	Mo17 0 h	1.56365	8.30591	2.40922	5e-05	0.000312379
GRMZM2G026980	5:53934854-53936718	B73 0 h	Mo17 0 h	105.732	561.097	2.40783	5e-05	0.000312379
GRMZM2G020556	1:244220052-244222613	B73 0 h	Mo17 0 h	4.65696	24.6737	2.40552	5e-05	0.000312379
AC212728.3_FG001	5:2176121-2177270	B73 0 h	Mo17 0 h	1.49559	7.88626	2.39863	5e-05	0.000312379
GRMZM2G110726	9:3927532-3937364	B73 0 h	Mo17 0 h	2.25825	11.8292	2.38908	5e-05	0.000312379
GRMZM2G062009	4:142276735-142279162	B73 0 h	Mo17 0 h	0.161541	0.845293	2.38755	0.0069	0.0239786
GRMZM2G704020	1:262177571-262186161	B73 0 h	Mo17 0 h	1.6928	8.83637	2.38404	5e-05	0.000312379
GRMZM2G091511	1:25637950-25641034	B73 0 h	Mo17 0 h	0.388917	2.02987	2.38385	5e-05	0.000312379
AC210595.3_FG004	9:43528360-43531128	B73 0 h	Mo17 0 h	1.26675	6.60684	2.38283	0.00165	0.00707865
GRMZM2G018707	4:226224612-226226417	B73 0 h	Mo17 0 h	0.633126	3.2962	2.38024	5e-05	0.000312379
AC195914.2_FG003	5:142039701-142041027	B73 0 h	Mo17 0 h	10.0094	51.7271	2.36957	5e-05	0.000312379
AC233888.1_FG001	10:127957385-127959778	B73 0 h	Mo17 0 h	2.29972	11.8732	2.36818	5e-05	0.000312379
GRMZM2G106702	8:171428591-171434993	B73 0 h	Mo17 0 h	0.694397	3.57663	2.36477	5e-05	0.000312379
GRMZM5G892709	1:149981010-149982523	B73 0 h	Mo17 0 h	0.324876	1.66901	2.36103	0.0001	0.000591071
GRMZM2G345493	9:93350460-93357201	B73 0 h	Mo17 0 h	9.62997	49.447	2.36028	5e-05	0.000312379
GRMZM2G388587	4:183905677-183908367	B73 0 h	Mo17 0 h	0.569182	2.90582	2.35198	5e-05	0.000312379
GRMZM2G372477	3:188298353-188305345	B73 0 h	Mo17 0 h	0.807781	4.11742	2.3497	5e-05	0.000312379
GRMZM2G101270	6:159913007-159915014	B73 0 h	Mo17 0 h	0.185505	0.940399	2.34182	0.00425	0.0158907
GRMZM2G112337	6:99924871-99934458	B73 0 h	Mo17 0 h	76.2976	386.562	2.34099	5e-05	0.000312379
GRMZM2G150710	4:151768609-151770856	B73 0 h	Mo17 0 h	0.3077	1.55753	2.33967	5e-05	0.000312379
GRMZM2G057459	5:46452762-46457424	B73 0 h	Mo17 0 h	0.551033	2.78852	2.33929	5e-05	0.000312379
GRMZM2G081666	4:227476358-227480644	B73 0 h	Mo17 0 h	0.853647	4.3053	2.3344	5e-05	0.000312379
GRMZM2G171279	8:146628449-146633412	B73 0 h	Mo17 0 h	3.2142	16.1887	2.33246	5e-05	0.000312379
GRMZM2G127350	6:153508287-153512627	B73 0 h	Mo17 0 h	4.78124	24.0289	2.32931	5e-05	0.000312379
AC202439.3_FG001	6:113900484-113901051	B73 0 h	Mo17 0 h	27.3754	136.854	2.32169	5e-05	0.000312379
GRMZM2G474555	5:38035997-38036617	B73 0 h	Mo17 0 h	0.542607	2.71155	2.32114	0.00155	0.00671011
GRMZM2G552966	1:5330504-5331254	B73 0 h	Mo17 0 h	4.40688	21.8481	2.30968	5e-05	0.000312379
GRMZM2G448185	1:208868049-208873974	B73 0 h	Mo17 0 h	0.615247	3.04897	2.30908	5e-05	0.000312379
GRMZM2G164242	5:70805550-70812302	B73 0 h	Mo17 0 h	0.398402	1.97267	2.30785	5e-05	0.000312379
GRMZM2G351937	8:131059289-131062137	B73 0 h	Mo17 0 h	0.75341	3.72626	2.30622	5e-05	0.000312379
GRMZM2G097573	2:32216622-32219970	B73 0 h	Mo17 0 h	0.614408	3.02374	2.29907	5e-05	0.000312379
GRMZM2G149224	1:70163154-70171689	B73 0 h	Mo17 0 h	2.45129	12.0631	2.29899	5e-05	0.000312379
GRMZM2G090728	4:183812393-183815979	B73 0 h	Mo17 0 h	0.584755	2.87333	2.29682	5e-05	0.000312379
AC217358.3_FG008	1:297048764-297049537	B73 0 h	Mo17 0 h	0.486377	2.38958	2.29661	0.0056	0.020106
GRMZM2G082830	7:27326606-27328595	B73 0 h	Mo17 0 h	0.916492	4.50171	2.29628	5e-05	0.000312379
GRMZM2G415343	1:9576387-9581865	B73 0 h	Mo17 0 h	0.163052	0.800778	2.29607	0.00015	0.00085432
AC204539.4_FG002	2:190204469-190205125	B73 0 h	Mo17 0 h	4.18972	20.5689	2.29554	5e-05	0.000312379
GRMZM2G010783	2:217276426-217278951	B73 0 h	Mo17 0 h	1.65358	8.11658	2.29528	5e-05	0.000312379
GRMZM2G051952	2:30912037-30913685	B73 0 h	Mo17 0 h	1.83968	9.02998	2.29527	5e-05	0.000312379
GRMZM2G414844	6:166375939-166377410	B73 0 h	Mo17 0 h	1.17833	5.74009	2.28433	5e-05	0.000312379
GRMZM2G148675	5:121141723-121143079	B73 0 h	Mo17 0 h	16.7973	81.5183	2.2789	5e-05	0.000312379
GRMZM2G081907	5:215667101-215675474	B73 0 h	Mo17 0 h	0.17834	0.863445	2.27547	5e-05	0.000312379
GRMZM2G428628	8:37677215-37678714	B73 0 h	Mo17 0 h	0.590894	2.85916	2.27462	5e-05	0.000312379
GRMZM5G887922	1:95494280-95496228	B73 0 h	Mo17 0 h	0.569239	2.7515	2.27311	5e-05	0.000312379
GRMZM2G001508	6:129975716-129977955	B73 0 h	Mo17 0 h	1.37991	6.66644	2.27234	5e-05	0.000312379
GRMZM2G134563	4:116149772-116159571	B73 0 h	Mo17 0 h	1.42228	6.84538	2.26692	5e-05	0.000312379
GRMZM2G022782	8:39928378-39932619	B73 0 h	Mo17 0 h	2.75261	13.1935	2.26096	5e-05	0.000312379
GRMZM2G163189	1:93806036-93810579	B73 0 h	Mo17 0 h	0.206307	0.985041	2.25539	5e-05	0.000312379
GRMZM2G109720	9:13496884-13502062	B73 0 h	Mo17 0 h	3.10681	14.8216	2.2542	5e-05	0.000312379
GRMZM2G315121	5:189440601-189457211	B73 0 h	Mo17 0 h	7.43212	35.449	2.2539	5e-05	0.000312379
GRMZM2G064845	2:149098856-149102909	B73 0 h	Mo17 0 h	0.293557	1.39853	2.25219	0.0017	0.0072634
GRMZM2G072383	2:101462168-101462933	B73 0 h	Mo17 0 h	29.4158	140.057	2.25135	5e-05	0.000312379
GRMZM2G157252	4:146161512-146163867	B73 0 h	Mo17 0 h	0.195217	0.928923	2.25048	0.00025	0.00135066
AC210003.2_FG015	2:4198769-4199116	B73 0 h	Mo17 0 h	66.6204	316.894	2.24996	5e-05	0.000312379
GRMZM2G089119	5:58231823-58232908	B73 0 h	Mo17 0 h	3.34909	15.87	2.24447	5e-05	0.000312379
GRMZM2G072853	3:187509391-187529888	B73 0 h	Mo17 0 h	1.94157	9.17291	2.24016	5e-05	0.000312379
GRMZM2G121293	1:249596400-249599355	B73 0 h	Mo17 0 h	7.07535	33.3458	2.23663	5e-05	0.000312379
GRMZM2G084327	2:1545055-1546520	B73 0 h	Mo17 0 h	12.4497	58.3128	2.2277	5e-05	0.000312379
GRMZM2G159918	5:187898467-187900164	B73 0 h	Mo17 0 h	0.226692	1.05607	2.2199	0.0102	0.0332578
GRMZM2G006370	1:45924857-45928209	B73 0 h	Mo17 0 h	0.736629	3.42851	2.21857	5e-05	0.000312379
GRMZM2G125387	4:166019456-166024247	B73 0 h	Mo17 0 h	0.214735	0.998525	2.21724	0.0006	0.00293781
GRMZM2G154090	1:236840156-236842176	B73 0 h	Mo17 0 h	0.239003	1.10949	2.2148	0.0002	0.00110643
GRMZM2G147544	8:166741540-166744187	B73 0 h	Mo17 0 h	0.914206	4.24095	2.2138	5e-05	0.000312379
GRMZM2G110968	5:36567841-36569988	B73 0 h	Mo17 0 h	1.7414	8.06677	2.21175	5e-05	0.000312379
GRMZM2G046848	1:87303611-87309108	B73 0 h	Mo17 0 h	0.442237	2.04789	2.21125	5e-05	0.000312379
GRMZM2G054115	3:202790243-202793124	B73 0 h	Mo17 0 h	3.33025	15.3233	2.20203	5e-05	0.000312379
GRMZM2G497928	9:76062074-76062726	B73 0 h	Mo17 0 h	4.01758	18.4177	2.19669	5e-05	0.000312379
GRMZM2G007140	10:60759257-60773761	B73 0 h	Mo17 0 h	0.554511	2.53578	2.19314	5e-05	0.000312379
GRMZM5G860214	5:168487011-168488626	B73 0 h	Mo17 0 h	2.20346	10.0386	2.18771	5e-05	0.000312379
GRMZM2G092427	10:147325723-147327040	B73 0 h	Mo17 0 h	788.527	3591.84	2.18749	5e-05	0.000312379
GRMZM2G435536	4:95082544-95083332	B73 0 h	Mo17 0 h	0.572516	2.60051	2.1834	0.00275	0.0109565
GRMZM2G114332	2:185595986-185599636	B73 0 h	Mo17 0 h	0.286958	1.30237	2.18222	0.0001	0.000591071
GRMZM2G446189	4:35254375-35257554	B73 0 h	Mo17 0 h	0.994131	4.47308	2.16976	5e-05	0.000312379
GRMZM2G017528	7:61225086-61227001	B73 0 h	Mo17 0 h	0.263613	1.18228	2.16508	0.00025	0.00135066
GRMZM2G060029	5:48707434-48709655	B73 0 h	Mo17 0 h	0.190099	0.849626	2.16007	0.0004	0.00205414
AC212859.3_FG008	2:26370682-26372492	B73 0 h	Mo17 0 h	0.812361	3.62451	2.15759	5e-05	0.000312379
GRMZM2G472473	1:34622728-34623162	B73 0 h	Mo17 0 h	0.683658	3.04929	2.15713	0.0151	0.0460969
GRMZM2G034727	10:39922728-39924376	B73 0 h	Mo17 0 h	19.1008	84.9251	2.15256	5e-05	0.000312379
GRMZM2G073969	1:57290028-57290758	B73 0 h	Mo17 0 h	8.44278	37.535	2.15245	5e-05	0.000312379
GRMZM2G032430	2:63040063-63041741	B73 0 h	Mo17 0 h	51.4362	228.566	2.15176	5e-05	0.000312379
GRMZM2G077530	1:85695769-85698348	B73 0 h	Mo17 0 h	0.506752	2.24929	2.15012	0.0042	0.0157297
GRMZM2G063961	6:150654909-150660102	B73 0 h	Mo17 0 h	11.3567	50.2601	2.14587	5e-05	0.000312379
GRMZM5G832939	7:121073274-121074607	B73 0 h	Mo17 0 h	0.678829	3.00136	2.1445	5e-05	0.000312379
GRMZM2G088753	5:63346022-63352952	B73 0 h	Mo17 0 h	21.0175	92.8174	2.1428	5e-05	0.000312379
GRMZM2G472167	1:8552956-8556040	B73 0 h	Mo17 0 h	22.8951	100.618	2.13577	5e-05	0.000312379
GRMZM2G047533	4:43996026-43998718	B73 0 h	Mo17 0 h	0.249826	1.09771	2.1355	0.0001	0.000591071
GRMZM2G102959	5:209955745-209958660	B73 0 h	Mo17 0 h	20.9337	91.6219	2.12987	5e-05	0.000312379
GRMZM2G015730	9:138396741-138402892	B73 0 h	Mo17 0 h	2.20817	9.66417	2.12979	5e-05	0.000312379
GRMZM2G061929	2:101720677-101721030	B73 0 h	Mo17 0 h	20.8412	91.1845	2.12935	5e-05	0.000312379
GRMZM2G104549	3:223616641-223617812	B73 0 h	Mo17 0 h	326.737	1428.3	2.1281	5e-05	0.000312379
GRMZM2G165778	4:144158248-144165387	B73 0 h	Mo17 0 h	1.42761	6.23647	2.12713	5e-05	0.000312379
GRMZM2G160069	10:130226237-130230384	B73 0 h	Mo17 0 h	1.86791	8.15842	2.12686	5e-05	0.000312379
GRMZM2G140915	1:62702868-62705077	B73 0 h	Mo17 0 h	4.31421	18.777	2.1218	5e-05	0.000312379
GRMZM2G140223	8:21759874-21762056	B73 0 h	Mo17 0 h	3.3844	14.7001	2.11886	5e-05	0.000312379
GRMZM2G133070	8:59821621-59822718	B73 0 h	Mo17 0 h	1.34318	5.82447	2.11647	5e-05	0.000312379
AC205077.3_FG003	1:103568664-103569338	B73 0 h	Mo17 0 h	16.8737	73.03	2.11371	5e-05	0.000312379
GRMZM2G129913	5:7125275-7129809	B73 0 h	Mo17 0 h	0.419744	1.81556	2.11284	5e-05	0.000312379
GRMZM2G043813	10:130642691-130645462	B73 0 h	Mo17 0 h	0.474844	2.04254	2.10484	5e-05	0.000312379
GRMZM2G048672	5:56050570-56051664	B73 0 h	Mo17 0 h	38.9364	167.205	2.10243	5e-05	0.000312379
AC217050.4_FG007	1:214936883-214943430	B73 0 h	Mo17 0 h	12.041	51.6338	2.10036	5e-05	0.000312379
GRMZM2G077488	1:138621117-138623370	B73 0 h	Mo17 0 h	0.346681	1.48509	2.09887	0.00075	0.00357076
GRMZM5G836683	5:3501431-3505909	B73 0 h	Mo17 0 h	0.422683	1.80746	2.09632	0.0001	0.000591071
GRMZM2G371271	1:287865686-287872201	B73 0 h	Mo17 0 h	0.532721	2.27504	2.09444	5e-05	0.000312379
GRMZM2G072586	3:195850594-195852399	B73 0 h	Mo17 0 h	2.1357	9.11229	2.0931	5e-05	0.000312379
GRMZM2G097434	1:17240328-17260005	B73 0 h	Mo17 0 h	5.91316	25.1422	2.08811	5e-05	0.000312379
GRMZM2G153675	2:153135402-153138194	B73 0 h	Mo17 0 h	0.304358	1.28501	2.07794	5e-05	0.000312379
GRMZM2G154056	3:76125081-76126029	B73 0 h	Mo17 0 h	1.19726	5.04288	2.07451	5e-05	0.000312379
GRMZM2G022777	3:196111398-196116525	B73 0 h	Mo17 0 h	5.75986	24.1384	2.06723	5e-05	0.000312379
GRMZM2G091578	1:279251758-279254567	B73 0 h	Mo17 0 h	1.03703	4.34576	2.06716	5e-05	0.000312379
GRMZM2G103135	3:188513397-188515764	B73 0 h	Mo17 0 h	0.397476	1.66556	2.06707	5e-05	0.000312379
GRMZM2G052365	3:193700966-193712336	B73 0 h	Mo17 0 h	0.905757	3.79385	2.06647	5e-05	0.000312379
GRMZM2G030118	8:147797921-147799853	B73 0 h	Mo17 0 h	0.45779	1.91647	2.06569	0.00885	0.0295449
GRMZM2G476843	6:161738904-161743761	B73 0 h	Mo17 0 h	0.518562	2.16976	2.06495	5e-05	0.000312379
GRMZM2G171118	1:248345490-248347473	B73 0 h	Mo17 0 h	1.8274	7.64328	2.0644	5e-05	0.000312379
GRMZM2G080767	8:150335187-150343347	B73 0 h	Mo17 0 h	3.73125	15.5907	2.06296	5e-05	0.000312379
GRMZM2G703807	9:24938474-24939261	B73 0 h	Mo17 0 h	0.771978	3.20194	2.05231	0.00035	0.00182367
GRMZM2G047362	3:133095046-133104127	B73 0 h	Mo17 0 h	0.495028	2.04862	2.04907	0.0084	0.0282837
GRMZM5G893913	7:46202949-46207497	B73 0 h	Mo17 0 h	3.15941	13.0698	2.04851	5e-05	0.000312379
GRMZM6G235245	scaffold_217:133-1024	B73 0 h	Mo17 0 h	4.3456	17.974	2.04829	5e-05	0.000312379
GRMZM2G134264	2:102766800-102769426	B73 0 h	Mo17 0 h	75.881	312.588	2.04245	5e-05	0.000312379
GRMZM2G092747	10:120028819-120030228	B73 0 h	Mo17 0 h	0.608763	2.50215	2.03922	0.0033	0.0128106
GRMZM2G068179	1:282812716-282817190	B73 0 h	Mo17 0 h	6.33415	26.0311	2.03901	5e-05	0.000312379
GRMZM2G019363	7:147239500-147242101	B73 0 h	Mo17 0 h	10.4522	42.9486	2.03881	5e-05	0.000312379
AC186592.3_FG002	6:75072664-75075280	B73 0 h	Mo17 0 h	0.187877	0.771458	2.0378	5e-05	0.000312379
GRMZM2G071664	3:20893296-20894944	B73 0 h	Mo17 0 h	2.44751	10.0387	2.03618	5e-05	0.000312379
AC209845.4_FG010	1:200534560-200535445	B73 0 h	Mo17 0 h	0.627579	2.57258	2.03535	0.0002	0.00110643
GRMZM2G056116	6:87753670-87755985	B73 0 h	Mo17 0 h	1.71819	7.03397	2.03345	5e-05	0.000312379
GRMZM2G320269	1:222256596-222258940	B73 0 h	Mo17 0 h	1.03411	4.21192	2.0261	5e-05	0.000312379
GRMZM2G064679	6:152625107-152629291	B73 0 h	Mo17 0 h	2.52036	10.2616	2.02555	5e-05	0.000312379
GRMZM2G174441	6:69405888-69406772	B73 0 h	Mo17 0 h	10.7766	43.8412	2.02438	5e-05	0.000312379
GRMZM2G139434	8:127414189-127422699	B73 0 h	Mo17 0 h	0.191676	0.778005	2.02111	0.0025	0.0101317
GRMZM2G071573	9:98256955-98262572	B73 0 h	Mo17 0 h	0.222045	0.899947	2.01899	5e-05	0.000312379
GRMZM2G164945	2:194814424-194816502	B73 0 h	Mo17 0 h	0.727447	2.94751	2.01858	5e-05	0.000312379
GRMZM2G443843	7:160125131-160127422	B73 0 h	Mo17 0 h	0.368965	1.491	2.01472	5e-05	0.000312379
GRMZM2G093305	1:38191489-38193584	B73 0 h	Mo17 0 h	0.273436	1.10397	2.01342	0.00045	0.00227975
GRMZM2G018757	5:211048883-211051338	B73 0 h	Mo17 0 h	1.17473	4.73965	2.01245	5e-05	0.000312379
GRMZM5G884544	8:76501402-76506292	B73 0 h	Mo17 0 h	0.310225	1.24408	2.00369	0.0001	0.000591071
AC200099.4_FG006	8:27658309-27659407	B73 0 h	Mo17 0 h	6.48416	25.8742	1.99653	5e-05	0.000312379
GRMZM2G176430	7:132548744-132551332	B73 0 h	Mo17 0 h	4.0569	16.1722	1.99507	5e-05	0.000312379
GRMZM2G140909	7:126864349-126866304	B73 0 h	Mo17 0 h	5.69256	22.6828	1.99445	5e-05	0.000312379
GRMZM2G018678	1:52795360-52804613	B73 0 h	Mo17 0 h	12.4003	49.3808	1.99357	5e-05	0.000312379
GRMZM2G167138	1:31489513-31501763	B73 0 h	Mo17 0 h	0.67364	2.67964	1.99199	5e-05	0.000312379
GRMZM2G050364	8:78644678-78646585	B73 0 h	Mo17 0 h	0.461062	1.83192	1.99032	5e-05	0.000312379
GRMZM6G865522	scaffold_212:0-1578	B73 0 h	Mo17 0 h	8.62328	34.2245	1.98872	5e-05	0.000312379
GRMZM2G075229	1:222499254-222503390	B73 0 h	Mo17 0 h	0.398567	1.58069	1.98766	5e-05	0.000312379
GRMZM2G065154	5:71721472-71731917	B73 0 h	Mo17 0 h	2.96811	11.7156	1.98081	5e-05	0.000312379
GRMZM2G474468	2:216708663-216709103	B73 0 h	Mo17 0 h	1.58318	6.24615	1.98014	0.0008	0.00378126
GRMZM2G092607	10:147337600-147342637	B73 0 h	Mo17 0 h	1.09514	4.31613	1.97863	0.00215	0.00889293
GRMZM2G106531	2:227035810-227040800	B73 0 h	Mo17 0 h	2.35703	9.28854	1.97848	5e-05	0.000312379
GRMZM2G341089	2:15277264-15284706	B73 0 h	Mo17 0 h	0.267302	1.05299	1.97796	0.0119	0.0378212
GRMZM2G138814	1:52072965-52083007	B73 0 h	Mo17 0 h	4.11867	16.2179	1.97734	5e-05	0.000312379
GRMZM2G043862	2:2812199-2816997	B73 0 h	Mo17 0 h	10.6781	41.8916	1.97201	5e-05	0.000312379
GRMZM2G311919	5:143222806-143237989	B73 0 h	Mo17 0 h	18.2895	71.7142	1.97125	5e-05	0.000312379
AC233938.1_FG003	5:179122079-179122409	B73 0 h	Mo17 0 h	2.19551	8.5977	1.9694	0.01095	0.0352753
GRMZM2G021248	4:165860054-165861050	B73 0 h	Mo17 0 h	0.342772	1.3367	1.96336	0.0147	0.045089
GRMZM2G012263	6:110957378-110959063	B73 0 h	Mo17 0 h	0.380523	1.48215	1.96163	5e-05	0.000312379
GRMZM2G074193	1:248907818-248914268	B73 0 h	Mo17 0 h	1.20193	4.67279	1.95893	0.0002	0.00110643
GRMZM5G862317	5:657565-658976	B73 0 h	Mo17 0 h	0.341065	1.32191	1.95451	0.001	0.00459929
GRMZM2G008263	7:34885172-34892432	B73 0 h	Mo17 0 h	17.7413	68.7285	1.9538	5e-05	0.000312379
GRMZM2G098088	3:21865321-21869512	B73 0 h	Mo17 0 h	0.315683	1.22029	1.95067	5e-05	0.000312379
GRMZM2G070312	4:184448469-184459981	B73 0 h	Mo17 0 h	0.811273	3.13357	1.94955	0.0006	0.00293781
GRMZM2G701362	3:18639401-18640833	B73 0 h	Mo17 0 h	1.42731	5.50325	1.94699	5e-05	0.000312379
GRMZM2G128248	8:165144629-165147134	B73 0 h	Mo17 0 h	0.328755	1.26464	1.94365	0.00065	0.00315075
GRMZM2G041060	4:236728324-236749742	B73 0 h	Mo17 0 h	16.3966	63.0294	1.94262	5e-05	0.000312379
GRMZM2G071996	2:43811176-43814335	B73 0 h	Mo17 0 h	11.0479	42.3696	1.93926	5e-05	0.000312379
GRMZM2G398407	3:127497420-127498707	B73 0 h	Mo17 0 h	0.652453	2.48772	1.93088	0.0001	0.000591071
AC217811.3_FG003	4:112646516-112648481	B73 0 h	Mo17 0 h	2.60672	9.93715	1.9306	5e-05	0.000312379
GRMZM2G140101	3:131730019-131731520	B73 0 h	Mo17 0 h	0.381838	1.45449	1.92948	0.00045	0.00227975
GRMZM2G071294	7:9910306-9912620	B73 0 h	Mo17 0 h	10.4125	39.6274	1.92818	5e-05	0.000312379
GRMZM2G097015	5:184386631-184390559	B73 0 h	Mo17 0 h	0.638401	2.42716	1.92673	5e-05	0.000312379
GRMZM2G026223	1:4855702-4871281	B73 0 h	Mo17 0 h	4.94652	18.7995	1.92621	5e-05	0.000312379
GRMZM2G479987	8:123038308-123042569	B73 0 h	Mo17 0 h	0.383937	1.45854	1.92558	5e-05	0.000312379
GRMZM2G093755	1:180018457-180019178	B73 0 h	Mo17 0 h	5.49689	20.8442	1.92296	5e-05	0.000312379
GRMZM2G020938	4:162720135-162723451	B73 0 h	Mo17 0 h	2.53202	9.56319	1.9172	5e-05	0.000312379
GRMZM2G159732	10:109722374-109727028	B73 0 h	Mo17 0 h	0.446353	1.68164	1.91361	5e-05	0.000312379
GRMZM2G005061	8:165078477-165084160	B73 0 h	Mo17 0 h	6.3971	24.0781	1.91223	5e-05	0.000312379
GRMZM2G417287	3:212767845-212768702	B73 0 h	Mo17 0 h	2.46228	9.26695	1.9121	5e-05	0.000312379
GRMZM2G099340	3:17614008-17614990	B73 0 h	Mo17 0 h	3.2385	12.17	1.90993	5e-05	0.000312379
GRMZM2G014813	5:42559158-42564881	B73 0 h	Mo17 0 h	3.40061	12.7679	1.90865	5e-05	0.000312379
GRMZM2G152981	1:122406822-122424462	B73 0 h	Mo17 0 h	0.868492	3.26045	1.90849	5e-05	0.000312379
GRMZM2G170646	6:135033601-135036040	B73 0 h	Mo17 0 h	0.680772	2.55338	1.90716	5e-05	0.000312379
GRMZM2G063988	8:88176715-88183253	B73 0 h	Mo17 0 h	2.55657	9.58571	1.90668	5e-05	0.000312379
GRMZM2G338037	1:43141230-43144375	B73 0 h	Mo17 0 h	0.459146	1.71718	1.90301	0.00105	0.00479853
GRMZM2G074282	5:66455375-66459615	B73 0 h	Mo17 0 h	101.704	379.601	1.9001	5e-05	0.000312379
GRMZM2G180879	1:181647773-181658611	B73 0 h	Mo17 0 h	0.250501	0.93393	1.8985	0.00075	0.00357076
GRMZM5G805426	5:146406145-146407399	B73 0 h	Mo17 0 h	0.726409	2.70756	1.89814	5e-05	0.000312379
GRMZM2G034389	2:119141428-119143398	B73 0 h	Mo17 0 h	0.408068	1.52052	1.89769	5e-05	0.000312379
GRMZM2G414621	5:210350710-210352472	B73 0 h	Mo17 0 h	0.225947	0.840368	1.89503	0.00335	0.0129759
GRMZM2G041369	2:167438288-167440226	B73 0 h	Mo17 0 h	0.450052	1.67362	1.89481	0.00095	0.00439817
GRMZM2G102572	3:3459134-3463008	B73 0 h	Mo17 0 h	29.4745	109.571	1.89433	5e-05	0.000312379
GRMZM2G060410	7:86114474-86115530	B73 0 h	Mo17 0 h	0.881908	3.26971	1.89046	0.00035	0.00182367
GRMZM2G005040	2:10384672-10389573	B73 0 h	Mo17 0 h	6.04562	22.3635	1.88718	5e-05	0.000312379
GRMZM2G172410	1:12975287-12984545	B73 0 h	Mo17 0 h	4.59965	17.0072	1.88655	5e-05	0.000312379
GRMZM2G310410	4:153558601-153564260	B73 0 h	Mo17 0 h	0.339647	1.25581	1.88651	5e-05	0.000312379
GRMZM2G337532	2:9927982-9948446	B73 0 h	Mo17 0 h	4.64185	17.1541	1.88578	5e-05	0.000312379
GRMZM5G874734	2:113571577-113572057	B73 0 h	Mo17 0 h	1.34854	4.9827	1.88552	0.001	0.00459929
GRMZM2G115152	3:162339582-162341530	B73 0 h	Mo17 0 h	1.08326	3.98561	1.87942	5e-05	0.000312379
GRMZM2G362470	9:1019211-1020411	B73 0 h	Mo17 0 h	0.356042	1.30994	1.87938	0.00485	0.01779
GRMZM2G300788	1:176080534-176082168	B73 0 h	Mo17 0 h	0.474228	1.74463	1.87927	0.00075	0.00357076
GRMZM2G447551	1:19788671-19813731	B73 0 h	Mo17 0 h	0.436648	1.60025	1.87375	0.00925	0.030659
HMT-2	1:172037384-172041208	B73 0 h	Mo17 0 h	12.9745	47.5481	1.87371	5e-05	0.000312379
GRMZM2G409976	1:7078124-7085736	B73 0 h	Mo17 0 h	0.898042	3.29051	1.87345	0.01115	0.0358009
GRMZM2G022997	1:262211596-262216386	B73 0 h	Mo17 0 h	5.15708	18.8713	1.87157	5e-05	0.000312379
GRMZM2G417715	2:200747275-200748346	B73 0 h	Mo17 0 h	1.68353	6.15454	1.87016	5e-05	0.000312379
GRMZM2G032214	9:12430195-12433750	B73 0 h	Mo17 0 h	0.460856	1.68464	1.87005	5e-05	0.000312379
GRMZM2G329459	1:267469047-267473392	B73 0 h	Mo17 0 h	0.619811	2.26474	1.86945	5e-05	0.000312379
GRMZM5G876638	2:60361576-60362713	B73 0 h	Mo17 0 h	0.313065	1.14368	1.86915	0.0132	0.0412349
GRMZM5G831795	2:28432214-28444239	B73 0 h	Mo17 0 h	1.92342	7.01394	1.86655	5e-05	0.000312379
GRMZM2G145518	6:82976806-82978585	B73 0 h	Mo17 0 h	0.261344	0.952999	1.86652	0.0007	0.00336155
GRMZM2G372440	3:188294236-188295382	B73 0 h	Mo17 0 h	2.18984	7.97108	1.86395	5e-05	0.000312379
GRMZM2G140082	9:96459803-96463796	B73 0 h	Mo17 0 h	7.61377	27.6204	1.85905	5e-05	0.000312379
GRMZM2G062761	6:166147895-166153617	B73 0 h	Mo17 0 h	1.43325	5.19379	1.85749	5e-05	0.000312379
GRMZM2G118884	5:60454729-60456814	B73 0 h	Mo17 0 h	1.36326	4.93445	1.85583	5e-05	0.000312379
GRMZM2G102322	9:63267343-63271247	B73 0 h	Mo17 0 h	0.318168	1.14972	1.85343	0.0009	0.00419354
GRMZM2G096683	1:79423969-79425815	B73 0 h	Mo17 0 h	2.20213	7.95482	1.85293	5e-05	0.000312379
GRMZM2G093708	1:242559201-242560900	B73 0 h	Mo17 0 h	0.799244	2.88058	1.84965	5e-05	0.000312379
GRMZM2G094698	1:262785067-262791083	B73 0 h	Mo17 0 h	3.82679	13.7829	1.84868	5e-05	0.000312379
GRMZM2G107689	1:280559357-280566360	B73 0 h	Mo17 0 h	0.31224	1.12348	1.84725	0.00415	0.0155715
GRMZM2G439311	4:188375245-188379468	B73 0 h	Mo17 0 h	1.32746	4.77406	1.84655	5e-05	0.000312379
GRMZM2G128233	7:122730950-122732056	B73 0 h	Mo17 0 h	1.76653	6.3511	1.84609	5e-05	0.000312379
GRMZM2G404888	6:106052642-106054936	B73 0 h	Mo17 0 h	0.929302	3.33599	1.8439	5e-05	0.000312379
GRMZM2G323888	6:128648201-128649046	B73 0 h	Mo17 0 h	43.4346	155.868	1.84341	5e-05	0.000312379
GRMZM2G178546	9:117179607-117183243	B73 0 h	Mo17 0 h	0.3133	1.12378	1.84274	0.00285	0.0112968
GRMZM2G325285	5:1715365-1722042	B73 0 h	Mo17 0 h	0.529878	1.90058	1.8427	5e-05	0.000312379
GRMZM2G429118	7:137205016-137207131	B73 0 h	Mo17 0 h	2.82266	10.0921	1.83811	5e-05	0.000312379
GRMZM2G004699	4:191756827-191759110	B73 0 h	Mo17 0 h	1.74056	6.21685	1.83663	5e-05	0.000312379
GRMZM2G095510	8:159333580-159339448	B73 0 h	Mo17 0 h	1.47126	5.24794	1.8347	5e-05	0.000312379
GRMZM2G168016	1:296284547-296286396	B73 0 h	Mo17 0 h	0.267441	0.953429	1.83391	0.00145	0.00633208
GRMZM2G055150	5:208220124-208222639	B73 0 h	Mo17 0 h	0.837845	2.98459	1.83278	5e-05	0.000312379
GRMZM2G114131	2:15979158-15983496	B73 0 h	Mo17 0 h	7.73	27.5284	1.83238	5e-05	0.000312379
GRMZM5G872204	1:195791316-195802900	B73 0 h	Mo17 0 h	0.435034	1.54887	1.83202	5e-05	0.000312379
AC196090.3_FG006	9:154286013-154288260	B73 0 h	Mo17 0 h	0.234955	0.831946	1.8241	0.00055	0.00272069
AC204252.3_FG001	4:43378474-43379542	B73 0 h	Mo17 0 h	1.1598	4.10269	1.82269	5e-05	0.000312379
GRMZM2G090576	5:20815034-20817354	B73 0 h	Mo17 0 h	0.558832	1.97325	1.82009	5e-05	0.000312379
GRMZM2G098676	10:136041156-136044090	B73 0 h	Mo17 0 h	0.928939	3.27638	1.81844	5e-05	0.000312379
GRMZM2G039214	1:145408400-145426903	B73 0 h	Mo17 0 h	6.72442	23.7069	1.81783	5e-05	0.000312379
GRMZM2G092595	1:215254511-215259644	B73 0 h	Mo17 0 h	2.95139	10.4022	1.81742	5e-05	0.000312379
GRMZM2G027867	3:228631774-228639141	B73 0 h	Mo17 0 h	0.49513	1.74425	1.81672	0.0005	0.00250121
GRMZM2G027640	4:239287983-239300824	B73 0 h	Mo17 0 h	6.89984	24.2965	1.81611	5e-05	0.000312379
GRMZM2G051697	4:188488772-188493202	B73 0 h	Mo17 0 h	7.74909	27.2094	1.81201	5e-05	0.000312379
GRMZM2G058261	1:285139940-285142972	B73 0 h	Mo17 0 h	20.8521	73.0328	1.80835	5e-05	0.000312379
GRMZM2G137816	9:125216178-125218290	B73 0 h	Mo17 0 h	21.4548	74.8591	1.80288	5e-05	0.000312379
GRMZM2G040481	5:176155463-176156801	B73 0 h	Mo17 0 h	0.276114	0.963086	1.8024	0.005	0.0182529
GRMZM2G108527	3:83703299-83704486	B73 0 h	Mo17 0 h	7.39278	25.7741	1.80173	5e-05	0.000312379
GRMZM2G129209	2:219128384-219132228	B73 0 h	Mo17 0 h	19.2543	67.0407	1.79986	5e-05	0.000312379
GRMZM2G136042	2:163215541-163216918	B73 0 h	Mo17 0 h	0.496429	1.7281	1.79953	0.00025	0.00135066
GRMZM2G153575	2:199053845-199059049	B73 0 h	Mo17 0 h	0.754888	2.62563	1.79833	5e-05	0.000312379
GRMZM2G032222	1:223745976-223752961	B73 0 h	Mo17 0 h	10.6235	36.8754	1.7954	5e-05	0.000312379
GRMZM2G429035	2:20986710-20987558	B73 0 h	Mo17 0 h	12.5327	43.4275	1.79292	5e-05	0.000312379
GRMZM5G881349	2:208867276-208867930	B73 0 h	Mo17 0 h	0.792885	2.74252	1.79032	0.00195	0.00817366
GRMZM2G164308	6:118313758-118326943	B73 0 h	Mo17 0 h	4.42592	15.2833	1.7879	5e-05	0.000312379
GRMZM2G100315	2:37678222-37682420	B73 0 h	Mo17 0 h	2.06187	7.09658	1.78317	0.0052	0.0188729
GRMZM2G559610	8:66959694-66963744	B73 0 h	Mo17 0 h	0.339568	1.16657	1.78051	0.0061	0.0216167
GRMZM2G052279	2:142659253-142668474	B73 0 h	Mo17 0 h	1.51388	5.19057	1.77764	5e-05	0.000312379
GRMZM2G173865	10:124339509-124340021	B73 0 h	Mo17 0 h	5.39011	18.4501	1.77524	5e-05	0.000312379
GRMZM2G563190	3:190947709-190953804	B73 0 h	Mo17 0 h	0.5123	1.7513	1.77336	5e-05	0.000312379
GRMZM2G177349	2:176015024-176016417	B73 0 h	Mo17 0 h	0.347265	1.18576	1.7717	0.0023	0.00942892
GRMZM2G505380	2:23588893-23592019	B73 0 h	Mo17 0 h	2.01917	6.88675	1.77006	5e-05	0.000312379
GRMZM2G015959	8:54942616-54945586	B73 0 h	Mo17 0 h	0.309742	1.0557	1.76906	0.0038	0.0144468
GRMZM2G002754	5:13421576-13439868	B73 0 h	Mo17 0 h	22.1677	75.5105	1.76822	5e-05	0.000312379
GRMZM2G107417	3:187157671-187160243	B73 0 h	Mo17 0 h	0.345235	1.17589	1.7681	0.0004	0.00205414
GRMZM2G092780	5:179972667-179975824	B73 0 h	Mo17 0 h	2.92117	9.92769	1.76491	5e-05	0.000312379
GRMZM2G036134	7:171029921-171032363	B73 0 h	Mo17 0 h	0.671391	2.28149	1.76475	5e-05	0.000312379
GRMZM2G429899	3:216495980-216505345	B73 0 h	Mo17 0 h	0.412988	1.40119	1.76248	5e-05	0.000312379
GRMZM2G003711	7:51811690-51812204	B73 0 h	Mo17 0 h	6.53283	22.1628	1.76236	5e-05	0.000312379
GRMZM2G164062	1:182823054-182825404	B73 0 h	Mo17 0 h	0.69744	2.36471	1.76152	5e-05	0.000312379
GRMZM2G094532	2:41853493-41855092	B73 0 h	Mo17 0 h	15.5226	52.6281	1.76147	5e-05	0.000312379
AC205888.4_FG004	1:59139736-59143162	B73 0 h	Mo17 0 h	0.352232	1.19358	1.7607	5e-05	0.000312379
GRMZM2G066500	8:38705668-38708761	B73 0 h	Mo17 0 h	0.525531	1.78036	1.76032	5e-05	0.000312379
GRMZM2G703582	1:61951364-61953102	B73 0 h	Mo17 0 h	4.68197	15.8384	1.75824	5e-05	0.000312379
GRMZM2G006363	4:3896745-3898889	B73 0 h	Mo17 0 h	5.53018	18.6688	1.75524	5e-05	0.000312379
GRMZM2G123940	2:64569935-64573685	B73 0 h	Mo17 0 h	2.27013	7.64744	1.7522	5e-05	0.000312379
GRMZM2G127453	3:191738708-191741785	B73 0 h	Mo17 0 h	130.427	439.089	1.75128	5e-05	0.000312379
GRMZM2G114688	7:161293814-161299246	B73 0 h	Mo17 0 h	0.57206	1.92578	1.7512	5e-05	0.000312379
GRMZM2G100454	3:171682642-171689574	B73 0 h	Mo17 0 h	1.77075	5.96087	1.75116	5e-05	0.000312379
GRMZM2G463996	2:158385418-158389913	B73 0 h	Mo17 0 h	2.00781	6.75745	1.75085	5e-05	0.000312379
GRMZM2G323287	4:192049006-192050322	B73 0 h	Mo17 0 h	18.9416	63.7402	1.75064	5e-05	0.000312379
GRMZM2G119941	2:3190290-3193646	B73 0 h	Mo17 0 h	5.0703	16.9769	1.74343	5e-05	0.000312379
GRMZM2G087226	4:236755442-236770419	B73 0 h	Mo17 0 h	2.53374	8.45888	1.7392	5e-05	0.000312379
GRMZM2G048892	6:165444340-165445414	B73 0 h	Mo17 0 h	0.853641	2.84577	1.73712	5e-05	0.000312379
GRMZM5G827174	2:237437038-237438965	B73 0 h	Mo17 0 h	0.313503	1.0448	1.73667	0.00035	0.00182367
GRMZM2G164131	5:13514635-13518019	B73 0 h	Mo17 0 h	13.8337	46.0774	1.73587	5e-05	0.000312379
GRMZM2G040515	1:63614859-63617873	B73 0 h	Mo17 0 h	22.0269	73.2372	1.73331	5e-05	0.000312379
GRMZM2G023715	1:54273152-54278655	B73 0 h	Mo17 0 h	6.52279	21.6745	1.73244	5e-05	0.000312379
GRMZM2G111737	7:175967087-175981458	B73 0 h	Mo17 0 h	1.13279	3.7615	1.73143	5e-05	0.000312379
GRMZM2G126812	9:151953284-151958133	B73 0 h	Mo17 0 h	0.445168	1.47776	1.73099	0.0002	0.00110643
GRMZM5G878913,GRMZM6G790713	6:73035221-73036804	B73 0 h	Mo17 0 h	0.577381	1.91329	1.72846	0.0013	0.00577277
GRMZM2G000816	6:149865243-149868500	B73 0 h	Mo17 0 h	0.687581	2.27823	1.72831	5e-05	0.000312379
GRMZM2G400602	3:174404506-174407023	B73 0 h	Mo17 0 h	1.03325	3.41935	1.72653	5e-05	0.000312379
GRMZM2G035933	8:168485418-168487113	B73 0 h	Mo17 0 h	1.61496	5.33691	1.7245	5e-05	0.000312379
GRMZM2G161169	4:5201671-5204080	B73 0 h	Mo17 0 h	2.5022	8.26073	1.72307	5e-05	0.000312379
GRMZM2G000231	9:7312253-7320386	B73 0 h	Mo17 0 h	0.602761	1.98878	1.72223	5e-05	0.000312379
GRMZM2G066341	6:131022671-131025667	B73 0 h	Mo17 0 h	1.40871	4.64643	1.72175	5e-05	0.000312379
GRMZM2G027665	9:39370225-39379630	B73 0 h	Mo17 0 h	0.77746	2.56429	1.72172	5e-05	0.000312379
GRMZM2G051276	4:236654328-236658102	B73 0 h	Mo17 0 h	15.4403	50.8351	1.71912	5e-05	0.000312379
GRMZM2G004909	6:162843434-162844175	B73 0 h	Mo17 0 h	40.9094	134.387	1.71589	5e-05	0.000312379
GRMZM2G060011	2:206790796-206793971	B73 0 h	Mo17 0 h	2.32413	7.62321	1.71371	5e-05	0.000312379
GRMZM2G106408	1:54731139-54737676	B73 0 h	Mo17 0 h	19.0239	62.2794	1.71094	5e-05	0.000312379
AC235543.1_FG003	6:148897772-148900158	B73 0 h	Mo17 0 h	24.0101	78.5951	1.7108	5e-05	0.000312379
GRMZM2G370915	4:89127682-89128967	B73 0 h	Mo17 0 h	1.66919	5.46146	1.71014	5e-05	0.000312379
GRMZM2G145065	1:52776934-52780818	B73 0 h	Mo17 0 h	0.795795	2.59788	1.70687	0.0002	0.00110643
GRMZM5G850019	3:21462343-21471868	B73 0 h	Mo17 0 h	38.4964	125.666	1.7068	5e-05	0.000312379
GRMZM2G325693	5:176922128-176923226	B73 0 h	Mo17 0 h	1.01811	3.31983	1.70522	5e-05	0.000312379
GRMZM2G117531	10:144548084-144553572	B73 0 h	Mo17 0 h	28.248	91.5933	1.6971	5e-05	0.000312379
GLN2	10:145900759-145906241	B73 0 h	Mo17 0 h	81.1646	262.667	1.69431	5e-05	0.000312379
GRMZM2G375420	2:224178389-224179007	B73 0 h	Mo17 0 h	2.36628	7.60962	1.6852	5e-05	0.000312379
GRMZM2G339728	7:118338234-118339449	B73 0 h	Mo17 0 h	0.974964	3.13058	1.68301	5e-05	0.000312379
GRMZM2G077214	1:255046013-255052714	B73 0 h	Mo17 0 h	17.9726	57.6743	1.68213	5e-05	0.000312379
RPOA	Pt:75427-77189	B73 0 h	Mo17 0 h	0.678417	2.16177	1.67197	5e-05	0.000312379
GRMZM2G310569	9:311373-318659	B73 0 h	Mo17 0 h	3.04231	9.69274	1.67174	5e-05	0.000312379
GRMZM5G856076	10:9846410-9847129	B73 0 h	Mo17 0 h	4.59338	14.5818	1.66654	5e-05	0.000312379
GRMZM2G399952	5:180919435-180929133	B73 0 h	Mo17 0 h	5.34382	16.9404	1.66453	5e-05	0.000312379
GRMZM2G094655	5:191166966-191170238	B73 0 h	Mo17 0 h	5.18894	16.4465	1.66427	5e-05	0.000312379
GRMZM2G039365	3:171792048-171795701	B73 0 h	Mo17 0 h	38.4054	121.669	1.66358	5e-05	0.000312379
GRMZM2G701564	3:72091590-72092185	B73 0 h	Mo17 0 h	33.3022	105.38	1.66192	5e-05	0.000312379
GRMZM2G168301	5:192752303-192757307	B73 0 h	Mo17 0 h	3.64127	11.5223	1.66192	5e-05	0.000312379
GRMZM2G034896	3:66861924-66866397	B73 0 h	Mo17 0 h	0.37203	1.17631	1.66077	5e-05	0.000312379
GRMZM2G150242	9:121976605-121979077	B73 0 h	Mo17 0 h	1.12549	3.55357	1.65872	5e-05	0.000312379
GRMZM2G042712	2:197660257-197661752	B73 0 h	Mo17 0 h	0.75401	2.37523	1.65541	0.00065	0.00315075
GRMZM2G122853	8:17504-19257	B73 0 h	Mo17 0 h	0.2456	0.773406	1.65492	0.0036	0.0137935
GRMZM2G149392	6:143138883-143142049	B73 0 h	Mo17 0 h	0.76878	2.4187	1.65359	0.0001	0.000591071
GRMZM2G076307	2:219200935-219202577	B73 0 h	Mo17 0 h	0.367746	1.15514	1.65128	0.0018	0.00763112
GRMZM5G870219	5:176845443-176846468	B73 0 h	Mo17 0 h	41.4023	129.94	1.65006	5e-05	0.000312379
GRMZM2G005082	3:199694406-199713402	B73 0 h	Mo17 0 h	0.643967	2.02093	1.64996	5e-05	0.000312379
GRMZM2G126858	10:141858690-141869227	B73 0 h	Mo17 0 h	0.60136	1.88647	1.64939	5e-05	0.000312379
GRMZM2G141607	1:200043436-200046740	B73 0 h	Mo17 0 h	0.559914	1.74996	1.64405	5e-05	0.000312379
AC205008.4_FG002	7:21644424-21647563	B73 0 h	Mo17 0 h	0.958487	2.99418	1.64333	5e-05	0.000312379
GRMZM2G146878	3:206829567-206832162	B73 0 h	Mo17 0 h	3.7689	11.7546	1.64101	5e-05	0.000312379
GRMZM2G059225	7:135541996-135550832	B73 0 h	Mo17 0 h	0.55809	1.73817	1.639	5e-05	0.000312379
GRMZM5G816784	3:3095775-3105064	B73 0 h	Mo17 0 h	17.6306	54.7922	1.63589	5e-05	0.000312379
GRMZM2G386229	8:106377120-106381453	B73 0 h	Mo17 0 h	0.447789	1.38969	1.63387	5e-05	0.000312379
GRMZM2G125976	6:151227593-151231779	B73 0 h	Mo17 0 h	1.30262	4.04012	1.63299	5e-05	0.000312379
GRMZM2G056500	2:103380501-103382701	B73 0 h	Mo17 0 h	46.5529	144.355	1.63268	5e-05	0.000312379
GRMZM2G171383	10:123312540-123317141	B73 0 h	Mo17 0 h	3.97145	12.3113	1.63225	5e-05	0.000312379
GRMZM2G122656	3:35738675-35742444	B73 0 h	Mo17 0 h	0.94987	2.9351	1.62761	5e-05	0.000312379
GRMZM2G437575	8:135574147-135576504	B73 0 h	Mo17 0 h	26.8685	83.0175	1.6275	5e-05	0.000312379
GRMZM2G181484	3:179317359-179319795	B73 0 h	Mo17 0 h	0.923004	2.85149	1.62731	5e-05	0.000312379
GRMZM2G164649	10:132021388-132027147	B73 0 h	Mo17 0 h	13.03	40.1822	1.62473	5e-05	0.000312379
GRMZM2G108959	4:211371662-211373398	B73 0 h	Mo17 0 h	5.53633	17.0087	1.61927	5e-05	0.000312379
GRMZM2G147955	2:191154079-191155345	B73 0 h	Mo17 0 h	0.767043	2.35643	1.61922	5e-05	0.000312379
GRMZM2G071223	8:124113799-124116249	B73 0 h	Mo17 0 h	1.04511	3.20959	1.61873	0.00095	0.00439817
GRMZM5G857087	10:96386881-96388109	B73 0 h	Mo17 0 h	1.148	3.52258	1.61751	0.00125	0.00558104
GRMZM2G136765	8:138091097-138097133	B73 0 h	Mo17 0 h	2.15068	6.59769	1.61716	5e-05	0.000312379
GRMZM2G539821	2:12572247-12577480	B73 0 h	Mo17 0 h	1.29205	3.96352	1.61712	5e-05	0.000312379
GRMZM2G158668	6:96837111-96840842	B73 0 h	Mo17 0 h	0.707492	2.17025	1.61708	5e-05	0.000312379
GRMZM2G116840	1:256427014-256467784	B73 0 h	Mo17 0 h	2.23871	6.8624	1.61604	5e-05	0.000312379
GRMZM2G043921	4:173583244-173584231	B73 0 h	Mo17 0 h	7.20987	22.0968	1.6158	5e-05	0.000312379
GRMZM2G354851	9:155241440-155245059	B73 0 h	Mo17 0 h	9.72223	29.7671	1.61436	5e-05	0.000312379
GRMZM2G040672	2:11375640-11377828	B73 0 h	Mo17 0 h	4.02292	12.3103	1.61355	5e-05	0.000312379
GRMZM2G110574	1:121035333-121039208	B73 0 h	Mo17 0 h	1.70663	5.21668	1.61198	5e-05	0.000312379
GRMZM2G149556	2:12691468-12694085	B73 0 h	Mo17 0 h	39.7136	121.237	1.61013	5e-05	0.000312379
GRMZM2G049661	8:10855881-10857679	B73 0 h	Mo17 0 h	0.912632	2.78588	1.61003	5e-05	0.000312379
GRMZM2G177001	6:136594022-136599094	B73 0 h	Mo17 0 h	0.404877	1.2359	1.61001	5e-05	0.000312379
GRMZM2G169539	2:203912109-203915411	B73 0 h	Mo17 0 h	0.740436	2.25517	1.60679	5e-05	0.000312379
GRMZM2G002178	1:28926394-28928612	B73 0 h	Mo17 0 h	3.90488	11.8798	1.60516	5e-05	0.000312379
GRMZM2G017193	8:155795370-155798447	B73 0 h	Mo17 0 h	0.285035	0.865615	1.60259	0.00235	0.00960467
GRMZM2G111304	4:237495365-237500609	B73 0 h	Mo17 0 h	2.47081	7.50112	1.60213	5e-05	0.000312379
GRMZM2G113272	6:88746546-88748543	B73 0 h	Mo17 0 h	1.01928	3.09188	1.60093	5e-05	0.000312379
GRMZM2G106204	7:6315292-6328611	B73 0 h	Mo17 0 h	0.929556	2.81681	1.59945	0.0001	0.000591071
GRMZM2G113378	8:9009179-9025254	B73 0 h	Mo17 0 h	1.61663	4.89446	1.59816	5e-05	0.000312379
GRMZM2G117854	6:155715031-155718706	B73 0 h	Mo17 0 h	9.86664	29.8381	1.59652	5e-05	0.000312379
GRMZM2G155253	4:204774263-204776415	B73 0 h	Mo17 0 h	28.4109	85.7341	1.59342	5e-05	0.000312379
GRMZM2G122941	10:72306291-72307591	B73 0 h	Mo17 0 h	0.617963	1.86309	1.59211	0.0042	0.0157297
GRMZM2G410782	6:153679898-153692513	B73 0 h	Mo17 0 h	3.11897	9.38563	1.58938	5e-05	0.000312379
GRMZM2G006206	10:19546423-19548798	B73 0 h	Mo17 0 h	0.937842	2.81889	1.58771	5e-05	0.000312379
GRMZM2G007928	3:179685799-179686954	B73 0 h	Mo17 0 h	92.7396	278.464	1.58624	5e-05	0.000312379
GRMZM2G052344	1:85905845-85908347	B73 0 h	Mo17 0 h	0.796431	2.38945	1.58505	0.0001	0.000591071
GRMZM2G005347	4:203407678-203411878	B73 0 h	Mo17 0 h	3.95685	11.8569	1.58331	5e-05	0.000312379
GRMZM2G094396	9:121477771-121480114	B73 0 h	Mo17 0 h	1.38577	4.15252	1.5833	0.0049	0.017944
GRMZM2G430039	1:81115152-81117741	B73 0 h	Mo17 0 h	0.515391	1.54035	1.57952	5e-05	0.000312379
GRMZM2G098423	9:108369674-108372882	B73 0 h	Mo17 0 h	14.703	43.9382	1.57936	5e-05	0.000312379
GRMZM2G033228	4:198951734-198952987	B73 0 h	Mo17 0 h	1.5565	4.64633	1.57779	5e-05	0.000312379
GRMZM2G130149	1:150717399-150722235	B73 0 h	Mo17 0 h	4.22049	12.5552	1.57281	5e-05	0.000312379
GRMZM2G034876	5:200344612-200348143	B73 0 h	Mo17 0 h	1.49835	4.44456	1.56866	5e-05	0.000312379
GRMZM2G054056	6:143540399-143552236	B73 0 h	Mo17 0 h	9.28839	27.5156	1.56675	5e-05	0.000312379
NIP3-1	1:223906864-223910808	B73 0 h	Mo17 0 h	0.971406	2.87749	1.56666	5e-05	0.000312379
GRMZM2G377787	1:12173131-12186732	B73 0 h	Mo17 0 h	1.36972	4.05412	1.56551	0.0049	0.017944
GRMZM2G157027	2:79125611-79131167	B73 0 h	Mo17 0 h	1.00545	2.96929	1.56228	5e-05	0.000312379
GRMZM2G475647	4:36474154-36476166	B73 0 h	Mo17 0 h	0.723888	2.1355	1.56074	0.00135	0.00595983
AC214507.3_FG001	10:125952698-125954050	B73 0 h	Mo17 0 h	5.97655	17.6283	1.56051	5e-05	0.000312379
GRMZM2G173684	4:193939186-193942875	B73 0 h	Mo17 0 h	3.06557	9.04174	1.56045	5e-05	0.000312379
GRMZM2G042664	4:238766009-238772848	B73 0 h	Mo17 0 h	9.44626	27.8417	1.55943	5e-05	0.000312379
GRMZM2G180519	6:34547829-34568292	B73 0 h	Mo17 0 h	0.755923	2.22685	1.55869	0.0001	0.000591071
GRMZM2G154752	7:123635275-123637214	B73 0 h	Mo17 0 h	0.956157	2.81334	1.55696	5e-05	0.000312379
GRMZM2G085921	8:30190406-30194242	B73 0 h	Mo17 0 h	0.31215	0.918335	1.55678	0.00075	0.00357076
GRMZM2G089767	2:28766190-28771016	B73 0 h	Mo17 0 h	0.987878	2.90501	1.55614	5e-05	0.000312379
GRMZM2G038394	10:132976423-132982593	B73 0 h	Mo17 0 h	3.97908	11.6874	1.55445	5e-05	0.000312379
GRMZM5G846097	6:160533096-160533295	B73 0 h	Mo17 0 h	49.4836	145.24	1.55342	5e-05	0.000312379
GRMZM2G041159	4:236714716-236718993	B73 0 h	Mo17 0 h	13.2429	38.8591	1.55304	5e-05	0.000312379
GRMZM2G341918	1:6067322-6077435	B73 0 h	Mo17 0 h	0.793651	2.32746	1.55218	5e-05	0.000312379
GRMZM2G014770	3:201327568-201331565	B73 0 h	Mo17 0 h	0.897224	2.6263	1.54949	5e-05	0.000312379
GRMZM2G122954	4:21934053-21936956	B73 0 h	Mo17 0 h	9.89681	28.9295	1.54751	5e-05	0.000312379
GRMZM2G156472	4:158222387-158224339	B73 0 h	Mo17 0 h	6.43153	18.7585	1.54431	5e-05	0.000312379
SIP1-2	8:106815227-106820100	B73 0 h	Mo17 0 h	4.40229	12.8327	1.5435	5e-05	0.000312379
GRMZM2G082520	9:116378673-116380544	B73 0 h	Mo17 0 h	1.12259	3.27154	1.54315	5e-05	0.000312379
GRMZM2G046288	5:210937686-210940587	B73 0 h	Mo17 0 h	1.08602	3.16488	1.5431	5e-05	0.000312379
AC217977.3_FG001	1:220576897-220577635	B73 0 h	Mo17 0 h	6.30313	18.3669	1.54297	5e-05	0.000312379
GRMZM2G456473	3:182649799-182717225	B73 0 h	Mo17 0 h	2.58791	7.53644	1.5421	5e-05	0.000312379
GRMZM2G107089	7:7458915-7464267	B73 0 h	Mo17 0 h	41.3833	120.343	1.54003	5e-05	0.000312379
GRMZM2G400156	1:209280876-209281681	B73 0 h	Mo17 0 h	1.02348	2.97529	1.53955	0.0012	0.00538646
GRMZM2G071264	10:128724647-128759170	B73 0 h	Mo17 0 h	0.413768	1.20234	1.53895	0.00165	0.00707865
GRMZM2G354013	2:213970922-213974319	B73 0 h	Mo17 0 h	2.22783	6.46397	1.53678	5e-05	0.000312379
GRMZM2G017961	2:196395891-196405869	B73 0 h	Mo17 0 h	8.74246	25.2676	1.53117	5e-05	0.000312379
GRMZM2G383210	4:169239654-169259508	B73 0 h	Mo17 0 h	0.712344	2.05551	1.52885	5e-05	0.000312379
GRMZM2G001288	1:64716645-64728609	B73 0 h	Mo17 0 h	1.46827	4.23569	1.52848	0.00035	0.00182367
GRMZM2G007801	9:15921506-15923410	B73 0 h	Mo17 0 h	15.3338	44.2071	1.52756	5e-05	0.000312379
GRMZM5G809695	6:108369696-108377055	B73 0 h	Mo17 0 h	0.46684	1.3418	1.52317	5e-05	0.000312379
GRMZM2G064949	2:2624803-2627927	B73 0 h	Mo17 0 h	0.841885	2.41335	1.51935	0.00035	0.00182367
GRMZM2G133746	4:235755365-235760128	B73 0 h	Mo17 0 h	1.37378	3.93131	1.51686	0.0001	0.000591071
GRMZM2G060167	5:140120395-140125570	B73 0 h	Mo17 0 h	0.526301	1.5054	1.51618	5e-05	0.000312379
GRMZM2G467682	4:238028637-238030928	B73 0 h	Mo17 0 h	2.47864	7.07259	1.51269	5e-05	0.000312379
GRMZM2G076263	5:99537971-99540190	B73 0 h	Mo17 0 h	13.4244	38.2835	1.51187	5e-05	0.000312379
GRMZM2G431850	8:76606723-76609901	B73 0 h	Mo17 0 h	1.17984	3.35558	1.50797	5e-05	0.000312379
GRMZM2G052389	9:28517991-28523621	B73 0 h	Mo17 0 h	0.273242	0.776703	1.50718	0.0003	0.00158867
GRMZM2G075387	2:215926246-215927881	B73 0 h	Mo17 0 h	1.18602	3.36482	1.5044	5e-05	0.000312379
GRMZM2G138190	2:27115283-27125693	B73 0 h	Mo17 0 h	5.63949	15.9846	1.50304	5e-05	0.000312379
GRMZM2G030240	4:155762087-155763434	B73 0 h	Mo17 0 h	76.3604	215.982	1.50002	5e-05	0.000312379
GRMZM2G077755	5:207185178-207187500	B73 0 h	Mo17 0 h	2.65528	7.49891	1.49782	5e-05	0.000312379
GRMZM2G110023	1:33830200-33835912	B73 0 h	Mo17 0 h	11.6378	32.8594	1.49749	5e-05	0.000312379
GRMZM2G139834	1:10897954-10900349	B73 0 h	Mo17 0 h	0.531879	1.50138	1.49712	0.0003	0.00158867
GRMZM2G099767	1:26700947-26705800	B73 0 h	Mo17 0 h	5.91822	16.7005	1.49665	5e-05	0.000312379
GRMZM2G021256	4:125555282-125556373	B73 0 h	Mo17 0 h	12.3963	34.9416	1.49503	5e-05	0.000312379
GRMZM2G170035	3:2127628-2132207	B73 0 h	Mo17 0 h	1.77325	4.9978	1.4949	5e-05	0.000312379
GRMZM2G403719	5:14152068-14166472	B73 0 h	Mo17 0 h	0.505414	1.42355	1.49395	5e-05	0.000312379
GRMZM2G063566	10:69043415-69044763	B73 0 h	Mo17 0 h	11.154	31.3659	1.49164	5e-05	0.000312379
GRMZM2G028733	8:136114407-136137666	B73 0 h	Mo17 0 h	1.49695	4.20608	1.49045	5e-05	0.000312379
GRMZM2G159105	3:199550851-199557018	B73 0 h	Mo17 0 h	3.9442	11.079	1.49003	5e-05	0.000312379
GRMZM2G046861	10:65004420-65013655	B73 0 h	Mo17 0 h	0.5004	1.40551	1.48994	5e-05	0.000312379
GRMZM2G143235	3:5581449-5587971	B73 0 h	Mo17 0 h	2.82422	7.91857	1.48739	5e-05	0.000312379
GRMZM2G108396	1:239498797-239499731	B73 0 h	Mo17 0 h	8.13429	22.7358	1.48288	5e-05	0.000312379
GRMZM2G010628	3:125497425-125501015	B73 0 h	Mo17 0 h	0.799038	2.23299	1.48264	5e-05	0.000312379
GRMZM2G177982	9:144776160-144778331	B73 0 h	Mo17 0 h	1.10723	3.09353	1.48231	5e-05	0.000312379
GRMZM2G306919	1:64891657-64895677	B73 0 h	Mo17 0 h	0.555683	1.5479	1.47798	0.00015	0.00085432
GRMZM2G126920	6:89297536-89299729	B73 0 h	Mo17 0 h	0.572284	1.59348	1.47737	5e-05	0.000312379
GRMZM2G358076	3:138125410-138131220	B73 0 h	Mo17 0 h	1.26347	3.51513	1.47619	5e-05	0.000312379
GRMZM2G306482	9:136825279-136827319	B73 0 h	Mo17 0 h	1.84013	5.10618	1.47244	5e-05	0.000312379
GRMZM2G111920	9:41607158-41607842	B73 0 h	Mo17 0 h	0.663564	1.84119	1.47233	0.0129	0.0404522
GRMZM5G851103	5:1330658-1333269	B73 0 h	Mo17 0 h	1.59842	4.43373	1.47188	5e-05	0.000312379
TUBB2	8:104292706-104296183	B73 0 h	Mo17 0 h	0.308976	0.856986	1.47178	0.0017	0.0072634
GRMZM2G043453	5:3095927-3103654	B73 0 h	Mo17 0 h	30.6296	84.7459	1.46822	5e-05	0.000312379
GRMZM2G027627	9:1443354-1447997	B73 0 h	Mo17 0 h	0.385231	1.06432	1.46614	0.0006	0.00293781
GRMZM2G034283	1:15067525-15068861	B73 0 h	Mo17 0 h	0.277935	0.766465	1.46347	0.0141	0.0435432
GRMZM2G440349	6:168217026-168277196	B73 0 h	Mo17 0 h	2.76874	7.62646	1.46178	5e-05	0.000312379
GRMZM2G172512	1:249488681-249491754	B73 0 h	Mo17 0 h	1.05921	2.91522	1.46062	5e-05	0.000312379
GRMZM2G138258	3:147436573-147440207	B73 0 h	Mo17 0 h	234.283	643.972	1.45874	5e-05	0.000312379
GRMZM2G000221	7:31098654-31099325	B73 0 h	Mo17 0 h	19.2878	52.9517	1.45699	5e-05	0.000312379
GRMZM2G021706	10:14648063-14650932	B73 0 h	Mo17 0 h	11.6022	31.826	1.4558	5e-05	0.000312379
GRMZM2G046816	4:214907580-214912733	B73 0 h	Mo17 0 h	7.08383	19.3438	1.44927	5e-05	0.000312379
TIP3-1	5:25531004-25532346	B73 0 h	Mo17 0 h	0.746132	2.03261	1.44583	0.0008	0.00378126
GRMZM2G034684	3:224714390-224719118	B73 0 h	Mo17 0 h	1.35233	3.67601	1.4427	5e-05	0.000312379
GRMZM2G095931	1:215494634-215499049	B73 0 h	Mo17 0 h	3.38633	9.19238	1.44072	5e-05	0.000312379
GRMZM2G155015	6:90050457-90052276	B73 0 h	Mo17 0 h	2.66769	7.23387	1.43918	5e-05	0.000312379
GRMZM2G135199	1:300058272-300063217	B73 0 h	Mo17 0 h	0.576628	1.56205	1.43773	5e-05	0.000312379
GRMZM2G072820	2:6191769-6192874	B73 0 h	Mo17 0 h	7.01828	18.9876	1.43587	5e-05	0.000312379
GRMZM2G022947	2:214657144-214662132	B73 0 h	Mo17 0 h	6.41029	17.3402	1.43566	5e-05	0.000312379
GRMZM2G093313	3:3843598-3847168	B73 0 h	Mo17 0 h	0.600954	1.62357	1.43384	5e-05	0.000312379
GRMZM2G045720	6:136547348-136551123	B73 0 h	Mo17 0 h	1.48355	4.00647	1.43328	5e-05	0.000312379
GRMZM2G700655	8:128075665-128081032	B73 0 h	Mo17 0 h	0.448706	1.2108	1.43212	5e-05	0.000312379
GRMZM2G048430	6:85585158-85586194	B73 0 h	Mo17 0 h	4.22509	11.3886	1.43054	5e-05	0.000312379
GRMZM2G321750	1:153114580-153117656	B73 0 h	Mo17 0 h	1.12639	3.0336	1.42932	0.00025	0.00135066
GRMZM2G016084	1:297827062-297830266	B73 0 h	Mo17 0 h	51.4909	138.598	1.42851	5e-05	0.000312379
GRMZM2G701688	3:119984169-119989182	B73 0 h	Mo17 0 h	0.301768	0.812194	1.42839	0.00015	0.00085432
GRMZM2G446218	6:93892673-93895034	B73 0 h	Mo17 0 h	0.821419	2.20783	1.42644	5e-05	0.000312379
GRMZM2G088336	8:119985733-119987262	B73 0 h	Mo17 0 h	0.438556	1.17814	1.42567	0.00155	0.00671011
GRMZM2G401883	10:95090165-95090929	B73 0 h	Mo17 0 h	0.593979	1.59565	1.42566	0.0113	0.0362056
AC198937.4_FG003	4:83641842-83644022	B73 0 h	Mo17 0 h	0.860065	2.3099	1.42531	0.00205	0.00853388
GRMZM2G179336	9:140597363-140602636	B73 0 h	Mo17 0 h	1.77979	4.77353	1.42335	5e-05	0.000312379
GRMZM5G813363	6:132808056-132811127	B73 0 h	Mo17 0 h	1.67391	4.48858	1.42304	5e-05	0.000312379
GRMZM2G110657	5:213174603-213177025	B73 0 h	Mo17 0 h	24.4033	65.4334	1.42295	5e-05	0.000312379
GRMZM2G420786	7:127012796-127014810	B73 0 h	Mo17 0 h	0.814337	2.18189	1.42188	0.0005	0.00250121
GRMZM2G480074	6:158640776-158644008	B73 0 h	Mo17 0 h	0.391684	1.04651	1.41782	0.00025	0.00135066
GRMZM2G166159	1:149321817-149326540	B73 0 h	Mo17 0 h	0.372752	0.995751	1.41757	5e-05	0.000312379
GRMZM2G146694	2:48438745-48440924	B73 0 h	Mo17 0 h	0.527145	1.40771	1.41708	5e-05	0.000312379
GRMZM2G079281	2:224164425-224165180	B73 0 h	Mo17 0 h	3.61486	9.64176	1.41535	5e-05	0.000312379
GRMZM2G467123	3:229640568-229646632	B73 0 h	Mo17 0 h	1.38471	3.68742	1.41303	5e-05	0.000312379
GRMZM2G181227	10:19483613-19489654	B73 0 h	Mo17 0 h	1.11928	2.97991	1.4127	5e-05	0.000312379
GRMZM2G057281	7:157607232-157609225	B73 0 h	Mo17 0 h	1190.34	3168.82	1.41257	5e-05	0.000312379
GRMZM2G116526	1:234851247-234877384	B73 0 h	Mo17 0 h	9.30822	24.7632	1.41162	5e-05	0.000312379
GRMZM2G312069	5:6510805-6513056	B73 0 h	Mo17 0 h	1.31301	3.49274	1.41148	5e-05	0.000312379
GRMZM5G833406	8:153566613-153572389	B73 0 h	Mo17 0 h	0.368137	0.978843	1.41083	0.00175	0.00744646
GRMZM2G159221	7:111685371-111692496	B73 0 h	Mo17 0 h	7.11914	18.9254	1.41055	5e-05	0.000312379
GRMZM2G111017	6:161851516-161854538	B73 0 h	Mo17 0 h	35.934	95.5155	1.41039	5e-05	0.000312379
GRMZM2G070034	9:125606159-125639409	B73 0 h	Mo17 0 h	13.5116	35.9109	1.41022	5e-05	0.000312379
GRMZM2G471904	1:42174230-42190383	B73 0 h	Mo17 0 h	13.326	35.4134	1.41006	5e-05	0.000312379
GRMZM2G173612	3:3106233-3112310	B73 0 h	Mo17 0 h	20.1403	53.5029	1.40953	5e-05	0.000312379
GRMZM2G152485	1:213024795-213029422	B73 0 h	Mo17 0 h	7.6132	20.1838	1.40662	5e-05	0.000312379
GRMZM5G879278	2:213070071-213073050	B73 0 h	Mo17 0 h	1.83192	4.85581	1.40635	5e-05	0.000312379
GRMZM2G075002	2:213830470-213835107	B73 0 h	Mo17 0 h	2.34798	6.22112	1.40575	5e-05	0.000312379
GRMZM2G130121	1:74636580-74639963	B73 0 h	Mo17 0 h	15.9218	42.1724	1.4053	5e-05	0.000312379
GRMZM2G112483	2:33969677-33974472	B73 0 h	Mo17 0 h	0.329035	0.870571	1.40372	0.0077	0.0262907
GRMZM2G012546	2:234774730-234776028	B73 0 h	Mo17 0 h	32.556	86.0711	1.40261	5e-05	0.000312379
GRMZM5G812126	9:63786584-63787647	B73 0 h	Mo17 0 h	0.818994	2.16515	1.40254	0.00055	0.00272069
GRMZM2G050394	10:26093563-26099454	B73 0 h	Mo17 0 h	1.86268	4.92393	1.40243	5e-05	0.000312379
GRMZM5G873335	7:120287525-120289215	B73 0 h	Mo17 0 h	13.9542	36.8648	1.40154	5e-05	0.000312379
GRMZM2G178741	9:151525952-151528343	B73 0 h	Mo17 0 h	0.644858	1.70346	1.40142	0.00415	0.0155715
GRMZM2G005236	8:165092448-165098186	B73 0 h	Mo17 0 h	1.50054	3.96304	1.40112	5e-05	0.000312379
GRMZM2G007683	9:14917552-14925590	B73 0 h	Mo17 0 h	39.454	104.12	1.4	5e-05	0.000312379
GRMZM2G128518	8:6891538-6894556	B73 0 h	Mo17 0 h	4.14866	10.9476	1.3999	5e-05	0.000312379
GRMZM2G151567	10:63043039-63050210	B73 0 h	Mo17 0 h	5.98945	15.7864	1.39818	5e-05	0.000312379
GRMZM2G171365	9:154082656-154102449	B73 0 h	Mo17 0 h	1.17137	3.08531	1.39723	5e-05	0.000312379
GRMZM5G878558	5:210781198-210784644	B73 0 h	Mo17 0 h	1.02083	2.68229	1.39372	5e-05	0.000312379
AC217050.4_FG001	1:214892526-214896863	B73 0 h	Mo17 0 h	10.2459	26.894	1.39225	5e-05	0.000312379
GRMZM2G117956	9:117559269-117561945	B73 0 h	Mo17 0 h	0.496534	1.30328	1.39218	0.0001	0.000591071
GRMZM2G010349	6:162569886-162583200	B73 0 h	Mo17 0 h	223.558	586.687	1.39194	5e-05	0.000312379
GRMZM2G168355	9:155707444-155709059	B73 0 h	Mo17 0 h	5.34742	14.0292	1.39152	5e-05	0.000312379
GRMZM5G817173	3:191899704-191903570	B73 0 h	Mo17 0 h	1.25127	3.28166	1.39103	5e-05	0.000312379
GRMZM2G010831	1:246455165-246458746	B73 0 h	Mo17 0 h	1.56923	4.11507	1.39086	0.00045	0.00227975
GRMZM2G457544	1:288542156-288563097	B73 0 h	Mo17 0 h	0.942546	2.47102	1.39047	5e-05	0.000312379
GRMZM2G127230	4:188917847-188927915	B73 0 h	Mo17 0 h	18.0897	47.3248	1.38742	5e-05	0.000312379
GRMZM2G053507	4:73393084-73397488	B73 0 h	Mo17 0 h	2.63235	6.87341	1.38468	0.0001	0.000591071
GRMZM2G419024	1:201439239-201445286	B73 0 h	Mo17 0 h	0.612671	1.59964	1.38456	5e-05	0.000312379
GRMZM2G057044	3:164420297-164429357	B73 0 h	Mo17 0 h	1.13283	2.95735	1.38438	5e-05	0.000312379
GRMZM5G805350	9:28413711-28414162	B73 0 h	Mo17 0 h	9.12538	23.8018	1.38311	0.00945	0.0312132
GRMZM2G457697	2:32895216-32899163	B73 0 h	Mo17 0 h	7.63949	19.9192	1.38261	5e-05	0.000312379
GRMZM2G362398	8:141724475-141728535	B73 0 h	Mo17 0 h	0.965274	2.5164	1.38235	0.0001	0.000591071
GRMZM2G015844	2:45007317-45011492	B73 0 h	Mo17 0 h	1.85947	4.8365	1.37907	5e-05	0.000312379
GRMZM2G178102	3:123281941-123288759	B73 0 h	Mo17 0 h	0.642433	1.67089	1.379	5e-05	0.000312379
GRMZM2G114315	3:218621154-218631182	B73 0 h	Mo17 0 h	1.43673	3.73616	1.37877	5e-05	0.000312379
GRMZM2G171994	9:153759001-153761126	B73 0 h	Mo17 0 h	7.74288	20.1314	1.37851	5e-05	0.000312379
GRMZM2G000052	2:8996295-9001551	B73 0 h	Mo17 0 h	8.68337	22.5763	1.37848	5e-05	0.000312379
GRMZM2G012600	3:133115767-133118043	B73 0 h	Mo17 0 h	6.17676	16.0435	1.37707	5e-05	0.000312379
GRMZM2G333775	3:222666938-222668487	B73 0 h	Mo17 0 h	1.81768	4.71713	1.37581	5e-05	0.000312379
AC207309.3_FG007	9:126153831-126155131	B73 0 h	Mo17 0 h	3.16449	8.2088	1.3752	5e-05	0.000312379
GRMZM2G056606	2:199098734-199107516	B73 0 h	Mo17 0 h	9.21383	23.8961	1.3749	5e-05	0.000312379
GRMZM2G011141	10:22755648-22763535	B73 0 h	Mo17 0 h	0.705284	1.82852	1.3744	5e-05	0.000312379
GRMZM2G014580	8:27670613-27672525	B73 0 h	Mo17 0 h	27.3033	70.7556	1.37377	5e-05	0.000312379
GRMZM2G003648	10:104836347-104837506	B73 0 h	Mo17 0 h	1.72774	4.47617	1.37338	0.0039	0.0147678
GRMZM2G345622	2:227301169-227304875	B73 0 h	Mo17 0 h	4.95385	12.8339	1.37334	5e-05	0.000312379
GRMZM2G326270	7:171086131-171089050	B73 0 h	Mo17 0 h	17.4259	45.126	1.37273	5e-05	0.000312379
GRMZM2G148855	1:16951801-16972668	B73 0 h	Mo17 0 h	2.33553	6.04745	1.37258	5e-05	0.000312379
GRMZM5G898597	3:194889850-194893886	B73 0 h	Mo17 0 h	8.32372	21.518	1.37024	5e-05	0.000312379
GRMZM2G170452	2:135463367-135476140	B73 0 h	Mo17 0 h	7.25181	18.7284	1.36881	5e-05	0.000312379
GRMZM5G857944	5:211715088-211720032	B73 0 h	Mo17 0 h	0.784639	2.02427	1.3673	0.00035	0.00182367
GRMZM5G803610	7:46316004-46320671	B73 0 h	Mo17 0 h	0.634579	1.6362	1.36648	0.0007	0.00336155
GRMZM2G147721	8:153104840-153108971	B73 0 h	Mo17 0 h	1.62638	4.18497	1.36355	5e-05	0.000312379
GRMZM2G179907	1:34207898-34209708	B73 0 h	Mo17 0 h	2.60409	6.6992	1.36321	5e-05	0.000312379
GRMZM2G128969	5:203759465-203765253	B73 0 h	Mo17 0 h	1.7075	4.38901	1.36201	5e-05	0.000312379
GRMZM2G702923	2:9618657-9619246	B73 0 h	Mo17 0 h	2.82597	7.26183	1.36159	5e-05	0.000312379
GRMZM2G045154	5:199439210-199441582	B73 0 h	Mo17 0 h	1.66183	4.26714	1.3605	5e-05	0.000312379
GRMZM2G104581	9:101354639-101355571	B73 0 h	Mo17 0 h	1.12302	2.88289	1.36013	0.0008	0.00378126
GRMZM5G892308	2:231368258-231368589	B73 0 h	Mo17 0 h	35.8322	91.922	1.35915	5e-05	0.000312379
GRMZM2G321153	4:203869036-203881349	B73 0 h	Mo17 0 h	1.4881	3.81066	1.35657	5e-05	0.000312379
GRMZM2G343828	4:196998239-197002405	B73 0 h	Mo17 0 h	2.65908	6.80851	1.35641	5e-05	0.000312379
GRMZM2G070252	1:253566005-253570909	B73 0 h	Mo17 0 h	17.6222	45.1203	1.35639	5e-05	0.000312379
GRMZM2G038801	5:15478936-15481612	B73 0 h	Mo17 0 h	5.67997	14.5331	1.35539	5e-05	0.000312379
GRMZM2G105750	7:151985559-152001155	B73 0 h	Mo17 0 h	2.16002	5.52536	1.35503	5e-05	0.000312379
GRMZM2G073916	8:91191676-91199522	B73 0 h	Mo17 0 h	2.70058	6.90645	1.35467	5e-05	0.000312379
GRMZM2G300348	6:82180485-82184345	B73 0 h	Mo17 0 h	66.4687	169.935	1.35424	5e-05	0.000312379
AC194022.3_FG013	3:2782925-2783195	B73 0 h	Mo17 0 h	4440.96	11345.9	1.35323	5e-05	0.000312379
RPS11	10:141493142-141495837	B73 0 h	Mo17 0 h	101.218	60.7796	-0.735807	5e-05	0.000312379
GRMZM5G846550	2:6011104-6012289	B73 0 h	Mo17 0 h	0.89592	2.28431	1.35032	0.00295	0.0116396
GRMZM2G440537	1:3397910-3402729	B73 0 h	Mo17 0 h	4.23641	10.7944	1.34937	5e-05	0.000312379
GRMZM2G052817	7:141876835-141878324	B73 0 h	Mo17 0 h	2.20861	5.62102	1.3477	5e-05	0.000312379
AC218972.3_FG007	8:170298779-170301455	B73 0 h	Mo17 0 h	0.717391	1.82568	1.3476	0.0078	0.0265858
GRMZM2G346861	1:33219656-33222166	B73 0 h	Mo17 0 h	2.05367	5.21975	1.34578	5e-05	0.000312379
GRMZM2G017257	9:7187389-7211060	B73 0 h	Mo17 0 h	13.2831	33.727	1.34431	5e-05	0.000312379
GRMZM2G050273	1:183706876-183707449	B73 0 h	Mo17 0 h	5.17361	13.1287	1.34348	5e-05	0.000312379
GRMZM2G122715	4:165726914-165728945	B73 0 h	Mo17 0 h	97.4724	247.345	1.34346	5e-05	0.000312379
GRMZM2G169398	8:166224876-166227011	B73 0 h	Mo17 0 h	4.04609	10.2668	1.34338	5e-05	0.000312379
GRMZM2G409635	8:170994122-170994946	B73 0 h	Mo17 0 h	1.19789	3.03943	1.3433	0.00065	0.00315075
GRMZM2G135526	4:39625747-39628305	B73 0 h	Mo17 0 h	0.453119	1.1497	1.34329	0.0013	0.00577277
GRMZM2G010745	5:196838984-196841829	B73 0 h	Mo17 0 h	3.16924	8.04066	1.34318	5e-05	0.000312379
GRMZM2G056088	2:224464853-224469245	B73 0 h	Mo17 0 h	0.898519	2.27758	1.34188	5e-05	0.000312379
GRMZM2G701310	5:5432897-5433370	B73 0 h	Mo17 0 h	8.2595	20.9333	1.34167	5e-05	0.000312379
GRMZM2G125193	3:215735435-215745054	B73 0 h	Mo17 0 h	1.63011	4.1307	1.34142	5e-05	0.000312379
GRMZM2G082573	1:200455728-200460521	B73 0 h	Mo17 0 h	0.513028	1.29922	1.34053	0.0004	0.00205414
GRMZM2G094353	5:112033687-112034938	B73 0 h	Mo17 0 h	18.1754	45.9683	1.33865	5e-05	0.000312379
GRMZM2G177863	5:53104287-53106003	B73 0 h	Mo17 0 h	1.82606	4.61329	1.33707	5e-05	0.000312379
GRMZM2G147172	5:136622699-136624201	B73 0 h	Mo17 0 h	14.7484	37.2579	1.33698	5e-05	0.000312379
GRMZM2G062429	3:190841467-190848065	B73 0 h	Mo17 0 h	0.809597	2.0452	1.33696	0.0016	0.00689384
GRMZM2G106604	2:227043363-227047534	B73 0 h	Mo17 0 h	4.20612	10.6184	1.336	5e-05	0.000312379
GRMZM2G456586	10:122547312-122549371	B73 0 h	Mo17 0 h	0.473662	1.19533	1.33548	0.00055	0.00272069
GRMZM2G156069	3:218258177-218266244	B73 0 h	Mo17 0 h	14.4292	36.4116	1.3354	5e-05	0.000312379
GRMZM2G145480	10:142015990-142017755	B73 0 h	Mo17 0 h	1.41785	3.57699	1.33504	5e-05	0.000312379
GRMZM2G454889	1:283931941-283932742	B73 0 h	Mo17 0 h	4.14981	10.4638	1.33429	5e-05	0.000312379
GRMZM2G150893	5:40586005-40588753	B73 0 h	Mo17 0 h	92.4833	233.069	1.33349	5e-05	0.000312379
GRMZM2G170047	3:2123729-2125518	B73 0 h	Mo17 0 h	8.63237	21.7448	1.33284	5e-05	0.000312379
GRMZM2G046911	3:188359091-188360779	B73 0 h	Mo17 0 h	8.84997	22.2921	1.33279	5e-05	0.000312379
GRMZM2G047456	1:279632094-279634995	B73 0 h	Mo17 0 h	0.949093	2.38959	1.33214	0.00015	0.00085432
GRMZM2G043198	1:195433119-195449499	B73 0 h	Mo17 0 h	58.5832	147.169	1.32892	5e-05	0.000312379
GRMZM2G034417	1:246870303-246871710	B73 0 h	Mo17 0 h	19.3404	48.5796	1.32873	5e-05	0.000312379
GRMZM2G173710	8:124015412-124020226	B73 0 h	Mo17 0 h	15.3752	38.5683	1.32681	5e-05	0.000312379
GRMZM2G179133	1:291727303-291744307	B73 0 h	Mo17 0 h	5.5508	13.9239	1.32679	5e-05	0.000312379
GRMZM2G031169	1:199769444-199772454	B73 0 h	Mo17 0 h	19.5622	49.0154	1.32516	5e-05	0.000312379
GRMZM2G068943	8:123130507-123138783	B73 0 h	Mo17 0 h	5.41748	13.5592	1.32358	5e-05	0.000312379
GRMZM2G433968	7:12316377-12317898	B73 0 h	Mo17 0 h	0.47714	1.19184	1.32071	0.005	0.0182529
AC208110.2_FG007	10:140166883-140168667	B73 0 h	Mo17 0 h	11.9949	29.9586	1.32055	5e-05	0.000312379
GRMZM2G131329	4:36078055-36082771	B73 0 h	Mo17 0 h	2.88453	7.20381	1.32043	5e-05	0.000312379
GRMZM2G341058	4:71238731-71243440	B73 0 h	Mo17 0 h	1.01804	2.53511	1.31625	5e-05	0.000312379
GRMZM2G065641	9:97950918-97957764	B73 0 h	Mo17 0 h	1.30079	3.23862	1.31599	5e-05	0.000312379
GRMZM2G059801	3:201118376-201130454	B73 0 h	Mo17 0 h	3.75572	9.34915	1.31575	5e-05	0.000312379
GRMZM2G138888	3:177586196-177595719	B73 0 h	Mo17 0 h	0.444005	1.10465	1.31494	0.00285	0.0112968
GRMZM5G831408	3:13509244-13512614	B73 0 h	Mo17 0 h	2.35302	5.85155	1.3143	5e-05	0.000312379
GRMZM2G126190	4:214771573-214774269	B73 0 h	Mo17 0 h	47.5889	118.284	1.31355	5e-05	0.000312379
GRMZM2G390804	5:30517312-30517558	B73 0 h	Mo17 0 h	21.206	52.6775	1.31271	5e-05	0.000312379
GRMZM2G150363	5:200743140-200745544	B73 0 h	Mo17 0 h	35.9389	89.2594	1.31246	5e-05	0.000312379
GRMZM2G458533	1:295539514-295545717	B73 0 h	Mo17 0 h	0.445774	1.107	1.31228	0.0008	0.00378126
GRMZM2G107987	7:146783176-146806461	B73 0 h	Mo17 0 h	1.10116	2.73405	1.31201	0.00135	0.00595983
SPS	8:161465832-161471194	B73 0 h	Mo17 0 h	41.1517	102.061	1.3104	5e-05	0.000312379
AC233901.1_FG010	9:152972903-152975196	B73 0 h	Mo17 0 h	47.801	118.51	1.30989	5e-05	0.000312379
GRMZM2G015967	1:219526879-219530998	B73 0 h	Mo17 0 h	123.34	305.221	1.30721	5e-05	0.000312379
GRMZM2G058402	1:204728181-204739601	B73 0 h	Mo17 0 h	4.88174	12.0776	1.30686	5e-05	0.000312379
GRMZM2G116966	9:2118349-2121095	B73 0 h	Mo17 0 h	32.5885	80.5211	1.30501	5e-05	0.000312379
GRMZM2G400005	2:161644754-161646159	B73 0 h	Mo17 0 h	1.90908	4.71622	1.30476	5e-05	0.000312379
AC183319.3_FG001	3:37159449-37160239	B73 0 h	Mo17 0 h	15.398	38.0328	1.3045	5e-05	0.000312379
GRMZM2G412304	5:30998957-31000776	B73 0 h	Mo17 0 h	3.32701	8.21523	1.30407	5e-05	0.000312379
AC184130.4_FG012	4:235766705-235769787	B73 0 h	Mo17 0 h	1.26122	3.10915	1.3017	0.0001	0.000591071
AC212023.4_FG004	1:224834373-224835033	B73 0 h	Mo17 0 h	222.816	548.942	1.3008	5e-05	0.000312379
GRMZM2G137715	10:51010483-51019069	B73 0 h	Mo17 0 h	7.62557	18.7797	1.30026	5e-05	0.000312379
GRMZM2G167520	7:164237130-164239746	B73 0 h	Mo17 0 h	0.735283	1.81062	1.30011	0.00025	0.00135066
GRMZM2G064767	8:137069753-137072516	B73 0 h	Mo17 0 h	6.64356	16.3544	1.29965	5e-05	0.000312379
GRMZM2G073943	10:30375953-30377357	B73 0 h	Mo17 0 h	12.3097	30.2759	1.29837	5e-05	0.000312379
GRMZM2G082855	9:24074353-24081173	B73 0 h	Mo17 0 h	0.985148	2.42168	1.2976	5e-05	0.000312379
GRMZM2G338205	7:159515312-159576155	B73 0 h	Mo17 0 h	6.57004	16.1392	1.29659	0.00115	0.00519059
GRMZM2G099167	2:207291938-207295620	B73 0 h	Mo17 0 h	25.3124	62.1724	1.29643	5e-05	0.000312379
GRMZM2G077942	1:32872876-32876200	B73 0 h	Mo17 0 h	10.4569	25.6743	1.29587	5e-05	0.000312379
GRMZM2G165255	5:2766958-2768258	B73 0 h	Mo17 0 h	25.3289	62.1821	1.29572	5e-05	0.000312379
GRMZM2G030606	5:181437479-181439392	B73 0 h	Mo17 0 h	147.435	361.711	1.29475	5e-05	0.000312379
GRMZM2G353895	8:14548990-14552071	B73 0 h	Mo17 0 h	0.376055	0.922571	1.29472	0.00135	0.00595983
GRMZM2G144346	1:267460449-267462897	B73 0 h	Mo17 0 h	69.5878	170.699	1.29455	5e-05	0.000312379
GRMZM2G117804	1:87448161-87459028	B73 0 h	Mo17 0 h	4.30867	10.5609	1.29341	5e-05	0.000312379
GRMZM2G083130	3:135784197-135786159	B73 0 h	Mo17 0 h	3.26269	7.98884	1.29192	5e-05	0.000312379
GRMZM2G095595	8:17177765-17182860	B73 0 h	Mo17 0 h	2.00132	4.89902	1.29154	5e-05	0.000312379
GRMZM2G313529	9:127575623-127577483	B73 0 h	Mo17 0 h	5.42047	13.2614	1.29075	5e-05	0.000312379
GRMZM2G168020	7:121224373-121225826	B73 0 h	Mo17 0 h	0.57866	1.4137	1.28869	0.0013	0.00577277
GRMZM2G015610	2:45015247-45020391	B73 0 h	Mo17 0 h	4.88943	11.9405	1.28813	5e-05	0.000312379
GRMZM2G007453	2:9988447-9994999	B73 0 h	Mo17 0 h	6.89141	16.8288	1.28806	5e-05	0.000312379
GRMZM2G006293	1:191296962-191298218	B73 0 h	Mo17 0 h	11.6534	28.4274	1.28653	5e-05	0.000312379
GRMZM2G096010	3:55157281-55169561	B73 0 h	Mo17 0 h	2.7665	6.7398	1.28464	5e-05	0.000312379
GRMZM2G086258	1:181895435-181907817	B73 0 h	Mo17 0 h	99.413	242.162	1.28447	5e-05	0.000312379
GRMZM2G434203	5:195729656-195730672	B73 0 h	Mo17 0 h	0.854871	2.08229	1.28439	0.0017	0.0072634
GRMZM2G165694	6:165043698-165048894	B73 0 h	Mo17 0 h	14.616	35.5827	1.28363	5e-05	0.000312379
GRMZM2G314661	10:4874771-4883107	B73 0 h	Mo17 0 h	4.00844	9.75759	1.28348	5e-05	0.000312379
GRMZM2G053927	7:50500355-50540768	B73 0 h	Mo17 0 h	3.33522	8.1158	1.28295	5e-05	0.000312379
GRMZM2G060732	4:185027343-185029168	B73 0 h	Mo17 0 h	0.87456	2.1264	1.28178	0.001	0.00459929
GRMZM2G162537	1:87631541-87636449	B73 0 h	Mo17 0 h	0.814867	1.9777	1.27919	0.0001	0.000591071
GRMZM2G070273	2:3067259-3076483	B73 0 h	Mo17 0 h	0.541189	1.31292	1.27858	5e-05	0.000312379
GRMZM2G135362	8:169452954-169455590	B73 0 h	Mo17 0 h	1.84158	4.46581	1.27798	5e-05	0.000312379
GRMZM2G034043	8:130259649-130263976	B73 0 h	Mo17 0 h	10.7557	26.079	1.27779	5e-05	0.000312379
GRMZM2G332294	1:196404599-196407477	B73 0 h	Mo17 0 h	1.34373	3.25583	1.27679	5e-05	0.000312379
GRMZM2G057959	9:137279300-137280649	B73 0 h	Mo17 0 h	0.622315	1.50728	1.27623	0.0025	0.0101317
GRMZM2G052373	9:47073205-47076094	B73 0 h	Mo17 0 h	4.49544	10.8779	1.27486	5e-05	0.000312379
GRMZM2G021339	4:165861784-165863994	B73 0 h	Mo17 0 h	44.5817	107.849	1.2745	5e-05	0.000312379
GRMZM2G053707	5:67656006-67656832	B73 0 h	Mo17 0 h	11.6974	28.2943	1.27432	5e-05	0.000312379
GRMZM2G400725	9:42365091-42367738	B73 0 h	Mo17 0 h	0.916741	2.21518	1.27284	5e-05	0.000312379
GRMZM2G004131	4:154069978-154075878	B73 0 h	Mo17 0 h	7.15503	17.2745	1.27161	5e-05	0.000312379
GRMZM2G402936	6:165101051-165102377	B73 0 h	Mo17 0 h	3911.5	9438.27	1.2708	5e-05	0.000312379
GRMZM2G328341	8:169083904-169085632	B73 0 h	Mo17 0 h	0.463394	1.11753	1.27001	0.0084	0.0282837
GRMZM2G128131	5:212793191-212797973	B73 0 h	Mo17 0 h	3.40643	8.21359	1.26975	5e-05	0.000312379
GRMZM2G026523	6:147008471-147013496	B73 0 h	Mo17 0 h	11.0304	26.5958	1.26972	5e-05	0.000312379
GRMZM2G127117	3:176607739-176610322	B73 0 h	Mo17 0 h	12.5076	30.1488	1.26929	5e-05	0.000312379
GRMZM2G004957	10:84242541-84246083	B73 0 h	Mo17 0 h	0.419834	1.01116	1.26812	5e-05	0.000312379
GRMZM2G443888	6:119035486-119044349	B73 0 h	Mo17 0 h	28.0444	67.4454	1.26601	5e-05	0.000312379
GRMZM2G025322	6:115257374-115261255	B73 0 h	Mo17 0 h	71.1876	170.932	1.26372	5e-05	0.000312379
GRMZM2G064594	7:51982433-52017528	B73 0 h	Mo17 0 h	6.59269	15.8084	1.26175	5e-05	0.000312379
AC205376.4_FG003	4:79612510-79613784	B73 0 h	Mo17 0 h	23.5189	56.35	1.2606	5e-05	0.000312379
GRMZM2G074414	4:240174172-240177386	B73 0 h	Mo17 0 h	2.23283	5.34405	1.25906	5e-05	0.000312379
GRMZM2G077034	5:6450007-6451004	B73 0 h	Mo17 0 h	1.09449	2.61827	1.25835	0.00105	0.00479853
GRMZM5G874903	5:5199804-5201856	B73 0 h	Mo17 0 h	41.1627	98.4443	1.25797	5e-05	0.000312379
GRMZM2G134113	3:55375450-55376313	B73 0 h	Mo17 0 h	0.776877	1.85755	1.25765	0.0055	0.0198017
GRMZM5G885480	3:176901902-176903059	B73 0 h	Mo17 0 h	1.20056	2.86958	1.25714	0.0002	0.00110643
GRMZM2G145879	6:144364802-144370182	B73 0 h	Mo17 0 h	1.38259	3.30344	1.2566	5e-05	0.000312379
GRMZM2G394500	10:85654597-85659508	B73 0 h	Mo17 0 h	16.4159	39.2017	1.25583	5e-05	0.000312379
GRMZM2G046933	2:204555900-204558048	B73 0 h	Mo17 0 h	8.28452	19.7829	1.25577	5e-05	0.000312379
GRMZM2G070831	2:226435627-226438530	B73 0 h	Mo17 0 h	7.3005	17.4329	1.25575	5e-05	0.000312379
GRMZM2G017355	5:207946919-207948448	B73 0 h	Mo17 0 h	3.7777	9.01821	1.25533	5e-05	0.000312379
GRMZM2G162200	4:693735-696087	B73 0 h	Mo17 0 h	186.999	446.369	1.25521	5e-05	0.000312379
GRMZM2G371793	6:129970802-129972667	B73 0 h	Mo17 0 h	24.2125	57.7789	1.25479	5e-05	0.000312379
GRMZM2G127361	1:219619960-219627231	B73 0 h	Mo17 0 h	3.22233	7.68686	1.25429	0.0089	0.0296844
GRMZM2G163138	7:150934422-150944692	B73 0 h	Mo17 0 h	0.422897	1.00845	1.25376	0.00265	0.0106178
GRMZM2G037386	3:11451221-11453979	B73 0 h	Mo17 0 h	6.54017	15.5955	1.25373	5e-05	0.000312379
GRMZM2G173759	7:118614407-118617595	B73 0 h	Mo17 0 h	2.56009	6.09722	1.25196	5e-05	0.000312379
AC206223.3_FG001	9:137665058-137667456	B73 0 h	Mo17 0 h	0.574634	1.36837	1.25174	0.0041	0.0154113
GRMZM2G058089	1:295967134-295971702	B73 0 h	Mo17 0 h	0.378207	0.900032	1.2508	0.01575	0.0477196
GRMZM5G840703	5:28327320-28327875	B73 0 h	Mo17 0 h	2.51323	5.97754	1.25001	0.0063	0.0222188
AC234522.1_FG005	5:40977811-40978519	B73 0 h	Mo17 0 h	159.298	378.72	1.2494	5e-05	0.000312379
GRMZM2G126988	5:33070312-33085769	B73 0 h	Mo17 0 h	1.42952	3.39566	1.24816	5e-05	0.000312379
AC205033.4_FG004	9:72270773-72271154	B73 0 h	Mo17 0 h	4.13255	9.81112	1.24738	0.0013	0.00577277
GRMZM2G406830	7:7451201-7456538	B73 0 h	Mo17 0 h	10.1159	23.9936	1.24603	5e-05	0.000312379
GRMZM2G128072	2:211409281-211411066	B73 0 h	Mo17 0 h	26.0786	61.8518	1.24595	5e-05	0.000312379
RBR2	4:192376708-192383877	B73 0 h	Mo17 0 h	1.68889	4.00179	1.24457	5e-05	0.000312379
GRMZM2G137582	6:102392989-102395999	B73 0 h	Mo17 0 h	14.8539	35.1914	1.24438	5e-05	0.000312379
GRMZM2G017532	5:3285963-3290226	B73 0 h	Mo17 0 h	23.8453	56.4874	1.24422	5e-05	0.000312379
GRMZM2G149236	10:55160213-55161033	B73 0 h	Mo17 0 h	2.56413	6.06821	1.2428	0.00045	0.00227975
GRMZM2G177145	2:5088191-5103769	B73 0 h	Mo17 0 h	9.48071	22.4341	1.24263	0.00795	0.0270139
GRMZM2G162529	5:199643153-199645484	B73 0 h	Mo17 0 h	460.713	1088.93	1.24097	5e-05	0.000312379
GRMZM5G816582	4:44293001-44303081	B73 0 h	Mo17 0 h	0.922872	2.18042	1.2404	0.0001	0.000591071
GRMZM2G061833	1:208239949-208247663	B73 0 h	Mo17 0 h	0.443783	1.04815	1.23992	0.00855	0.0287081
GRMZM2G415538	8:156348545-156364515	B73 0 h	Mo17 0 h	6.21635	14.6586	1.2376	5e-05	0.000312379
GRMZM2G416201	8:76687822-76690742	B73 0 h	Mo17 0 h	0.656626	1.54751	1.2368	5e-05	0.000312379
GRMZM2G040349	2:211453450-211457855	B73 0 h	Mo17 0 h	1.73327	4.08431	1.2366	5e-05	0.000312379
GRMZM2G173501	5:180912345-180912956	B73 0 h	Mo17 0 h	17.1442	40.3793	1.2359	5e-05	0.000312379
GRMZM2G040618	2:211447135-211453321	B73 0 h	Mo17 0 h	129.932	305.901	1.2353	5e-05	0.000312379
GRMZM2G157153	8:71491030-71492711	B73 0 h	Mo17 0 h	2.1167	4.97913	1.23408	5e-05	0.000312379
GRMZM2G170413	5:214101889-214102753	B73 0 h	Mo17 0 h	2.09324	4.91562	1.23163	0.00045	0.00227975
GRMZM2G049340	9:139149729-139154748	B73 0 h	Mo17 0 h	1.62246	3.80916	1.23129	5e-05	0.000312379
CNR13	1:11979865-11984789	B73 0 h	Mo17 0 h	2.63716	6.19089	1.23116	5e-05	0.000312379
GRMZM2G156486	1:15989646-15996740	B73 0 h	Mo17 0 h	14.2171	33.3661	1.23075	5e-05	0.000312379
GRMZM2G103101	5:209922349-209924302	B73 0 h	Mo17 0 h	70.8005	166.149	1.23065	5e-05	0.000312379
GRMZM2G410567	2:224301335-224307757	B73 0 h	Mo17 0 h	0.411126	0.964719	1.23053	0.0019	0.00799121
AC233922.1_FG004	4:238603360-238603591	B73 0 h	Mo17 0 h	44.7997	105.072	1.22982	5e-05	0.000312379
GRMZM5G843174	7:94875000-94884736	B73 0 h	Mo17 0 h	3.93024	9.21588	1.2295	5e-05	0.000312379
GRMZM2G005000	3:179268326-179272234	B73 0 h	Mo17 0 h	4.39965	10.3163	1.22946	5e-05	0.000312379
GRMZM2G113332	5:168712280-168714190	B73 0 h	Mo17 0 h	237.486	556.807	1.22933	5e-05	0.000312379
GRMZM2G449496	8:84641807-84644915	B73 0 h	Mo17 0 h	149.019	349.341	1.22914	5e-05	0.000312379
GRMZM2G179411	1:43975542-43979461	B73 0 h	Mo17 0 h	3.89035	9.11668	1.22861	5e-05	0.000312379
GRMZM2G033230	8:120135940-120137704	B73 0 h	Mo17 0 h	0.448319	1.04976	1.22747	0.0024	0.00978096
GRMZM2G162295	6:104150659-104153017	B73 0 h	Mo17 0 h	2.57311	6.02173	1.22666	5e-05	0.000312379
GRMZM2G343636	6:107077038-107083151	B73 0 h	Mo17 0 h	1.39362	3.26078	1.22639	0.00275	0.0109565
GRMZM2G352618	6:128637988-128638859	B73 0 h	Mo17 0 h	113.204	264.815	1.22606	5e-05	0.000312379
GRMZM2G362848	5:193505317-193507359	B73 0 h	Mo17 0 h	1.75116	4.09458	1.2254	5e-05	0.000312379
GRMZM2G080816	8:164165873-164169077	B73 0 h	Mo17 0 h	20.9284	48.8994	1.22436	5e-05	0.000312379
GRMZM2G392863	1:6802699-6803523	B73 0 h	Mo17 0 h	2.24098	5.23575	1.22426	0.0003	0.00158867
GRMZM2G095562	7:44044098-44048910	B73 0 h	Mo17 0 h	10.6684	24.9154	1.2237	5e-05	0.000312379
GRMZM2G044629	2:10478638-10483070	B73 0 h	Mo17 0 h	7.16772	16.7362	1.22339	5e-05	0.000312379
GRMZM2G084694	3:60780096-60783964	B73 0 h	Mo17 0 h	25.0934	58.558	1.22256	5e-05	0.000312379
GRMZM2G365768	6:122587443-122590426	B73 0 h	Mo17 0 h	0.71491	1.66677	1.22122	0.0002	0.00110643
GRMZM2G051917	2:1267101-1272359	B73 0 h	Mo17 0 h	3.93201	9.1628	1.22052	5e-05	0.000312379
GRMZM2G004161	3:165017323-165021304	B73 0 h	Mo17 0 h	28.0981	65.4522	1.21997	5e-05	0.000312379
GRMZM2G004523	1:21471094-21473996	B73 0 h	Mo17 0 h	47.7381	111.197	1.21991	5e-05	0.000312379
GRMZM2G087069	1:157265893-157267721	B73 0 h	Mo17 0 h	0.452209	1.05252	1.21878	0.00175	0.00744646
GRMZM2G152703	5:210068401-210069831	B73 0 h	Mo17 0 h	161.581	375.986	1.21843	5e-05	0.000312379
GRMZM2G063220	4:167068632-167070463	B73 0 h	Mo17 0 h	7.37578	17.1615	1.21831	5e-05	0.000312379
GRMZM2G105791	5:206900640-206905640	B73 0 h	Mo17 0 h	4.68795	10.9072	1.21825	5e-05	0.000312379
GRMZM2G078178	5:17398325-17403647	B73 0 h	Mo17 0 h	0.473066	1.09867	1.21565	0.0018	0.00763112
AC199315.4_FG001	8:137759714-137759960	B73 0 h	Mo17 0 h	43.9727	102.098	1.21527	5e-05	0.000312379
GRMZM2G467435	3:60253833-60256583	B73 0 h	Mo17 0 h	0.539791	1.2527	1.21457	0.00045	0.00227975
GRMZM2G169486	3:30136724-30143666	B73 0 h	Mo17 0 h	8.29187	19.2421	1.2145	5e-05	0.000312379
GRMZM2G132506	3:153802446-153803478	B73 0 h	Mo17 0 h	29.1167	67.529	1.21366	5e-05	0.000312379
GRMZM2G067350	5:80231620-80236467	B73 0 h	Mo17 0 h	1.51144	3.50399	1.21307	0.0001	0.000591071
GRMZM2G162800	1:14921634-14926927	B73 0 h	Mo17 0 h	23.0673	53.4396	1.21206	5e-05	0.000312379
GRMZM2G099036	3:183919466-183924567	B73 0 h	Mo17 0 h	5.19538	12.0354	1.21199	5e-05	0.000312379
GRMZM2G083016	8:120300947-120305946	B73 0 h	Mo17 0 h	61.292	141.979	1.2119	5e-05	0.000312379
GRMZM2G170307	3:32780239-32783181	B73 0 h	Mo17 0 h	94.829	219.265	1.20928	5e-05	0.000312379
GRMZM2G479717	2:237175488-237175998	B73 0 h	Mo17 0 h	2.48107	5.73647	1.2092	0.0019	0.00799121
GRMZM2G136453	1:195364023-195371310	B73 0 h	Mo17 0 h	58.9906	136.327	1.20851	5e-05	0.000312379
GRMZM2G132084	1:300938198-300951369	B73 0 h	Mo17 0 h	0.418503	0.966195	1.20708	0.00785	0.0267309
GRMZM2G007288	5:144619679-144625181	B73 0 h	Mo17 0 h	1.20941	2.7909	1.20642	0.0011	0.00499581
GRMZM2G093731	7:117047738-117049556	B73 0 h	Mo17 0 h	19.9281	45.9814	1.20625	5e-05	0.000312379
GRMZM2G324285	4:239702905-239705216	B73 0 h	Mo17 0 h	5.334	12.3035	1.20578	5e-05	0.000312379
GRMZM2G440009	8:118765046-118766004	B73 0 h	Mo17 0 h	0.883109	2.03459	1.20408	0.0046	0.0170071
GRMZM2G477688	5:26991390-26995651	B73 0 h	Mo17 0 h	0.652998	1.50441	1.20405	0.00045	0.00227975
GRMZM2G175398	8:11663463-11666228	B73 0 h	Mo17 0 h	1.14701	2.63702	1.20102	5e-05	0.000312379
GRMZM6G630632	scaffold_412:0-1424	B73 0 h	Mo17 0 h	65.5045	150.45	1.19962	5e-05	0.000312379
GRMZM2G022120	7:1365221-1370513	B73 0 h	Mo17 0 h	6.41411	14.7318	1.19961	5e-05	0.000312379
GRMZM2G121458	2:207810852-207824649	B73 0 h	Mo17 0 h	2.40533	5.5236	1.19938	5e-05	0.000312379
GRMZM2G121960	1:49770450-49792278	B73 0 h	Mo17 0 h	10.0628	23.1052	1.19918	5e-05	0.000312379
GRMZM2G115841	9:156035086-156036567	B73 0 h	Mo17 0 h	12.2618	28.1353	1.19821	5e-05	0.000312379
GRMZM2G035278	3:4542127-4543288	B73 0 h	Mo17 0 h	0.399265	0.915525	1.19725	0.016	0.0483466
GRMZM2G084806	6:141466503-141470067	B73 0 h	Mo17 0 h	6.33097	14.513	1.19684	5e-05	0.000312379
GRMZM2G077596	1:300501800-300514697	B73 0 h	Mo17 0 h	3.32629	7.62452	1.19673	5e-05	0.000312379
GRMZM2G131281	7:135625863-135626905	B73 0 h	Mo17 0 h	1.35475	3.10294	1.1956	0.0005	0.00250121
GRMZM2G034318	9:38155580-38156725	B73 0 h	Mo17 0 h	0.58947	1.34967	1.19511	0.0103	0.0335232
GRMZM2G110862	9:56282089-56288771	B73 0 h	Mo17 0 h	0.877597	2.00759	1.19384	0.0007	0.00336155
GRMZM2G031580	6:160327058-160328898	B73 0 h	Mo17 0 h	1.77503	4.059	1.19328	5e-05	0.000312379
GRMZM2G152328	5:10234131-10236831	B73 0 h	Mo17 0 h	0.518975	1.18509	1.19126	0.0011	0.00499581
GRMZM2G039983	4:9594060-9597440	B73 0 h	Mo17 0 h	0.593058	1.3536	1.19055	0.00075	0.00357076
GRMZM5G869788	6:144147598-144152979	B73 0 h	Mo17 0 h	2.50819	5.72219	1.18992	5e-05	0.000312379
GRMZM2G165179	4:223225345-223228884	B73 0 h	Mo17 0 h	0.768641	1.75287	1.18934	0.00065	0.00315075
GRMZM2G171662	5:216493769-216497128	B73 0 h	Mo17 0 h	4.87106	11.1052	1.18892	5e-05	0.000312379
GRMZM2G051502	4:214300901-214309856	B73 0 h	Mo17 0 h	1.02595	2.33786	1.18823	5e-05	0.000312379
GRMZM2G427031	10:144142960-144166562	B73 0 h	Mo17 0 h	2.82448	6.43089	1.18703	5e-05	0.000312379
GRMZM2G097568	2:218307298-218309995	B73 0 h	Mo17 0 h	8.78884	20.0056	1.18666	5e-05	0.000312379
AC192362.3_FG003	1:230180971-230183764	B73 0 h	Mo17 0 h	3.59437	8.17372	1.18525	5e-05	0.000312379
GRMZM2G049541	2:30268596-30270037	B73 0 h	Mo17 0 h	0.861144	1.95787	1.18496	0.0007	0.00336155
GRMZM2G108723	6:152168192-152168871	B73 0 h	Mo17 0 h	7.71248	17.5035	1.18238	5e-05	0.000312379
GRMZM2G047681	2:49031135-49032872	B73 0 h	Mo17 0 h	27.5104	62.4168	1.18196	5e-05	0.000312379
GRMZM2G043493	1:56577186-56579012	B73 0 h	Mo17 0 h	2.53861	5.7537	1.18045	5e-05	0.000312379
GRMZM5G829396	8:135930466-135934822	B73 0 h	Mo17 0 h	1.09911	2.48705	1.17809	0.00305	0.011976
GRMZM2G479906	7:92104635-92114777	B73 0 h	Mo17 0 h	8.0718	18.264	1.17804	5e-05	0.000312379
GRMZM2G076771	2:14815297-14817644	B73 0 h	Mo17 0 h	6.32608	14.3134	1.17799	5e-05	0.000312379
GRMZM2G332560	5:212042078-212048784	B73 0 h	Mo17 0 h	0.568269	1.2853	1.17746	0.00805	0.0273009
GRMZM2G050384	8:3928838-3929593	B73 0 h	Mo17 0 h	1.06403	2.40314	1.17538	0.0065	0.0228158
AC217358.3_FG010	1:297065039-297076349	B73 0 h	Mo17 0 h	4.73482	10.6894	1.1748	0.00235	0.00960467
GRMZM2G119865	6:79717474-79718928	B73 0 h	Mo17 0 h	16.882	38.0953	1.17413	5e-05	0.000312379
GRMZM2G414915	10:136316598-136321354	B73 0 h	Mo17 0 h	3.23889	7.3063	1.17364	5e-05	0.000312379
GRMZM2G046407	5:210929416-210934729	B73 0 h	Mo17 0 h	4.14386	9.33992	1.17244	5e-05	0.000312379
GRMZM2G117609	4:16866226-16874819	B73 0 h	Mo17 0 h	11.1192	25.0602	1.17234	5e-05	0.000312379
GRMZM2G001653	2:56736411-56737906	B73 0 h	Mo17 0 h	2813.34	6328.23	1.16952	5e-05	0.000312379
GRMZM2G054247	8:64164836-64167645	B73 0 h	Mo17 0 h	13.6041	30.5863	1.16884	5e-05	0.000312379
GRMZM2G459854	2:197513531-197522726	B73 0 h	Mo17 0 h	16.4335	36.9344	1.16833	5e-05	0.000312379
GRMZM2G570035	8:87656549-87657128	B73 0 h	Mo17 0 h	1.19959	2.69283	1.16658	0.01345	0.0418812
GRMZM2G162451	9:139017833-139018848	B73 0 h	Mo17 0 h	43.9698	98.6157	1.16531	5e-05	0.000312379
AC205521.3_FG003	4:69364289-69368911	B73 0 h	Mo17 0 h	1.23957	2.77943	1.16495	5e-05	0.000312379
GRMZM2G061023	4:238839310-238852458	B73 0 h	Mo17 0 h	7.89278	17.6902	1.16434	5e-05	0.000312379
GRMZM2G086365	1:181915869-181916601	B73 0 h	Mo17 0 h	3.1711	7.09787	1.1624	0.0001	0.000591071
GRMZM2G084583	1:206902672-206903955	B73 0 h	Mo17 0 h	51.3716	114.952	1.16199	5e-05	0.000312379
GRMZM2G067908	7:78808851-78811636	B73 0 h	Mo17 0 h	50.0233	111.926	1.16188	5e-05	0.000312379
GRMZM6G982453	scaffold_335:357-2055	B73 0 h	Mo17 0 h	2.60281	5.82345	1.1618	0.00025	0.00135066
GRMZM2G347836	5:200826546-200829426	B73 0 h	Mo17 0 h	18.5674	41.5404	1.16174	5e-05	0.000312379
GRMZM2G440866	7:175249471-175254421	B73 0 h	Mo17 0 h	34.6314	77.3998	1.16025	5e-05	0.000312379
GRMZM2G473511	8:9436052-9438289	B73 0 h	Mo17 0 h	1.323	2.9556	1.15964	5e-05	0.000312379
GRMZM2G134398	1:259071720-259077661	B73 0 h	Mo17 0 h	36.6846	81.9087	1.15884	5e-05	0.000312379
GRMZM5G868423	4:45560227-45560720	B73 0 h	Mo17 0 h	1.9897	4.44216	1.15871	0.00845	0.0284297
GRMZM2G124532	1:50023179-50034523	B73 0 h	Mo17 0 h	21.8533	48.7696	1.15813	5e-05	0.000312379
GRMZM2G146395	2:58171476-58174147	B73 0 h	Mo17 0 h	3.43938	7.67385	1.1578	5e-05	0.000312379
GRMZM2G126586	10:105053117-105055098	B73 0 h	Mo17 0 h	13.2558	29.5567	1.15687	5e-05	0.000312379
GRMZM2G114772	1:92247877-92253250	B73 0 h	Mo17 0 h	3.07279	6.84922	1.15639	0.0001	0.000591071
GRMZM2G152390	1:32002295-32006095	B73 0 h	Mo17 0 h	0.36114	0.804171	1.15494	0.0109	0.0351442
GRMZM2G414460	7:172543130-172550332	B73 0 h	Mo17 0 h	0.618982	1.37642	1.15295	0.0024	0.00978096
GRMZM2G416498	2:228547439-228551030	B73 0 h	Mo17 0 h	1.21506	2.70168	1.15283	5e-05	0.000312379
GRMZM2G005710	8:132708402-132710915	B73 0 h	Mo17 0 h	0.638111	1.4188	1.15279	0.0045	0.0166906
GRMZM2G160966	2:44889373-44890968	B73 0 h	Mo17 0 h	0.618426	1.37397	1.15168	0.00185	0.00781249
GRMZM2G166684	9:144399044-144419128	B73 0 h	Mo17 0 h	0.411768	0.914206	1.15069	0.00215	0.00889293
GRMZM2G069713	6:139060065-139063172	B73 0 h	Mo17 0 h	10.0642	22.3416	1.1505	5e-05	0.000312379
GRMZM2G076279	2:29268016-29272660	B73 0 h	Mo17 0 h	3.36182	7.4584	1.14962	5e-05	0.000312379
GRMZM2G177901	5:68223482-68224208	B73 0 h	Mo17 0 h	1.08363	2.40254	1.1487	0.00845	0.0284297
GRMZM2G170400	6:162503095-162507889	B73 0 h	Mo17 0 h	48.8985	108.368	1.14807	5e-05	0.000312379
GRMZM2G011541	3:184054456-184057725	B73 0 h	Mo17 0 h	0.399121	0.884174	1.1475	0.00085	0.00398492
GRMZM2G037630,GRMZM6G205247	1:71582883-71595809	B73 0 h	Mo17 0 h	3.35201	7.41035	1.14451	5e-05	0.000312379
GRMZM2G165972	1:12518409-12520734	B73 0 h	Mo17 0 h	1.18829	2.62514	1.14351	0.00015	0.00085432
GRMZM2G141299	3:198284413-198286315	B73 0 h	Mo17 0 h	34.9943	77.1972	1.14143	5e-05	0.000312379
GRMZM2G111926	8:33368350-33373788	B73 0 h	Mo17 0 h	16.8246	37.1148	1.14143	5e-05	0.000312379
GRMZM2G129783	6:106637762-106640842	B73 0 h	Mo17 0 h	6.01639	13.2711	1.14132	5e-05	0.000312379
GRMZM2G070659	6:167774456-167777264	B73 0 h	Mo17 0 h	99.8072	220.055	1.14065	5e-05	0.000312379
SDX1	5:133540573-133557141	B73 0 h	Mo17 0 h	49.9239	110.049	1.14035	5e-05	0.000312379
GRMZM2G702522	4:108608667-108609924	B73 0 h	Mo17 0 h	8.96167	19.7473	1.13982	5e-05	0.000312379
GRMZM2G413482	1:234204594-234204819	B73 0 h	Mo17 0 h	16.5387	36.4383	1.13961	0.0077	0.0262907
GRMZM5G811268	10:78726855-78728145	B73 0 h	Mo17 0 h	2.85656	6.29146	1.13912	5e-05	0.000312379
GRMZM2G067235	1:212213452-212215287	B73 0 h	Mo17 0 h	2.88183	6.34651	1.13898	5e-05	0.000312379
GRMZM2G059026	4:16237557-16258447	B73 0 h	Mo17 0 h	56.0576	123.452	1.13897	5e-05	0.000312379
GRMZM2G146673	7:117808268-117812882	B73 0 h	Mo17 0 h	14.9769	32.9657	1.13823	5e-05	0.000312379
GRMZM2G137413	4:118717708-118723692	B73 0 h	Mo17 0 h	4.76764	10.4913	1.13784	5e-05	0.000312379
GRMZM2G086925	2:74388370-74390028	B73 0 h	Mo17 0 h	0.792251	1.74125	1.13609	0.0006	0.00293781
GRMZM2G106921	2:16119212-16136710	B73 0 h	Mo17 0 h	1.56129	3.4311	1.13594	0.0023	0.00942892
GRMZM2G132069	3:6802221-6806161	B73 0 h	Mo17 0 h	6.03495	13.2601	1.13568	5e-05	0.000312379
GRMZM2G328781	2:21147029-21149693	B73 0 h	Mo17 0 h	0.808974	1.77726	1.13549	0.001	0.00459929
GRMZM2G170870	9:128916346-128920210	B73 0 h	Mo17 0 h	108.83	239.03	1.13511	5e-05	0.000312379
GRMZM2G028353	2:170393026-170398878	B73 0 h	Mo17 0 h	4.1732	9.16264	1.13461	5e-05	0.000312379
GRMZM2G016480	1:55080809-55087098	B73 0 h	Mo17 0 h	0.848468	1.8623	1.13415	5e-05	0.000312379
GRMZM2G109914	5:94976087-94982396	B73 0 h	Mo17 0 h	0.489094	1.07351	1.13415	0.0119	0.0378212
GRMZM2G068059	2:1978292-1982483	B73 0 h	Mo17 0 h	12.0711	26.4846	1.1336	5e-05	0.000312379
GRMZM2G328908	10:48358862-48361518	B73 0 h	Mo17 0 h	399.128	875.611	1.13344	5e-05	0.000312379
GRMZM5G874840	3:189658814-189662484	B73 0 h	Mo17 0 h	3.83557	8.41087	1.13281	5e-05	0.000312379
GRMZM2G038365	4:226804998-226807042	B73 0 h	Mo17 0 h	418.831	918.279	1.13256	5e-05	0.000312379
GRMZM2G133646	3:50944909-50952180	B73 0 h	Mo17 0 h	5.46959	11.9915	1.13251	5e-05	0.000312379
GRMZM2G030122	8:83254562-83260657	B73 0 h	Mo17 0 h	2.93248	6.42475	1.13152	5e-05	0.000312379
AC213621.5_FG004	6:151773873-151775166	B73 0 h	Mo17 0 h	1.88675	4.13025	1.13032	5e-05	0.000312379
GRMZM2G025528	3:135198717-135202520	B73 0 h	Mo17 0 h	20.2406	44.289	1.1297	5e-05	0.000312379
GRMZM2G479834	10:35447563-35453445	B73 0 h	Mo17 0 h	0.97476	2.13288	1.12968	0.0001	0.000591071
GRMZM5G842071	3:179165467-179169287	B73 0 h	Mo17 0 h	38.216	83.4836	1.12732	5e-05	0.000312379
GRMZM2G024775	7:124789217-124793671	B73 0 h	Mo17 0 h	0.936189	2.04461	1.12695	0.0004	0.00205414
GRMZM2G400167	9:77335865-77339429	B73 0 h	Mo17 0 h	17.4074	38.0073	1.12657	5e-05	0.000312379
GRMZM5G821139	8:95779962-95782270	B73 0 h	Mo17 0 h	1.51092	3.29687	1.12567	5e-05	0.000312379
GRMZM2G046587	5:200881598-200885907	B73 0 h	Mo17 0 h	60.8822	132.82	1.12538	5e-05	0.000312379
GRMZM2G015344	1:205230310-205234454	B73 0 h	Mo17 0 h	6.41016	13.9808	1.12502	5e-05	0.000312379
GRMZM2G371486	4:156418467-156419416	B73 0 h	Mo17 0 h	1.58726	3.46147	1.12484	0.00225	0.00925257
GRMZM2G304745	2:23576101-23579908	B73 0 h	Mo17 0 h	0.371823	0.810767	1.12467	0.0058	0.0207128
GRMZM2G552278	1:59130454-59134639	B73 0 h	Mo17 0 h	0.355687	0.775524	1.12456	0.00495	0.0180995
GRMZM2G114570	1:224440569-224446929	B73 0 h	Mo17 0 h	2.30717	5.02785	1.12382	5e-05	0.000312379
GRMZM2G164440	2:156962053-156963314	B73 0 h	Mo17 0 h	14.1961	30.9131	1.12272	5e-05	0.000312379
GRMZM2G063328	2:4355548-4372250	B73 0 h	Mo17 0 h	4.65476	10.1345	1.12249	5e-05	0.000312379
GRMZM2G443668	7:7500377-7507301	B73 0 h	Mo17 0 h	9.54002	20.748	1.12091	5e-05	0.000312379
GRMZM5G892769	Mt:21089-22698	B73 0 h	Mo17 0 h	0.446224	0.970404	1.12082	0.0063	0.0222188
GRMZM2G085691	1:2683789-2690223	B73 0 h	Mo17 0 h	0.40565	0.881597	1.11989	0.0027	0.0107891
GRMZM2G169160	4:5670955-5682556	B73 0 h	Mo17 0 h	30.8009	66.8899	1.11882	5e-05	0.000312379
GRMZM2G099452	5:56385200-56392204	B73 0 h	Mo17 0 h	1.79931	3.90617	1.11831	5e-05	0.000312379
GRMZM5G829103	1:250377934-250382233	B73 0 h	Mo17 0 h	0.51747	1.12331	1.11821	0.00325	0.0126454
GRMZM2G113349	5:51897879-51899471	B73 0 h	Mo17 0 h	729.522	1582.72	1.11739	5e-05	0.000312379
GRMZM2G162968	9:124293004-124299258	B73 0 h	Mo17 0 h	3.64343	7.90203	1.11693	5e-05	0.000312379
GRMZM2G086242	1:2739478-2748501	B73 0 h	Mo17 0 h	12.3315	26.7247	1.11582	5e-05	0.000312379
GRMZM2G096391	3:168333665-168342224	B73 0 h	Mo17 0 h	159.082	344.734	1.11572	5e-05	0.000312379
GRMZM2G311883	5:28954307-28961092	B73 0 h	Mo17 0 h	1.03645	2.24525	1.11523	0.01485	0.0454645
GRMZM2G430871	6:149479674-149480789	B73 0 h	Mo17 0 h	18.794	40.6854	1.11424	5e-05	0.000312379
GRMZM2G085885	1:2739478-2748501	B73 0 h	Mo17 0 h	29.821	64.5378	1.11382	5e-05	0.000312379
GRMZM2G108997	9:104926885-104927869	B73 0 h	Mo17 0 h	0.716292	1.54905	1.11277	0.01605	0.0484653
GRMZM2G074956	5:68427837-68429977	B73 0 h	Mo17 0 h	2.66926	5.77127	1.11245	5e-05	0.000312379
GRMZM2G027309	6:116761394-116766110	B73 0 h	Mo17 0 h	0.71671	1.54955	1.11239	0.0008	0.00378126
GRMZM2G124863	5:19696663-19702871	B73 0 h	Mo17 0 h	2.42051	5.23159	1.11194	0.0013	0.00577277
AC203862.4_FG001	8:78155852-78157349	B73 0 h	Mo17 0 h	0.817084	1.76576	1.11173	0.0013	0.00577277
GRMZM2G179049	2:193103405-193105706	B73 0 h	Mo17 0 h	4.49345	9.70936	1.11155	5e-05	0.000312379
GRMZM2G422205	3:225673225-225688992	B73 0 h	Mo17 0 h	9.88285	21.3422	1.11071	5e-05	0.000312379
GRMZM2G019468	2:46972477-46973873	B73 0 h	Mo17 0 h	10.7247	23.1495	1.11005	5e-05	0.000312379
GRMZM2G069569	4:239619387-239623187	B73 0 h	Mo17 0 h	5.2516	11.331	1.10944	5e-05	0.000312379
GRMZM2G471529	3:158932007-158938325	B73 0 h	Mo17 0 h	12.1176	26.1444	1.1094	5e-05	0.000312379
GRMZM2G133885	8:156916727-156924245	B73 0 h	Mo17 0 h	5.15779	11.1278	1.10934	5e-05	0.000312379
GRMZM2G344634	9:25832049-25833400	B73 0 h	Mo17 0 h	49.2787	106.317	1.10933	5e-05	0.000312379
GRMZM2G066358	9:8475071-8476735	B73 0 h	Mo17 0 h	3.4094	7.35388	1.10899	5e-05	0.000312379
GRMZM2G070912,GRMZM6G198866	8:133538648-133539428	B73 0 h	Mo17 0 h	268.293	577.54	1.10611	5e-05	0.000312379
GRMZM2G009995	9:89736159-89741950	B73 0 h	Mo17 0 h	3.07344	6.6154	1.10598	5e-05	0.000312379
GRMZM2G030494	1:196372538-196374182	B73 0 h	Mo17 0 h	34.1619	73.4883	1.10513	5e-05	0.000312379
GRMZM2G456835	8:135307882-135314644	B73 0 h	Mo17 0 h	8.5702	18.4282	1.10451	5e-05	0.000312379
GRMZM2G150726	6:88229200-88231783	B73 0 h	Mo17 0 h	3.49026	7.50482	1.10448	5e-05	0.000312379
GRMZM5G820808,GRMZM5G831887	8:85177787-85188381	B73 0 h	Mo17 0 h	70.5167	151.604	1.10427	5e-05	0.000312379
GRMZM2G442546	2:43999017-44007551	B73 0 h	Mo17 0 h	1.44	3.08912	1.10112	0.00525	0.019024
GRMZM2G402653	4:33388925-33395327	B73 0 h	Mo17 0 h	0.865174	1.85592	1.10107	0.00055	0.00272069
GRMZM2G099425	2:206590669-206594333	B73 0 h	Mo17 0 h	1.61379	3.45915	1.09996	5e-05	0.000312379
GRMZM2G110286	3:68754990-68755502	B73 0 h	Mo17 0 h	79.6182	170.571	1.09921	5e-05	0.000312379
GRMZM2G053223	7:147130946-147131866	B73 0 h	Mo17 0 h	0.691807	1.48098	1.09811	0.0141	0.0435432
AC234159.1_FG002	7:171387756-171390726	B73 0 h	Mo17 0 h	1.0251	2.193	1.09714	0.00125	0.00558104
GRMZM2G033926	5:24730471-24733807	B73 0 h	Mo17 0 h	10.5934	22.6544	1.09662	5e-05	0.000312379
GRMZM2G347361	2:30305926-30311407	B73 0 h	Mo17 0 h	3.49863	7.48168	1.09657	0.00025	0.00135066
GRMZM2G036554	10:87433401-87434930	B73 0 h	Mo17 0 h	0.564767	1.20723	1.09597	0.0076	0.0260042
GRMZM2G050080	5:83780423-83781786	B73 0 h	Mo17 0 h	4.13038	8.82546	1.0954	5e-05	0.000312379
GRMZM2G060842	9:133950265-133952613	B73 0 h	Mo17 0 h	44.6846	95.4286	1.09464	5e-05	0.000312379
GRMZM2G135722	3:176043969-176045918	B73 0 h	Mo17 0 h	5.45547	11.6456	1.094	5e-05	0.000312379
GRMZM2G135091	4:143105616-143107036	B73 0 h	Mo17 0 h	4.42908	9.44578	1.09266	5e-05	0.000312379
GRMZM2G176396	6:158645246-158653521	B73 0 h	Mo17 0 h	14.9932	31.9752	1.09264	5e-05	0.000312379
GRMZM2G163544	5:48472722-48478032	B73 0 h	Mo17 0 h	5.31437	11.333	1.09256	5e-05	0.000312379
GRMZM2G419542	6:76846220-76847722	B73 0 h	Mo17 0 h	1.31872	2.81204	1.09248	0.0002	0.00110643
GRMZM2G145221	4:151682591-151684550	B73 0 h	Mo17 0 h	0.436128	0.929983	1.09245	0.006	0.0213168
GRMZM2G007647	5:183195022-183199704	B73 0 h	Mo17 0 h	0.376334	0.80239	1.09229	0.0092	0.0305247
GRMZM2G170299	1:184148879-184153833	B73 0 h	Mo17 0 h	6.00714	12.805	1.09195	5e-05	0.000312379
GRMZM2G465953	5:193587287-193587683	B73 0 h	Mo17 0 h	5.94419	12.6647	1.09126	0.0009	0.00419354
GRMZM2G457929	8:18824449-18826472	B73 0 h	Mo17 0 h	7.20771	15.339	1.08959	5e-05	0.000312379
GRMZM2G164202	5:70795883-70805083	B73 0 h	Mo17 0 h	27.4703	58.449	1.08931	5e-05	0.000312379
GRMZM5G818058	7:145215486-145217330	B73 0 h	Mo17 0 h	493.024	1049	1.08929	5e-05	0.000312379
GRMZM2G069476	1:196458676-196463468	B73 0 h	Mo17 0 h	4.08701	8.69571	1.08926	5e-05	0.000312379
GRMZM2G052336	7:141941236-141944250	B73 0 h	Mo17 0 h	5.48044	11.6593	1.08912	5e-05	0.000312379
GRMZM2G175425	5:102484600-102485399	B73 0 h	Mo17 0 h	7.56983	16.0973	1.08848	5e-05	0.000312379
GRMZM2G388823	2:3879519-3880146	B73 0 h	Mo17 0 h	7.83969	16.6669	1.08811	5e-05	0.000312379
GRMZM2G175019	1:52192493-52193418	B73 0 h	Mo17 0 h	6.5062	13.8296	1.08787	5e-05	0.000312379
GRMZM2G119623	5:153985151-153987705	B73 0 h	Mo17 0 h	12.906	27.4311	1.08777	5e-05	0.000312379
GRMZM2G318803	1:201662603-201667147	B73 0 h	Mo17 0 h	1.29142	2.74479	1.08774	5e-05	0.000312379
GRMZM2G039455	2:17563300-17573156	B73 0 h	Mo17 0 h	26.2247	55.7269	1.08744	5e-05	0.000312379
GRMZM2G700683	8:138044515-138049451	B73 0 h	Mo17 0 h	14.0625	29.8736	1.08702	5e-05	0.000312379
GRMZM2G161222	5:13626866-13633420	B73 0 h	Mo17 0 h	6.17637	13.1184	1.08676	5e-05	0.000312379
AC152495.1_FG012	10:3385711-3388278	B73 0 h	Mo17 0 h	2.36669	5.02501	1.08626	5e-05	0.000312379
GRMZM2G010657	1:53820244-53828302	B73 0 h	Mo17 0 h	1.29165	2.74137	1.08568	0.00105	0.00479853
GRMZM2G136106	3:56283552-56289706	B73 0 h	Mo17 0 h	0.781573	1.65836	1.0853	0.0001	0.000591071
GRMZM2G016637	6:25703020-25704825	B73 0 h	Mo17 0 h	0.550046	1.16688	1.08503	0.00485	0.01779
GRMZM2G148098	5:13673080-13677600	B73 0 h	Mo17 0 h	9.49674	20.1364	1.0843	5e-05	0.000312379
GRMZM2G086788	1:61293957-61297489	B73 0 h	Mo17 0 h	33.4211	70.8253	1.08351	5e-05	0.000312379
GRMZM2G003755	2:134763418-134769548	B73 0 h	Mo17 0 h	1.12609	2.38602	1.08328	5e-05	0.000312379
GRMZM2G089193	7:8933565-8935926	B73 0 h	Mo17 0 h	2.69456	5.70594	1.08242	5e-05	0.000312379
GRMZM2G005522	9:19293743-19295846	B73 0 h	Mo17 0 h	2.31926	4.91104	1.08237	5e-05	0.000312379
GRMZM2G170542	7:24741061-24741380	B73 0 h	Mo17 0 h	10.2062	21.6001	1.08159	0.0046	0.0170071
GRMZM2G347767	5:200923866-200928028	B73 0 h	Mo17 0 h	6.6345	14.037	1.08118	5e-05	0.000312379
AC200209.1_FG001	scaffold_507:497941-501117	B73 0 h	Mo17 0 h	3.99706	8.45056	1.08011	5e-05	0.000312379
GRMZM2G095511	1:274598474-274600271	B73 0 h	Mo17 0 h	1.80959	3.82521	1.07988	0.00085	0.00398492
GRMZM2G168953	10:132570000-132577881	B73 0 h	Mo17 0 h	6.34441	13.4109	1.07985	5e-05	0.000312379
GRMZM2G034152	10:62260919-62265303	B73 0 h	Mo17 0 h	79.7574	168.592	1.07985	5e-05	0.000312379
GRMZM2G468661	10:132547729-132549509	B73 0 h	Mo17 0 h	4.35159	9.1944	1.07921	5e-05	0.000312379
GRMZM2G160231	5:208309219-208310777	B73 0 h	Mo17 0 h	3.13618	6.62535	1.07899	5e-05	0.000312379
GRMZM6G901724	scaffold_440:2062-4374	B73 0 h	Mo17 0 h	20.2743	42.824	1.07877	5e-05	0.000312379
GRMZM2G112686	8:25014689-25018306	B73 0 h	Mo17 0 h	4.64157	9.79351	1.07721	5e-05	0.000312379
GRMZM2G171871	7:144791135-144796986	B73 0 h	Mo17 0 h	17.3615	36.5984	1.07589	5e-05	0.000312379
GRMZM5G884407	7:13212182-13212759	B73 0 h	Mo17 0 h	3.702	7.801	1.07535	0.0005	0.00250121
GRMZM2G085641	6:164063629-164068010	B73 0 h	Mo17 0 h	6.64806	14.0029	1.07472	5e-05	0.000312379
GRMZM2G145496	8:160627699-160629731	B73 0 h	Mo17 0 h	246.809	519.83	1.07464	5e-05	0.000312379
GRMZM2G340456	7:134318886-134334364	B73 0 h	Mo17 0 h	0.579046	1.21947	1.07451	5e-05	0.000312379
GRMZM2G051090	7:156682268-156685040	B73 0 h	Mo17 0 h	4.47946	9.42201	1.07271	5e-05	0.000312379
GRMZM2G013650	1:143885141-143895725	B73 0 h	Mo17 0 h	17.8602	37.5424	1.07177	5e-05	0.000312379
GRMZM2G417107	7:102787387-102788021	B73 0 h	Mo17 0 h	23.5049	49.3989	1.07152	5e-05	0.000312379
GRMZM2G098986	1:194482101-194488891	B73 0 h	Mo17 0 h	14.6575	30.8019	1.07138	5e-05	0.000312379
GRMZM2G323757	6:145684160-145685767	B73 0 h	Mo17 0 h	0.610919	1.28291	1.07037	0.0024	0.00978096
GRMZM2G155806	7:101148476-101151614	B73 0 h	Mo17 0 h	0.536452	1.12634	1.07013	0.0029	0.0114677
GRMZM2G078090	3:88720389-88724614	B73 0 h	Mo17 0 h	3.01496	6.32949	1.06995	5e-05	0.000312379
GRMZM2G078771	3:200256690-200257705	B73 0 h	Mo17 0 h	0.796143	1.67099	1.0696	0.00795	0.0270139
GRMZM2G178910	5:210102838-210107753	B73 0 h	Mo17 0 h	1.69735	3.56217	1.06947	5e-05	0.000312379
GRMZM2G150319	2:191650149-191654365	B73 0 h	Mo17 0 h	2.79117	5.85645	1.06916	5e-05	0.000312379
GRMZM2G077531	5:217667873-217736442	B73 0 h	Mo17 0 h	77.9787	163.458	1.06777	5e-05	0.000312379
GRMZM5G878347	5:9926916-9927395	B73 0 h	Mo17 0 h	9.24176	19.3696	1.06756	0.0002	0.00110643
GRMZM2G132706	5:176656122-176658050	B73 0 h	Mo17 0 h	2.06512	4.32826	1.06756	5e-05	0.000312379
GRMZM2G417594	6:94539586-94544438	B73 0 h	Mo17 0 h	0.620543	1.29988	1.06678	0.00115	0.00519059
GRMZM2G419111	3:40062814-40065077	B73 0 h	Mo17 0 h	7.63349	15.98	1.06585	5e-05	0.000312379
GRMZM2G171880	2:201062179-201069661	B73 0 h	Mo17 0 h	0.725983	1.51962	1.0657	0.00025	0.00135066
GRMZM6G663759	3:225692553-225693905	B73 0 h	Mo17 0 h	13.3699	27.9858	1.0657	5e-05	0.000312379
GRMZM2G113252	4:40722921-40727047	B73 0 h	Mo17 0 h	2.24277	4.69344	1.06537	5e-05	0.000312379
GRMZM2G380457	4:166803332-166804641	B73 0 h	Mo17 0 h	192.831	403.532	1.06535	5e-05	0.000312379
GRMZM2G447566	6:106232094-106232702	B73 0 h	Mo17 0 h	11.9661	25.0404	1.06531	5e-05	0.000312379
GRMZM2G101874	6:121060894-121067098	B73 0 h	Mo17 0 h	1.30351	2.72727	1.06505	5e-05	0.000312379
GRMZM2G087482	5:7451873-7467413	B73 0 h	Mo17 0 h	1.53926	3.21833	1.06407	5e-05	0.000312379
GRMZM2G366150	2:31774117-31782507	B73 0 h	Mo17 0 h	30.5211	63.8084	1.06394	5e-05	0.000312379
GRMZM2G097959	3:2444694-2450932	B73 0 h	Mo17 0 h	7.84938	16.4072	1.06368	5e-05	0.000312379
GRMZM2G069656	1:213942261-213943408	B73 0 h	Mo17 0 h	11.6662	24.3529	1.06176	5e-05	0.000312379
TUBB6	3:187499361-187503653	B73 0 h	Mo17 0 h	39.809	83.0809	1.06142	5e-05	0.000312379
GRMZM2G091857	2:175208054-175209178	B73 0 h	Mo17 0 h	6.13254	12.7879	1.06022	5e-05	0.000312379
GRMZM2G161175	5:209006655-209010129	B73 0 h	Mo17 0 h	1.16241	2.42392	1.06022	0.00015	0.00085432
GRMZM5G862799	7:157511829-157513694	B73 0 h	Mo17 0 h	0.923273	1.92503	1.06005	0.00685	0.0238352
GRMZM2G099285	2:206612036-206614266	B73 0 h	Mo17 0 h	74.6136	155.561	1.05997	5e-05	0.000312379
GRMZM2G417963	7:141754357-141757129	B73 0 h	Mo17 0 h	0.669765	1.39632	1.05991	5e-05	0.000312379
GRMZM2G004356	5:4217935-4222849	B73 0 h	Mo17 0 h	4.00261	8.34304	1.05963	5e-05	0.000312379
[truncated: 2,716 more rows]

## Sheet: 6 h DEGs B&M
Table S6. Differentially expressed genes between B73 and Mo17 in control and at 6 and 24 h R. padi feeding
Differentially expressed genes (DEGs) after 6 h R. padi feeding
gene	locus	sample_1	sample_2	value_1	value_2	log2(fold_change)	p_value	q_value
GRMZM2G066805	1:8874141-8876689	B73 6 h	Mo17 6 h	0.852091	0	#NAME?	5e-05	0.000312379
GRMZM2G380955	1:45094542-45097600	B73 6 h	Mo17 6 h	1.65357	0	#NAME?	5e-05	0.000312379
GRMZM2G038153	1:61014838-61021281	B73 6 h	Mo17 6 h	3.50145	0	#NAME?	5e-05	0.000312379
AC191317.3_FG009	1:64989862-64990393	B73 6 h	Mo17 6 h	12.218	0	#NAME?	5e-05	0.000312379
GRMZM5G827566	1:81883873-81884181	B73 6 h	Mo17 6 h	4.81445	0	#NAME?	5e-05	0.000312379
GRMZM2G067929	1:124824337-124828323	B73 6 h	Mo17 6 h	2.55404	0	#NAME?	5e-05	0.000312379
GRMZM2G337581	1:183567451-183568701	B73 6 h	Mo17 6 h	7.2501	0	#NAME?	5e-05	0.000312379
GRMZM2G023013	1:228821782-228822367	B73 6 h	Mo17 6 h	1.54295	0	#NAME?	5e-05	0.000312379
GRMZM5G807333	1:241657674-241660732	B73 6 h	Mo17 6 h	1.07282	0	#NAME?	5e-05	0.000312379
GRMZM2G063291	1:262602188-262603474	B73 6 h	Mo17 6 h	2.0605	0	#NAME?	5e-05	0.000312379
GRMZM2G166999	1:278617539-278619744	B73 6 h	Mo17 6 h	2.4117	0	#NAME?	5e-05	0.000312379
GRMZM2G031062	1:287272866-287273796	B73 6 h	Mo17 6 h	4.81056	0	#NAME?	5e-05	0.000312379
GRMZM2G156656	1:295550389-295555138	B73 6 h	Mo17 6 h	0.90044	0	#NAME?	5e-05	0.000312379
GRMZM2G061591	1:17180652-17181901	B73 6 h	Mo17 6 h	3.22039	0	#NAME?	5e-05	0.000312379
GRMZM2G523621	1:25388406-25389186	B73 6 h	Mo17 6 h	5.60836	0	#NAME?	5e-05	0.000312379
GRMZM2G043976	1:41445851-41446549	B73 6 h	Mo17 6 h	2.95693	0	#NAME?	5e-05	0.000312379
GRMZM2G025458	1:87810851-87811766	B73 6 h	Mo17 6 h	0.844603	0	#NAME?	5e-05	0.000312379
GRMZM2G062777	1:158345089-158351619	B73 6 h	Mo17 6 h	3.6109	0	#NAME?	5e-05	0.000312379
GRMZM2G137293	1:162552720-162556402	B73 6 h	Mo17 6 h	0.920063	0	#NAME?	5e-05	0.000312379
GRMZM2G013842	1:177580301-177581561	B73 6 h	Mo17 6 h	2.20693	0	#NAME?	5e-05	0.000312379
GRMZM2G124797	1:192645641-192646653	B73 6 h	Mo17 6 h	1.15396	0	#NAME?	5e-05	0.000312379
GRMZM5G817046	1:210964373-210965747	B73 6 h	Mo17 6 h	18.2177	0	#NAME?	5e-05	0.000312379
GRMZM2G008578	1:234352994-234353826	B73 6 h	Mo17 6 h	0.880527	0	#NAME?	5e-05	0.000312379
GRMZM2G406269	1:257935510-257936232	B73 6 h	Mo17 6 h	1.4908	0	#NAME?	5e-05	0.000312379
GRMZM2G063082	1:276652133-276653252	B73 6 h	Mo17 6 h	5.17385	0	#NAME?	5e-05	0.000312379
GRMZM2G117016	1:280087751-280089093	B73 6 h	Mo17 6 h	4.63303	0	#NAME?	5e-05	0.000312379
GRMZM2G073508	1:287557636-287558122	B73 6 h	Mo17 6 h	0.942658	0	#NAME?	0.0001	0.000591071
GRMZM2G036407	10:23194833-23196241	B73 6 h	Mo17 6 h	0.822842	0	#NAME?	5e-05	0.000312379
GRMZM2G146800	10:128395117-128396171	B73 6 h	Mo17 6 h	1.27078	0	#NAME?	5e-05	0.000312379
GRMZM2G090616	10:138214560-138215455	B73 6 h	Mo17 6 h	1.74772	0	#NAME?	5e-05	0.000312379
GRMZM2G105775	10:138287279-138288042	B73 6 h	Mo17 6 h	0.805292	0	#NAME?	5e-05	0.000312379
GRMZM2G127668	10:144405284-144406983	B73 6 h	Mo17 6 h	0.757386	0	#NAME?	5e-05	0.000312379
GRMZM2G124045	10:144834070-144834860	B73 6 h	Mo17 6 h	13.367	0	#NAME?	5e-05	0.000312379
GRMZM2G146978	10:47774762-47775726	B73 6 h	Mo17 6 h	1.81477	0	#NAME?	5e-05	0.000312379
GRMZM2G176355	10:74174887-74175348	B73 6 h	Mo17 6 h	8.69176	0	#NAME?	5e-05	0.000312379
GRMZM2G082522	10:85855255-85858248	B73 6 h	Mo17 6 h	2.33231	0	#NAME?	5e-05	0.000312379
GRMZM5G809178	10:108738860-108739681	B73 6 h	Mo17 6 h	21.9945	0	#NAME?	5e-05	0.000312379
AC194485.3_FG002	10:108760220-108760839	B73 6 h	Mo17 6 h	13.5921	0	#NAME?	5e-05	0.000312379
GRMZM2G348539	2:4438274-4438853	B73 6 h	Mo17 6 h	1.51186	0	#NAME?	5e-05	0.000312379
GRMZM2G007256	2:10000080-10001081	B73 6 h	Mo17 6 h	14.3526	0	#NAME?	5e-05	0.000312379
GRMZM5G867918	2:82010260-82010813	B73 6 h	Mo17 6 h	16.2422	0	#NAME?	5e-05	0.000312379
GRMZM2G008864	2:98795595-98809228	B73 6 h	Mo17 6 h	12.9749	0	#NAME?	5e-05	0.000312379
GRMZM2G105233	2:102088002-102090275	B73 6 h	Mo17 6 h	1.09034	0	#NAME?	5e-05	0.000312379
GRMZM2G065953	2:119108559-119109624	B73 6 h	Mo17 6 h	6.32224	0	#NAME?	5e-05	0.000312379
GRMZM5G885061	2:222945579-222947217	B73 6 h	Mo17 6 h	1.15934	0	#NAME?	5e-05	0.000312379
GRMZM2G426158	2:226077699-226078824	B73 6 h	Mo17 6 h	7.19643	0	#NAME?	5e-05	0.000312379
GRMZM2G452954	2:231089785-231091520	B73 6 h	Mo17 6 h	0.989297	0	#NAME?	5e-05	0.000312379
GRMZM2G310548	2:233037328-233038278	B73 6 h	Mo17 6 h	1.86484	0	#NAME?	5e-05	0.000312379
GRMZM2G135002	2:233552436-233554659	B73 6 h	Mo17 6 h	4.47034	0	#NAME?	5e-05	0.000312379
GRMZM2G702996	2:32538011-32538384	B73 6 h	Mo17 6 h	5.93809	0	#NAME?	5e-05	0.000312379
GRMZM2G393180	2:92627149-92628297	B73 6 h	Mo17 6 h	4.64953	0	#NAME?	5e-05	0.000312379
GRMZM2G150122	2:99062510-99063205	B73 6 h	Mo17 6 h	0.845962	0	#NAME?	0.0001	0.000591071
GRMZM2G160408	2:102653695-102654523	B73 6 h	Mo17 6 h	4.58256	0	#NAME?	5e-05	0.000312379
AC177930.2_FG002	2:109089830-109090262	B73 6 h	Mo17 6 h	3.22369	0	#NAME?	5e-05	0.000312379
GRMZM5G847599	2:171519984-171520203	B73 6 h	Mo17 6 h	5.88525	0	#NAME?	0.00135	0.00595983
GRMZM2G131554	2:216186525-216188890	B73 6 h	Mo17 6 h	8.56525	0	#NAME?	5e-05	0.000312379
GRMZM2G429184	2:232231786-232232837	B73 6 h	Mo17 6 h	1.84631	0	#NAME?	5e-05	0.000312379
GRMZM5G848503	2:237549332-237550364	B73 6 h	Mo17 6 h	5.57746	0	#NAME?	5e-05	0.000312379
GRMZM2G540318	3:11886542-11887276	B73 6 h	Mo17 6 h	2.63811	0	#NAME?	5e-05	0.000312379
GRMZM2G351810	3:29547541-29556884	B73 6 h	Mo17 6 h	1.62419	0	#NAME?	5e-05	0.000312379
EF517601.1_FG009	3:34440860-34441619	B73 6 h	Mo17 6 h	1.0019	0	#NAME?	5e-05	0.000312379
GRMZM5G832452	3:40875300-40876168	B73 6 h	Mo17 6 h	24.8366	0	#NAME?	5e-05	0.000312379
GRMZM5G865115	3:44966731-44966956	B73 6 h	Mo17 6 h	5.90513	0	#NAME?	0.00135	0.00595983
GRMZM2G396835	3:48131709-48132921	B73 6 h	Mo17 6 h	1.22789	0	#NAME?	5e-05	0.000312379
GRMZM5G857998	3:64127837-64128362	B73 6 h	Mo17 6 h	24.2319	0	#NAME?	5e-05	0.000312379
GRMZM5G862633	3:64135061-64135647	B73 6 h	Mo17 6 h	5.48176	0	#NAME?	5e-05	0.000312379
GRMZM5G816042	3:88276379-88276649	B73 6 h	Mo17 6 h	102.435	0	#NAME?	5e-05	0.000312379
GRMZM2G156533	3:98618272-98619874	B73 6 h	Mo17 6 h	1.15235	0	#NAME?	5e-05	0.000312379
AC196984.3_FG001	3:130799577-130800547	B73 6 h	Mo17 6 h	1.17095	0	#NAME?	5e-05	0.000312379
AC193353.3_FG002	3:143626451-143633454	B73 6 h	Mo17 6 h	8.04197	0	#NAME?	5e-05	0.000312379
GRMZM5G894390	3:176880698-176881517	B73 6 h	Mo17 6 h	0.890284	0	#NAME?	5e-05	0.000312379
GRMZM2G032244	3:215419543-215419920	B73 6 h	Mo17 6 h	6.46495	0	#NAME?	5e-05	0.000312379
AC185276.2_FG004	3:228670486-228671113	B73 6 h	Mo17 6 h	1.15295	0	#NAME?	5e-05	0.000312379
GRMZM2G367898	3:7966513-7968119	B73 6 h	Mo17 6 h	8.83224	0	#NAME?	5e-05	0.000312379
GRMZM2G014797	3:65662113-65662673	B73 6 h	Mo17 6 h	3.5136	0	#NAME?	5e-05	0.000312379
GRMZM5G848879	3:66534411-66534854	B73 6 h	Mo17 6 h	1.62677	0	#NAME?	5e-05	0.000312379
GRMZM5G810728	3:112483533-112483710	B73 6 h	Mo17 6 h	22.6231	0	#NAME?	0.00135	0.00595983
GRMZM2G335046	3:143634981-143636160	B73 6 h	Mo17 6 h	10.2011	0	#NAME?	5e-05	0.000312379
GRMZM2G456158	3:179522310-179522898	B73 6 h	Mo17 6 h	1.2026	0	#NAME?	5e-05	0.000312379
GRMZM2G014979	3:184209450-184211341	B73 6 h	Mo17 6 h	5.41827	0	#NAME?	5e-05	0.000312379
AC182838.3_FG006	3:190568352-190568724	B73 6 h	Mo17 6 h	6.6402	0	#NAME?	5e-05	0.000312379
GRMZM2G070348	3:204817521-204817919	B73 6 h	Mo17 6 h	1.61391	0	#NAME?	5e-05	0.000312379
GRMZM2G394876	3:224391891-224393867	B73 6 h	Mo17 6 h	0.818951	0	#NAME?	5e-05	0.000312379
GRMZM6G911845	4:910830-913370	B73 6 h	Mo17 6 h	5.17407	0	#NAME?	5e-05	0.000312379
GRMZM2G085303	4:3235896-3238967	B73 6 h	Mo17 6 h	0.882918	0	#NAME?	5e-05	0.000312379
GRMZM2G099669	4:12639415-12640664	B73 6 h	Mo17 6 h	1.87746	0	#NAME?	5e-05	0.000312379
GRMZM2G570968	4:53314123-53314882	B73 6 h	Mo17 6 h	6.29059	0	#NAME?	5e-05	0.000312379
AC211658.4_FG002	4:110250319-110250841	B73 6 h	Mo17 6 h	1.85049	0	#NAME?	5e-05	0.000312379
GRMZM2G071396	4:138248436-138252721	B73 6 h	Mo17 6 h	0.833116	0	#NAME?	5e-05	0.000312379
GRMZM2G086190	4:139381614-139383467	B73 6 h	Mo17 6 h	4.50039	0	#NAME?	5e-05	0.000312379
GRMZM2G148355	4:147612179-147614841	B73 6 h	Mo17 6 h	0.771477	0	#NAME?	5e-05	0.000312379
GRMZM2G098739	4:170671595-170673712	B73 6 h	Mo17 6 h	5.82488	0	#NAME?	5e-05	0.000312379
GRMZM2G125823	4:173395871-173400537	B73 6 h	Mo17 6 h	2.4614	0	#NAME?	5e-05	0.000312379
GRMZM2G542044	4:212463321-212463820	B73 6 h	Mo17 6 h	2.51162	0	#NAME?	5e-05	0.000312379
GRMZM2G178100	4:239202183-239202811	B73 6 h	Mo17 6 h	0.860318	0	#NAME?	5e-05	0.000312379
AC205664.3_FG001	4:61122833-61123178	B73 6 h	Mo17 6 h	2.67042	0	#NAME?	5e-05	0.000312379
GRMZM2G011968	4:97892008-97892488	B73 6 h	Mo17 6 h	2.98631	0	#NAME?	5e-05	0.000312379
GRMZM5G842556	4:125421859-125422603	B73 6 h	Mo17 6 h	14.939	0	#NAME?	5e-05	0.000312379
GRMZM5G868917	4:132431896-132432753	B73 6 h	Mo17 6 h	1.35798	0	#NAME?	5e-05	0.000312379
AC194356.3_FG002	4:138547275-138547824	B73 6 h	Mo17 6 h	1.08858	0	#NAME?	5e-05	0.000312379
GRMZM2G040508	4:138657354-138661148	B73 6 h	Mo17 6 h	6.24916	0	#NAME?	5e-05	0.000312379
AC216201.3_FG005	4:139222000-139222699	B73 6 h	Mo17 6 h	16.0416	0	#NAME?	5e-05	0.000312379
AC195995.3_FG008	4:147597340-147597952	B73 6 h	Mo17 6 h	10.1805	0	#NAME?	5e-05	0.000312379
GRMZM2G095363	4:194082557-194083365	B73 6 h	Mo17 6 h	7.62522	0	#NAME?	5e-05	0.000312379
GRMZM2G444546	4:205342060-205343226	B73 6 h	Mo17 6 h	1.33172	0	#NAME?	5e-05	0.000312379
GRMZM5G838592	4:210336367-210338409	B73 6 h	Mo17 6 h	6.36948	0	#NAME?	5e-05	0.000312379
GRMZM5G892338	4:234429295-234430358	B73 6 h	Mo17 6 h	1.67156	0	#NAME?	5e-05	0.000312379
GRMZM2G010163	4:240794926-240797994	B73 6 h	Mo17 6 h	3.41519	0	#NAME?	5e-05	0.000312379
GRMZM2G100412	5:15330211-15332467	B73 6 h	Mo17 6 h	1.15232	0	#NAME?	5e-05	0.000312379
GRMZM2G161491	5:18533751-18539225	B73 6 h	Mo17 6 h	2.92111	0	#NAME?	5e-05	0.000312379
AC195954.3_FG001	5:46592507-46592939	B73 6 h	Mo17 6 h	11.7958	0	#NAME?	5e-05	0.000312379
GRMZM2G432266	5:140457317-140458011	B73 6 h	Mo17 6 h	3.11966	0	#NAME?	5e-05	0.000312379
GRMZM2G127883	5:141761434-141763524	B73 6 h	Mo17 6 h	2.96225	0	#NAME?	5e-05	0.000312379
GRMZM2G359320	5:145776008-145779439	B73 6 h	Mo17 6 h	0.906532	0	#NAME?	5e-05	0.000312379
GRMZM2G088124	5:156245551-156246678	B73 6 h	Mo17 6 h	3.37885	0	#NAME?	5e-05	0.000312379
GRMZM5G870970	5:204689961-204690417	B73 6 h	Mo17 6 h	11.3558	0	#NAME?	5e-05	0.000312379
GRMZM2G046894	5:210880499-210913225	B73 6 h	Mo17 6 h	1.09473	0	#NAME?	5e-05	0.000312379
GRMZM2G087332	5:3571782-3572492	B73 6 h	Mo17 6 h	3.24044	0	#NAME?	5e-05	0.000312379
GRMZM5G834833	5:18027133-18027500	B73 6 h	Mo17 6 h	1.58633	0	#NAME?	0.0001	0.000591071
GRMZM2G170581	5:71187845-71188730	B73 6 h	Mo17 6 h	7.76331	0	#NAME?	5e-05	0.000312379
GRMZM2G409112	5:71287736-71289317	B73 6 h	Mo17 6 h	11.5051	0	#NAME?	5e-05	0.000312379
GRMZM2G056216	5:124731222-124731982	B73 6 h	Mo17 6 h	6.58637	0	#NAME?	5e-05	0.000312379
GRMZM2G039948	5:152188643-152189472	B73 6 h	Mo17 6 h	1.49906	0	#NAME?	5e-05	0.000312379
GRMZM2G051172	5:179641012-179642277	B73 6 h	Mo17 6 h	2.84473	0	#NAME?	5e-05	0.000312379
GRMZM2G051192	5:179648807-179650072	B73 6 h	Mo17 6 h	2.12948	0	#NAME?	5e-05	0.000312379
GRMZM2G408012	5:181911450-181912595	B73 6 h	Mo17 6 h	6.62734	0	#NAME?	5e-05	0.000312379
GRMZM2G066851	5:189096629-189097596	B73 6 h	Mo17 6 h	1.12541	0	#NAME?	5e-05	0.000312379
GRMZM2G157990	5:192044788-192047145	B73 6 h	Mo17 6 h	2.21418	0	#NAME?	5e-05	0.000312379
GRMZM2G042438	5:204685662-204688072	B73 6 h	Mo17 6 h	4.95324	0	#NAME?	5e-05	0.000312379
GRMZM2G004054	5:217240540-217241327	B73 6 h	Mo17 6 h	9.61036	0	#NAME?	5e-05	0.000312379
AC212225.3_FG001	6:11164453-11164792	B73 6 h	Mo17 6 h	24.3692	0	#NAME?	5e-05	0.000312379
GRMZM6G986025	6:13177742-13179142	B73 6 h	Mo17 6 h	2.39075	0	#NAME?	5e-05	0.000312379
GRMZM5G822819	6:13382933-13383503	B73 6 h	Mo17 6 h	1.63673	0	#NAME?	5e-05	0.000312379
GRMZM2G403828	6:13859138-13869979	B73 6 h	Mo17 6 h	1.39809	0	#NAME?	5e-05	0.000312379
GRMZM2G121024	6:13918931-13921958	B73 6 h	Mo17 6 h	2.41392	0	#NAME?	5e-05	0.000312379
GRMZM2G451679	6:13968068-13971785	B73 6 h	Mo17 6 h	1.45898	0	#NAME?	5e-05	0.000312379
GRMZM2G122520	6:14564765-14565524	B73 6 h	Mo17 6 h	6.1957	0	#NAME?	5e-05	0.000312379
GRMZM5G837022	6:14783273-14783456	B73 6 h	Mo17 6 h	36.5566	0	#NAME?	5e-05	0.000312379
GRMZM5G813474	6:14785742-14787436	B73 6 h	Mo17 6 h	3.84277	0	#NAME?	5e-05	0.000312379
GRMZM2G161761	6:14787925-14790310	B73 6 h	Mo17 6 h	7.14857	0	#NAME?	5e-05	0.000312379
GRMZM2G172980	6:14972493-14974031	B73 6 h	Mo17 6 h	4.73502	0	#NAME?	5e-05	0.000312379
GRMZM2G002529	6:15431258-15433582	B73 6 h	Mo17 6 h	4.72748	0	#NAME?	5e-05	0.000312379
GRMZM2G133097	6:15585040-15587524	B73 6 h	Mo17 6 h	0.81314	0	#NAME?	5e-05	0.000312379
GRMZM2G000326	6:39462071-39462798	B73 6 h	Mo17 6 h	1.97483	0	#NAME?	5e-05	0.000312379
AC213050.3_FG002	6:95154183-95155161	B73 6 h	Mo17 6 h	2.07218	0	#NAME?	0.00135	0.00595983
GRMZM2G064374	6:99846626-99850321	B73 6 h	Mo17 6 h	2.54727	0	#NAME?	5e-05	0.000312379
GRMZM2G314145	6:107168441-107169441	B73 6 h	Mo17 6 h	1.41822	0	#NAME?	5e-05	0.000312379
GRMZM2G114398	6:124672207-124673619	B73 6 h	Mo17 6 h	6.72457	0	#NAME?	5e-05	0.000312379
GRMZM2G130877	6:156431546-156432391	B73 6 h	Mo17 6 h	3.80745	0	#NAME?	5e-05	0.000312379
GRMZM2G069503	6:157689912-157691768	B73 6 h	Mo17 6 h	0.812997	0	#NAME?	5e-05	0.000312379
GRMZM2G145563	6:165603310-165605581	B73 6 h	Mo17 6 h	1.65153	0	#NAME?	5e-05	0.000312379
GRMZM2G552418	6:2588282-2588853	B73 6 h	Mo17 6 h	77.3845	0	#NAME?	5e-05	0.000312379
GRMZM2G375015	6:13087695-13088240	B73 6 h	Mo17 6 h	7.12846	0	#NAME?	5e-05	0.000312379
GRMZM2G003461	6:13206347-13207264	B73 6 h	Mo17 6 h	3.23731	0	#NAME?	5e-05	0.000312379
GRMZM2G150524	6:13972040-13973112	B73 6 h	Mo17 6 h	3.46142	0	#NAME?	5e-05	0.000312379
GRMZM2G012977	6:13992479-13995281	B73 6 h	Mo17 6 h	3.38925	0	#NAME?	5e-05	0.000312379
GRMZM2G093035	6:14130404-14131463	B73 6 h	Mo17 6 h	4.68305	0	#NAME?	5e-05	0.000312379
GRMZM2G014055	6:14195928-14197087	B73 6 h	Mo17 6 h	144.084	0	#NAME?	5e-05	0.000312379
GRMZM2G076943	6:14559245-14562309	B73 6 h	Mo17 6 h	8.66344	0	#NAME?	5e-05	0.000312379
GRMZM5G856011	6:14580859-14584843	B73 6 h	Mo17 6 h	4.25938	0	#NAME?	5e-05	0.000312379
GRMZM2G156578	6:14678059-14679836	B73 6 h	Mo17 6 h	6.4954	0	#NAME?	5e-05	0.000312379
AC204662.3_FG005	6:14780581-14781190	B73 6 h	Mo17 6 h	1.20376	0	#NAME?	5e-05	0.000312379
GRMZM2G145262	6:15482430-15486079	B73 6 h	Mo17 6 h	1.12431	0	#NAME?	5e-05	0.000312379
GRMZM2G392516	6:19962224-19966288	B73 6 h	Mo17 6 h	1.64066	0	#NAME?	5e-05	0.000312379
AC194005.3_FG004	6:61573379-61573991	B73 6 h	Mo17 6 h	2.50332	0	#NAME?	5e-05	0.000312379
GRMZM2G162336	6:79854633-79855807	B73 6 h	Mo17 6 h	41.9877	0	#NAME?	5e-05	0.000312379
GRMZM2G061609	6:98977253-98978039	B73 6 h	Mo17 6 h	2.42176	0	#NAME?	5e-05	0.000312379
GRMZM2G382618	6:104067981-104068713	B73 6 h	Mo17 6 h	1.27186	0	#NAME?	5e-05	0.000312379
GRMZM5G892467	6:147845646-147847794	B73 6 h	Mo17 6 h	2.66956	0	#NAME?	5e-05	0.000312379
GRMZM2G124799	6:159037315-159038747	B73 6 h	Mo17 6 h	2.03692	0	#NAME?	5e-05	0.000312379
GRMZM2G138450	7:1065941-1067495	B73 6 h	Mo17 6 h	1.42021	0	#NAME?	5e-05	0.000312379
GRMZM2G406170	7:6361036-6362223	B73 6 h	Mo17 6 h	1.78151	0	#NAME?	5e-05	0.000312379
GRMZM2G160517	7:25707151-25708002	B73 6 h	Mo17 6 h	6.62313	0	#NAME?	5e-05	0.000312379
GRMZM2G113917	7:31776443-31776722	B73 6 h	Mo17 6 h	2.60785	0	#NAME?	0.00135	0.00595983
GRMZM5G896114	7:35294598-35295801	B73 6 h	Mo17 6 h	2.98882	0	#NAME?	5e-05	0.000312379
GRMZM5G855005	7:78022983-78023505	B73 6 h	Mo17 6 h	2.00351	0	#NAME?	5e-05	0.000312379
GRMZM2G519152	7:91234132-91234965	B73 6 h	Mo17 6 h	38.8151	0	#NAME?	5e-05	0.000312379
GRMZM2G069085	7:93575408-93581863	B73 6 h	Mo17 6 h	9.94676	0	#NAME?	5e-05	0.000312379
GRMZM2G373527	7:97993516-97993987	B73 6 h	Mo17 6 h	10.7258	0	#NAME?	5e-05	0.000312379
GRMZM5G899476	7:142559556-142561025	B73 6 h	Mo17 6 h	1.22353	0	#NAME?	5e-05	0.000312379
GRMZM2G165644	7:154553216-154555567	B73 6 h	Mo17 6 h	1.4828	0	#NAME?	5e-05	0.000312379
GRMZM5G844243	7:157389128-157389356	B73 6 h	Mo17 6 h	6.17706	0	#NAME?	0.0001	0.000591071
GRMZM2G081668	7:159008323-159016236	B73 6 h	Mo17 6 h	3.97296	0	#NAME?	5e-05	0.000312379
GRMZM2G000874	7:116569-119600	B73 6 h	Mo17 6 h	5.17559	0	#NAME?	5e-05	0.000312379
GRMZM5G893931	7:19185208-19185811	B73 6 h	Mo17 6 h	2.08535	0	#NAME?	5e-05	0.000312379
GRMZM2G704414	7:20722588-20723618	B73 6 h	Mo17 6 h	2.51585	0	#NAME?	5e-05	0.000312379
GRMZM2G400596	7:31926293-31927153	B73 6 h	Mo17 6 h	4.06265	0	#NAME?	5e-05	0.000312379
GRMZM2G128832	7:33184316-33184961	B73 6 h	Mo17 6 h	13.1509	0	#NAME?	5e-05	0.000312379
GRMZM5G803276	7:42348436-42348633	B73 6 h	Mo17 6 h	253.909	0	#NAME?	5e-05	0.000312379
GRMZM2G557158	7:68614462-68614938	B73 6 h	Mo17 6 h	3.61979	0	#NAME?	5e-05	0.000312379
GRMZM2G086935	7:71407003-71409755	B73 6 h	Mo17 6 h	0.900391	0	#NAME?	5e-05	0.000312379
GRMZM2G149277	7:86899324-86902276	B73 6 h	Mo17 6 h	4.84279	0	#NAME?	5e-05	0.000312379
GRMZM5G888894	7:93105566-93108066	B73 6 h	Mo17 6 h	10.3209	0	#NAME?	5e-05	0.000312379
GRMZM2G058754	7:97198451-97199602	B73 6 h	Mo17 6 h	1.02591	0	#NAME?	5e-05	0.000312379
GRMZM2G061884	7:124982265-124989198	B73 6 h	Mo17 6 h	2.21844	0	#NAME?	5e-05	0.000312379
GRMZM2G137233	7:132768513-132769136	B73 6 h	Mo17 6 h	1.20196	0	#NAME?	5e-05	0.000312379
AC204772.2_FG002	7:143426116-143426533	B73 6 h	Mo17 6 h	7.83039	0	#NAME?	5e-05	0.000312379
GRMZM2G032759	7:170181111-170184711	B73 6 h	Mo17 6 h	4.23247	0	#NAME?	5e-05	0.000312379
GRMZM6G636055	7:174389744-174391506	B73 6 h	Mo17 6 h	3.05682	0	#NAME?	5e-05	0.000312379
GRMZM2G700443	8:28422999-28423416	B73 6 h	Mo17 6 h	14.7741	0	#NAME?	5e-05	0.000312379
AC202549.3_FG008	8:29951879-29952416	B73 6 h	Mo17 6 h	14.4377	0	#NAME?	5e-05	0.000312379
GRMZM2G020151	8:32237646-32240629	B73 6 h	Mo17 6 h	0.910461	0	#NAME?	5e-05	0.000312379
GRMZM2G104673	8:34619236-34620002	B73 6 h	Mo17 6 h	1.00067	0	#NAME?	5e-05	0.000312379
GRMZM2G338696	8:76159865-76162988	B73 6 h	Mo17 6 h	7.83316	0	#NAME?	5e-05	0.000312379
GRMZM5G833625	8:117101464-117101659	B73 6 h	Mo17 6 h	5.68912	0	#NAME?	0.0015	0.00652296
GRMZM5G874112	8:130693858-130695522	B73 6 h	Mo17 6 h	1.84718	0	#NAME?	0.00135	0.00595983
GRMZM2G158758	8:136596975-136651338	B73 6 h	Mo17 6 h	1.06995	0	#NAME?	5e-05	0.000312379
GRMZM5G804941	8:139927284-139927612	B73 6 h	Mo17 6 h	30.6607	0	#NAME?	5e-05	0.000312379
GRMZM2G043498	8:169600061-169608164	B73 6 h	Mo17 6 h	1.56836	0	#NAME?	5e-05	0.000312379
GRMZM2G120951	8:174446457-174450270	B73 6 h	Mo17 6 h	2.24985	0	#NAME?	5e-05	0.000312379
GRMZM2G095634	8:174463897-174467871	B73 6 h	Mo17 6 h	2.08793	0	#NAME?	5e-05	0.000312379
GRMZM5G852505	8:8009355-8009580	B73 6 h	Mo17 6 h	5.32478	0	#NAME?	0.00135	0.00595983
GRMZM5G827611	8:20304437-20304986	B73 6 h	Mo17 6 h	51.0247	0	#NAME?	5e-05	0.000312379
AC187263.4_FG001	8:24771492-24772044	B73 6 h	Mo17 6 h	29.1054	0	#NAME?	5e-05	0.000312379
GRMZM2G700446	8:29902157-29902481	B73 6 h	Mo17 6 h	5.19797	0	#NAME?	5e-05	0.000312379
GRMZM2G028885	8:80265099-80268877	B73 6 h	Mo17 6 h	1.83734	0	#NAME?	5e-05	0.000312379
GRMZM2G389070	8:82015702-82016482	B73 6 h	Mo17 6 h	7.10718	0	#NAME?	5e-05	0.000312379
GRMZM5G811334	8:102702483-102703491	B73 6 h	Mo17 6 h	1.31273	0	#NAME?	5e-05	0.000312379
GRMZM5G884319	9:23621014-23621875	B73 6 h	Mo17 6 h	1.1657	0	#NAME?	5e-05	0.000312379
GRMZM2G464263	9:48075183-48076827	B73 6 h	Mo17 6 h	1.33487	0	#NAME?	5e-05	0.000312379
GRMZM2G400175	9:77350714-77352988	B73 6 h	Mo17 6 h	2.39282	0	#NAME?	5e-05	0.000312379
AC200739.5_FG001	9:85504986-85505430	B73 6 h	Mo17 6 h	4.99551	0	#NAME?	5e-05	0.000312379
AC191421.3_FG001	9:117412976-117413435	B73 6 h	Mo17 6 h	15.4666	0	#NAME?	5e-05	0.000312379
GRMZM2G078924	9:124228167-124232037	B73 6 h	Mo17 6 h	1.80541	0	#NAME?	5e-05	0.000312379
GRMZM5G899188	9:132973436-132974250	B73 6 h	Mo17 6 h	1.13617	0	#NAME?	5e-05	0.000312379
GRMZM5G889776	9:136130382-136130583	B73 6 h	Mo17 6 h	16.0502	0	#NAME?	0.0001	0.000591071
GRMZM2G153152	9:154570363-154572001	B73 6 h	Mo17 6 h	1.95632	0	#NAME?	5e-05	0.000312379
GRMZM2G338884	9:32094090-32094987	B73 6 h	Mo17 6 h	6.29387	0	#NAME?	5e-05	0.000312379
GRMZM5G834313	9:33064974-33069149	B73 6 h	Mo17 6 h	1.74777	0	#NAME?	5e-05	0.000312379
AC209651.2_FG001	9:33514579-33515077	B73 6 h	Mo17 6 h	0.842472	0	#NAME?	0.0001	0.000591071
GRMZM2G444378	9:82547350-82552235	B73 6 h	Mo17 6 h	2.12762	0	#NAME?	5e-05	0.000312379
GRMZM2G305244	9:101493141-101495062	B73 6 h	Mo17 6 h	3.58474	0	#NAME?	5e-05	0.000312379
GRMZM5G842855	9:110338352-110338721	B73 6 h	Mo17 6 h	12.5606	0	#NAME?	5e-05	0.000312379
GRMZM2G012716	9:132477926-132478532	B73 6 h	Mo17 6 h	1.97699	0	#NAME?	5e-05	0.000312379
GRMZM2G057467	9:149304539-149305467	B73 6 h	Mo17 6 h	0.892438	0	#NAME?	5e-05	0.000312379
GRMZM6G575933	scaffold_86:0-312	B73 6 h	Mo17 6 h	31.0905	0	#NAME?	5e-05	0.000312379
GRMZM2G093399	1:136306-138929	B73 6 h	Mo17 6 h	0	4.89429	inf	5e-05	0.000312379
GRMZM2G023863	1:272524-274767	B73 6 h	Mo17 6 h	0	0.844367	inf	5e-05	0.000312379
GRMZM2G408834	1:379243-385788	B73 6 h	Mo17 6 h	0	3.64962	inf	5e-05	0.000312379
GRMZM2G397339	1:12199534-12206046	B73 6 h	Mo17 6 h	0	1.107	inf	5e-05	0.000312379
GRMZM2G107395	1:22282390-22284162	B73 6 h	Mo17 6 h	0	2.02578	inf	5e-05	0.000312379
GRMZM2G016281	1:64609446-64611434	B73 6 h	Mo17 6 h	0	2.66657	inf	5e-05	0.000312379
GRMZM2G539790	1:80334459-80338612	B73 6 h	Mo17 6 h	0	1.5884	inf	5e-05	0.000312379
GRMZM2G512258	1:97244362-97244787	B73 6 h	Mo17 6 h	0	1.12332	inf	5e-05	0.000312379
GRMZM2G703697	1:100832228-100834442	B73 6 h	Mo17 6 h	0	1.17731	inf	5e-05	0.000312379
GRMZM2G466982	1:115653427-115654009	B73 6 h	Mo17 6 h	0	1.85179	inf	5e-05	0.000312379
GRMZM2G703755	1:141758957-141759787	B73 6 h	Mo17 6 h	0	0.973406	inf	5e-05	0.000312379
GRMZM2G493946	1:202004349-202007593	B73 6 h	Mo17 6 h	0	2.94662	inf	5e-05	0.000312379
GRMZM2G376668	1:280911010-280911886	B73 6 h	Mo17 6 h	0	0.847757	inf	5e-05	0.000312379
GRMZM2G454830	1:283954303-283956498	B73 6 h	Mo17 6 h	0	2.31089	inf	5e-05	0.000312379
GRMZM2G049432	1:290508674-290509576	B73 6 h	Mo17 6 h	0	1.89064	inf	5e-05	0.000312379
GRMZM2G473036	1:53896556-53897288	B73 6 h	Mo17 6 h	0	2.53234	inf	5e-05	0.000312379
GRMZM2G109133	1:121115637-121126189	B73 6 h	Mo17 6 h	0	1.25419	inf	5e-05	0.000312379
GRMZM2G146948	1:211425318-211432149	B73 6 h	Mo17 6 h	0	1.19726	inf	5e-05	0.000312379
GRMZM2G127521	1:268409606-268412985	B73 6 h	Mo17 6 h	0	11.2078	inf	5e-05	0.000312379
GRMZM2G481184	1:273317944-273318192	B73 6 h	Mo17 6 h	0	32.7254	inf	5e-05	0.000312379
GRMZM2G459432	1:280176826-280180926	B73 6 h	Mo17 6 h	0	1.26355	inf	5e-05	0.000312379
GRMZM2G055054	1:281817258-281823181	B73 6 h	Mo17 6 h	0	0.884084	inf	5e-05	0.000312379
AC192381.3_FG004	1:285408819-285409221	B73 6 h	Mo17 6 h	0	3.30837	inf	5e-05	0.000312379
GRMZM2G432560	1:290337500-290359015	B73 6 h	Mo17 6 h	0	3.05303	inf	0.00955	0.0314894
GRMZM2G565911	10:35928714-35930292	B73 6 h	Mo17 6 h	0	1.57007	inf	5e-05	0.000312379
GRMZM2G091373	10:69806524-69809313	B73 6 h	Mo17 6 h	0	0.807746	inf	5e-05	0.000312379
AC203341.3_FG003	10:74458085-74458555	B73 6 h	Mo17 6 h	0	8.52943	inf	5e-05	0.000312379
GRMZM2G469721	10:97423611-97424415	B73 6 h	Mo17 6 h	0	0.892102	inf	5e-05	0.000312379
GRMZM5G804661	10:143254394-143254790	B73 6 h	Mo17 6 h	0	2.49378	inf	5e-05	0.000312379
GRMZM2G074754	10:148071181-148074292	B73 6 h	Mo17 6 h	0	1.18983	inf	5e-05	0.000312379
GRMZM2G055059	10:71684028-71685066	B73 6 h	Mo17 6 h	0	4.19966	inf	5e-05	0.000312379
GRMZM2G157448	10:112882038-112882842	B73 6 h	Mo17 6 h	0	0.858612	inf	5e-05	0.000312379
GRMZM2G420870	10:117112359-117112941	B73 6 h	Mo17 6 h	0	42.8813	inf	5e-05	0.000312379
GRMZM5G857936	10:119081276-119083629	B73 6 h	Mo17 6 h	0	0.862662	inf	5e-05	0.000312379
GRMZM2G038714	2:13309716-13310699	B73 6 h	Mo17 6 h	0	1.03825	inf	5e-05	0.000312379
GRMZM2G402837	2:15011302-15012823	B73 6 h	Mo17 6 h	0	1.5698	inf	5e-05	0.000312379
GRMZM5G897480	2:38635575-38635828	B73 6 h	Mo17 6 h	0	36.0172	inf	5e-05	0.000312379
AC197340.3_FG003	2:42594226-42594601	B73 6 h	Mo17 6 h	0	55.075	inf	5e-05	0.000312379
GRMZM2G020704	2:130572563-130589249	B73 6 h	Mo17 6 h	0	1.12757	inf	5e-05	0.000312379
GRMZM2G065344	2:163592959-163594655	B73 6 h	Mo17 6 h	0	3.01584	inf	5e-05	0.000312379
GRMZM2G149022	2:174978738-174979221	B73 6 h	Mo17 6 h	0	1.06548	inf	5e-05	0.000312379
GRMZM2G703257	2:176768099-176768812	B73 6 h	Mo17 6 h	0	1.05399	inf	5e-05	0.000312379
GRMZM2G078114	2:197382347-197387789	B73 6 h	Mo17 6 h	0	1.09167	inf	5e-05	0.000312379
GRMZM5G887752	2:207829465-207829884	B73 6 h	Mo17 6 h	0	7.04303	inf	5e-05	0.000312379
AC226564.1_FG003	2:219511372-219511672	B73 6 h	Mo17 6 h	0	3.36795	inf	5e-05	0.000312379
GRMZM2G027001	2:224447272-224448270	B73 6 h	Mo17 6 h	0	1.91706	inf	5e-05	0.000312379
GRMZM2G342033	2:13320219-13321087	B73 6 h	Mo17 6 h	0	0.762794	inf	5e-05	0.000312379
GRMZM2G375487	2:30972490-30975124	B73 6 h	Mo17 6 h	0	10.142	inf	5e-05	0.000312379
GRMZM5G820287	2:55700721-55706056	B73 6 h	Mo17 6 h	0	2.79286	inf	5e-05	0.000312379
GRMZM2G089472	2:60365860-60366145	B73 6 h	Mo17 6 h	0	28.7495	inf	5e-05	0.000312379
GRMZM2G498547	2:91478706-91479592	B73 6 h	Mo17 6 h	0	13.8417	inf	5e-05	0.000312379
GRMZM2G365736	2:108478797-108480749	B73 6 h	Mo17 6 h	0	1.50365	inf	5e-05	0.000312379
GRMZM2G352947	2:137046809-137050443	B73 6 h	Mo17 6 h	0	1.05181	inf	5e-05	0.000312379
AC148152.3_FG005	2:231952641-231954277	B73 6 h	Mo17 6 h	0	5.68118	inf	5e-05	0.000312379
GRMZM2G701359	3:18226036-18226483	B73 6 h	Mo17 6 h	0	3.59737	inf	5e-05	0.000312379
zma-MIR169a	3:37610458-37610588	B73 6 h	Mo17 6 h	0	106.218	inf	0.00655	0.0229559
GRMZM2G016351	3:49385529-49388048	B73 6 h	Mo17 6 h	0	0.77842	inf	5e-05	0.000312379
GRMZM2G701596	3:112797228-112798127	B73 6 h	Mo17 6 h	0	5.9667	inf	5e-05	0.000312379
GRMZM2G701594	3:112801607-112802837	B73 6 h	Mo17 6 h	0	7.49843	inf	5e-05	0.000312379
AC211478.3_FG004	3:141524463-141524928	B73 6 h	Mo17 6 h	0	0.786822	inf	0.00145	0.00633208
GRMZM2G361475	3:146405884-146407425	B73 6 h	Mo17 6 h	0	1.16148	inf	5e-05	0.000312379
GRMZM2G701861	3:157613411-157613800	B73 6 h	Mo17 6 h	0	1.71558	inf	5e-05	0.000312379
GRMZM2G333726	3:183360305-183360928	B73 6 h	Mo17 6 h	0	0.761683	inf	5e-05	0.000312379
GRMZM5G844748	3:194547918-194548214	B73 6 h	Mo17 6 h	0	0.927667	inf	0.00855	0.0287081
GRMZM2G702127	3:198303128-198303347	B73 6 h	Mo17 6 h	0	3.11938	inf	0.01065	0.0344702
GRMZM5G827947	3:209671115-209671574	B73 6 h	Mo17 6 h	0	2.56377	inf	5e-05	0.000312379
GRMZM2G546097	3:223618058-223618292	B73 6 h	Mo17 6 h	0	6.72439	inf	5e-05	0.000312379
GRMZM2G456174	3:59240201-59242044	B73 6 h	Mo17 6 h	0	1.29785	inf	5e-05	0.000312379
GRMZM5G867893	3:89891126-89892800	B73 6 h	Mo17 6 h	0	1.6068	inf	0.00145	0.00633208
AC211744.4_FG001	3:96926424-96926871	B73 6 h	Mo17 6 h	0	3.79217	inf	5e-05	0.000312379
GRMZM5G880014	3:112801607-112802837	B73 6 h	Mo17 6 h	0	1.01244	inf	5e-05	0.000312379
GRMZM2G047409	3:146065989-146066819	B73 6 h	Mo17 6 h	0	11.8198	inf	5e-05	0.000312379
GRMZM2G044856	3:147974912-147976691	B73 6 h	Mo17 6 h	0	3.38159	inf	5e-05	0.000312379
GRMZM2G368738	3:150161986-150166303	B73 6 h	Mo17 6 h	0	0.970504	inf	5e-05	0.000312379
GRMZM2G484087	3:185852389-185852895	B73 6 h	Mo17 6 h	0	0.774384	inf	5e-05	0.000312379
GRMZM2G014594	3:201312738-201313814	B73 6 h	Mo17 6 h	0	0.987092	inf	5e-05	0.000312379
GRMZM2G154016	3:215065659-215066617	B73 6 h	Mo17 6 h	0	0.771144	inf	5e-05	0.000312379
GRMZM2G389467	3:217465290-217465956	B73 6 h	Mo17 6 h	0	0.854388	inf	5e-05	0.000312379
GRMZM2G108144	3:221390505-221393032	B73 6 h	Mo17 6 h	0	1.80282	inf	5e-05	0.000312379
GRMZM2G317743	4:2625965-2626475	B73 6 h	Mo17 6 h	0	1.17566	inf	5e-05	0.000312379
GRMZM2G081173	4:4508710-4510479	B73 6 h	Mo17 6 h	0	1.37552	inf	5e-05	0.000312379
GRMZM2G477113	4:4724911-4727358	B73 6 h	Mo17 6 h	0	4.72823	inf	5e-05	0.000312379
AC196002.2_FG002	4:8905525-8906089	B73 6 h	Mo17 6 h	0	1.28602	inf	5e-05	0.000312379
GRMZM5G807791	4:113166699-113174264	B73 6 h	Mo17 6 h	0	3.94577	inf	5e-05	0.000312379
GRMZM2G518963	4:128518501-128519464	B73 6 h	Mo17 6 h	0	0.934901	inf	5e-05	0.000312379
GRMZM2G143886	4:188862309-188867900	B73 6 h	Mo17 6 h	0	3.61573	inf	5e-05	0.000312379
AC234156.1_FG004	4:198734643-198735177	B73 6 h	Mo17 6 h	0	0.927692	inf	5e-05	0.000312379
GRMZM2G328725	4:221314924-221315515	B73 6 h	Mo17 6 h	0	2.87319	inf	5e-05	0.000312379
GRMZM2G170472	4:226908677-226909554	B73 6 h	Mo17 6 h	0	2.9312	inf	5e-05	0.000312379
GRMZM2G165188	4:4752931-4754547	B73 6 h	Mo17 6 h	0	1.55998	inf	5e-05	0.000312379
GRMZM2G159472	4:95415725-95417996	B73 6 h	Mo17 6 h	0	0.931432	inf	5e-05	0.000312379
GRMZM2G410150	4:159772528-159780661	B73 6 h	Mo17 6 h	0	1.63333	inf	5e-05	0.000312379
GRMZM2G410293	4:229497162-229497604	B73 6 h	Mo17 6 h	0	5.14604	inf	5e-05	0.000312379
GRMZM2G166147	4:238032252-238033263	B73 6 h	Mo17 6 h	0	3.18381	inf	5e-05	0.000312379
GRMZM2G382581	4:239905875-239908795	B73 6 h	Mo17 6 h	0	3.7952	inf	5e-05	0.000312379
GRMZM2G082296	5:14540271-14542436	B73 6 h	Mo17 6 h	0	3.3991	inf	5e-05	0.000312379
GRMZM2G000071	5:140931967-140933890	B73 6 h	Mo17 6 h	0	4.44383	inf	5e-05	0.000312379
GRMZM2G178641	5:158971609-158974018	B73 6 h	Mo17 6 h	0	4.67695	inf	5e-05	0.000312379
AC203359.3_FG001	5:184876164-184876599	B73 6 h	Mo17 6 h	0	0.991639	inf	5e-05	0.000312379
AC210013.4_FG002	5:3486960-3487902	B73 6 h	Mo17 6 h	0	2.74333	inf	5e-05	0.000312379
GRMZM2G028218	5:4684603-4688560	B73 6 h	Mo17 6 h	0	5.79952	inf	5e-05	0.000312379
GRMZM2G130675	5:5250206-5250629	B73 6 h	Mo17 6 h	0	0.830965	inf	0.00145	0.00633208
GRMZM2G019006	5:29724474-29792740	B73 6 h	Mo17 6 h	0	2.28949	inf	5e-05	0.000312379
GRMZM2G426140	5:102549950-102556475	B73 6 h	Mo17 6 h	0	1.14815	inf	5e-05	0.000312379
GRMZM2G567512	5:138123559-138123783	B73 6 h	Mo17 6 h	0	2.60765	inf	0.00855	0.0287081
GRMZM5G888945	5:143428109-143440147	B73 6 h	Mo17 6 h	0	1.00743	inf	5e-05	0.000312379
GRMZM2G111028	5:148763026-148763776	B73 6 h	Mo17 6 h	0	1.00507	inf	0.00145	0.00633208
AC198174.4_FG001	5:199046614-199048542	B73 6 h	Mo17 6 h	0	1.42582	inf	5e-05	0.000312379
GRMZM5G897740	5:215369079-215369690	B73 6 h	Mo17 6 h	0	1.07538	inf	5e-05	0.000312379
GRMZM2G070041	6:40795983-40801204	B73 6 h	Mo17 6 h	0	1.16458	inf	5e-05	0.000312379
GRMZM2G127329	6:58203139-58204000	B73 6 h	Mo17 6 h	0	1.02137	inf	5e-05	0.000312379
GRMZM2G329434	6:71031838-71034400	B73 6 h	Mo17 6 h	0	8.74382	inf	5e-05	0.000312379
GRMZM2G141252	6:165406250-165407347	B73 6 h	Mo17 6 h	0	3.65666	inf	5e-05	0.000312379
GRMZM2G139211	6:166471776-166474216	B73 6 h	Mo17 6 h	0	1.72512	inf	5e-05	0.000312379
GRMZM2G008994	6:4017629-4018018	B73 6 h	Mo17 6 h	0	1.92667	inf	5e-05	0.000312379
AC187279.3_FG004	6:48733756-48734227	B73 6 h	Mo17 6 h	0	10.0996	inf	5e-05	0.000312379
GRMZM2G546373	6:84130726-84131204	B73 6 h	Mo17 6 h	0	1.91541	inf	5e-05	0.000312379
GRMZM2G701112	6:129866785-129867209	B73 6 h	Mo17 6 h	0	1.88967	inf	5e-05	0.000312379
GRMZM2G378167	6:138272721-138276029	B73 6 h	Mo17 6 h	0	5.00879	inf	5e-05	0.000312379
GRMZM2G141756	6:159399176-159400713	B73 6 h	Mo17 6 h	0	2.78513	inf	5e-05	0.000312379
GRMZM2G366778	6:165198081-165211593	B73 6 h	Mo17 6 h	0	2.38644	inf	5e-05	0.000312379
GRMZM2G062911	7:8854738-8860657	B73 6 h	Mo17 6 h	0	1.02523	inf	5e-05	0.000312379
GRMZM2G435661	7:44775991-44784265	B73 6 h	Mo17 6 h	0	0.835167	inf	5e-05	0.000312379
GRMZM2G565441	7:120236307-120236803	B73 6 h	Mo17 6 h	0	2.51734	inf	5e-05	0.000312379
GRMZM2G057569	7:120472216-120474567	B73 6 h	Mo17 6 h	0	0.866648	inf	5e-05	0.000312379
GRMZM2G392554	7:137051508-137053195	B73 6 h	Mo17 6 h	0	0.810707	inf	5e-05	0.000312379
AC196726.2_FG001	7:139562716-139562971	B73 6 h	Mo17 6 h	0	1.50499	inf	0.00855	0.0287081
AC211471.3_FG002	7:171629807-171630386	B73 6 h	Mo17 6 h	0	1.03561	inf	5e-05	0.000312379
GRMZM2G097856	7:7075229-7088360	B73 6 h	Mo17 6 h	0	1.11182	inf	5e-05	0.000312379
GRMZM2G159899	7:22637421-22639698	B73 6 h	Mo17 6 h	0	1.35443	inf	5e-05	0.000312379
GRMZM2G160812,GRMZM2G160816	7:47368294-47371751	B73 6 h	Mo17 6 h	0	2.11681	inf	5e-05	0.000312379
GRMZM2G071808	7:63937610-63941801	B73 6 h	Mo17 6 h	0	14.994	inf	5e-05	0.000312379
GRMZM2G056022	7:69200954-69202008	B73 6 h	Mo17 6 h	0	9.34274	inf	5e-05	0.000312379
GRMZM5G803153	7:87543490-87543892	B73 6 h	Mo17 6 h	0	1.37349	inf	5e-05	0.000312379
AC211972.4_FG003	7:115908320-115910445	B73 6 h	Mo17 6 h	0	4.96146	inf	5e-05	0.000312379
GRMZM2G522191	7:142648509-142649043	B73 6 h	Mo17 6 h	0	0.992038	inf	5e-05	0.000312379
GRMZM2G014460	7:150218836-150219268	B73 6 h	Mo17 6 h	0	1.70579	inf	5e-05	0.000312379
GRMZM2G351469	7:163647990-163648606	B73 6 h	Mo17 6 h	0	2.67263	inf	5e-05	0.000312379
GRMZM2G389450	8:99465680-99466499	B73 6 h	Mo17 6 h	0	5.80264	inf	5e-05	0.000312379
AC203955.3_FG005	8:103989840-103990662	B73 6 h	Mo17 6 h	0	1.74464	inf	5e-05	0.000312379
GRMZM2G387227	8:110112131-110114550	B73 6 h	Mo17 6 h	0	1.99833	inf	5e-05	0.000312379
GRMZM2G463983	8:135675417-135677518	B73 6 h	Mo17 6 h	0	4.40891	inf	5e-05	0.000312379
GRMZM2G367001	8:33314735-33321992	B73 6 h	Mo17 6 h	0	1.36245	inf	5e-05	0.000312379
AC202877.3_FG002	8:57432961-57434416	B73 6 h	Mo17 6 h	0	9.12541	inf	5e-05	0.000312379
GRMZM2G074066	8:65159280-65159870	B73 6 h	Mo17 6 h	0	0.778196	inf	5e-05	0.000312379
GRMZM2G318942	8:157950593-157953149	B73 6 h	Mo17 6 h	0	1.71244	inf	5e-05	0.000312379
GRMZM2G033192	9:22799424-22801183	B73 6 h	Mo17 6 h	0	2.62427	inf	5e-05	0.000312379
GRMZM2G013038	9:22963454-22964189	B73 6 h	Mo17 6 h	0	2.94559	inf	5e-05	0.000312379
GRMZM2G059361	9:25871262-25871953	B73 6 h	Mo17 6 h	0	2.43901	inf	5e-05	0.000312379
AC215607.3_FG004	9:54962396-54963243	B73 6 h	Mo17 6 h	0	2.28217	inf	5e-05	0.000312379
AC226445.2_FG002	9:101008440-101008905	B73 6 h	Mo17 6 h	0	2.00333	inf	5e-05	0.000312379
GRMZM2G007754	9:113254943-113260816	B73 6 h	Mo17 6 h	0	1.98636	inf	5e-05	0.000312379
GRMZM2G151468	9:129593424-129594529	B73 6 h	Mo17 6 h	0	2.45989	inf	5e-05	0.000312379
GRMZM2G006884	9:136836743-136843023	B73 6 h	Mo17 6 h	0	1.66589	inf	5e-05	0.000312379
GRMZM2G352898	9:153428396-153430339	B73 6 h	Mo17 6 h	0	1.15667	inf	5e-05	0.000312379
GRMZM6G852413	scaffold_290:372-770	B73 6 h	Mo17 6 h	0	1.52543	inf	5e-05	0.000312379
GRMZM2G013588	1:57098619-57104749	B73 6 h	Mo17 6 h	0.0875594	14.1244	7.33371	5e-05	0.000312379
GRMZM2G056377	1:8087579-8090320	B73 6 h	Mo17 6 h	0.119717	13.6759	6.83586	0.00045	0.00227975
GRMZM2G058173	7:144873837-144875122	B73 6 h	Mo17 6 h	2.45521	234.458	6.57734	5e-05	0.000312379
AC195914.2_FG002	5:141991495-141992173	B73 6 h	Mo17 6 h	0.33145	29.3613	6.46898	0.0011	0.00499581
GRMZM2G099678	3:2001569-2004202	B73 6 h	Mo17 6 h	0.181663	14.871	6.3551	5e-05	0.000312379
GRMZM2G151510	5:126701365-126701993	B73 6 h	Mo17 6 h	1.33687	96.1457	6.16829	5e-05	0.000312379
GRMZM2G021973	5:30327173-30327551	B73 6 h	Mo17 6 h	1.4579	75.5546	5.69556	0.0001	0.000591071
GRMZM2G152408	1:218248162-218253368	B73 6 h	Mo17 6 h	0.105808	4.24627	5.32668	0.0002	0.00110643
GRMZM2G168956	9:31493353-31495325	B73 6 h	Mo17 6 h	0.30079	11.6402	5.27421	5e-05	0.000312379
GRMZM2G142924	7:117704370-117715354	B73 6 h	Mo17 6 h	0.287706	11.0205	5.25946	5e-05	0.000312379
GRMZM2G105518	5:19259143-19259992	B73 6 h	Mo17 6 h	0.136379	5.08735	5.22122	0.00365	0.0139569
GRMZM2G124179	8:92642391-92643861	B73 6 h	Mo17 6 h	0.126625	4.63924	5.19526	0.0022	0.00907235
AC214602.3_FG012	2:233170890-233173443	B73 6 h	Mo17 6 h	0.077702	2.73267	5.13622	0.0026	0.0104696
GRMZM2G354867	10:141823069-141828449	B73 6 h	Mo17 6 h	0.175345	6.01196	5.09956	5e-05	0.000312379
BX1	4:3260761-3263006	B73 6 h	Mo17 6 h	29.5452	1009.12	5.09403	5e-05	0.000312379
GRMZM5G844329	6:94493808-94495506	B73 6 h	Mo17 6 h	0.126642	4.27591	5.0774	0.00095	0.00439817
GRMZM2G098721	9:19013737-19022646	B73 6 h	Mo17 6 h	0.634944	21.3327	5.0703	5e-05	0.000312379
GRMZM2G018018	10:136459722-136465406	B73 6 h	Mo17 6 h	0.742975	24.6456	5.05187	5e-05	0.000312379
GRMZM2G039993	9:1995839-1997888	B73 6 h	Mo17 6 h	0.529533	16.5162	4.96302	5e-05	0.000312379
GRMZM2G392672	2:91021423-91022987	B73 6 h	Mo17 6 h	0.0613777	1.81949	4.88968	0.0026	0.0104696
GRMZM2G425430	1:75177785-75179016	B73 6 h	Mo17 6 h	0.372615	9.68593	4.70013	5e-05	0.000312379
GRMZM2G128434	7:83065174-83073766	B73 6 h	Mo17 6 h	1.2614	32.0043	4.66517	5e-05	0.000312379
GRMZM2G357654	7:154147010-154158051	B73 6 h	Mo17 6 h	0.0746607	1.88837	4.66065	0.0026	0.0104696
GRMZM2G446426	4:191720337-191722587	B73 6 h	Mo17 6 h	0.335889	8.25382	4.61901	5e-05	0.000312379
GRMZM2G179264	8:123030386-123032175	B73 6 h	Mo17 6 h	0.297672	7.26948	4.61006	0.0026	0.0104696
GRMZM2G041961	6:142593371-142596579	B73 6 h	Mo17 6 h	0.148509	3.43447	4.53146	0.0026	0.0104696
GRMZM2G086702	10:104496944-104500313	B73 6 h	Mo17 6 h	0.206974	4.69798	4.50452	0.01015	0.0331183
GRMZM2G019209	4:169041335-169043939	B73 6 h	Mo17 6 h	0.0350388	0.791627	4.49779	0.0026	0.0104696
GRMZM2G021270	5:199912823-199920035	B73 6 h	Mo17 6 h	0.166432	3.50551	4.39662	5e-05	0.000312379
GRMZM2G103668	1:85555866-85557034	B73 6 h	Mo17 6 h	0.336383	6.64804	4.30475	0.0001	0.000591071
GRMZM2G045999	1:258124332-258125256	B73 6 h	Mo17 6 h	0.130592	2.55906	4.29248	0.0026	0.0104696
GRMZM2G143403	2:130269519-130271747	B73 6 h	Mo17 6 h	2.40071	46.5196	4.27631	5e-05	0.000312379
AC210598.3_FG003	5:177285278-177288129	B73 6 h	Mo17 6 h	0.0397995	0.762735	4.26036	0.0026	0.0104696
GRMZM2G179465	3:146677000-146679936	B73 6 h	Mo17 6 h	0.405663	7.66418	4.23978	5e-05	0.000312379
GRMZM2G156121	9:29168345-29169767	B73 6 h	Mo17 6 h	0.211987	3.93902	4.21579	0.00015	0.00085432
GRMZM2G389582	5:63305823-63308265	B73 6 h	Mo17 6 h	0.161529	2.99366	4.21205	5e-05	0.000312379
GRMZM2G028640	2:46587165-46588042	B73 6 h	Mo17 6 h	12.7577	226.029	4.14706	5e-05	0.000312379
GRMZM2G326116	3:135111817-135133286	B73 6 h	Mo17 6 h	1.13144	19.976	4.14203	5e-05	0.000312379
GRMZM2G179685	8:145727626-145734206	B73 6 h	Mo17 6 h	0.30741	5.38151	4.12978	5e-05	0.000312379
GRMZM2G035636	6:35882795-35888123	B73 6 h	Mo17 6 h	0.171463	2.95392	4.10666	5e-05	0.000312379
GRMZM2G475265	2:204591986-204594441	B73 6 h	Mo17 6 h	0.130075	2.19255	4.0752	0.0001	0.000591071
GRMZM2G161670	3:181271564-181272617	B73 6 h	Mo17 6 h	0.255754	4.30928	4.07462	0.00015	0.00085432
GRMZM2G164704	2:156981907-156982781	B73 6 h	Mo17 6 h	0.144302	2.39997	4.05586	0.0026	0.0104696
GRMZM2G468610	7:154558611-154560193	B73 6 h	Mo17 6 h	0.426329	7.0384	4.04521	5e-05	0.000312379
GRMZM2G347270	7:7345938-7351733	B73 6 h	Mo17 6 h	0.79622	12.9671	4.02555	5e-05	0.000312379
GRMZM2G455676	3:153679572-153683598	B73 6 h	Mo17 6 h	3.27212	53.2517	4.02453	5e-05	0.000312379
GRMZM2G161521	4:23097636-23098423	B73 6 h	Mo17 6 h	0.949344	15.3865	4.01859	5e-05	0.000312379
GRMZM2G074871	5:19154180-19156388	B73 6 h	Mo17 6 h	0.225646	3.65226	4.01666	5e-05	0.000312379
GRMZM2G028608	2:46590167-46592051	B73 6 h	Mo17 6 h	0.0497285	0.803829	4.01474	0.0026	0.0104696
GRMZM2G084421	8:103200940-103201371	B73 6 h	Mo17 6 h	1.75649	27.9939	3.99435	5e-05	0.000312379
GRMZM5G800764	3:119192641-119194068	B73 6 h	Mo17 6 h	0.0682195	1.0188	3.90054	0.0026	0.0104696
GRMZM2G018022	3:152617468-152622382	B73 6 h	Mo17 6 h	0.64862	9.536	3.87794	5e-05	0.000312379
GRMZM2G411046	2:7620246-7623944	B73 6 h	Mo17 6 h	1.0292	14.9715	3.86263	5e-05	0.000312379
GRMZM2G388576	5:18842256-18887671	B73 6 h	Mo17 6 h	0.119419	1.70911	3.83914	0.00025	0.00135066
GRMZM2G476049	5:175705614-175707357	B73 6 h	Mo17 6 h	0.244411	3.48421	3.83345	5e-05	0.000312379
AC209213.4_FG002	1:106131331-106133249	B73 6 h	Mo17 6 h	0.292837	4.16829	3.83129	0.003	0.0118089
GRMZM2G389094	7:141564468-141571642	B73 6 h	Mo17 6 h	0.070097	0.976901	3.80079	0.00265	0.0106178
GRMZM2G410865	5:2604765-2606348	B73 6 h	Mo17 6 h	2.71552	37.8326	3.80033	5e-05	0.000312379
GRMZM2G157869	2:53123672-53124789	B73 6 h	Mo17 6 h	0.255737	3.5608	3.79947	0.00095	0.00439817
GRMZM2G072814	1:280894106-280895001	B73 6 h	Mo17 6 h	0.383473	5.30486	3.79012	0.0004	0.00205414
GRMZM2G375085	5:49826491-49829777	B73 6 h	Mo17 6 h	0.0926671	1.2685	3.77493	0.01035	0.03366
GRMZM2G032721	2:42397046-42398701	B73 6 h	Mo17 6 h	4.16894	56.2803	3.75488	5e-05	0.000312379
GRMZM2G031364	3:33503028-33504721	B73 6 h	Mo17 6 h	0.177851	2.35767	3.72862	0.00355	0.0136334
GRMZM2G315902	2:198315349-198335418	B73 6 h	Mo17 6 h	0.389688	5.14866	3.7238	5e-05	0.000312379
GRMZM2G057571	5:65118285-65119911	B73 6 h	Mo17 6 h	0.372786	4.89988	3.71633	5e-05	0.000312379
GRMZM2G306859	9:29174282-29177481	B73 6 h	Mo17 6 h	0.692624	9.07892	3.71238	5e-05	0.000312379
GRMZM2G077718	2:186257700-186258592	B73 6 h	Mo17 6 h	0.692313	8.87104	3.67961	5e-05	0.000312379
GRMZM2G095643	9:66209425-66289615	B73 6 h	Mo17 6 h	0.583594	7.45868	3.67588	5e-05	0.000312379
GRMZM2G427351	10:43616607-43620053	B73 6 h	Mo17 6 h	0.224948	2.8682	3.67248	0.00055	0.00272069
GRMZM2G158403	3:155487600-155494622	B73 6 h	Mo17 6 h	0.264692	3.33953	3.65726	0.0044	0.0163647
GRMZM2G003775	2:28759344-28760459	B73 6 h	Mo17 6 h	0.748811	9.43545	3.65542	0.00365	0.0139569
GRMZM2G140107	3:161295515-161301138	B73 6 h	Mo17 6 h	0.737607	9.18792	3.63881	5e-05	0.000312379
GRMZM2G042782	10:115708732-115710731	B73 6 h	Mo17 6 h	0.38955	4.82769	3.63145	5e-05	0.000312379
GRMZM2G466428	4:39971968-39973246	B73 6 h	Mo17 6 h	0.13839	1.69945	3.61825	0.0027	0.0107891
GRMZM2G024808	2:233318753-233320932	B73 6 h	Mo17 6 h	0.517659	6.35052	3.6168	5e-05	0.000312379
AC184170.4_FG002	3:133684028-133684676	B73 6 h	Mo17 6 h	4.59699	56.3094	3.61461	5e-05	0.000312379
GRMZM2G428393	5:77695873-77698707	B73 6 h	Mo17 6 h	0.217715	2.65932	3.61054	0.00345	0.0133051
GRMZM2G134711	7:149982422-149984776	B73 6 h	Mo17 6 h	3.87126	47.2769	3.61026	5e-05	0.000312379
GRMZM2G087870	2:201913578-201915079	B73 6 h	Mo17 6 h	1.11482	13.5823	3.60684	5e-05	0.000312379
GRMZM2G039610	5:203277927-203282140	B73 6 h	Mo17 6 h	0.101134	1.23021	3.60457	0.0007	0.00336155
GRMZM2G032887	3:57232424-57237440	B73 6 h	Mo17 6 h	0.372713	4.53314	3.60437	0.0002	0.00110643
GRMZM2G039848	4:234943837-234946791	B73 6 h	Mo17 6 h	0.162218	1.96645	3.59958	0.00445	0.016527
GRMZM2G311465	1:47991197-47993404	B73 6 h	Mo17 6 h	0.742904	8.97793	3.59514	5e-05	0.000312379
GRMZM2G039173	6:153817233-153819030	B73 6 h	Mo17 6 h	0.880168	10.6027	3.59052	5e-05	0.000312379
GRMZM2G001648	8:130771307-130772152	B73 6 h	Mo17 6 h	0.352247	4.18181	3.56947	0.0056	0.020106
AC234202.1_FG004	10:144972237-144975800	B73 6 h	Mo17 6 h	0.115556	1.3606	3.55758	0.00425	0.0158907
GRMZM2G001905	10:148308248-148312010	B73 6 h	Mo17 6 h	2.35469	27.7096	3.55678	5e-05	0.000312379
GRMZM2G058632	1:1273391-1287902	B73 6 h	Mo17 6 h	0.493468	5.80632	3.5566	0.0001	0.000591071
GRMZM2G338631	4:228909856-228912163	B73 6 h	Mo17 6 h	0.112701	1.32046	3.55047	0.00295	0.0116396
GRMZM2G421565	3:129241098-129244401	B73 6 h	Mo17 6 h	0.169251	1.98046	3.5486	0.0009	0.00419354
GRMZM2G006716	7:6991141-6992292	B73 6 h	Mo17 6 h	0.0790643	0.913479	3.53027	0.00365	0.0139569
GRMZM2G050625	8:96786197-96788214	B73 6 h	Mo17 6 h	1.98549	22.9359	3.53004	5e-05	0.000312379
GRMZM2G156129	9:29170750-29171909	B73 6 h	Mo17 6 h	0.44333	5.10765	3.52621	0.00045	0.00227975
GRMZM2G147481	1:19816592-19819629	B73 6 h	Mo17 6 h	0.185327	2.10593	3.50631	0.00025	0.00135066
GRMZM2G127350	6:153508287-153512627	B73 6 h	Mo17 6 h	2.76187	31.2603	3.50061	5e-05	0.000312379
GRMZM2G071343	1:24777309-24785234	B73 6 h	Mo17 6 h	0.905298	10.1855	3.49198	5e-05	0.000312379
GRMZM2G058832	4:10032631-10033790	B73 6 h	Mo17 6 h	0.390898	4.3851	3.48774	0.00015	0.00085432
GRMZM2G436864	8:119890516-119891387	B73 6 h	Mo17 6 h	0.224663	2.51946	3.48728	0.0004	0.00205414
AC196090.3_FG006	9:154286013-154288260	B73 6 h	Mo17 6 h	0.0830215	0.907916	3.451	0.00475	0.0174792
GRMZM2G054139	4:57756846-57758175	B73 6 h	Mo17 6 h	0.259007	2.80412	3.43648	0.00065	0.00315075
H3C2	10:116391902-116394321	B73 6 h	Mo17 6 h	0.706644	7.64574	3.4356	5e-05	0.000312379
GRMZM5G842103	1:61031783-61034368	B73 6 h	Mo17 6 h	0.0758414	0.820564	3.43556	0.0041	0.0154113
GRMZM2G458035	2:141272421-141277704	B73 6 h	Mo17 6 h	0.126549	1.36619	3.43239	0.0051	0.0185658
GRMZM2G306727	6:7232527-7235241	B73 6 h	Mo17 6 h	0.143995	1.5504	3.42855	0.0001	0.000591071
GRMZM2G087101	3:209674395-209676204	B73 6 h	Mo17 6 h	0.205312	2.18214	3.40986	0.00335	0.0129759
GRMZM2G312075	7:68998398-68999918	B73 6 h	Mo17 6 h	1.97585	20.5736	3.38025	5e-05	0.000312379
GRMZM2G408256	9:50813372-50814379	B73 6 h	Mo17 6 h	0.718603	7.48217	3.38019	5e-05	0.000312379
GRMZM2G076128	10:46959112-46972240	B73 6 h	Mo17 6 h	0.231365	2.40145	3.37566	0.0041	0.0154113
GRMZM2G172794	1:91711139-91725839	B73 6 h	Mo17 6 h	0.556755	5.77825	3.37552	0.0002	0.00110643
GRMZM2G141723	3:7130275-7136667	B73 6 h	Mo17 6 h	1.1413	11.8063	3.3708	5e-05	0.000312379
GRMZM2G452669	2:231150138-231165721	B73 6 h	Mo17 6 h	0.410293	4.22234	3.36332	5e-05	0.000312379
GRMZM2G083408	6:61013777-61015228	B73 6 h	Mo17 6 h	0.38591	3.94071	3.35212	0.0011	0.00499581
GRMZM2G062946	1:8735651-8737767	B73 6 h	Mo17 6 h	0.16731	1.70193	3.34658	0.00015	0.00085432
GRMZM2G479586	2:193058289-193060475	B73 6 h	Mo17 6 h	1.2398	12.5596	3.34061	5e-05	0.000312379
GRMZM2G418160	4:202217984-202228510	B73 6 h	Mo17 6 h	0.683638	6.78146	3.31029	5e-05	0.000312379
GRMZM2G169360	9:151106511-151106712	B73 6 h	Mo17 6 h	4.14252	40.9096	3.30386	0.00435	0.0162085
GRMZM2G373011	3:63825758-63826107	B73 6 h	Mo17 6 h	1.13306	11.1671	3.30097	0.00575	0.0205589
GRMZM2G177349	2:176015024-176016417	B73 6 h	Mo17 6 h	0.197361	1.91026	3.27487	0.006	0.0213168
GRMZM2G402368	3:140710437-140714811	B73 6 h	Mo17 6 h	1.07696	10.4121	3.27322	5e-05	0.000312379
GRMZM2G043154	2:210696694-210698579	B73 6 h	Mo17 6 h	2.74222	26.4784	3.27139	5e-05	0.000312379
GRMZM2G329119	10:115735953-115737906	B73 6 h	Mo17 6 h	0.331967	3.19274	3.26568	5e-05	0.000312379
GRMZM2G129775	10:4067805-4073874	B73 6 h	Mo17 6 h	0.239726	2.29722	3.26043	5e-05	0.000312379
GRMZM2G018793	3:93198078-93199928	B73 6 h	Mo17 6 h	0.207656	1.98832	3.25928	0.00085	0.00398492
GRMZM2G029151	4:68592374-68593431	B73 6 h	Mo17 6 h	1.93605	18.468	3.25384	5e-05	0.000312379
GRMZM2G164761	1:239266391-239269831	B73 6 h	Mo17 6 h	0.99544	9.46498	3.24919	5e-05	0.000312379
GRMZM2G366638	5:35412492-35414764	B73 6 h	Mo17 6 h	0.377935	3.58786	3.24691	5e-05	0.000312379
GRMZM2G060383	4:223282840-223285479	B73 6 h	Mo17 6 h	0.732413	6.91878	3.23979	0.0002	0.00110643
GRMZM2G038485	1:10086891-10088127	B73 6 h	Mo17 6 h	3.72684	34.6685	3.2176	5e-05	0.000312379
GRMZM2G020423	3:132046157-132047504	B73 6 h	Mo17 6 h	0.418342	3.87151	3.21014	5e-05	0.000312379
GRMZM5G890783	9:50828960-50829512	B73 6 h	Mo17 6 h	6.43575	59.1058	3.19912	5e-05	0.000312379
GRMZM2G073931	2:73086208-73091155	B73 6 h	Mo17 6 h	0.18819	1.72482	3.19618	5e-05	0.000312379
GRMZM2G131389	7:170378992-170383783	B73 6 h	Mo17 6 h	0.134692	1.23118	3.19231	5e-05	0.000312379
GRMZM5G807110	2:72238127-72238570	B73 6 h	Mo17 6 h	1.09064	9.94836	3.18929	0.00025	0.00135066
CYP71C4	4:3265212-3267368	B73 6 h	Mo17 6 h	4.22717	38.3339	3.18086	5e-05	0.000312379
GRMZM2G056697	10:41349546-41353106	B73 6 h	Mo17 6 h	1.08331	9.78626	3.17531	5e-05	0.000312379
GRMZM2G019515	8:2897538-2904387	B73 6 h	Mo17 6 h	1.3341	11.9661	3.16502	5e-05	0.000312379
GRMZM2G479546	2:70910646-70916161	B73 6 h	Mo17 6 h	3.30713	29.563	3.16014	5e-05	0.000312379
GRMZM2G355667	3:29010684-29014657	B73 6 h	Mo17 6 h	0.242833	2.17006	3.1597	0.0123	0.0388801
GRMZM2G014499	3:201299856-201304298	B73 6 h	Mo17 6 h	0.485977	4.33838	3.1582	5e-05	0.000312379
GRMZM2G015542	9:130554431-130558120	B73 6 h	Mo17 6 h	0.220681	1.95365	3.14614	5e-05	0.000312379
GRMZM2G084116	5:210814032-210815028	B73 6 h	Mo17 6 h	0.805934	7.13354	3.14589	5e-05	0.000312379
GRMZM2G145065	1:52776934-52780818	B73 6 h	Mo17 6 h	0.429175	3.79186	3.14327	5e-05	0.000312379
GRMZM2G115698	9:59633456-59638838	B73 6 h	Mo17 6 h	2.03666	17.9786	3.142	5e-05	0.000312379
GRMZM2G457909	3:50743474-50747424	B73 6 h	Mo17 6 h	0.22582	1.97953	3.13191	5e-05	0.000312379
GRMZM2G472449	10:8934574-8937564	B73 6 h	Mo17 6 h	0.223185	1.95628	3.1318	5e-05	0.000312379
GRMZM2G419244	9:17318847-17321005	B73 6 h	Mo17 6 h	0.362938	3.14711	3.11624	0.00055	0.00272069
GRMZM2G026322	1:64024022-64026654	B73 6 h	Mo17 6 h	0.222996	1.92004	3.10605	5e-05	0.000312379
GRMZM2G105368	3:89944101-89947866	B73 6 h	Mo17 6 h	1.92992	16.5745	3.10235	5e-05	0.000312379
GRMZM2G470653	4:10548171-10549883	B73 6 h	Mo17 6 h	1.10434	9.48221	3.10204	5e-05	0.000312379
GRMZM2G096458	3:168344494-168351131	B73 6 h	Mo17 6 h	0.146588	1.25807	3.10137	5e-05	0.000312379
GRMZM2G425136	5:68388590-68389136	B73 6 h	Mo17 6 h	0.985763	8.45281	3.10012	0.00035	0.00182367
GRMZM2G487778	1:126579609-126580958	B73 6 h	Mo17 6 h	3.91836	33.5986	3.10008	5e-05	0.000312379
GRMZM2G068330	4:11278502-11281332	B73 6 h	Mo17 6 h	0.159766	1.36994	3.10008	5e-05	0.000312379
GRMZM2G065258	2:163617735-163618909	B73 6 h	Mo17 6 h	0.128589	1.10044	3.09725	0.0056	0.020106
GRMZM2G063632	5:22279973-22282078	B73 6 h	Mo17 6 h	0.778778	6.66158	3.09658	0.00015	0.00085432
GRMZM5G812228	9:18314317-18321033	B73 6 h	Mo17 6 h	0.581217	4.96266	3.09396	5e-05	0.000312379
GRMZM2G562569	10:88360315-88361052	B73 6 h	Mo17 6 h	0.361294	3.08211	3.09267	0.00355	0.0136334
AC233900.1_FG002	3:99978950-99985771	B73 6 h	Mo17 6 h	0.560102	4.71236	3.07269	5e-05	0.000312379
GRMZM2G397785	10:97377586-97383756	B73 6 h	Mo17 6 h	0.185367	1.55395	3.06749	5e-05	0.000312379
GRMZM2G153127	3:2060988-2068244	B73 6 h	Mo17 6 h	0.142762	1.19494	3.06525	5e-05	0.000312379
GRMZM5G839416	3:113617392-113620013	B73 6 h	Mo17 6 h	0.183612	1.53051	3.05928	0.00165	0.00707865
GRMZM2G153987	5:61101159-61104402	B73 6 h	Mo17 6 h	0.102393	0.842616	3.04076	0.00135	0.00595983
GRMZM2G142816	6:110129715-110130788	B73 6 h	Mo17 6 h	0.255563	2.10012	3.03872	0.0063	0.0222188
GRMZM2G062042	8:87024920-87031981	B73 6 h	Mo17 6 h	4.30376	35.3	3.036	5e-05	0.000312379
GRMZM2G467902	5:108990495-109000325	B73 6 h	Mo17 6 h	0.366083	3.00054	3.03498	0.00075	0.00357076
GRMZM2G447551	1:19788671-19813731	B73 6 h	Mo17 6 h	0.309441	2.53446	3.03395	0.0009	0.00419354
GRMZM2G065088	3:148836109-148837348	B73 6 h	Mo17 6 h	0.232815	1.89848	3.02759	0.00755	0.0258607
GRMZM2G443843	7:160125131-160127422	B73 6 h	Mo17 6 h	0.434411	3.51466	3.01625	5e-05	0.000312379
GRMZM5G877336	3:113570036-113572920	B73 6 h	Mo17 6 h	0.317107	2.54743	3.006	5e-05	0.000312379
GRMZM2G146225	7:109084586-109086423	B73 6 h	Mo17 6 h	0.234357	1.8818	3.00534	0.0001	0.000591071
GRMZM2G022763	2:230120744-230127189	B73 6 h	Mo17 6 h	0.331859	2.662	3.00387	5e-05	0.000312379
GRMZM2G077842	3:113611707-113613522	B73 6 h	Mo17 6 h	0.392301	3.12322	2.993	0.00035	0.00182367
GRMZM2G018707	4:226224612-226226417	B73 6 h	Mo17 6 h	0.462191	3.64656	2.97998	5e-05	0.000312379
GRMZM2G092968	5:150314000-150315127	B73 6 h	Mo17 6 h	0.11676	0.918904	2.97637	0.00675	0.0235442
GRMZM2G359786	9:155742060-155742761	B73 6 h	Mo17 6 h	3.6365	28.0998	2.94994	5e-05	0.000312379
GRMZM2G469499	4:22129475-22130618	B73 6 h	Mo17 6 h	0.190968	1.46216	2.9367	0.0113	0.0362056
GRMZM2G452910	8:52512800-52515398	B73 6 h	Mo17 6 h	0.254357	1.94087	2.93178	0.0023	0.00942892
GRMZM2G122892	6:114661139-114664808	B73 6 h	Mo17 6 h	10.7563	82.0593	2.93149	5e-05	0.000312379
GRMZM2G039094	1:167346348-167352916	B73 6 h	Mo17 6 h	0.731833	5.57092	2.92833	5e-05	0.000312379
GRMZM2G035778	4:211781139-211781615	B73 6 h	Mo17 6 h	0.288399	2.18965	2.92456	0.00675	0.0235442
GRMZM2G355342	3:180258792-180260824	B73 6 h	Mo17 6 h	0.27275	2.06494	2.92045	0.0033	0.0128106
GRMZM2G148316	10:73760408-73761458	B73 6 h	Mo17 6 h	1.20052	9.02175	2.90974	5e-05	0.000312379
GRMZM2G065203	3:216603728-216609960	B73 6 h	Mo17 6 h	0.295444	2.20876	2.90228	5e-05	0.000312379
GRMZM5G890043	6:87720152-87720973	B73 6 h	Mo17 6 h	0.429583	3.18792	2.89161	0.0092	0.0305247
AC212219.3_FG005	1:44959524-44965073	B73 6 h	Mo17 6 h	3.04845	22.461	2.88127	5e-05	0.000312379
GRMZM2G434572	3:111522514-111523526	B73 6 h	Mo17 6 h	1.88209	13.8581	2.88032	5e-05	0.000312379
GRMZM2G170289	4:156544132-156546356	B73 6 h	Mo17 6 h	0.199766	1.46689	2.87638	0.00015	0.00085432
GRMZM2G147544	8:166741540-166744187	B73 6 h	Mo17 6 h	0.856495	6.26686	2.87123	5e-05	0.000312379
GRMZM2G457309	1:200504390-200505200	B73 6 h	Mo17 6 h	0.732613	5.36003	2.87112	5e-05	0.000312379
GRMZM2G132671	5:129448654-129454097	B73 6 h	Mo17 6 h	0.107764	0.788427	2.8711	0.00675	0.0235442
GRMZM2G115077	4:67202284-67203791	B73 6 h	Mo17 6 h	0.386552	2.81251	2.86312	5e-05	0.000312379
GRMZM2G333045	8:9252760-9254958	B73 6 h	Mo17 6 h	0.59238	4.30512	2.86146	5e-05	0.000312379
GRMZM2G024345	5:23168892-23169638	B73 6 h	Mo17 6 h	4.13444	29.9949	2.85895	5e-05	0.000312379
GRMZM2G076272	9:58196207-58199144	B73 6 h	Mo17 6 h	0.243817	1.76237	2.85365	5e-05	0.000312379
GRMZM2G420619	9:43519623-43520571	B73 6 h	Mo17 6 h	1.15532	8.30921	2.84642	5e-05	0.000312379
GRMZM2G076796	2:202245024-202246334	B73 6 h	Mo17 6 h	0.293989	2.11201	2.84478	5e-05	0.000312379
GRMZM2G305332	4:36510971-36516816	B73 6 h	Mo17 6 h	0.481515	3.45386	2.84256	0.0001	0.000591071
GRMZM2G138829	10:39249720-39251581	B73 6 h	Mo17 6 h	0.223891	1.60444	2.8412	0.00105	0.00479853
GRMZM2G019085	2:72237252-72237872	B73 6 h	Mo17 6 h	0.875156	6.27143	2.84118	0.00025	0.00135066
GRMZM2G164715	1:239356156-239357801	B73 6 h	Mo17 6 h	2.54569	18.2208	2.83946	5e-05	0.000312379
GRMZM2G019177	4:169036644-169041098	B73 6 h	Mo17 6 h	17.9536	128.498	2.8394	5e-05	0.000312379
AC184788.2_FG001	5:153024028-153024767	B73 6 h	Mo17 6 h	4.06899	28.8212	2.82439	5e-05	0.000312379
GRMZM2G366843	1:159794826-159799940	B73 6 h	Mo17 6 h	0.504549	3.5664	2.8214	5e-05	0.000312379
GRMZM2G561444	6:35271465-35272171	B73 6 h	Mo17 6 h	0.157902	1.11361	2.81815	0.00675	0.0235442
GRMZM2G114332	2:185595986-185599636	B73 6 h	Mo17 6 h	0.215699	1.50838	2.80591	0.0001	0.000591071
GRMZM2G000158	6:80078085-80079839	B73 6 h	Mo17 6 h	1.04855	7.33114	2.80564	5e-05	0.000312379
GRMZM2G093623	10:148025834-148029017	B73 6 h	Mo17 6 h	1.09699	7.65133	2.80217	5e-05	0.000312379
GRMZM2G166616	10:90480466-90481799	B73 6 h	Mo17 6 h	0.19006	1.32405	2.80043	0.01175	0.0374254
GRMZM2G037048	6:150217521-150218820	B73 6 h	Mo17 6 h	1.55756	10.8165	2.79587	5e-05	0.000312379
GRMZM5G836683	5:3501431-3505909	B73 6 h	Mo17 6 h	0.288073	1.99821	2.7942	5e-05	0.000312379
GRMZM5G827939	1:239783936-239799905	B73 6 h	Mo17 6 h	12.6069	86.8809	2.78483	5e-05	0.000312379
GRMZM2G474468	2:216708663-216709103	B73 6 h	Mo17 6 h	1.34248	9.24225	2.78335	5e-05	0.000312379
GRMZM2G081907	5:215667101-215675474	B73 6 h	Mo17 6 h	0.200986	1.37799	2.7774	5e-05	0.000312379
GRMZM5G816552	2:149838956-149840211	B73 6 h	Mo17 6 h	0.799305	5.43642	2.76584	5e-05	0.000312379
GRMZM2G154752	7:123635275-123637214	B73 6 h	Mo17 6 h	0.852766	5.78618	2.76239	5e-05	0.000312379
GRMZM2G429231	7:170390910-170411310	B73 6 h	Mo17 6 h	0.138447	0.933834	2.75384	0.00305	0.011976
GRMZM2G108410	1:239494446-239496205	B73 6 h	Mo17 6 h	0.878828	5.86767	2.73913	5e-05	0.000312379
GRMZM2G312198	8:109472097-109476356	B73 6 h	Mo17 6 h	0.610022	4.0669	2.73699	5e-05	0.000312379
GRMZM2G026780	1:270897978-270898979	B73 6 h	Mo17 6 h	2.73716	18.2464	2.73686	5e-05	0.000312379
GRMZM2G472167	1:8552956-8556040	B73 6 h	Mo17 6 h	13.1422	87.4789	2.73473	5e-05	0.000312379
GRMZM2G363540	4:37262739-37264743	B73 6 h	Mo17 6 h	0.704726	4.67532	2.72993	5e-05	0.000312379
GRMZM2G007426	9:124845544-124847059	B73 6 h	Mo17 6 h	0.44168	2.91472	2.72228	5e-05	0.000312379
GRMZM2G000614	3:201607912-201617577	B73 6 h	Mo17 6 h	0.160929	1.05862	2.71769	5e-05	0.000312379
GRMZM2G007953	4:50340075-50342930	B73 6 h	Mo17 6 h	0.176894	1.15346	2.70501	0.001	0.00459929
GRMZM5G891430	4:4711519-4715552	B73 6 h	Mo17 6 h	0.125321	0.810975	2.69403	0.00305	0.011976
GRMZM2G081953	1:255148599-255158537	B73 6 h	Mo17 6 h	0.318204	2.0572	2.69266	5e-05	0.000312379
GRMZM5G807957	9:91140782-91141306	B73 6 h	Mo17 6 h	0.845796	5.43996	2.68522	0.00295	0.0116396
GRMZM2G120621	1:248000186-248003985	B73 6 h	Mo17 6 h	1.21532	7.80888	2.68378	5e-05	0.000312379
GRMZM2G006370	1:45924857-45928209	B73 6 h	Mo17 6 h	0.755989	4.84742	2.68078	5e-05	0.000312379
GRMZM2G097258	3:145470463-145473438	B73 6 h	Mo17 6 h	2.61368	16.7528	2.68025	5e-05	0.000312379
AC194666.2_FG010	4:9731221-9737764	B73 6 h	Mo17 6 h	0.179519	1.14949	2.67878	0.0121	0.038348
GRMZM2G157982	5:192042753-192043646	B73 6 h	Mo17 6 h	0.316107	2.02151	2.67695	0.01585	0.0479729
GRMZM2G111954	2:30989045-30995045	B73 6 h	Mo17 6 h	6.50115	41.5428	2.67583	5e-05	0.000312379
GRMZM2G011115	3:221487065-221487937	B73 6 h	Mo17 6 h	6.1113	38.8305	2.66764	5e-05	0.000312379
GRMZM2G132238	9:120619905-120621341	B73 6 h	Mo17 6 h	67.5718	424.861	2.6525	5e-05	0.000312379
GRMZM2G058081	10:44459127-44460028	B73 6 h	Mo17 6 h	5.08047	31.6361	2.63854	5e-05	0.000312379
GRMZM5G881064	8:88213628-88214443	B73 6 h	Mo17 6 h	0.252059	1.5695	2.63848	0.00205	0.00853388
GRMZM2G061734	2:192807844-192812893	B73 6 h	Mo17 6 h	0.125301	0.779338	2.63685	0.0019	0.00799121
GRMZM2G442472	1:273074242-273076215	B73 6 h	Mo17 6 h	0.122585	0.75931	2.63091	0.0121	0.038348
GRMZM2G393436	3:18335758-18337974	B73 6 h	Mo17 6 h	4.53376	28.0536	2.6294	5e-05	0.000312379
GRMZM2G001924	6:12900251-12906042	B73 6 h	Mo17 6 h	0.131039	0.806294	2.62131	0.01355	0.0421364
GRMZM2G101052	1:215855827-215857141	B73 6 h	Mo17 6 h	0.326788	2.00411	2.61653	5e-05	0.000312379
GRMZM2G028821	1:81612700-81613806	B73 6 h	Mo17 6 h	44.5722	272.77	2.61347	5e-05	0.000312379
GRMZM2G027627	9:1443354-1447997	B73 6 h	Mo17 6 h	0.162782	0.995136	2.61195	0.00245	0.0099576
GRMZM2G433446	1:239739032-239739754	B73 6 h	Mo17 6 h	5.30142	32.3006	2.60711	5e-05	0.000312379
GRMZM2G076114	1:292729140-292732757	B73 6 h	Mo17 6 h	0.221438	1.34825	2.60611	0.0014	0.00614971
GRMZM2G106694	5:126709699-126710426	B73 6 h	Mo17 6 h	0.456683	2.77323	2.6023	0.01565	0.0474746
GRMZM5G831795	2:28432214-28444239	B73 6 h	Mo17 6 h	1.08802	6.60374	2.60158	5e-05	0.000312379
AC190763.3_FG002	1:145500899-145501385	B73 6 h	Mo17 6 h	2.64305	15.8435	2.58361	5e-05	0.000312379
GRMZM2G162527	3:17191198-17194774	B73 6 h	Mo17 6 h	59.8645	358.809	2.58344	5e-05	0.000312379
GRMZM2G027640	4:239287983-239300824	B73 6 h	Mo17 6 h	2.92455	17.4264	2.57499	5e-05	0.000312379
GRMZM2G701767	3:137902915-137903910	B73 6 h	Mo17 6 h	1.06042	6.30669	2.57225	5e-05	0.000312379
GRMZM2G180950	2:211058012-211058620	B73 6 h	Mo17 6 h	0.681923	4.04864	2.56976	0.0037	0.0141245
GRMZM2G092607	10:147337600-147342637	B73 6 h	Mo17 6 h	0.726128	4.3094	2.56919	0.00145	0.00633208
GRMZM2G305406	7:123831053-123884447	B73 6 h	Mo17 6 h	0.624819	3.67465	2.5561	5e-05	0.000312379
GRMZM2G137921	10:127922669-127923609	B73 6 h	Mo17 6 h	0.491926	2.89196	2.55554	0.00425	0.0158907
GRMZM2G045565	3:218973201-218974304	B73 6 h	Mo17 6 h	0.393269	2.31182	2.55544	0.00525	0.019024
GRMZM2G010783	2:217276426-217278951	B73 6 h	Mo17 6 h	1.0584	6.20625	2.55183	5e-05	0.000312379
GRMZM2G022162	2:189855072-189858562	B73 6 h	Mo17 6 h	0.236345	1.38404	2.54992	0.01485	0.0454645
GRMZM2G171650	3:159022118-159050063	B73 6 h	Mo17 6 h	1.5275	8.91199	2.54457	5e-05	0.000312379
GRMZM6G161711	3:144433152-144433919	B73 6 h	Mo17 6 h	1.19933	6.98782	2.54262	0.0001	0.000591071
GRMZM2G010768	9:23074206-23075360	B73 6 h	Mo17 6 h	0.451377	2.62777	2.54143	0.00075	0.00357076
GRMZM2G349791	4:1299465-1300872	B73 6 h	Mo17 6 h	4.72583	27.4763	2.53955	5e-05	0.000312379
GRMZM2G027851	7:171783842-171788818	B73 6 h	Mo17 6 h	18.9946	110.251	2.53712	5e-05	0.000312379
GRMZM5G856076	10:9846410-9847129	B73 6 h	Mo17 6 h	4.69828	27.2345	2.53523	5e-05	0.000312379
GRMZM2G082830	7:27326606-27328595	B73 6 h	Mo17 6 h	0.93052	5.36274	2.52686	5e-05	0.000312379
AC205888.4_FG004	1:59139736-59143162	B73 6 h	Mo17 6 h	0.271535	1.56189	2.52409	5e-05	0.000312379
AC205008.4_FG002	7:21644424-21647563	B73 6 h	Mo17 6 h	0.568836	3.2388	2.50937	5e-05	0.000312379
GRMZM2G123407	3:47499959-47501850	B73 6 h	Mo17 6 h	4.35291	24.6841	2.50353	5e-05	0.000312379
GRMZM2G359566	9:128715301-128720631	B73 6 h	Mo17 6 h	0.581821	3.28161	2.49576	5e-05	0.000312379
GRMZM2G161507	6:150125385-150132617	B73 6 h	Mo17 6 h	0.608948	3.38573	2.47508	0.004	0.0150915
GRMZM2G332918	10:117697547-117698680	B73 6 h	Mo17 6 h	0.193256	1.06258	2.45899	0.0098	0.0321638
GRMZM2G440918	9:143651268-143654074	B73 6 h	Mo17 6 h	1.20411	6.61222	2.45716	5e-05	0.000312379
GRMZM2G379773	1:197644340-197648863	B73 6 h	Mo17 6 h	0.246241	1.33842	2.44238	0.00095	0.00439817
GRMZM2G426200	1:297547338-297570220	B73 6 h	Mo17 6 h	2.38523	12.953	2.44109	5e-05	0.000312379
GRMZM5G890976	2:149836613-149838408	B73 6 h	Mo17 6 h	0.533532	2.88966	2.43725	0.00105	0.00479853
GRMZM2G125268	4:165996357-165999622	B73 6 h	Mo17 6 h	1.36385	7.37566	2.43509	5e-05	0.000312379
AC233939.1_FG004	9:139199333-139199763	B73 6 h	Mo17 6 h	12.2175	65.9291	2.43197	5e-05	0.000312379
GRMZM2G087463	2:206889652-206890525	B73 6 h	Mo17 6 h	0.376395	2.02872	2.43025	0.00445	0.016527
GRMZM2G060029	5:48707434-48709655	B73 6 h	Mo17 6 h	0.158051	0.849831	2.42678	0.0007	0.00336155
GRMZM2G050273	1:183706876-183707449	B73 6 h	Mo17 6 h	2.81806	15.1505	2.42659	5e-05	0.000312379
GRMZM2G165778	4:144158248-144165387	B73 6 h	Mo17 6 h	1.36516	7.33814	2.42634	5e-05	0.000312379
AC204611.4_FG001	4:18140348-18142700	B73 6 h	Mo17 6 h	0.960257	5.12528	2.41614	5e-05	0.000312379
GRMZM2G112129	10:138251245-138251911	B73 6 h	Mo17 6 h	0.518337	2.75617	2.4107	0.0033	0.0128106
GRMZM2G083504	2:192028338-192031016	B73 6 h	Mo17 6 h	4.15347	22.0558	2.40877	5e-05	0.000312379
GRMZM2G145440	4:21927207-21929100	B73 6 h	Mo17 6 h	0.303849	1.60927	2.40498	0.0048	0.0176349
AC208221.3_FG002	2:38530563-38533170	B73 6 h	Mo17 6 h	20.1457	106.586	2.40347	5e-05	0.000312379
GRMZM2G019373	7:163614448-163615650	B73 6 h	Mo17 6 h	0.284459	1.50119	2.39982	0.0047	0.0173235
GRMZM2G179733	4:185701846-185703512	B73 6 h	Mo17 6 h	0.462161	2.43479	2.39733	5e-05	0.000312379
GRMZM2G140223	8:21759874-21762056	B73 6 h	Mo17 6 h	3.46775	18.1525	2.3881	5e-05	0.000312379
GRMZM2G091511	1:25637950-25641034	B73 6 h	Mo17 6 h	0.451841	2.3608	2.38539	5e-05	0.000312379
GRMZM2G352428	2:199558761-199561274	B73 6 h	Mo17 6 h	0.170597	0.880255	2.36733	0.0139	0.0430352
GRMZM2G055469	7:132423679-132426159	B73 6 h	Mo17 6 h	1.6312	8.41244	2.36659	5e-05	0.000312379
GRMZM2G407495	10:73295082-73295663	B73 6 h	Mo17 6 h	23.2298	119.607	2.36425	5e-05	0.000312379
GRMZM2G321413	1:288272814-288278303	B73 6 h	Mo17 6 h	0.395471	2.03346	2.36229	5e-05	0.000312379
GRMZM2G159918	5:187898467-187900164	B73 6 h	Mo17 6 h	0.173649	0.891137	2.35947	0.0111	0.0356735
GRMZM2G364375	3:190625217-190628422	B73 6 h	Mo17 6 h	0.215468	1.10285	2.35569	5e-05	0.000312379
GRMZM2G030877	4:188663694-188672962	B73 6 h	Mo17 6 h	0.342683	1.75391	2.35562	0.0067	0.0234035
AC217358.3_FG008	1:297048764-297049537	B73 6 h	Mo17 6 h	0.782108	3.99515	2.35281	0.00025	0.00135066
GRMZM2G031628	10:130321518-130322227	B73 6 h	Mo17 6 h	0.971101	4.95001	2.34974	5e-05	0.000312379
GRMZM5G802403	10:3706768-3710819	B73 6 h	Mo17 6 h	0.262138	1.33551	2.34899	0.0017	0.0072634
AC186189.3_FG004	1:283455352-283458076	B73 6 h	Mo17 6 h	0.784252	3.99095	2.34734	0.0003	0.00158867
GRMZM2G328593	2:213086167-213086809	B73 6 h	Mo17 6 h	0.18194	0.924949	2.34591	0.0138	0.0427762
GRMZM2G164249	1:277113749-277115064	B73 6 h	Mo17 6 h	2.07919	10.5461	2.34262	5e-05	0.000312379
GRMZM2G400718	6:60341668-60342981	B73 6 h	Mo17 6 h	0.188375	0.95477	2.34155	0.01005	0.0328449
GRMZM2G161905	9:155866675-155867611	B73 6 h	Mo17 6 h	5.85662	29.5871	2.33683	5e-05	0.000312379
GRMZM2G301699	7:6442252-6445218	B73 6 h	Mo17 6 h	0.219138	1.10686	2.33656	0.00295	0.0116396
GRMZM2G111475	5:12591526-12597175	B73 6 h	Mo17 6 h	5.73427	28.9383	2.3353	5e-05	0.000312379
GRMZM2G701791	3:144623142-144624347	B73 6 h	Mo17 6 h	1.58804	8.00757	2.33412	5e-05	0.000312379
GRMZM2G107096	7:21523953-21525113	B73 6 h	Mo17 6 h	1.42225	7.12924	2.32557	5e-05	0.000312379
GRMZM2G321053	1:6187338-6194809	B73 6 h	Mo17 6 h	7.88059	39.4661	2.32424	5e-05	0.000312379
GRMZM2G129150	5:13731851-13734143	B73 6 h	Mo17 6 h	3.03055	15.1673	2.32331	5e-05	0.000312379
GRMZM2G058681	8:6243735-6257400	B73 6 h	Mo17 6 h	7.59614	38.0073	2.32294	5e-05	0.000312379
GRMZM2G415228	3:1102913-1103461	B73 6 h	Mo17 6 h	0.845012	4.21853	2.3197	0.00515	0.0187195
GRMZM5G853844	8:166870123-166870861	B73 6 h	Mo17 6 h	7.21713	36.0146	2.31909	5e-05	0.000312379
GRMZM5G855014	1:103401823-103402883	B73 6 h	Mo17 6 h	1.36839	6.81947	2.31718	5e-05	0.000312379
GRMZM2G085504	3:47397429-47398384	B73 6 h	Mo17 6 h	0.462477	2.298	2.31293	0.00195	0.00817366
GRMZM2G074899	1:247484752-247509421	B73 6 h	Mo17 6 h	0.179994	0.893685	2.31182	0.00055	0.00272069
GRMZM2G429000	10:138833996-138835213	B73 6 h	Mo17 6 h	0.404887	2.00656	2.30913	5e-05	0.000312379
GRMZM5G889052	7:160189920-160192923	B73 6 h	Mo17 6 h	0.200793	0.99149	2.30389	0.00045	0.00227975
AC206223.3_FG001	9:137665058-137667456	B73 6 h	Mo17 6 h	0.336628	1.65407	2.29679	0.00195	0.00817366
GRMZM2G077317	10:80401905-80409625	B73 6 h	Mo17 6 h	0.688246	3.37547	2.29409	5e-05	0.000312379
GRMZM2G086486	2:31897222-31902143	B73 6 h	Mo17 6 h	0.343955	1.68486	2.29233	5e-05	0.000312379
GRMZM2G169726	10:124116989-124118006	B73 6 h	Mo17 6 h	7.7121	37.7754	2.29225	5e-05	0.000312379
AC214358.3_FG001	6:28986447-28987420	B73 6 h	Mo17 6 h	0.261271	1.27507	2.28696	0.0165	0.049588
GRMZM2G108997	9:104926885-104927869	B73 6 h	Mo17 6 h	0.235817	1.14994	2.28582	0.0055	0.0198017
GRMZM2G125004	2:212176608-212178599	B73 6 h	Mo17 6 h	1.46742	7.09307	2.27312	5e-05	0.000312379
GRMZM2G152981	1:122406822-122424462	B73 6 h	Mo17 6 h	0.507956	2.45453	2.27267	0.0002	0.00110643
GRMZM2G016462	10:88565606-88566272	B73 6 h	Mo17 6 h	27.8328	134.298	2.27058	5e-05	0.000312379
GRMZM2G043141	1:75155614-75159865	B73 6 h	Mo17 6 h	0.2182	1.05139	2.26858	0.0036	0.0137935
GRMZM2G117608	6:147522831-147527292	B73 6 h	Mo17 6 h	0.258372	1.23761	2.26004	5e-05	0.000312379
GRMZM2G166044	4:238041717-238043744	B73 6 h	Mo17 6 h	0.205993	0.985033	2.25758	0.00135	0.00595983
GRMZM2G057529	9:152320063-152322739	B73 6 h	Mo17 6 h	0.352642	1.68408	2.25569	5e-05	0.000312379
GRMZM2G310505	10:84178199-84179194	B73 6 h	Mo17 6 h	1.72814	8.24913	2.25503	5e-05	0.000312379
GRMZM2G300788	1:176080534-176082168	B73 6 h	Mo17 6 h	0.29888	1.42106	2.24933	0.00215	0.00889293
GRMZM2G002921	10:110976084-110978065	B73 6 h	Mo17 6 h	0.311158	1.47843	2.24835	0.01535	0.0467243
GRMZM2G057262	4:156744962-156746807	B73 6 h	Mo17 6 h	2.57889	12.2473	2.24764	5e-05	0.000312379
GRMZM2G140909	7:126864349-126866304	B73 6 h	Mo17 6 h	5.81105	27.5918	2.24737	5e-05	0.000312379
GRMZM5G853281	1:282371596-282372854	B73 6 h	Mo17 6 h	0.289315	1.37335	2.24699	0.00725	0.0249942
GRMZM2G400602	3:174404506-174407023	B73 6 h	Mo17 6 h	1.13538	5.36829	2.24129	5e-05	0.000312379
AC195174.2_FG007	8:20683421-20683652	B73 6 h	Mo17 6 h	21.4397	101.13	2.23785	5e-05	0.000312379
GRMZM2G156246	2:208425615-208428263	B73 6 h	Mo17 6 h	3.14218	14.78	2.23381	5e-05	0.000312379
GRMZM2G135199	1:300058272-300063217	B73 6 h	Mo17 6 h	0.261218	1.22848	2.23355	5e-05	0.000312379
GRMZM2G134563	4:116149772-116159571	B73 6 h	Mo17 6 h	1.56321	7.34179	2.23162	5e-05	0.000312379
GRMZM2G097802	2:102470111-102475626	B73 6 h	Mo17 6 h	1.76982	8.30022	2.22954	5e-05	0.000312379
GRMZM2G123940	2:64569935-64573685	B73 6 h	Mo17 6 h	1.56165	7.29724	2.22428	5e-05	0.000312379
GRMZM2G003186	3:14281138-14342908	B73 6 h	Mo17 6 h	0.167229	0.78105	2.22359	0.0033	0.0128106
GRMZM2G472087	9:110875570-110877812	B73 6 h	Mo17 6 h	0.475107	2.21666	2.22206	0.002	0.00835444
GRMZM2G164062	1:182823054-182825404	B73 6 h	Mo17 6 h	0.585617	2.72406	2.21773	5e-05	0.000312379
GRMZM2G081666	4:227476358-227480644	B73 6 h	Mo17 6 h	0.804406	3.73807	2.2163	5e-05	0.000312379
GRMZM2G409771	2:235887838-235891571	B73 6 h	Mo17 6 h	5.8668	27.1935	2.21261	5e-05	0.000312379
GRMZM2G474039	2:5512097-5512739	B73 6 h	Mo17 6 h	15.3552	71.0171	2.20944	5e-05	0.000312379
GRMZM2G075002	2:213830470-213835107	B73 6 h	Mo17 6 h	1.58635	7.33406	2.2089	5e-05	0.000312379
GRMZM2G327099	10:107769635-107776364	B73 6 h	Mo17 6 h	0.332302	1.53466	2.20735	5e-05	0.000312379
GRMZM2G000221	7:31098654-31099325	B73 6 h	Mo17 6 h	16.7134	77.1513	2.20668	5e-05	0.000312379
GRMZM2G135526	4:39625747-39628305	B73 6 h	Mo17 6 h	0.2439	1.12255	2.20242	0.00095	0.00439817
GRMZM2G114484	8:29365575-29367022	B73 6 h	Mo17 6 h	0.933515	4.27515	2.19523	5e-05	0.000312379
AC205521.3_FG003	4:69364289-69368911	B73 6 h	Mo17 6 h	0.590625	2.70178	2.1936	5e-05	0.000312379
GRMZM5G862317	5:657565-658976	B73 6 h	Mo17 6 h	0.347249	1.5862	2.19153	0.0005	0.00250121
GRMZM2G405064	2:14444506-14447971	B73 6 h	Mo17 6 h	5.08887	23.2175	2.18979	5e-05	0.000312379
GRMZM2G435536	4:95082544-95083332	B73 6 h	Mo17 6 h	0.655751	2.9901	2.18898	0.00025	0.00135066
GRMZM2G117956	9:117559269-117561945	B73 6 h	Mo17 6 h	0.277726	1.26553	2.188	0.0001	0.000591071
GRMZM5G870829	1:285387066-285387692	B73 6 h	Mo17 6 h	1.08776	4.95608	2.18785	5e-05	0.000312379
GRMZM2G054115	3:202790243-202793124	B73 6 h	Mo17 6 h	4.14967	18.886	2.18625	5e-05	0.000312379
AC217050.4_FG007	1:214936883-214943430	B73 6 h	Mo17 6 h	15.3681	69.7452	2.18216	5e-05	0.000312379
AC205077.3_FG003	1:103568664-103569338	B73 6 h	Mo17 6 h	17.2505	78.2835	2.18207	5e-05	0.000312379
GRMZM2G028830	5:185696079-185697019	B73 6 h	Mo17 6 h	0.239572	1.08654	2.1812	0.01465	0.0449641
GRMZM2G536483	8:142359805-142360361	B73 6 h	Mo17 6 h	0.968735	4.38456	2.17826	0.00805	0.0273009
GRMZM2G168375	8:156176244-156178529	B73 6 h	Mo17 6 h	0.566094	2.55971	2.17686	5e-05	0.000312379
GRMZM2G054998	6:93106886-93122137	B73 6 h	Mo17 6 h	0.758336	3.42849	2.17666	5e-05	0.000312379
GRMZM2G342685	1:27861840-27869120	B73 6 h	Mo17 6 h	0.474726	2.14537	2.17606	0.01175	0.0374254
GRMZM2G128248	8:165144629-165147134	B73 6 h	Mo17 6 h	0.483416	2.17437	2.16926	5e-05	0.000312379
GRMZM2G173372	1:7991270-7993431	B73 6 h	Mo17 6 h	1.3078	5.8784	2.16828	5e-05	0.000312379
GRMZM2G116840	1:256427014-256467784	B73 6 h	Mo17 6 h	1.97936	8.87664	2.16498	5e-05	0.000312379
GRMZM5G874734	2:113571577-113572057	B73 6 h	Mo17 6 h	0.561692	2.51662	2.16364	0.00975	0.0320269
GRMZM2G125387	4:166019456-166024247	B73 6 h	Mo17 6 h	0.209118	0.934091	2.15925	0.00025	0.00135066
GRMZM2G351941	8:131053694-131056628	B73 6 h	Mo17 6 h	0.357799	1.59306	2.15458	5e-05	0.000312379
GRMZM2G089574	2:101532512-101535472	B73 6 h	Mo17 6 h	27.1325	120.534	2.15135	5e-05	0.000312379
AC195914.2_FG003	5:142039701-142041027	B73 6 h	Mo17 6 h	6.18014	27.4482	2.151	5e-05	0.000312379
GRMZM2G032214	9:12430195-12433750	B73 6 h	Mo17 6 h	0.457635	2.03102	2.14994	5e-05	0.000312379
GRMZM2G111928	4:185739330-185740582	B73 6 h	Mo17 6 h	0.513692	2.26866	2.14286	5e-05	0.000312379
GRMZM2G068639	1:222356422-222379514	B73 6 h	Mo17 6 h	0.199424	0.880706	2.14282	0.0005	0.00250121
GRMZM5G886335	5:211733284-211734259	B73 6 h	Mo17 6 h	0.21506	0.948639	2.14112	0.0157	0.047597
GRMZM2G093246	1:294019758-294022223	B73 6 h	Mo17 6 h	0.207822	0.915716	2.13955	0.00015	0.00085432
GRMZM2G034848	2:178145465-178159613	B73 6 h	Mo17 6 h	1.55864	6.86672	2.13933	5e-05	0.000312379
GRMZM2G089767	2:28766190-28771016	B73 6 h	Mo17 6 h	1.04583	4.59498	2.13541	5e-05	0.000312379
GRMZM2G086430	2:16359700-16365072	B73 6 h	Mo17 6 h	0.488924	2.14758	2.13503	0.0001	0.000591071
GRMZM2G051738	2:145111469-145114292	B73 6 h	Mo17 6 h	1.27421	5.59259	2.13391	5e-05	0.000312379
GRMZM2G179679	8:112056617-112058331	B73 6 h	Mo17 6 h	0.392358	1.71778	2.1303	0.00285	0.0112968
GRMZM2G174769	3:139245032-139253753	B73 6 h	Mo17 6 h	0.341722	1.49592	2.13013	5e-05	0.000312379
AC191575.2_FG001	1:295351658-295380113	B73 6 h	Mo17 6 h	2.57781	11.2635	2.12744	5e-05	0.000312379
GRMZM2G372440	3:188294236-188295382	B73 6 h	Mo17 6 h	1.22107	5.32912	2.12575	5e-05	0.000312379
GRMZM5G897980	9:124834818-124837635	B73 6 h	Mo17 6 h	0.216337	0.942955	2.12391	5e-05	0.000312379
GRMZM2G325693	5:176922128-176923226	B73 6 h	Mo17 6 h	1.24768	5.4358	2.12325	5e-05	0.000312379
AC202930.4_FG008	9:94937821-94938642	B73 6 h	Mo17 6 h	4.39854	18.9622	2.10803	0.0003	0.00158867
GRMZM2G023520	8:86268083-86269081	B73 6 h	Mo17 6 h	5.1631	22.1978	2.10411	5e-05	0.000312379
GRMZM2G149224	1:70163154-70171689	B73 6 h	Mo17 6 h	3.02391	12.9992	2.10393	5e-05	0.000312379
GRMZM2G176173	4:25769174-25770329	B73 6 h	Mo17 6 h	0.871087	3.74387	2.10364	5e-05	0.000312379
GRMZM2G020556	1:244220052-244222613	B73 6 h	Mo17 6 h	6.91462	29.6717	2.10137	5e-05	0.000312379
GRMZM2G175076	3:231978324-231979884	B73 6 h	Mo17 6 h	0.377481	1.61801	2.09974	0.0004	0.00205414
GRMZM2G026223	1:4855702-4871281	B73 6 h	Mo17 6 h	5.24707	22.4806	2.0991	5e-05	0.000312379
GRMZM2G450833	5:93874553-93875046	B73 6 h	Mo17 6 h	3.98663	17.0339	2.09517	5e-05	0.000312379
GRMZM2G115499	4:185109362-185112676	B73 6 h	Mo17 6 h	0.34221	1.46007	2.09308	5e-05	0.000312379
GRMZM2G433968	7:12316377-12317898	B73 6 h	Mo17 6 h	0.274971	1.16343	2.08103	0.0111	0.0356735
GRMZM2G087103	3:1481116-1482897	B73 6 h	Mo17 6 h	12.1997	51.495	2.07759	5e-05	0.000312379
GRMZM2G070312	4:184448469-184459981	B73 6 h	Mo17 6 h	1.11127	4.67968	2.0742	5e-05	0.000312379
GRMZM2G008854	2:228323053-228325054	B73 6 h	Mo17 6 h	0.278068	1.16945	2.07233	0.01635	0.0492192
GRMZM2G109879	2:103802790-103809253	B73 6 h	Mo17 6 h	0.651125	2.7339	2.06995	5e-05	0.000312379
GRMZM2G072586	3:195850594-195852399	B73 6 h	Mo17 6 h	2.23148	9.36404	2.06913	5e-05	0.000312379
GRMZM2G064679	6:152625107-152629291	B73 6 h	Mo17 6 h	3.4158	14.2966	2.06537	5e-05	0.000312379
GRMZM2G031827	8:69651988-69660585	B73 6 h	Mo17 6 h	6.97645	29.1524	2.06305	5e-05	0.000312379
GRMZM5G887922	1:95494280-95496228	B73 6 h	Mo17 6 h	0.807016	3.36628	2.06049	5e-05	0.000312379
GRMZM2G115972	1:176389901-176390542	B73 6 h	Mo17 6 h	0.518607	2.16216	2.05976	0.0031	0.012145
GRMZM6G312787	scaffold_434:0-1969	B73 6 h	Mo17 6 h	15.4619	64.4181	2.05875	5e-05	0.000312379
AC190788.2_FG005	2:200347224-200348734	B73 6 h	Mo17 6 h	0.802121	3.339	2.05752	0.0089	0.0296844
GRMZM2G154580	1:90223946-90224841	B73 6 h	Mo17 6 h	0.417487	1.73407	2.05436	0.0089	0.0296844
GRMZM2G180879	1:181647773-181658611	B73 6 h	Mo17 6 h	0.259949	1.07761	2.05153	0.00075	0.00357076
GRMZM2G017193	8:155795370-155798447	B73 6 h	Mo17 6 h	0.328513	1.36127	2.05093	5e-05	0.000312379
GRMZM2G134951	2:33468170-33478528	B73 6 h	Mo17 6 h	0.963326	3.98704	2.04922	5e-05	0.000312379
GRMZM2G087226	4:236755442-236770419	B73 6 h	Mo17 6 h	2.61299	10.7703	2.04329	5e-05	0.000312379
GRMZM2G577405	7:165058379-165067972	B73 6 h	Mo17 6 h	1.87636	7.72249	2.04113	5e-05	0.000312379
GRMZM2G175860	6:148497244-148499159	B73 6 h	Mo17 6 h	3.00781	12.376	2.04076	5e-05	0.000312379
GRMZM2G007140	10:60759257-60773761	B73 6 h	Mo17 6 h	0.754179	3.10183	2.04014	5e-05	0.000312379
GRMZM2G363474	4:235360157-235364081	B73 6 h	Mo17 6 h	0.915469	3.75496	2.03621	5e-05	0.000312379
GRMZM2G099101	9:132128942-132133712	B73 6 h	Mo17 6 h	0.194892	0.797609	2.03301	0.0003	0.00158867
GRMZM2G370924	4:89133216-89135609	B73 6 h	Mo17 6 h	0.871948	3.56055	2.02979	5e-05	0.000312379
GRMZM2G106950	7:82352130-82358119	B73 6 h	Mo17 6 h	12.5636	51.2142	2.0273	5e-05	0.000312379
GRMZM2G093313	3:3843598-3847168	B73 6 h	Mo17 6 h	0.437616	1.78189	2.02567	5e-05	0.000312379
GRMZM2G702923	2:9618657-9619246	B73 6 h	Mo17 6 h	2.48042	10.0716	2.02163	5e-05	0.000312379
GRMZM2G072853	3:187509391-187529888	B73 6 h	Mo17 6 h	2.66769	10.8118	2.01894	5e-05	0.000312379
GRMZM2G038279	5:203266041-203267782	B73 6 h	Mo17 6 h	2.98647	12.0559	2.01322	5e-05	0.000312379
GRMZM5G867919	8:97586193-97586566	B73 6 h	Mo17 6 h	0.859494	3.46101	2.00964	0.0061	0.0216167
GRMZM2G021796	6:124733561-124734437	B73 6 h	Mo17 6 h	0.234736	0.943755	2.00737	0.0118	0.037557
GRMZM2G035421	8:172903441-172907515	B73 6 h	Mo17 6 h	1.04299	4.18522	2.00458	5e-05	0.000312379
GRMZM2G377787	1:12173131-12186732	B73 6 h	Mo17 6 h	1.01976	4.09001	2.00387	0.0036	0.0137935
GRMZM2G140996	6:158854096-158856370	B73 6 h	Mo17 6 h	0.610325	2.44673	2.00321	5e-05	0.000312379
GRMZM2G088539	10:36031866-36056874	B73 6 h	Mo17 6 h	7.74894	30.9933	1.99989	5e-05	0.000312379
GRMZM2G414844	6:166375939-166377410	B73 6 h	Mo17 6 h	1.26412	5.04596	1.997	5e-05	0.000312379
GRMZM2G130784	8:76613458-76616633	B73 6 h	Mo17 6 h	0.349938	1.39667	1.99681	0.00215	0.00889293
GRMZM2G002178	1:28926394-28928612	B73 6 h	Mo17 6 h	2.04475	8.12797	1.99097	5e-05	0.000312379
GRMZM2G103479	8:56975338-56975995	B73 6 h	Mo17 6 h	3.12938	12.4277	1.98961	5e-05	0.000312379
GRMZM2G126682	9:151998324-152000204	B73 6 h	Mo17 6 h	17.3592	68.4733	1.97984	5e-05	0.000312379
GRMZM5G827174	2:237437038-237438965	B73 6 h	Mo17 6 h	0.198023	0.779167	1.97626	0.00455	0.0168502
GRMZM2G037327	9:154814152-154815523	B73 6 h	Mo17 6 h	2.72384	10.6993	1.97381	5e-05	0.000312379
GRMZM2G359581	4:15273693-15274774	B73 6 h	Mo17 6 h	20.1816	79.1665	1.97185	5e-05	0.000312379
GRMZM2G324390	1:240149494-240155237	B73 6 h	Mo17 6 h	1.12395	4.39958	1.96879	5e-05	0.000312379
GRMZM5G836322	4:5513851-5514711	B73 6 h	Mo17 6 h	0.841525	3.29353	1.96856	5e-05	0.000312379
GRMZM2G536825	1:214578270-214584899	B73 6 h	Mo17 6 h	1.45287	5.66811	1.96397	0.00025	0.00135066
GRMZM2G179616	6:105293984-105294911	B73 6 h	Mo17 6 h	1.05257	4.10008	1.96174	5e-05	0.000312379
AC155434.2_FG003	7:173926856-173929260	B73 6 h	Mo17 6 h	0.954883	3.71915	1.96158	5e-05	0.000312379
AC204539.4_FG002	2:190204469-190205125	B73 6 h	Mo17 6 h	4.76997	18.5656	1.96058	5e-05	0.000312379
GRMZM2G465383	9:111136619-111137577	B73 6 h	Mo17 6 h	0.208666	0.811802	1.95993	0.0144	0.0443187
GRMZM2G327199	1:52002827-52003681	B73 6 h	Mo17 6 h	4.84134	18.8339	1.95986	5e-05	0.000312379
GRMZM2G329962	4:68537490-68540538	B73 6 h	Mo17 6 h	0.213923	0.832052	1.95958	5e-05	0.000312379
GRMZM2G137352	1:2949521-2951161	B73 6 h	Mo17 6 h	0.454704	1.76724	1.9585	0.0007	0.00336155
GRMZM2G462243	9:155855090-155856395	B73 6 h	Mo17 6 h	1.42254	5.50437	1.95211	0.00485	0.01779
GRMZM2G034896	3:66861924-66866397	B73 6 h	Mo17 6 h	0.281378	1.08851	1.95177	5e-05	0.000312379
GRMZM2G177982	9:144776160-144778331	B73 6 h	Mo17 6 h	1.56659	6.04399	1.94787	5e-05	0.000312379
GRMZM2G112337	6:99924871-99934458	B73 6 h	Mo17 6 h	76.0711	292.993	1.94545	5e-05	0.000312379
GRMZM2G012690	5:163247793-163267252	B73 6 h	Mo17 6 h	10.7187	41.1794	1.94179	5e-05	0.000312379
GRMZM2G312997	6:53878627-53884090	B73 6 h	Mo17 6 h	3.58935	13.7764	1.94041	5e-05	0.000312379
GRMZM2G058149	1:94099454-94101276	B73 6 h	Mo17 6 h	0.374641	1.43668	1.93916	0.0001	0.000591071
GRMZM2G006206	10:19546423-19548798	B73 6 h	Mo17 6 h	1.03229	3.95827	1.93902	5e-05	0.000312379
GRMZM2G370915	4:89127682-89128967	B73 6 h	Mo17 6 h	1.45356	5.57106	1.93837	5e-05	0.000312379
GRMZM5G805426	5:146406145-146407399	B73 6 h	Mo17 6 h	0.456891	1.74838	1.9361	5e-05	0.000312379
GRMZM2G034389	2:119141428-119143398	B73 6 h	Mo17 6 h	0.340529	1.29509	1.9272	0.00025	0.00135066
GRMZM2G113228	10:5735647-5739240	B73 6 h	Mo17 6 h	3.64245	13.8485	1.92675	5e-05	0.000312379
GRMZM2G476843	6:161738904-161743761	B73 6 h	Mo17 6 h	0.622677	2.36601	1.9259	5e-05	0.000312379
GRMZM2G552966	1:5330504-5331254	B73 6 h	Mo17 6 h	5.12655	19.4605	1.92449	5e-05	0.000312379
GRMZM2G153434	8:3884032-3891436	B73 6 h	Mo17 6 h	0.591351	2.24277	1.9232	5e-05	0.000312379
GRMZM2G345493	9:93350460-93357201	B73 6 h	Mo17 6 h	15.9288	60.2607	1.91958	5e-05	0.000312379
GRMZM2G064845	2:149098856-149102909	B73 6 h	Mo17 6 h	0.268766	1.01501	1.91707	0.0117	0.0372936
GRMZM2G701362	3:18639401-18640833	B73 6 h	Mo17 6 h	2.52844	9.51662	1.9122	5e-05	0.000312379
GRMZM2G104288	10:145534473-145539858	B73 6 h	Mo17 6 h	2.83649	10.6569	1.9096	5e-05	0.000312379
GRMZM2G174441	6:69405888-69406772	B73 6 h	Mo17 6 h	8.11305	30.4647	1.90883	5e-05	0.000312379
GRMZM2G009719	8:36510439-36512011	B73 6 h	Mo17 6 h	8.2685	30.829	1.89859	5e-05	0.000312379
GRMZM2G036134	7:171029921-171032363	B73 6 h	Mo17 6 h	1.24797	4.65243	1.8984	5e-05	0.000312379
GRMZM2G398407	3:127497420-127498707	B73 6 h	Mo17 6 h	0.821036	3.05893	1.89751	5e-05	0.000312379
GRMZM2G075775	4:63445860-63455530	B73 6 h	Mo17 6 h	2.26419	8.42374	1.89547	5e-05	0.000312379
GRMZM2G341918	1:6067322-6077435	B73 6 h	Mo17 6 h	0.524321	1.94201	1.88903	5e-05	0.000312379
GRMZM2G406951	3:166639691-166641765	B73 6 h	Mo17 6 h	0.298401	1.10488	1.88857	0.00015	0.00085432
GRMZM2G147840	8:20965502-20967547	B73 6 h	Mo17 6 h	0.251944	0.932429	1.88789	0.00095	0.00439817
GRMZM2G178486	2:89858406-89859183	B73 6 h	Mo17 6 h	0.795467	2.9404	1.88614	0.00115	0.00519059
GRMZM2G026980	5:53934854-53936718	B73 6 h	Mo17 6 h	60.0761	221.888	1.88497	5e-05	0.000312379
GRMZM2G022777	3:196111398-196116525	B73 6 h	Mo17 6 h	5.46924	20.162	1.88222	5e-05	0.000312379
GRMZM2G371271	1:287865686-287872201	B73 6 h	Mo17 6 h	0.844071	3.1112	1.88203	5e-05	0.000312379
GRMZM2G337594	9:89292908-89294403	B73 6 h	Mo17 6 h	1.34258	4.94722	1.88161	0.0005	0.00250121
GRMZM2G148675	5:121141723-121143079	B73 6 h	Mo17 6 h	17.1786	63.1999	1.87931	5e-05	0.000312379
GRMZM2G088132	8:135584631-135620921	B73 6 h	Mo17 6 h	2.75355	10.1289	1.87911	5e-05	0.000312379
GRMZM6G235245	scaffold_217:133-1024	B73 6 h	Mo17 6 h	4.53767	16.6563	1.87605	5e-05	0.000312379
GRMZM2G480106	9:64135990-64136833	B73 6 h	Mo17 6 h	1.02077	3.74495	1.87529	5e-05	0.000312379
GRMZM2G007157	2:10001774-10005749	B73 6 h	Mo17 6 h	3.62102	13.2688	1.87357	5e-05	0.000312379
GRMZM2G099425	2:206590669-206594333	B73 6 h	Mo17 6 h	1.21989	4.46521	1.87197	5e-05	0.000312379
GRMZM2G703807	9:24938474-24939261	B73 6 h	Mo17 6 h	0.892943	3.26396	1.86998	0.00015	0.00085432
GRMZM2G070115	9:107670491-107671462	B73 6 h	Mo17 6 h	1.45979	5.33043	1.86849	5e-05	0.000312379
GRMZM2G107199	2:40058014-40063341	B73 6 h	Mo17 6 h	0.444513	1.6211	1.86668	5e-05	0.000312379
GRMZM2G463167	4:23002184-23002792	B73 6 h	Mo17 6 h	1.43558	5.21325	1.86055	0.00035	0.00182367
GRMZM2G052365	3:193700966-193712336	B73 6 h	Mo17 6 h	1.27382	4.61098	1.85592	5e-05	0.000312379
GRMZM2G022997	1:262211596-262216386	B73 6 h	Mo17 6 h	7.23766	26.1199	1.85155	5e-05	0.000312379
GRMZM2G090266	9:108529837-108530603	B73 6 h	Mo17 6 h	0.838419	3.02564	1.8515	0.0003	0.00158867
GRMZM2G025885	7:171769873-171771120	B73 6 h	Mo17 6 h	0.491048	1.77128	1.85086	0.001	0.00459929
GRMZM2G098088	3:21865321-21869512	B73 6 h	Mo17 6 h	0.340181	1.22647	1.85014	5e-05	0.000312379
GRMZM5G855413	4:228938571-228939138	B73 6 h	Mo17 6 h	0.83184	2.99685	1.84907	0.0033	0.0128106
GRMZM2G306482	9:136825279-136827319	B73 6 h	Mo17 6 h	1.47392	5.30111	1.84664	5e-05	0.000312379
GRMZM2G312091	1:288933372-288938239	B73 6 h	Mo17 6 h	0.342743	1.23017	1.84366	0.00015	0.00085432
GRMZM2G077942	1:32872876-32876200	B73 6 h	Mo17 6 h	15.7666	56.571	1.84319	5e-05	0.000312379
GRMZM2G052344	1:85905845-85908347	B73 6 h	Mo17 6 h	1.53215	5.48911	1.84102	5e-05	0.000312379
GRMZM2G378073	4:156991320-156993449	B73 6 h	Mo17 6 h	0.244971	0.877198	1.84029	0.0105	0.0340686
GRMZM2G046848	1:87303611-87309108	B73 6 h	Mo17 6 h	0.730073	2.61405	1.84017	5e-05	0.000312379
GRMZM2G142609	1:15735751-15738763	B73 6 h	Mo17 6 h	0.242553	0.867886	1.83921	0.0025	0.0101317
GRMZM2G090728	4:183812393-183815979	B73 6 h	Mo17 6 h	0.694429	2.48402	1.83878	5e-05	0.000312379
GRMZM5G892709	1:149981010-149982523	B73 6 h	Mo17 6 h	0.513903	1.83336	1.83492	5e-05	0.000312379
GRMZM2G560811	5:184749786-184750463	B73 6 h	Mo17 6 h	0.32697	1.16607	1.83442	0.0139	0.0430352
GRMZM2G049541	2:30268596-30270037	B73 6 h	Mo17 6 h	0.522112	1.86165	1.83415	5e-05	0.000312379
GRMZM2G170400	6:162503095-162507889	B73 6 h	Mo17 6 h	34.1845	121.669	1.83155	5e-05	0.000312379
GRMZM2G133070	8:59821621-59822718	B73 6 h	Mo17 6 h	1.30824	4.64924	1.82937	5e-05	0.000312379
GRMZM2G054905	3:191183278-191244719	B73 6 h	Mo17 6 h	9.02516	32.064	1.82893	5e-05	0.000312379
GRMZM2G015080	2:150778729-150782551	B73 6 h	Mo17 6 h	4.68638	16.639	1.82802	5e-05	0.000312379
GRMZM2G327206	1:51995462-51996320	B73 6 h	Mo17 6 h	3.36049	11.9216	1.82684	5e-05	0.000312379
GRMZM2G134264	2:102766800-102769426	B73 6 h	Mo17 6 h	64.7611	229.719	1.82667	5e-05	0.000312379
GRMZM2G372477	3:188298353-188305345	B73 6 h	Mo17 6 h	1.00596	3.56687	1.82609	5e-05	0.000312379
GRMZM2G088964	7:123704806-123708523	B73 6 h	Mo17 6 h	0.331988	1.17556	1.82415	5e-05	0.000312379
GRMZM2G065154	5:71721472-71731917	B73 6 h	Mo17 6 h	3.17596	11.2382	1.82314	5e-05	0.000312379
GRMZM2G037778	6:14026237-14027938	B73 6 h	Mo17 6 h	1.37371	4.85285	1.82076	5e-05	0.000312379
GRMZM2G070508	4:230384823-230387143	B73 6 h	Mo17 6 h	0.500696	1.76568	1.81822	5e-05	0.000312379
GRMZM2G076204	2:13004988-13006923	B73 6 h	Mo17 6 h	0.95986	3.38238	1.81714	0.00015	0.00085432
GRMZM2G104226	3:214143657-214147325	B73 6 h	Mo17 6 h	3.20738	11.2961	1.81635	5e-05	0.000312379
GRMZM2G056116	6:87753670-87755985	B73 6 h	Mo17 6 h	4.13839	14.5392	1.81281	5e-05	0.000312379
GRMZM2G354013	2:213970922-213974319	B73 6 h	Mo17 6 h	2.09727	7.3642	1.81201	5e-05	0.000312379
GRMZM2G483779	1:1155581-1156724	B73 6 h	Mo17 6 h	1.6248	5.69488	1.8094	0.0002	0.00110643
GRMZM2G012183	7:163635937-163637454	B73 6 h	Mo17 6 h	2.32047	8.09651	1.80289	5e-05	0.000312379
GRMZM2G070034	9:125606159-125639409	B73 6 h	Mo17 6 h	11.6333	40.584	1.80265	5e-05	0.000312379
GRMZM2G097434	1:17240328-17260005	B73 6 h	Mo17 6 h	7.56769	26.3986	1.80254	5e-05	0.000312379
GRMZM2G110574	1:121035333-121039208	B73 6 h	Mo17 6 h	1.81099	6.31344	1.80165	5e-05	0.000312379
GRMZM2G017528	7:61225086-61227001	B73 6 h	Mo17 6 h	0.359618	1.25218	1.7999	0.00015	0.00085432
GRMZM2G304745	2:23576101-23579908	B73 6 h	Mo17 6 h	0.229718	0.79917	1.79864	0.0015	0.00652296
GRMZM5G884544	8:76501402-76506292	B73 6 h	Mo17 6 h	0.338436	1.17647	1.79751	5e-05	0.000312379
GRMZM5G835276	6:75793715-75795269	B73 6 h	Mo17 6 h	0.275458	0.957034	1.79674	0.0044	0.0163647
GRMZM2G157536	6:155434486-155435890	B73 6 h	Mo17 6 h	1.02332	3.55136	1.79512	5e-05	0.000312379
GRMZM2G088753	5:63346022-63352952	B73 6 h	Mo17 6 h	21.9444	76.0374	1.79286	5e-05	0.000312379
GRMZM2G047362	3:133095046-133104127	B73 6 h	Mo17 6 h	0.815985	2.82013	1.78915	0.0029	0.0114677
GRMZM2G345622	2:227301169-227304875	B73 6 h	Mo17 6 h	5.7202	19.7104	1.78482	5e-05	0.000312379
GRMZM2G178106	9:153573866-153579170	B73 6 h	Mo17 6 h	0.297292	1.02433	1.78472	0.00015	0.00085432
GRMZM2G071264	10:128724647-128759170	B73 6 h	Mo17 6 h	0.440592	1.51448	1.78131	5e-05	0.000312379
GRMZM2G018678	1:52795360-52804613	B73 6 h	Mo17 6 h	11.8057	40.5381	1.77979	5e-05	0.000312379
GRMZM2G480074	6:158640776-158644008	B73 6 h	Mo17 6 h	0.273943	0.939568	1.77812	0.0002	0.00110643
GRMZM2G111737	7:175967087-175981458	B73 6 h	Mo17 6 h	1.3694	4.68903	1.77575	5e-05	0.000312379
AC152495.1_FG012	10:3385711-3388278	B73 6 h	Mo17 6 h	1.65548	5.66289	1.77429	5e-05	0.000312379
GRMZM2G428628	8:37677215-37678714	B73 6 h	Mo17 6 h	0.760446	2.59179	1.76903	5e-05	0.000312379
GRMZM2G115841	9:156035086-156036567	B73 6 h	Mo17 6 h	9.19231	31.2687	1.76622	5e-05	0.000312379
GRMZM2G018951	3:37768786-37774989	B73 6 h	Mo17 6 h	0.267232	0.904985	1.7598	0.0003	0.00158867
GRMZM2G153575	2:199053845-199059049	B73 6 h	Mo17 6 h	0.74446	2.5177	1.75784	5e-05	0.000312379
GRMZM2G107689	1:280559357-280566360	B73 6 h	Mo17 6 h	0.384852	1.2985	1.75447	0.002	0.00835444
GRMZM5G803981	2:204826055-204829319	B73 6 h	Mo17 6 h	1.87077	6.30622	1.75314	5e-05	0.000312379
GRMZM2G173596	5:36976139-36977007	B73 6 h	Mo17 6 h	1.37646	4.63774	1.75246	5e-05	0.000312379
GRMZM2G180249	10:2116472-2118537	B73 6 h	Mo17 6 h	0.61262	2.0628	1.75154	0.00155	0.00671011
GRMZM2G106531	2:227035810-227040800	B73 6 h	Mo17 6 h	2.27806	7.66828	1.7511	5e-05	0.000312379
GRMZM2G417715	2:200747275-200748346	B73 6 h	Mo17 6 h	2.22518	7.45194	1.74369	5e-05	0.000312379
GRMZM2G083130	3:135784197-135786159	B73 6 h	Mo17 6 h	2.43357	8.11349	1.73725	5e-05	0.000312379
GRMZM2G044472	2:167644821-167647438	B73 6 h	Mo17 6 h	0.810329	2.69611	1.7343	5e-05	0.000312379
GRMZM5G872204	1:195791316-195802900	B73 6 h	Mo17 6 h	0.26955	0.896231	1.73332	5e-05	0.000312379
GRMZM5G886177	3:200947899-200949386	B73 6 h	Mo17 6 h	3.08388	10.2438	1.73194	5e-05	0.000312379
GRMZM2G057459	5:46452762-46457424	B73 6 h	Mo17 6 h	0.730571	2.42675	1.73193	5e-05	0.000312379
GRMZM2G143142	1:273099309-273103312	B73 6 h	Mo17 6 h	1.47512	4.89976	1.73187	0.00045	0.00227975
GRMZM2G703582	1:61951364-61953102	B73 6 h	Mo17 6 h	6.39294	21.2172	1.73068	5e-05	0.000312379
GRMZM2G559610	8:66959694-66963744	B73 6 h	Mo17 6 h	0.440165	1.45969	1.72955	0.00155	0.00671011
GRMZM2G178102	3:123281941-123288759	B73 6 h	Mo17 6 h	0.473743	1.55716	1.71674	5e-05	0.000312379
GRMZM2G094396	9:121477771-121480114	B73 6 h	Mo17 6 h	1.24638	4.09582	1.71641	0.01065	0.0344702
GRMZM2G505380	2:23588893-23592019	B73 6 h	Mo17 6 h	2.36467	7.76612	1.71555	5e-05	0.000312379
GRMZM2G173865	10:124339509-124340021	B73 6 h	Mo17 6 h	4.67361	15.3406	1.71475	5e-05	0.000312379
GRMZM5G861268	6:1870423-1872283	B73 6 h	Mo17 6 h	4.82941	15.8312	1.71286	5e-05	0.000312379
GRMZM2G073969	1:57290028-57290758	B73 6 h	Mo17 6 h	18.3919	60.0164	1.70629	5e-05	0.000312379
GRMZM2G015959	8:54942616-54945586	B73 6 h	Mo17 6 h	0.444624	1.44759	1.70299	0.00025	0.00135066
GRMZM2G301172	3:149039161-149040033	B73 6 h	Mo17 6 h	0.694528	2.25789	1.70087	0.0018	0.00763112
GRMZM2G179049	2:193103405-193105706	B73 6 h	Mo17 6 h	3.4861	11.3329	1.70083	5e-05	0.000312379
GRMZM2G152824	7:16206801-16209057	B73 6 h	Mo17 6 h	0.824201	2.67387	1.69786	5e-05	0.000312379
GRMZM2G094655	5:191166966-191170238	B73 6 h	Mo17 6 h	5.35687	17.3677	1.69695	5e-05	0.000312379
GRMZM2G043921	4:173583244-173584231	B73 6 h	Mo17 6 h	5.06441	16.415	1.69655	5e-05	0.000312379
GRMZM2G321033	1:33957487-33961209	B73 6 h	Mo17 6 h	0.390121	1.26425	1.69628	0.00045	0.00227975
GRMZM2G701781	5:121134867-121135326	B73 6 h	Mo17 6 h	4.31455	13.9653	1.69456	5e-05	0.000312379
GRMZM2G023715	1:54273152-54278655	B73 6 h	Mo17 6 h	5.3061	17.1484	1.69235	5e-05	0.000312379
GRMZM2G164308	6:118313758-118326943	B73 6 h	Mo17 6 h	4.35674	14.075	1.69181	5e-05	0.000312379
GRMZM2G051406	1:28956365-28956993	B73 6 h	Mo17 6 h	2.3962	7.70867	1.68573	5e-05	0.000312379
GRMZM2G145756	3:37161423-37167105	B73 6 h	Mo17 6 h	0.734972	2.35951	1.68273	5e-05	0.000312379
GRMZM2G393988	9:59992929-59994495	B73 6 h	Mo17 6 h	1.45475	4.6647	1.68102	5e-05	0.000312379
GRMZM2G031204	8:162084326-162088415	B73 6 h	Mo17 6 h	7.90104	25.3337	1.68094	5e-05	0.000312379
GRMZM2G129913	5:7125275-7129809	B73 6 h	Mo17 6 h	0.582669	1.8678	1.68059	5e-05	0.000312379
GRMZM2G060011	2:206790796-206793971	B73 6 h	Mo17 6 h	1.9051	6.10238	1.67951	5e-05	0.000312379
GRMZM2G101874	6:121060894-121067098	B73 6 h	Mo17 6 h	0.865807	2.76948	1.6775	5e-05	0.000312379
GRMZM2G147268	2:29894167-29898047	B73 6 h	Mo17 6 h	2.41753	7.73008	1.67695	5e-05	0.000312379
GRMZM2G057959	9:137279300-137280649	B73 6 h	Mo17 6 h	0.475154	1.51824	1.67593	0.0007	0.00336155
GRMZM2G072383	2:101462168-101462933	B73 6 h	Mo17 6 h	32.3599	103.369	1.67553	5e-05	0.000312379
GRMZM2G341089	2:15277264-15284706	B73 6 h	Mo17 6 h	0.290135	0.925119	1.67291	0.01425	0.0439345
GRMZM2G167520	7:164237130-164239746	B73 6 h	Mo17 6 h	0.888229	2.83038	1.67199	5e-05	0.000312379
GRMZM2G089119	5:58231823-58232908	B73 6 h	Mo17 6 h	3.54595	11.291	1.67094	5e-05	0.000312379
GRMZM2G142068	6:167845922-167850382	B73 6 h	Mo17 6 h	0.329609	1.04627	1.66642	5e-05	0.000312379
GRMZM2G138003	3:138121366-138123235	B73 6 h	Mo17 6 h	0.901299	2.86008	1.66598	5e-05	0.000312379
GRMZM2G459828	4:40043232-40048838	B73 6 h	Mo17 6 h	1.13415	3.57981	1.65827	5e-05	0.000312379
GRMZM2G439311	4:188375245-188379468	B73 6 h	Mo17 6 h	1.82787	5.76767	1.65783	5e-05	0.000312379
GRMZM2G022181	5:87072678-87074546	B73 6 h	Mo17 6 h	8.75235	27.5955	1.65669	5e-05	0.000312379
GRMZM2G157027	2:79125611-79131167	B73 6 h	Mo17 6 h	1.24415	3.91945	1.65549	5e-05	0.000312379
GRMZM2G082032	2:5073952-5075447	B73 6 h	Mo17 6 h	1.61978	5.10233	1.65536	5e-05	0.000312379
GRMZM2G077034	5:6450007-6451004	B73 6 h	Mo17 6 h	0.582354	1.83299	1.65423	0.00555	0.0199563
GRMZM2G077488	1:138621117-138623370	B73 6 h	Mo17 6 h	0.573169	1.79987	1.65086	0.0002	0.00110643
GRMZM2G014813	5:42559158-42564881	B73 6 h	Mo17 6 h	3.49884	10.9821	1.65021	5e-05	0.000312379
GRMZM2G467123	3:229640568-229646632	B73 6 h	Mo17 6 h	1.3606	4.2705	1.65017	5e-05	0.000312379
AC152495.1_FG017	10:3441444-3444666	B73 6 h	Mo17 6 h	3.037	9.52222	1.64865	5e-05	0.000312379
GRMZM2G429118	7:137205016-137207131	B73 6 h	Mo17 6 h	2.53073	7.92426	1.64672	5e-05	0.000312379
GRMZM2G000231	9:7312253-7320386	B73 6 h	Mo17 6 h	0.645724	2.0201	1.64544	5e-05	0.000312379
GRMZM2G151992	9:140100466-140102777	B73 6 h	Mo17 6 h	5.51354	17.223	1.64328	5e-05	0.000312379
CYP71C3	4:3112924-3115501	B73 6 h	Mo17 6 h	36.4398	113.502	1.63913	5e-05	0.000312379
GRMZM5G893913	7:46202949-46207497	B73 6 h	Mo17 6 h	2.81395	8.75295	1.63717	5e-05	0.000312379
GRMZM2G150710	4:151768609-151770856	B73 6 h	Mo17 6 h	0.433752	1.34849	1.63641	5e-05	0.000312379
GRMZM2G102959	5:209955745-209958660	B73 6 h	Mo17 6 h	39.2058	121.868	1.63618	5e-05	0.000312379
GRMZM2G149392	6:143138883-143142049	B73 6 h	Mo17 6 h	0.758519	2.35543	1.63473	0.0001	0.000591071
GRMZM2G468747	2:4427657-4428439	B73 6 h	Mo17 6 h	1.199	3.72192	1.63421	5e-05	0.000312379
GRMZM2G704020	1:262177571-262186161	B73 6 h	Mo17 6 h	2.62669	8.14948	1.63346	5e-05	0.000312379
GRMZM2G083538	1:194707433-194710731	B73 6 h	Mo17 6 h	0.57176	1.77231	1.63215	5e-05	0.000312379
GRMZM2G063961	6:150654909-150660102	B73 6 h	Mo17 6 h	14.4827	44.8856	1.63192	5e-05	0.000312379
GRMZM2G404375	10:134006766-134010394	B73 6 h	Mo17 6 h	8.09489	25.0437	1.62937	5e-05	0.000312379
GRMZM2G448185	1:208868049-208873974	B73 6 h	Mo17 6 h	0.815073	2.51802	1.62729	5e-05	0.000312379
GRMZM2G381441	1:300119371-300120555	B73 6 h	Mo17 6 h	0.333399	1.02828	1.62491	0.007	0.0242689
GRMZM2G050394	10:26093563-26099454	B73 6 h	Mo17 6 h	1.49025	4.59335	1.62399	5e-05	0.000312379
GRMZM2G087069	1:157265893-157267721	B73 6 h	Mo17 6 h	0.310602	0.957064	1.62355	0.0011	0.00499581
GRMZM2G032430	2:63040063-63041741	B73 6 h	Mo17 6 h	56.3796	173.47	1.62144	5e-05	0.000312379
GRMZM2G531230	2:5076577-5077090	B73 6 h	Mo17 6 h	1.86707	5.73715	1.61955	0.00065	0.00315075
GRMZM2G084806	6:141466503-141470067	B73 6 h	Mo17 6 h	4.10856	12.6154	1.61848	5e-05	0.000312379
GRMZM2G703231	2:165355761-165358176	B73 6 h	Mo17 6 h	1.20773	3.70648	1.61775	5e-05	0.000312379
GRMZM2G115152	3:162339582-162341530	B73 6 h	Mo17 6 h	1.09466	3.35636	1.61642	5e-05	0.000312379
GRMZM2G312061	4:15294799-15295265	B73 6 h	Mo17 6 h	7.49439	22.9688	1.61579	5e-05	0.000312379
GRMZM5G803610	7:46316004-46320671	B73 6 h	Mo17 6 h	0.763839	2.33979	1.61504	5e-05	0.000312379
GRMZM2G063220	4:167068632-167070463	B73 6 h	Mo17 6 h	7.94082	24.2872	1.61284	5e-05	0.000312379
GRMZM2G106408	1:54731139-54737676	B73 6 h	Mo17 6 h	19.8501	60.6652	1.61172	5e-05	0.000312379
GRMZM2G060410	7:86114474-86115530	B73 6 h	Mo17 6 h	0.979548	2.99105	1.61046	0.0012	0.00538646
GRMZM2G097706	3:221783372-221791498	B73 6 h	Mo17 6 h	2.30403	7.03046	1.60946	5e-05	0.000312379
GRMZM2G089288	7:8907141-8909536	B73 6 h	Mo17 6 h	0.303943	0.927264	1.60918	0.0096	0.0316247
GRMZM2G028353	2:170393026-170398878	B73 6 h	Mo17 6 h	3.55374	10.8311	1.60777	5e-05	0.000312379
AC202439.3_FG001	6:113900484-113901051	B73 6 h	Mo17 6 h	28.3098	86.2403	1.60706	5e-05	0.000312379
GRMZM2G109720	9:13496884-13502062	B73 6 h	Mo17 6 h	5.54921	16.881	1.60505	5e-05	0.000312379
TIP3-1	5:25531004-25532346	B73 6 h	Mo17 6 h	0.71999	2.18652	1.60259	0.00015	0.00085432
GRMZM2G122941	10:72306291-72307591	B73 6 h	Mo17 6 h	0.867745	2.63004	1.59974	0.0006	0.00293781
GRMZM2G144173	9:34893691-34894869	B73 6 h	Mo17 6 h	1.87417	5.67026	1.59716	5e-05	0.000312379
GRMZM5G846097	6:160533096-160533295	B73 6 h	Mo17 6 h	42.3266	127.986	1.59635	0.0002	0.00110643
GRMZM2G464244	8:83170562-83172263	B73 6 h	Mo17 6 h	2.18023	6.58605	1.59493	5e-05	0.000312379
GRMZM2G040838	9:70238502-70239127	B73 6 h	Mo17 6 h	0.903425	2.72382	1.59216	0.0034	0.0131399
GRMZM2G351937	8:131059289-131062137	B73 6 h	Mo17 6 h	1.57827	4.75452	1.59095	5e-05	0.000312379
GRMZM5G879278	2:213070071-213073050	B73 6 h	Mo17 6 h	1.75195	5.27518	1.59026	5e-05	0.000312379
GRMZM5G825193	8:9439474-9457564	B73 6 h	Mo17 6 h	1.96384	5.9084	1.58909	5e-05	0.000312379
GRMZM2G429035	2:20986710-20987558	B73 6 h	Mo17 6 h	12.9142	38.8084	1.58741	5e-05	0.000312379
GRMZM2G052279	2:142659253-142668474	B73 6 h	Mo17 6 h	2.59516	7.79462	1.58665	5e-05	0.000312379
GRMZM2G039983	4:9594060-9597440	B73 6 h	Mo17 6 h	0.480935	1.44419	1.58635	0.0001	0.000591071
GRMZM2G052423	5:5807464-5811001	B73 6 h	Mo17 6 h	1.35394	4.06351	1.58556	5e-05	0.000312379
GRMZM2G164131	5:13514635-13518019	B73 6 h	Mo17 6 h	14.2933	42.8459	1.58382	5e-05	0.000312379
GRMZM2G703641	1:77906102-77906834	B73 6 h	Mo17 6 h	2.13096	6.38774	1.5838	5e-05	0.000312379
GRMZM2G701688	3:119984169-119989182	B73 6 h	Mo17 6 h	0.311925	0.934841	1.58352	5e-05	0.000312379
GRMZM2G171880	2:201062179-201069661	B73 6 h	Mo17 6 h	0.474797	1.42094	1.58146	5e-05	0.000312379
GRMZM2G419024	1:201439239-201445286	B73 6 h	Mo17 6 h	0.60593	1.81197	1.58033	5e-05	0.000312379
GRMZM2G007288	5:144619679-144625181	B73 6 h	Mo17 6 h	1.05295	3.1482	1.58009	5e-05	0.000312379
GRMZM2G108527	3:83703299-83704486	B73 6 h	Mo17 6 h	7.44477	22.2493	1.57946	5e-05	0.000312379
GRMZM5G878913,GRMZM6G790713	6:73035221-73036804	B73 6 h	Mo17 6 h	0.686093	2.04822	1.5779	0.00915	0.030388
GRMZM2G107417	3:187157671-187160243	B73 6 h	Mo17 6 h	0.453201	1.35186	1.57672	0.0003	0.00158867
GRMZM2G111191	1:20989319-20994288	B73 6 h	Mo17 6 h	0.311449	0.928164	1.57538	0.00035	0.00182367
GRMZM2G160069	10:130226237-130230384	B73 6 h	Mo17 6 h	2.05236	6.11433	1.57491	5e-05	0.000312379
GRMZM2G034152	10:62260919-62265303	B73 6 h	Mo17 6 h	59.5682	177.411	1.57448	5e-05	0.000312379
GRMZM2G162295	6:104150659-104153017	B73 6 h	Mo17 6 h	2.26764	6.74813	1.5733	5e-05	0.000312379
GRMZM2G325285	5:1715365-1722042	B73 6 h	Mo17 6 h	0.721764	2.14761	1.57313	5e-05	0.000312379
GRMZM2G161696	4:145346576-145352771	B73 6 h	Mo17 6 h	4.47872	13.3231	1.57277	5e-05	0.000312379
GRMZM2G025833	5:30794883-30797302	B73 6 h	Mo17 6 h	0.284932	0.846571	1.57102	0.0008	0.00378126
GRMZM2G041060	4:236728324-236749742	B73 6 h	Mo17 6 h	18.4032	54.6716	1.57083	5e-05	0.000312379
GRMZM2G085921	8:30190406-30194242	B73 6 h	Mo17 6 h	0.410524	1.21879	1.56991	0.00015	0.00085432
GRMZM2G065989	3:227513120-227514555	B73 6 h	Mo17 6 h	0.288569	0.853953	1.56524	0.013	0.0407178
GRMZM2G168016	1:296284547-296286396	B73 6 h	Mo17 6 h	0.373402	1.10391	1.56382	0.0029	0.0114677
GRMZM2G137816	9:125216178-125218290	B73 6 h	Mo17 6 h	30.3242	89.6236	1.56341	5e-05	0.000312379
AC212859.3_FG008	2:26370682-26372492	B73 6 h	Mo17 6 h	0.966204	2.85542	1.5633	5e-05	0.000312379
GRMZM2G563190	3:190947709-190953804	B73 6 h	Mo17 6 h	1.09744	3.23651	1.56029	5e-05	0.000312379
GRMZM2G160730	9:96744683-96748035	B73 6 h	Mo17 6 h	0.738459	2.17583	1.55898	5e-05	0.000312379
GRMZM2G093708	1:242559201-242560900	B73 6 h	Mo17 6 h	1.08979	3.20612	1.55677	5e-05	0.000312379
GRMZM2G059801	3:201118376-201130454	B73 6 h	Mo17 6 h	4.50432	13.2503	1.55664	5e-05	0.000312379
GRMZM2G043695	6:160053863-160055405	B73 6 h	Mo17 6 h	0.270867	0.79661	1.55629	0.0043	0.0160505
GRMZM2G176175	7:22015364-22026546	B73 6 h	Mo17 6 h	0.51569	1.51619	1.55587	5e-05	0.000312379
GRMZM2G158668	6:96837111-96840842	B73 6 h	Mo17 6 h	0.831721	2.44476	1.55552	5e-05	0.000312379
GRMZM2G076896	4:215636054-215638692	B73 6 h	Mo17 6 h	2.03244	5.96803	1.55404	5e-05	0.000312379
HMT-2	1:172037384-172041208	B73 6 h	Mo17 6 h	12.8396	37.6196	1.55088	5e-05	0.000312379
GRMZM2G172410	1:12975287-12984545	B73 6 h	Mo17 6 h	4.53104	13.2521	1.5483	5e-05	0.000312379
GRMZM2G056500	2:103380501-103382701	B73 6 h	Mo17 6 h	42.017	122.48	1.5435	5e-05	0.000312379
AC204539.4_FG001	2:190193676-190194254	B73 6 h	Mo17 6 h	1.92045	5.5943	1.54251	0.0036	0.0137935
GRMZM2G362848	5:193505317-193507359	B73 6 h	Mo17 6 h	0.980113	2.85117	1.54053	5e-05	0.000312379
GRMZM2G127117	3:176607739-176610322	B73 6 h	Mo17 6 h	10.9593	31.8735	1.5402	5e-05	0.000312379
GRMZM2G032222	1:223745976-223752961	B73 6 h	Mo17 6 h	12.0602	35.0425	1.53885	5e-05	0.000312379
GRMZM2G148855	1:16951801-16972668	B73 6 h	Mo17 6 h	1.98445	5.76351	1.53821	5e-05	0.000312379
GRMZM2G402653	4:33388925-33395327	B73 6 h	Mo17 6 h	0.769316	2.23287	1.53725	5e-05	0.000312379
GRMZM2G312732	9:11254806-11255791	B73 6 h	Mo17 6 h	0.717127	2.08138	1.53724	0.00095	0.00439817
GRMZM2G067053	9:12796512-12801350	B73 6 h	Mo17 6 h	0.270667	0.785355	1.53682	0.00025	0.00135066
GRMZM2G063988	8:88176715-88183253	B73 6 h	Mo17 6 h	3.25946	9.45648	1.53667	5e-05	0.000312379
AC218972.3_FG004	8:170198251-170201068	B73 6 h	Mo17 6 h	0.620521	1.80023	1.53663	5e-05	0.000312379
GRMZM2G174860	4:35030296-35031895	B73 6 h	Mo17 6 h	1.05192	3.05009	1.53583	5e-05	0.000312379
GRMZM2G000816	6:149865243-149868500	B73 6 h	Mo17 6 h	1.30471	3.78118	1.53511	5e-05	0.000312379
GRMZM2G160541	4:143404314-143408521	B73 6 h	Mo17 6 h	6.73066	19.4839	1.53346	5e-05	0.000312379
GRMZM2G099767	1:26700947-26705800	B73 6 h	Mo17 6 h	5.54783	16.0561	1.53312	5e-05	0.000312379
GRMZM2G173162	2:200358016-200360580	B73 6 h	Mo17 6 h	0.372253	1.07602	1.53135	0.00185	0.00781249
GRMZM2G086365	1:181915869-181916601	B73 6 h	Mo17 6 h	2.63642	7.61755	1.53075	5e-05	0.000312379
AC218972.3_FG007	8:170298779-170301455	B73 6 h	Mo17 6 h	0.720281	2.07406	1.52582	0.0062	0.0219156
GRMZM2G353125	6:94374626-94379581	B73 6 h	Mo17 6 h	0.58917	1.69457	1.52417	5e-05	0.000312379
GRMZM2G178741	9:151525952-151528343	B73 6 h	Mo17 6 h	0.546871	1.57228	1.52358	0.0032	0.012476
GRMZM2G151567	10:63043039-63050210	B73 6 h	Mo17 6 h	6.06747	17.4105	1.52079	5e-05	0.000312379
GRMZM2G146878	3:206829567-206832162	B73 6 h	Mo17 6 h	6.52911	18.7204	1.51965	5e-05	0.000312379
GRMZM2G321153	4:203869036-203881349	B73 6 h	Mo17 6 h	1.38389	3.96781	1.51962	5e-05	0.000312379
AC235543.1_FG003	6:148897772-148900158	B73 6 h	Mo17 6 h	24.6425	70.5867	1.51825	5e-05	0.000312379
GRMZM2G475647	4:36474154-36476166	B73 6 h	Mo17 6 h	0.54124	1.54959	1.51754	0.00445	0.016527
GRMZM2G149647	1:33464177-33465385	B73 6 h	Mo17 6 h	1.18197	3.38041	1.51601	5e-05	0.000312379
GRMZM2G040515	1:63614859-63617873	B73 6 h	Mo17 6 h	20.7353	59.2952	1.51582	5e-05	0.000312379
GRMZM2G139834	1:10897954-10900349	B73 6 h	Mo17 6 h	0.7812	2.23367	1.51566	5e-05	0.000312379
GRMZM2G071294	7:9910306-9912620	B73 6 h	Mo17 6 h	10.1002	28.8591	1.51463	5e-05	0.000312379
GRMZM2G049661	8:10855881-10857679	B73 6 h	Mo17 6 h	1.1939	3.40567	1.51226	5e-05	0.000312379
GRMZM2G393301	3:22257317-22258151	B73 6 h	Mo17 6 h	0.652835	1.862	1.51207	0.01455	0.0447092
GRMZM2G035933	8:168485418-168487113	B73 6 h	Mo17 6 h	1.73929	4.95304	1.50982	5e-05	0.000312379
GRMZM2G440009	8:118765046-118766004	B73 6 h	Mo17 6 h	0.92346	2.62935	1.50958	0.0004	0.00205414
GRMZM2G119823	10:105635763-105638288	B73 6 h	Mo17 6 h	0.989949	2.81424	1.50732	5e-05	0.000312379
GRMZM2G118766	4:141629032-141630158	B73 6 h	Mo17 6 h	0.635162	1.80511	1.50689	0.0006	0.00293781
GRMZM2G025477	4:221299922-221301965	B73 6 h	Mo17 6 h	4.04047	11.4806	1.5066	5e-05	0.000312379
AC200099.4_FG006	8:27658309-27659407	B73 6 h	Mo17 6 h	9.02718	25.5756	1.50242	5e-05	0.000312379
GRMZM2G125193	3:215735435-215745054	B73 6 h	Mo17 6 h	1.89708	5.37219	1.50173	5e-05	0.000312379
GRMZM2G172491	4:3051214-3054036	B73 6 h	Mo17 6 h	52.0853	147.403	1.50082	5e-05	0.000312379
GRMZM2G110862	9:56282089-56288771	B73 6 h	Mo17 6 h	0.868025	2.45619	1.50062	5e-05	0.000312379
GRMZM2G057328	5:92390589-92393745	B73 6 h	Mo17 6 h	8.68553	24.5686	1.50013	5e-05	0.000312379
GRMZM2G075387	2:215926246-215927881	B73 6 h	Mo17 6 h	0.881814	2.4895	1.49731	5e-05	0.000312379
GRMZM2G024448	3:210830150-210832104	B73 6 h	Mo17 6 h	0.28288	0.796452	1.49339	0.012	0.0380872
GRMZM2G429899	3:216495980-216505345	B73 6 h	Mo17 6 h	0.696531	1.96104	1.49336	5e-05	0.000312379
GRMZM2G066500	8:38705668-38708761	B73 6 h	Mo17 6 h	0.375137	1.05587	1.49295	0.0001	0.000591071
GRMZM2G154845	6:86338722-86344543	B73 6 h	Mo17 6 h	0.480807	1.3498	1.48921	0.0032	0.012476
GRMZM2G001288	1:64716645-64728609	B73 6 h	Mo17 6 h	1.3165	3.69539	1.48903	0.00035	0.00182367
GRMZM2G109286	9:123472099-123474387	B73 6 h	Mo17 6 h	1.4634	4.10613	1.48845	5e-05	0.000312379
GRMZM2G167138	1:31489513-31501763	B73 6 h	Mo17 6 h	1.03649	2.9056	1.48713	5e-05	0.000312379
GRMZM2G392791	1:180015324-180017868	B73 6 h	Mo17 6 h	4.93345	13.8139	1.48545	5e-05	0.000312379
GRMZM2G374475	5:66451782-66453446	B73 6 h	Mo17 6 h	0.370086	1.03573	1.48472	0.00155	0.00671011
GRMZM2G060732	4:185027343-185029168	B73 6 h	Mo17 6 h	0.7817	2.18665	1.48403	0.00025	0.00135066
GRMZM2G019363	7:147239500-147242101	B73 6 h	Mo17 6 h	12.2804	34.3391	1.48349	5e-05	0.000312379
GRMZM2G045720	6:136547348-136551123	B73 6 h	Mo17 6 h	1.5938	4.45516	1.48301	5e-05	0.000312379
GRMZM2G164649	10:132021388-132027147	B73 6 h	Mo17 6 h	13.937	38.9544	1.48286	5e-05	0.000312379
GRMZM2G098676	10:136041156-136044090	B73 6 h	Mo17 6 h	1.92018	5.36356	1.48195	5e-05	0.000312379
GRMZM2G014902	4:32527797-32560791	B73 6 h	Mo17 6 h	2.92654	8.15481	1.47846	5e-05	0.000312379
GRMZM2G076307	2:219200935-219202577	B73 6 h	Mo17 6 h	0.313453	0.873046	1.47781	0.0066	0.0231096
GRMZM2G355636	3:29010684-29014657	B73 6 h	Mo17 6 h	0.429491	1.19579	1.47726	0.0015	0.00652296
GRMZM2G000764	4:180529227-180534620	B73 6 h	Mo17 6 h	0.768015	2.13162	1.47275	5e-05	0.000312379
GRMZM2G044107	4:196986056-196991755	B73 6 h	Mo17 6 h	0.294276	0.816075	1.47153	0.0006	0.00293781
AC209257.4_FG008	6:153436418-153437072	B73 6 h	Mo17 6 h	4.72207	13.0912	1.47111	5e-05	0.000312379
GRMZM2G315121	5:189440601-189457211	B73 6 h	Mo17 6 h	13.4267	37.1947	1.46999	5e-05	0.000312379
GRMZM2G161169	4:5201671-5204080	B73 6 h	Mo17 6 h	2.92898	8.0962	1.46685	5e-05	0.000312379
GRMZM2G104581	9:101354639-101355571	B73 6 h	Mo17 6 h	0.871277	2.39622	1.45956	0.002	0.00835444
GRMZM2G164242	5:70805550-70812302	B73 6 h	Mo17 6 h	0.518389	1.42448	1.45833	5e-05	0.000312379
GRMZM2G181219	7:162381460-162383864	B73 6 h	Mo17 6 h	0.399991	1.09839	1.45735	0.0005	0.00250121
GRMZM2G107597	1:57248462-57251591	B73 6 h	Mo17 6 h	0.442483	1.21484	1.45708	0.00175	0.00744646
GRMZM2G160504	6:165325123-165330453	B73 6 h	Mo17 6 h	1.95013	5.34054	1.45341	5e-05	0.000312379
GRMZM2G072052	3:223776105-223777096	B73 6 h	Mo17 6 h	0.734595	2.0077	1.45052	0.00225	0.00925257
GRMZM2G400999	10:1983892-1985197	B73 6 h	Mo17 6 h	0.502876	1.37333	1.4494	0.00185	0.00781249
GRMZM5G857087	10:96386881-96388109	B73 6 h	Mo17 6 h	1.49251	4.07318	1.44841	0.00065	0.00315075
GRMZM2G342856	1:287341949-287342703	B73 6 h	Mo17 6 h	1.41616	3.8644	1.44826	0.0006	0.00293781
CNR13	1:11979865-11984789	B73 6 h	Mo17 6 h	2.02194	5.5164	1.44799	5e-05	0.000312379
AC208855.3_FG002	10:39922728-39924376	B73 6 h	Mo17 6 h	44.5734	121.555	1.44736	0.0002	0.00110643
GRMZM6G865522	scaffold_212:0-1578	B73 6 h	Mo17 6 h	11.722	31.9454	1.44639	5e-05	0.000312379
GRMZM2G034727	10:39922728-39924376	B73 6 h	Mo17 6 h	14.86	40.4766	1.44565	5e-05	0.000312379
GRMZM2G481440	4:217628979-217631628	B73 6 h	Mo17 6 h	0.519707	1.4106	1.44054	0.00025	0.00135066
GRMZM2G097015	5:184386631-184390559	B73 6 h	Mo17 6 h	1.03362	2.80129	1.43838	5e-05	0.000312379
GRMZM2G128131	5:212793191-212797973	B73 6 h	Mo17 6 h	3.26616	8.84986	1.43806	5e-05	0.000312379
GRMZM2G427031	10:144142960-144166562	B73 6 h	Mo17 6 h	2.92379	7.91527	1.4368	5e-05	0.000312379
GRMZM2G097573	2:32216622-32219970	B73 6 h	Mo17 6 h	0.833425	2.25097	1.43342	5e-05	0.000312379
GRMZM2G420786	7:127012796-127014810	B73 6 h	Mo17 6 h	1.0032	2.70798	1.4326	0.0002	0.00110643
AC199571.3_FG004	10:93236285-93238055	B73 6 h	Mo17 6 h	1.35685	3.65982	1.43151	0.00055	0.00272069
GRMZM2G414460	7:172543130-172550332	B73 6 h	Mo17 6 h	0.408442	1.10009	1.42942	0.0006	0.00293781
GRMZM2G047533	4:43996026-43998718	B73 6 h	Mo17 6 h	0.324282	0.873067	1.42884	0.00135	0.00595983
GRMZM2G162537	1:87631541-87636449	B73 6 h	Mo17 6 h	0.601348	1.61721	1.42723	0.0001	0.000591071
GRMZM2G116966	9:2118349-2121095	B73 6 h	Mo17 6 h	31.7491	85.2774	1.42545	5e-05	0.000312379
GRMZM2G108959	4:211371662-211373398	B73 6 h	Mo17 6 h	5.72608	15.3791	1.42535	5e-05	0.000312379
GRMZM2G052483	7:141927187-141933256	B73 6 h	Mo17 6 h	0.758513	2.03649	1.42484	0.00095	0.00439817
GRMZM2G005061	8:165078477-165084160	B73 6 h	Mo17 6 h	8.72257	23.3769	1.42226	5e-05	0.000312379
GRMZM2G126812	9:151953284-151958133	B73 6 h	Mo17 6 h	0.652307	1.74619	1.42059	0.0002	0.00110643
GRMZM2G363982	5:90886328-90897111	B73 6 h	Mo17 6 h	0.390883	1.04573	1.4197	0.00455	0.0168502
GRMZM2G323287	4:192049006-192050322	B73 6 h	Mo17 6 h	20.6929	55.3594	1.41969	5e-05	0.000312379
GRMZM2G463996	2:158385418-158389913	B73 6 h	Mo17 6 h	2.34712	6.27029	1.41764	5e-05	0.000312379
GRMZM5G820401	6:159909187-159912823	B73 6 h	Mo17 6 h	0.479275	1.28026	1.41751	0.00025	0.00135066
GRMZM2G310158	8:141538630-141539143	B73 6 h	Mo17 6 h	5.11751	13.6701	1.41751	5e-05	0.000312379
GRMZM2G108219	2:25437819-25439417	B73 6 h	Mo17 6 h	2.53516	6.7719	1.41748	5e-05	0.000312379
GRMZM2G015844	2:45007317-45011492	B73 6 h	Mo17 6 h	1.32015	3.52606	1.41736	5e-05	0.000312379
GRMZM2G140674	1:22976385-22977835	B73 6 h	Mo17 6 h	1.42234	3.79215	1.41475	5e-05	0.000312379
GRMZM2G017961	2:196395891-196405869	B73 6 h	Mo17 6 h	9.16903	24.4452	1.41471	5e-05	0.000312379
GRMZM2G057778	1:6012082-6030032	B73 6 h	Mo17 6 h	3.37635	8.99668	1.41393	5e-05	0.000312379
GRMZM2G060919	5:199272242-199280188	B73 6 h	Mo17 6 h	0.320627	0.853505	1.4125	0.00055	0.00272069
GRMZM2G079281	2:224164425-224165180	B73 6 h	Mo17 6 h	3.18806	8.48208	1.41174	5e-05	0.000312379
GRMZM2G048672	5:56050570-56051664	B73 6 h	Mo17 6 h	46.4809	123.637	1.4114	5e-05	0.000312379
GRMZM2G700655	8:128075665-128081032	B73 6 h	Mo17 6 h	0.527496	1.40191	1.41016	0.0001	0.000591071
GRMZM2G124863	5:19696663-19702871	B73 6 h	Mo17 6 h	1.67154	4.43669	1.4083	0.00025	0.00135066
GRMZM6G901724	scaffold_440:2062-4374	B73 6 h	Mo17 6 h	13.0965	34.7488	1.40779	5e-05	0.000312379
GRMZM2G383210	4:169239654-169259508	B73 6 h	Mo17 6 h	1.01351	2.68868	1.40754	5e-05	0.000312379
GRMZM2G000093	2:5691330-5698273	B73 6 h	Mo17 6 h	0.464463	1.23194	1.4073	0.0001	0.000591071
GRMZM2G159221	7:111685371-111692496	B73 6 h	Mo17 6 h	7.2002	19.0939	1.407	5e-05	0.000312379
GRMZM2G127453	3:191738708-191741785	B73 6 h	Mo17 6 h	151.266	400.859	1.406	5e-05	0.000312379
GRMZM2G008647	5:113096153-113102351	B73 6 h	Mo17 6 h	4.53705	12.0185	1.40543	5e-05	0.000312379
GRMZM2G088336	8:119985733-119987262	B73 6 h	Mo17 6 h	0.408639	1.08138	1.40398	0.002	0.00835444
GRMZM2G010628	3:125497425-125501015	B73 6 h	Mo17 6 h	1.03641	2.73815	1.40161	5e-05	0.000312379
GRMZM2G054056	6:143540399-143552236	B73 6 h	Mo17 6 h	10.253	27.0836	1.40138	5e-05	0.000312379
GRMZM2G099167	2:207291938-207295620	B73 6 h	Mo17 6 h	20.0989	53.0735	1.40087	5e-05	0.000312379
GRMZM2G386229	8:106377120-106381453	B73 6 h	Mo17 6 h	0.7366	1.94358	1.39976	5e-05	0.000312379
GRMZM2G004909	6:162843434-162844175	B73 6 h	Mo17 6 h	43.9757	115.994	1.39927	5e-05	0.000312379
GRMZM2G155242	1:25282950-25287161	B73 6 h	Mo17 6 h	4.59719	12.1237	1.39901	5e-05	0.000312379
GRMZM2G036290	8:8094881-8101495	B73 6 h	Mo17 6 h	2.64649	6.97587	1.39829	5e-05	0.000312379
GRMZM2G467187	1:182195668-182197052	B73 6 h	Mo17 6 h	0.722957	1.90561	1.39827	0.00025	0.00135066
GRMZM2G094353	5:112033687-112034938	B73 6 h	Mo17 6 h	9.60565	25.2715	1.39555	5e-05	0.000312379
GRMZM2G403719	5:14152068-14166472	B73 6 h	Mo17 6 h	0.580204	1.52633	1.39543	5e-05	0.000312379
GRMZM5G832135	5:213639197-213647876	B73 6 h	Mo17 6 h	0.619269	1.62816	1.39461	0.01435	0.0441921
GRMZM2G023328	2:225215795-225232401	B73 6 h	Mo17 6 h	4.26597	11.2034	1.39299	0.00085	0.00398492
GRMZM2G444567	8:11802323-11803211	B73 6 h	Mo17 6 h	3.63749	9.53508	1.3903	5e-05	0.000312379
GRMZM2G176446	3:16864297-16866251	B73 6 h	Mo17 6 h	4.06678	10.6449	1.3882	5e-05	0.000312379
GRMZM2G008263	7:34885172-34892432	B73 6 h	Mo17 6 h	32.0451	83.8616	1.38791	5e-05	0.000312379
GRMZM2G168020	7:121224373-121225826	B73 6 h	Mo17 6 h	0.727838	1.90467	1.38785	0.00025	0.00135066
GRMZM2G095807	8:124377660-124379437	B73 6 h	Mo17 6 h	3.50829	9.17516	1.38696	5e-05	0.000312379
GRMZM2G181484	3:179317359-179319795	B73 6 h	Mo17 6 h	1.55805	4.07206	1.38602	5e-05	0.000312379
GRMZM2G376825	4:73880115-73880787	B73 6 h	Mo17 6 h	1.09833	2.86432	1.38288	0.0028	0.0111265
GRMZM2G428391	1:41105575-41111313	B73 6 h	Mo17 6 h	6.70607	17.4485	1.37956	5e-05	0.000312379
GRMZM2G033952	4:198259213-198260402	B73 6 h	Mo17 6 h	2.26206	5.86542	1.3746	5e-05	0.000312379
RPS11	10:141493142-141495837	B73 6 h	Mo17 6 h	136.217	88.5162	-0.621897	5e-05	0.000312379
GRMZM2G404888	6:106052642-106054936	B73 6 h	Mo17 6 h	1.24022	3.21361	1.3736	5e-05	0.000312379
GRMZM2G180452	1:29260544-29264281	B73 6 h	Mo17 6 h	0.588337	1.52334	1.37252	0.0007	0.00336155
GRMZM2G008464	8:80199539-80203096	B73 6 h	Mo17 6 h	10.1903	26.3786	1.37217	5e-05	0.000312379
GRMZM2G152328	5:10234131-10236831	B73 6 h	Mo17 6 h	0.603983	1.56341	1.37212	5e-05	0.000312379
GRMZM2G417287	3:212767845-212768702	B73 6 h	Mo17 6 h	2.3527	6.08625	1.37124	5e-05	0.000312379
NIP1-1	5:148343673-148346041	B73 6 h	Mo17 6 h	5.68551	14.701	1.37055	5e-05	0.000312379
GRMZM2G039214	1:145408400-145426903	B73 6 h	Mo17 6 h	6.22414	16.091	1.37031	5e-05	0.000312379
AC207309.3_FG007	9:126153831-126155131	B73 6 h	Mo17 6 h	2.23026	5.76329	1.36968	5e-05	0.000312379
GRMZM2G027665	9:39370225-39379630	B73 6 h	Mo17 6 h	1.10455	2.85252	1.36878	5e-05	0.000312379
GRMZM2G311919	5:143222806-143237989	B73 6 h	Mo17 6 h	27.8386	71.879	1.36848	5e-05	0.000312379
GRMZM2G159756	2:226316663-226321019	B73 6 h	Mo17 6 h	0.319947	0.825755	1.36788	0.0008	0.00378126
GRMZM5G832939	7:121073274-121074607	B73 6 h	Mo17 6 h	1.20573	3.11151	1.36771	5e-05	0.000312379
GRMZM2G008638	9:148099091-148113954	B73 6 h	Mo17 6 h	3.32516	8.57935	1.36744	5e-05	0.000312379
GRMZM2G047456	1:279632094-279634995	B73 6 h	Mo17 6 h	0.600336	1.54554	1.36427	0.0001	0.000591071
GRMZM2G106702	8:171428591-171434993	B73 6 h	Mo17 6 h	0.80221	2.06519	1.36423	5e-05	0.000312379
GRMZM2G141136	10:72620824-72623231	B73 6 h	Mo17 6 h	1.54844	3.97744	1.36102	5e-05	0.000312379
GRMZM2G075229	1:222499254-222503390	B73 6 h	Mo17 6 h	0.438464	1.12573	1.36033	0.00065	0.00315075
GRMZM2G015432	6:121901213-121906150	B73 6 h	Mo17 6 h	8.68871	22.2929	1.35937	5e-05	0.000312379
GRMZM2G018757	5:211048883-211051338	B73 6 h	Mo17 6 h	1.32542	3.39924	1.35876	5e-05	0.000312379
GRMZM2G474651	9:155988770-155992605	B73 6 h	Mo17 6 h	3.90156	10.0058	1.35872	5e-05	0.000312379
GRMZM2G113378	8:9009179-9025254	B73 6 h	Mo17 6 h	2.00946	5.15304	1.35862	5e-05	0.000312379
AC206031.3_FG007	1:199773262-199774102	B73 6 h	Mo17 6 h	0.757188	1.93987	1.35724	0.0058	0.0207128
TUBB6	3:187499361-187503653	B73 6 h	Mo17 6 h	30.1673	77.2263	1.35611	5e-05	0.000312379
GRMZM2G138888	3:177586196-177595719	B73 6 h	Mo17 6 h	0.602239	1.53914	1.35371	0.0039	0.0147678
GRMZM2G140915	1:62702868-62705077	B73 6 h	Mo17 6 h	5.72684	14.6326	1.35337	5e-05	0.000312379
GRMZM2G056606	2:199098734-199107516	B73 6 h	Mo17 6 h	9.83984	25.1314	1.35279	5e-05	0.000312379
GRMZM2G118884	5:60454729-60456814	B73 6 h	Mo17 6 h	1.21432	3.09871	1.35152	5e-05	0.000312379
GRMZM2G053507	4:73393084-73397488	B73 6 h	Mo17 6 h	3.33927	8.51925	1.35119	5e-05	0.000312379
GRMZM2G075828	7:153256117-153260594	B73 6 h	Mo17 6 h	3.501	8.92956	1.35082	5e-05	0.000312379
GRMZM2G094532	2:41853493-41855092	B73 6 h	Mo17 6 h	21.4801	54.7557	1.35001	5e-05	0.000312379
GRMZM2G180951	1:5980937-6001059	B73 6 h	Mo17 6 h	6.85328	17.455	1.34877	5e-05	0.000312379
GRMZM2G177668	4:19134048-19135964	B73 6 h	Mo17 6 h	1.34293	3.41907	1.34822	5e-05	0.000312379
GRMZM2G070252	1:253566005-253570909	B73 6 h	Mo17 6 h	13.4323	34.1954	1.34809	5e-05	0.000312379
GRMZM2G089854	7:130279554-130282751	B73 6 h	Mo17 6 h	1.2602	3.20655	1.34737	5e-05	0.000312379
GRMZM6G534641	10:5734819-5735467	B73 6 h	Mo17 6 h	0.898859	2.28474	1.34586	0.0093	0.0307952
GRMZM2G060167	5:140120395-140125570	B73 6 h	Mo17 6 h	0.443013	1.12598	1.34576	5e-05	0.000312379
GRMZM2G030169	5:23036168-23039886	B73 6 h	Mo17 6 h	1.3827	3.51357	1.34545	5e-05	0.000312379
GRMZM2G107089	7:7458915-7464267	B73 6 h	Mo17 6 h	42.3654	107.598	1.3447	5e-05	0.000312379
GRMZM2G000052	2:8996295-9001551	B73 6 h	Mo17 6 h	11.2892	28.6188	1.34202	5e-05	0.000312379
GRMZM2G173684	4:193939186-193942875	B73 6 h	Mo17 6 h	2.30448	5.83068	1.33922	5e-05	0.000312379
GRMZM6G644461	scaffold_12:1429-1889	B73 6 h	Mo17 6 h	1.31095	3.31421	1.33805	0.0143	0.0440586
GRMZM2G021706	10:14648063-14650932	B73 6 h	Mo17 6 h	12.2946	31.0368	1.33596	5e-05	0.000312379
GRMZM2G030712	3:17838007-17842094	B73 6 h	Mo17 6 h	1.27306	3.21208	1.3352	5e-05	0.000312379
GRMZM2G022947	2:214657144-214662132	B73 6 h	Mo17 6 h	6.07398	15.3049	1.33328	5e-05	0.000312379
GRMZM2G173759	7:118614407-118617595	B73 6 h	Mo17 6 h	2.16463	5.45418	1.33324	5e-05	0.000312379
GRMZM2G310569	9:311373-318659	B73 6 h	Mo17 6 h	5.36967	13.5295	1.33321	5e-05	0.000312379
GRMZM2G029249	7:40328884-40331026	B73 6 h	Mo17 6 h	0.35722	0.898736	1.33109	0.0078	0.0265858
GRMZM2G095931	1:215494634-215499049	B73 6 h	Mo17 6 h	4.29326	10.8009	1.33101	5e-05	0.000312379
AC217811.3_FG003	4:112646516-112648481	B73 6 h	Mo17 6 h	3.93576	9.90153	1.33101	5e-05	0.000312379
GRMZM2G178079	1:81588782-81594131	B73 6 h	Mo17 6 h	2.07447	5.21306	1.32939	5e-05	0.000312379
GRMZM2G125976	6:151227593-151231779	B73 6 h	Mo17 6 h	1.62858	4.09171	1.32909	5e-05	0.000312379
GRMZM2G106204	7:6315292-6328611	B73 6 h	Mo17 6 h	1.12169	2.8172	1.32858	0.00055	0.00272069
GRMZM2G004161	3:165017323-165021304	B73 6 h	Mo17 6 h	36.7605	92.2899	1.32802	5e-05	0.000312379
GRMZM2G344279	1:104283793-104287013	B73 6 h	Mo17 6 h	1.06424	2.6693	1.32664	0.0002	0.00110643
GRMZM2G048194	6:109466179-109469948	B73 6 h	Mo17 6 h	0.630318	1.57954	1.32535	0.00045	0.00227975
GRMZM2G128969	5:203759465-203765253	B73 6 h	Mo17 6 h	1.82291	4.56621	1.32475	5e-05	0.000312379
GRMZM2G338037	1:43141230-43144375	B73 6 h	Mo17 6 h	1.78216	4.46038	1.32354	0.0022	0.00907235
GRMZM5G881961	4:61556843-61561851	B73 6 h	Mo17 6 h	0.767009	1.91935	1.3233	0.0007	0.00336155
GRMZM2G329459	1:267469047-267473392	B73 6 h	Mo17 6 h	0.902806	2.25652	1.32161	5e-05	0.000312379
GRMZM2G169539	2:203912109-203915411	B73 6 h	Mo17 6 h	0.652876	1.63016	1.32014	0.0001	0.000591071
GRMZM2G149236	10:55160213-55161033	B73 6 h	Mo17 6 h	2.28086	5.68726	1.31816	0.0004	0.00205414
GRMZM2G446218	6:93892673-93895034	B73 6 h	Mo17 6 h	0.913477	2.27519	1.31654	5e-05	0.000312379
GRMZM2G431006	3:172487596-172489652	B73 6 h	Mo17 6 h	0.398676	0.992056	1.3152	0.01655	0.049706
GRMZM2G006452	3:166054509-166060854	B73 6 h	Mo17 6 h	1.0252	2.54855	1.31376	5e-05	0.000312379
GRMZM5G817173	3:191899704-191903570	B73 6 h	Mo17 6 h	1.04773	2.60102	1.31181	0.0001	0.000591071
GRMZM2G362470	9:1019211-1020411	B73 6 h	Mo17 6 h	0.669413	1.65919	1.30951	0.01615	0.0487196
GRMZM2G116626	10:91727088-91733954	B73 6 h	Mo17 6 h	1.08222	2.67935	1.30789	0.0056	0.020106
GRMZM2G113174	1:9539148-9567955	B73 6 h	Mo17 6 h	2.33326	5.77188	1.3067	5e-05	0.000312379
GRMZM2G163159	8:149663690-149677224	B73 6 h	Mo17 6 h	0.662518	1.6378	1.30572	5e-05	0.000312379
GRMZM2G131329	4:36078055-36082771	B73 6 h	Mo17 6 h	2.29466	5.66888	1.30478	5e-05	0.000312379
GRMZM2G355381	3:9115080-9123289	B73 6 h	Mo17 6 h	0.971047	2.39683	1.30351	5e-05	0.000312379
GRMZM2G092747	10:120028819-120030228	B73 6 h	Mo17 6 h	0.971583	2.39419	1.30113	0.00365	0.0139569
AC217977.3_FG001	1:220576897-220577635	B73 6 h	Mo17 6 h	5.94733	14.6531	1.30089	5e-05	0.000312379
GRMZM5G869788	6:144147598-144152979	B73 6 h	Mo17 6 h	1.42342	3.50695	1.30086	5e-05	0.000312379
GRMZM2G097568	2:218307298-218309995	B73 6 h	Mo17 6 h	9.74605	23.9862	1.29931	5e-05	0.000312379
GRMZM2G102572	3:3459134-3463008	B73 6 h	Mo17 6 h	34.7709	85.4578	1.29733	5e-05	0.000312379
GRMZM2G164074	2:124226585-124228753	B73 6 h	Mo17 6 h	1.76232	4.32887	1.29651	5e-05	0.000312379
GRMZM2G022120	7:1365221-1370513	B73 6 h	Mo17 6 h	6.7817	16.646	1.29545	5e-05	0.000312379
GRMZM2G074193	1:248907818-248914268	B73 6 h	Mo17 6 h	1.67957	4.12099	1.2949	0.00505	0.0184098
GRMZM2G078178	5:17398325-17403647	B73 6 h	Mo17 6 h	0.476529	1.16876	1.29434	0.001	0.00459929
GRMZM5G801091	9:7578678-7579425	B73 6 h	Mo17 6 h	4.33539	10.6331	1.29433	5e-05	0.000312379
GRMZM2G002754	5:13421576-13439868	B73 6 h	Mo17 6 h	27.3484	67.0732	1.29428	5e-05	0.000312379
GRMZM2G061929	2:101720677-101721030	B73 6 h	Mo17 6 h	28.4346	69.7142	1.29381	5e-05	0.000312379
GRMZM2G004957	10:84242541-84246083	B73 6 h	Mo17 6 h	0.539307	1.32115	1.29262	5e-05	0.000312379
GRMZM2G380197	5:207192181-207197696	B73 6 h	Mo17 6 h	0.89636	2.19364	1.29118	5e-05	0.000312379
GRMZM2G443888	6:119035486-119044349	B73 6 h	Mo17 6 h	28.2986	69.1968	1.28997	5e-05	0.000312379
GRMZM2G320705	4:19375439-19378151	B73 6 h	Mo17 6 h	1.93204	4.72156	1.28914	0.00035	0.00182367
GRMZM2G058261	1:285139940-285142972	B73 6 h	Mo17 6 h	25.4644	62.2179	1.28885	5e-05	0.000312379
GRMZM2G318803	1:201662603-201667147	B73 6 h	Mo17 6 h	1.03962	2.53752	1.28736	5e-05	0.000312379
GRMZM2G113800	10:135354513-135356329	B73 6 h	Mo17 6 h	10.29	25.1054	1.28675	5e-05	0.000312379
GRMZM2G041369	2:167438288-167440226	B73 6 h	Mo17 6 h	0.330634	0.806284	1.28605	0.009	0.0299656
GRMZM2G175398	8:11663463-11666228	B73 6 h	Mo17 6 h	1.0305	2.51267	1.28588	5e-05	0.000312379
GRMZM2G059108	3:166420292-166422669	B73 6 h	Mo17 6 h	0.392993	0.958183	1.2858	0.0039	0.0147678
GRMZM2G308619	3:1690511-1693556	B73 6 h	Mo17 6 h	1.05604	2.57141	1.2839	5e-05	0.000312379
GRMZM5G857404	7:45130625-45133387	B73 6 h	Mo17 6 h	2.54167	6.18709	1.28349	5e-05	0.000312379
GRMZM2G323757	6:145684160-145685767	B73 6 h	Mo17 6 h	0.996319	2.4221	1.28158	5e-05	0.000312379
GRMZM2G068959	scaffold_507:497941-501117	B73 6 h	Mo17 6 h	3.82249	9.28025	1.27965	5e-05	0.000312379
GRMZM2G094768	5:191180975-191183011	B73 6 h	Mo17 6 h	0.340741	0.827247	1.27964	0.0044	0.0163647
AC233888.1_FG001	10:127957385-127959778	B73 6 h	Mo17 6 h	6.34071	15.3892	1.2792	5e-05	0.000312379
GRMZM2G108712	4:173062871-173064850	B73 6 h	Mo17 6 h	0.493531	1.19733	1.27861	0.00075	0.00357076
GRMZM2G150319	2:191650149-191654365	B73 6 h	Mo17 6 h	1.5731	3.81613	1.2785	5e-05	0.000312379
GRMZM2G080586	1:16373952-16377567	B73 6 h	Mo17 6 h	0.766202	1.85852	1.27836	0.0004	0.00205414
GRMZM2G005040	2:10384672-10389573	B73 6 h	Mo17 6 h	7.93761	19.2493	1.27803	5e-05	0.000312379
GRMZM2G168980	5:198368773-198370185	B73 6 h	Mo17 6 h	0.337417	0.817973	1.27752	0.01325	0.0413648
AC200209.1_FG001	scaffold_507:497941-501117	B73 6 h	Mo17 6 h	4.17687	10.1136	1.2758	5e-05	0.000312379
GRMZM2G025322	6:115257374-115261255	B73 6 h	Mo17 6 h	76.4633	184.992	1.27462	5e-05	0.000312379
GRMZM2G111304	4:237495365-237500609	B73 6 h	Mo17 6 h	2.43043	5.87695	1.27386	5e-05	0.000312379
GRMZM2G051541	4:214310958-214314731	B73 6 h	Mo17 6 h	9.14757	22.0923	1.27208	5e-05	0.000312379
GRMZM2G051697	4:188488772-188493202	B73 6 h	Mo17 6 h	13.2296	31.9365	1.27143	5e-05	0.000312379
GRMZM2G341499	2:183279414-183286785	B73 6 h	Mo17 6 h	0.491862	1.1873	1.27135	5e-05	0.000312379
GRMZM2G044070	8:175061975-175063370	B73 6 h	Mo17 6 h	0.360437	0.869975	1.27123	0.00925	0.030659
GRMZM5G820808,GRMZM5G831887	8:85177787-85188381	B73 6 h	Mo17 6 h	60.5432	146.068	1.2706	5e-05	0.000312379
GRMZM2G090576	5:20815034-20817354	B73 6 h	Mo17 6 h	0.647108	1.5604	1.26984	5e-05	0.000312379
GRMZM2G093755	1:180018457-180019178	B73 6 h	Mo17 6 h	8.15844	19.6603	1.26892	5e-05	0.000312379
GRMZM2G074282	5:66455375-66459615	B73 6 h	Mo17 6 h	123.279	296.631	1.26675	5e-05	0.000312379
GRMZM5G809695	6:108369696-108377055	B73 6 h	Mo17 6 h	0.472648	1.13719	1.26664	5e-05	0.000312379
GRMZM2G056088	2:224464853-224469245	B73 6 h	Mo17 6 h	1.00499	2.41674	1.26589	5e-05	0.000312379
GRMZM2G092427	10:147325723-147327040	B73 6 h	Mo17 6 h	1279.44	3076.55	1.2658	5e-05	0.000312379
GRMZM2G700208	10:33357028-33360934	B73 6 h	Mo17 6 h	13.3682	32.0714	1.26248	5e-05	0.000312379
GRMZM2G168355	9:155707444-155709059	B73 6 h	Mo17 6 h	6.51475	15.6199	1.2616	5e-05	0.000312379
GRMZM2G390432	5:34552127-34558973	B73 6 h	Mo17 6 h	1.16196	2.78261	1.25988	5e-05	0.000312379
GRMZM2G048366	2:30149624-30152368	B73 6 h	Mo17 6 h	1.16384	2.78447	1.2585	0.00045	0.00227975
GRMZM2G053909	2:11990983-11994111	B73 6 h	Mo17 6 h	31.6714	75.7631	1.25831	5e-05	0.000312379
GRMZM2G126858	10:141858690-141869227	B73 6 h	Mo17 6 h	0.854104	2.03692	1.25391	5e-05	0.000312379
GRMZM2G012263	6:110957378-110959063	B73 6 h	Mo17 6 h	1.07369	2.56057	1.25389	5e-05	0.000312379
AC200753.3_FG003	7:7464592-7467805	B73 6 h	Mo17 6 h	1.22547	2.92147	1.25336	5e-05	0.000312379
GRMZM2G457697	2:32895216-32899163	B73 6 h	Mo17 6 h	8.54298	20.3324	1.25097	5e-05	0.000312379
GRMZM2G138814	1:52072965-52083007	B73 6 h	Mo17 6 h	5.00506	11.9014	1.24967	5e-05	0.000312379
GRMZM2G042502	4:162106555-162112911	B73 6 h	Mo17 6 h	0.451632	1.07313	1.24861	0.00045	0.00227975
GRMZM2G062429	3:190841467-190848065	B73 6 h	Mo17 6 h	0.929255	2.20739	1.2482	0.00035	0.00182367
GRMZM6G028976	scaffold_286:125-1169	B73 6 h	Mo17 6 h	1.05742	2.508	1.24599	0.003	0.0118089
GRMZM2G092899	1:247072426-247073761	B73 6 h	Mo17 6 h	0.842548	1.99654	1.24467	0.00375	0.0142844
GRMZM5G875676	2:224059126-224063731	B73 6 h	Mo17 6 h	2.23968	5.30152	1.24311	0.0003	0.00158867
GRMZM2G082886	2:233641331-233642928	B73 6 h	Mo17 6 h	7.84262	18.5531	1.24226	5e-05	0.000312379
GRMZM5G851103	5:1330658-1333269	B73 6 h	Mo17 6 h	2.43568	5.76124	1.24206	5e-05	0.000312379
GRMZM2G122954	4:21934053-21936956	B73 6 h	Mo17 6 h	9.10965	21.4824	1.23769	5e-05	0.000312379
GRMZM2G098677	10:97329692-97333952	B73 6 h	Mo17 6 h	0.350448	0.826267	1.23741	0.00015	0.00085432
AC199315.4_FG001	8:137759714-137759960	B73 6 h	Mo17 6 h	41.4804	97.7654	1.23689	5e-05	0.000312379
GRMZM2G428518	6:91794072-91798049	B73 6 h	Mo17 6 h	4.84574	11.4193	1.23669	5e-05	0.000312379
GRMZM2G040672	2:11375640-11377828	B73 6 h	Mo17 6 h	5.20161	12.2567	1.23654	5e-05	0.000312379
GRMZM2G017355	5:207946919-207948448	B73 6 h	Mo17 6 h	3.63511	8.55883	1.23541	5e-05	0.000312379
GRMZM2G331638	1:24741557-24743308	B73 6 h	Mo17 6 h	0.334199	0.786746	1.23519	0.00735	0.0252831
GRMZM2G139478	4:45523252-45531149	B73 6 h	Mo17 6 h	0.500969	1.17899	1.23475	0.0096	0.0316247
GRMZM2G169486	3:30136724-30143666	B73 6 h	Mo17 6 h	8.59525	20.2232	1.2344	5e-05	0.000312379
GRMZM5G862799	7:157511829-157513694	B73 6 h	Mo17 6 h	0.677939	1.59416	1.23357	0.00565	0.0202593
GRMZM2G044055	3:167473579-167477574	B73 6 h	Mo17 6 h	1.19077	2.79892	1.23298	5e-05	0.000312379
GRMZM2G051952	2:30912037-30913685	B73 6 h	Mo17 6 h	5.48651	12.8706	1.23012	5e-05	0.000312379
GRMZM2G133746	4:235755365-235760128	B73 6 h	Mo17 6 h	1.90593	4.47077	1.23003	0.0001	0.000591071
GRMZM2G111441	3:172718605-172722100	B73 6 h	Mo17 6 h	0.695296	1.63003	1.2292	0.01175	0.0374254
GRMZM2G350793	1:169756324-169759774	B73 6 h	Mo17 6 h	0.354126	0.828686	1.22656	0.00055	0.00272069
GRMZM2G109130	1:264266380-264271190	B73 6 h	Mo17 6 h	1.07011	2.502	1.22532	5e-05	0.000312379
GRMZM2G075563	9:153684619-153686369	B73 6 h	Mo17 6 h	1.48689	3.47594	1.22511	5e-05	0.000312379
RBR2	4:192376708-192383877	B73 6 h	Mo17 6 h	1.48854	3.47525	1.22321	5e-05	0.000312379
GRMZM2G440537	1:3397910-3402729	B73 6 h	Mo17 6 h	5.10739	11.9238	1.22319	5e-05	0.000312379
GRMZM2G084327	2:1545055-1546520	B73 6 h	Mo17 6 h	10.265	23.9617	1.223	5e-05	0.000312379
GRMZM2G045678	1:254619871-254621178	B73 6 h	Mo17 6 h	0.400576	0.933351	1.22034	0.01195	0.0379578
GRMZM2G150893	5:40586005-40588753	B73 6 h	Mo17 6 h	58.7582	136.846	1.21969	5e-05	0.000312379
GRMZM2G117854	6:155715031-155718706	B73 6 h	Mo17 6 h	10.1053	23.521	1.21884	5e-05	0.000312379
GRMZM5G882427	2:6628480-6630135	B73 6 h	Mo17 6 h	0.905569	2.10697	1.21827	0.00015	0.00085432
GRMZM2G006565	2:178728673-178730272	B73 6 h	Mo17 6 h	0.654193	1.52149	1.2177	0.00085	0.00398492
GRMZM2G038394	10:132976423-132982593	B73 6 h	Mo17 6 h	5.52248	12.8308	1.21623	5e-05	0.000312379
GRMZM2G024668	1:184272688-184277348	B73 6 h	Mo17 6 h	7.88386	18.2871	1.21385	5e-05	0.000312379
GRMZM2G020938	4:162720135-162723451	B73 6 h	Mo17 6 h	2.24566	5.20839	1.2137	5e-05	0.000312379
GRMZM2G058402	1:204728181-204739601	B73 6 h	Mo17 6 h	5.22918	12.1277	1.21365	5e-05	0.000312379
GRMZM2G178546	9:117179607-117183243	B73 6 h	Mo17 6 h	0.408075	0.946092	1.21315	0.0061	0.0216167
GRMZM2G064993	6:112316066-112319639	B73 6 h	Mo17 6 h	8.12626	18.8323	1.21255	5e-05	0.000312379
AC233893.1_FG006	9:146407377-146411588	B73 6 h	Mo17 6 h	0.40945	0.947819	1.21092	0.00095	0.00439817
GRMZM2G147955	2:191154079-191155345	B73 6 h	Mo17 6 h	0.77841	1.80146	1.21056	0.00155	0.00671011
GRMZM2G095562	7:44044098-44048910	B73 6 h	Mo17 6 h	11.1529	25.8091	1.21046	5e-05	0.000312379
GLN2	10:145900759-145906241	B73 6 h	Mo17 6 h	94.6081	218.308	1.20633	5e-05	0.000312379
GRMZM2G177340	10:148200365-148204566	B73 6 h	Mo17 6 h	1.28994	2.97492	1.20554	0.0002	0.00110643
GRMZM2G131152	8:112197124-112203940	B73 6 h	Mo17 6 h	1.17058	2.69833	1.20484	5e-05	0.000312379
GRMZM2G037193	9:154818723-154821397	B73 6 h	Mo17 6 h	1.12461	2.59207	1.20469	5e-05	0.000312379
GRMZM2G045467	9:132096576-132102543	B73 6 h	Mo17 6 h	0.604068	1.39221	1.20459	0.00015	0.00085432
GRMZM2G145346	3:161616257-161617822	B73 6 h	Mo17 6 h	0.994418	2.29122	1.20419	0.00015	0.00085432
GRMZM2G337532	2:9927982-9948446	B73 6 h	Mo17 6 h	6.55827	15.1101	1.20413	5e-05	0.000312379
GRMZM2G358153	4:12097105-12098498	B73 6 h	Mo17 6 h	7.27731	16.7618	1.2037	5e-05	0.000312379
GRMZM5G869403	6:153433418-153435804	B73 6 h	Mo17 6 h	2.6838	6.17876	1.20304	5e-05	0.000312379
GRMZM2G179907	1:34207898-34209708	B73 6 h	Mo17 6 h	3.88325	8.93752	1.20261	5e-05	0.000312379
GRMZM2G173404	1:144437439-144468228	B73 6 h	Mo17 6 h	3.23674	7.44442	1.20162	5e-05	0.000312379
GRMZM2G019468	2:46972477-46973873	B73 6 h	Mo17 6 h	12.638	29.0517	1.20085	5e-05	0.000312379
GRMZM2G090411	1:174960022-174960961	B73 6 h	Mo17 6 h	0.98916	2.27359	1.20069	0.00825	0.027863
GRMZM2G105348	5:150228696-150230232	B73 6 h	Mo17 6 h	0.358327	0.82334	1.20021	0.0161	0.0485936
GRMZM2G467435	3:60253833-60256583	B73 6 h	Mo17 6 h	0.783405	1.79973	1.19995	0.0001	0.000591071
GRMZM2G093731	7:117047738-117049556	B73 6 h	Mo17 6 h	16.9935	39.0105	1.19888	5e-05	0.000312379
GRMZM2G068179	1:282812716-282817190	B73 6 h	Mo17 6 h	10.8232	24.8395	1.19851	5e-05	0.000312379
AC187243.3_FG005	8:123144000-123144552	B73 6 h	Mo17 6 h	1.16517	2.67371	1.19831	0.01615	0.0487196
NIP3-1	1:223906864-223910808	B73 6 h	Mo17 6 h	1.8589	4.26258	1.19728	5e-05	0.000312379
GRMZM2G065641	9:97950918-97957764	B73 6 h	Mo17 6 h	1.27474	2.92182	1.19666	0.00015	0.00085432
AC210595.3_FG004	9:43528360-43531128	B73 6 h	Mo17 6 h	2.38756	5.47103	1.19627	0.0057	0.0204077
GRMZM2G099452	5:56385200-56392204	B73 6 h	Mo17 6 h	1.55207	3.55444	1.19543	5e-05	0.000312379
GRMZM2G100475	2:175727482-175730607	B73 6 h	Mo17 6 h	1.46136	3.3439	1.19422	5e-05	0.000312379
GRMZM2G010745	5:196838984-196841829	B73 6 h	Mo17 6 h	3.67915	8.40946	1.19264	5e-05	0.000312379
GRMZM2G425863	1:226333298-226336991	B73 6 h	Mo17 6 h	5.57162	12.7249	1.19149	5e-05	0.000312379
GRMZM6G909257	scaffold_243:411-1728	B73 6 h	Mo17 6 h	0.418693	0.956159	1.19136	0.01055	0.0342056
GRMZM2G146754	4:79471724-79474955	B73 6 h	Mo17 6 h	18.7247	42.7307	1.19033	5e-05	0.000312379
GRMZM2G092474	3:186851760-186852893	B73 6 h	Mo17 6 h	1.84492	4.20888	1.18988	5e-05	0.000312379
GRMZM2G481210	2:143188633-143192593	B73 6 h	Mo17 6 h	0.336101	0.766663	1.1897	0.0144	0.0443187
GRMZM2G076263	5:99537971-99540190	B73 6 h	Mo17 6 h	24.303	55.4195	1.18926	5e-05	0.000312379
GRMZM2G145221	4:151682591-151684550	B73 6 h	Mo17 6 h	0.603067	1.37519	1.18924	0.00085	0.00398492
GRMZM2G005710	8:132708402-132710915	B73 6 h	Mo17 6 h	0.898287	2.04824	1.18913	0.00465	0.017164
AC233922.1_FG004	4:238603360-238603591	B73 6 h	Mo17 6 h	45.9881	104.754	1.18767	5e-05	0.000312379
GRMZM2G002555	4:212012577-212014687	B73 6 h	Mo17 6 h	1.67187	3.8055	1.18662	5e-05	0.000312379
GRMZM2G404922	7:178310-188310	B73 6 h	Mo17 6 h	0.369452	0.840144	1.18525	0.00325	0.0126454
GRMZM2G377609	3:217877551-217887099	B73 6 h	Mo17 6 h	1.72126	3.9125	1.18463	5e-05	0.000312379
GRMZM2G465953	5:193587287-193587683	B73 6 h	Mo17 6 h	3.50418	7.96494	1.18458	0.0033	0.0128106
GRMZM2G301885	1:23922045-23924321	B73 6 h	Mo17 6 h	2.48469	5.64566	1.18408	5e-05	0.000312379
GRMZM2G061127	3:145642309-145643935	B73 6 h	Mo17 6 h	5.95301	13.5205	1.18345	5e-05	0.000312379
GRMZM2G345544	9:93350460-93357201	B73 6 h	Mo17 6 h	9.09735	20.6583	1.1832	5e-05	0.000312379
GRMZM2G046037	8:139164343-139166103	B73 6 h	Mo17 6 h	0.356816	0.809938	1.18263	0.00795	0.0270139
GRMZM2G160515	2:223920915-223921650	B73 6 h	Mo17 6 h	4.57569	10.3829	1.18214	0.0001	0.000591071
GRMZM2G077596	1:300501800-300514697	B73 6 h	Mo17 6 h	3.41454	7.74181	1.18098	5e-05	0.000312379
GRMZM2G121264	2:32550817-32553039	B73 6 h	Mo17 6 h	1.53659	3.48325	1.1807	5e-05	0.000312379
GRMZM2G034876	5:200344612-200348143	B73 6 h	Mo17 6 h	1.23474	2.79864	1.18052	5e-05	0.000312379
GRMZM2G015610	2:45015247-45020391	B73 6 h	Mo17 6 h	4.73116	10.7154	1.17942	5e-05	0.000312379
GRMZM2G015344	1:205230310-205234454	B73 6 h	Mo17 6 h	6.02459	13.6429	1.17922	5e-05	0.000312379
GRMZM2G479987	8:123038308-123042569	B73 6 h	Mo17 6 h	0.562585	1.27305	1.17814	0.0001	0.000591071
GRMZM2G043493	1:56577186-56579012	B73 6 h	Mo17 6 h	4.42558	10.0006	1.17614	5e-05	0.000312379
GRMZM2G136042	2:163215541-163216918	B73 6 h	Mo17 6 h	1.1128	2.51415	1.17587	0.00055	0.00272069
GRMZM2G332294	1:196404599-196407477	B73 6 h	Mo17 6 h	1.56289	3.52975	1.17535	5e-05	0.000312379
GRMZM2G062761	6:166147895-166153617	B73 6 h	Mo17 6 h	2.74077	6.18713	1.17469	5e-05	0.000312379
GRMZM2G169914	7:32105738-32114859	B73 6 h	Mo17 6 h	0.471024	1.06131	1.17197	0.0042	0.0157297
PIP2-4	5:195239678-195242694	B73 6 h	Mo17 6 h	3.99551	9.00252	1.17195	5e-05	0.000312379
GRMZM2G336533	5:2887334-2889124	B73 6 h	Mo17 6 h	0.489404	1.10256	1.17176	0.00265	0.0106178
SIP1-2	8:106815227-106820100	B73 6 h	Mo17 6 h	4.33721	9.76673	1.17111	5e-05	0.000312379
GRMZM5G874082	3:110233759-110265556	B73 6 h	Mo17 6 h	3.12911	7.04568	1.17098	5e-05	0.000312379
RPOA	Pt:75427-77189	B73 6 h	Mo17 6 h	1.37518	3.0962	1.17088	5e-05	0.000312379
GRMZM5G816784	3:3095775-3105064	B73 6 h	Mo17 6 h	26.171	58.9175	1.17073	5e-05	0.000312379
GRMZM2G136453	1:195364023-195371310	B73 6 h	Mo17 6 h	47.8433	107.672	1.17026	5e-05	0.000312379
GRMZM2G119941	2:3190290-3193646	B73 6 h	Mo17 6 h	5.96758	13.4281	1.17003	5e-05	0.000312379
GRMZM5G828139	4:205848145-205850432	B73 6 h	Mo17 6 h	2.46477	5.53804	1.16792	0.0063	0.0222188
GRMZM2G063144	8:74199845-74207105	B73 6 h	Mo17 6 h	0.425233	0.953127	1.16441	0.00775	0.0264381
GRMZM2G133895	5:32893847-32898106	B73 6 h	Mo17 6 h	0.434447	0.973442	1.16391	0.0082	0.0277218
GRMZM2G015793	6:3317514-3319393	B73 6 h	Mo17 6 h	0.451289	1.01108	1.16378	0.00245	0.0099576
GRMZM2G456473	3:182649799-182717225	B73 6 h	Mo17 6 h	2.72109	6.08972	1.16219	5e-05	0.000312379
GRMZM2G159105	3:199550851-199557018	B73 6 h	Mo17 6 h	7.64368	17.1007	1.16171	5e-05	0.000312379
GRMZM2G074414	4:240174172-240177386	B73 6 h	Mo17 6 h	2.54253	5.68791	1.16164	5e-05	0.000312379
GRMZM2G451325	4:183043960-183055568	B73 6 h	Mo17 6 h	2.61888	5.8577	1.16139	5e-05	0.000312379
GRMZM2G064594	7:51982433-52017528	B73 6 h	Mo17 6 h	6.92682	15.4801	1.16015	5e-05	0.000312379
GRMZM2G701310	5:5432897-5433370	B73 6 h	Mo17 6 h	7.55406	16.8697	1.15911	5e-05	0.000312379
AC204252.3_FG001	4:43378474-43379542	B73 6 h	Mo17 6 h	1.02869	2.2966	1.1587	0.0014	0.00614971
GRMZM2G073916	8:91191676-91199522	B73 6 h	Mo17 6 h	2.82101	6.29116	1.15711	5e-05	0.000312379
GRMZM2G098058	5:212289352-212294323	B73 6 h	Mo17 6 h	7.02371	15.6592	1.15671	5e-05	0.000312379
GRMZM2G016312	10:88539611-88540094	B73 6 h	Mo17 6 h	35.2711	78.6121	1.15627	5e-05	0.000312379
GRMZM2G011541	3:184054456-184057725	B73 6 h	Mo17 6 h	0.36981	0.823803	1.15552	0.0012	0.00538646
GRMZM2G005082	3:199694406-199713402	B73 6 h	Mo17 6 h	0.850067	1.89227	1.15447	0.00025	0.00135066
GRMZM2G077256	2:220743866-220747129	B73 6 h	Mo17 6 h	2.19156	4.87768	1.15424	5e-05	0.000312379
GRMZM2G363116	6:146755714-146756826	B73 6 h	Mo17 6 h	1.16283	2.58744	1.15389	0.00085	0.00398492
GRMZM2G017157	6:162869902-162873650	B73 6 h	Mo17 6 h	0.63687	1.41458	1.1513	0.00275	0.0109565
GRMZM5G872373	1:193280257-193283650	B73 6 h	Mo17 6 h	0.873185	1.93778	1.15004	0.001	0.00459929
GRMZM2G170338	5:13407421-13410959	B73 6 h	Mo17 6 h	14.0778	31.2372	1.14984	5e-05	0.000312379
GRMZM2G051276	4:236654328-236658102	B73 6 h	Mo17 6 h	24.4075	54.1274	1.14903	5e-05	0.000312379
GRMZM2G302279	3:132637535-132639351	B73 6 h	Mo17 6 h	1.94478	4.31077	1.14834	5e-05	0.000312379
GRMZM2G043862	2:2812199-2816997	B73 6 h	Mo17 6 h	15.6913	34.7799	1.14829	5e-05	0.000312379
GRMZM2G042664	4:238766009-238772848	B73 6 h	Mo17 6 h	9.64465	21.36	1.14711	5e-05	0.000312379
GRMZM2G341058	4:71238731-71243440	B73 6 h	Mo17 6 h	1.20814	2.67309	1.14571	5e-05	0.000312379
GRMZM2G320708	1:204903789-204910966	B73 6 h	Mo17 6 h	1.21744	2.69194	1.14479	0.00015	0.00085432
GRMZM2G168654	8:67824265-67846694	B73 6 h	Mo17 6 h	0.516612	1.14043	1.14243	5e-05	0.000312379
GRMZM2G171383	10:123312540-123317141	B73 6 h	Mo17 6 h	4.44673	9.8149	1.14223	5e-05	0.000312379
GRMZM2G091578	1:279251758-279254567	B73 6 h	Mo17 6 h	2.24438	4.95316	1.14203	5e-05	0.000312379
AC199541.4_FG007	1:78371746-78373391	B73 6 h	Mo17 6 h	1.45702	3.21483	1.14172	5e-05	0.000312379
GRMZM2G176638	8:161091914-161094498	B73 6 h	Mo17 6 h	1.03457	2.28259	1.14165	0.0001	0.000591071
GRMZM2G046816	4:214907580-214912733	B73 6 h	Mo17 6 h	7.42802	16.3746	1.14041	5e-05	0.000312379
GRMZM2G114048	3:216399969-216403243	B73 6 h	Mo17 6 h	0.35786	0.788498	1.13971	0.00965	0.0317585
GRMZM2G126235	8:150313052-150321213	B73 6 h	Mo17 6 h	11.9437	26.3114	1.13944	5e-05	0.000312379
GRMZM2G096683	1:79423969-79425815	B73 6 h	Mo17 6 h	3.56665	7.85686	1.13938	5e-05	0.000312379
GRMZM2G126190	4:214771573-214774269	B73 6 h	Mo17 6 h	75.1531	165.549	1.13935	5e-05	0.000312379
GRMZM2G162829	4:23004195-23007767	B73 6 h	Mo17 6 h	0.831771	1.8322	1.13932	5e-05	0.000312379
AC209898.2_FG004	5:59747662-59750476	B73 6 h	Mo17 6 h	2.31607	5.10117	1.13915	5e-05	0.000312379
GRMZM2G010349	6:162569886-162583200	B73 6 h	Mo17 6 h	285.319	627.886	1.13793	5e-05	0.000312379
GRMZM2G030240	4:155762087-155763434	B73 6 h	Mo17 6 h	80.052	176.081	1.13723	5e-05	0.000312379
GRMZM2G412304	5:30998957-31000776	B73 6 h	Mo17 6 h	3.29558	7.24703	1.13686	5e-05	0.000312379
GRMZM2G444029	3:65711440-65715942	B73 6 h	Mo17 6 h	0.853734	1.87689	1.13649	0.0001	0.000591071
GRMZM2G108396	1:239498797-239499731	B73 6 h	Mo17 6 h	9.66331	21.2176	1.13468	5e-05	0.000312379
GRMZM2G179336	9:140597363-140602636	B73 6 h	Mo17 6 h	1.67923	3.68705	1.13466	5e-05	0.000312379
AC233880.1_FG009	3:1265217-1267474	B73 6 h	Mo17 6 h	0.823119	1.8067	1.13418	0.0165	0.049588
GRMZM2G033649	8:165405935-165409040	B73 6 h	Mo17 6 h	0.698213	1.5308	1.13255	0.0003	0.00158867
GRMZM2G152436	8:62656682-62661344	B73 6 h	Mo17 6 h	2.98243	6.53676	1.13209	5e-05	0.000312379
GRMZM2G301513	4:231032671-231033897	B73 6 h	Mo17 6 h	0.590483	1.29418	1.13207	0.00865	0.0289869
GRMZM2G139360	1:212531823-212536569	B73 6 h	Mo17 6 h	1.19924	2.62818	1.13195	5e-05	0.000312379
GRMZM2G172512	1:249488681-249491754	B73 6 h	Mo17 6 h	0.954025	2.09028	1.1316	0.0015	0.00652296
GRMZM5G839518	5:174979820-174983548	B73 6 h	Mo17 6 h	1.87673	4.10894	1.13055	0.00385	0.0146076
GRMZM2G358076	3:138125410-138131220	B73 6 h	Mo17 6 h	2.24747	4.9187	1.12997	5e-05	0.000312379
GRMZM2G109914	5:94976087-94982396	B73 6 h	Mo17 6 h	0.603941	1.32097	1.12912	0.00525	0.019024
GRMZM2G129569	4:149310955-149317153	B73 6 h	Mo17 6 h	6.9112	15.1146	1.12894	5e-05	0.000312379
GRMZM2G007151	8:29150438-29152381	B73 6 h	Mo17 6 h	4.65209	10.1714	1.12856	5e-05	0.000312379
GRMZM2G097987	9:119540240-119542982	B73 6 h	Mo17 6 h	2.72192	5.94467	1.12697	5e-05	0.000312379
GRMZM2G539821	2:12572247-12577480	B73 6 h	Mo17 6 h	1.67571	3.65883	1.12661	0.00015	0.00085432
GRMZM2G033228	4:198951734-198952987	B73 6 h	Mo17 6 h	1.55547	3.39478	1.12597	0.00035	0.00182367
GRMZM2G069713	6:139060065-139063172	B73 6 h	Mo17 6 h	12.1274	26.4677	1.12597	5e-05	0.000312379
GRMZM2G110023	1:33830200-33835912	B73 6 h	Mo17 6 h	12.5496	27.3852	1.12576	5e-05	0.000312379
GRMZM5G813363	6:132808056-132811127	B73 6 h	Mo17 6 h	0.647119	1.41126	1.12488	0.0019	0.00799121
GRMZM2G146437	8:166523900-166525477	B73 6 h	Mo17 6 h	15.4333	33.64	1.12413	5e-05	0.000312379
GRMZM2G417594	6:94539586-94544438	B73 6 h	Mo17 6 h	0.588994	1.2834	1.12364	0.0005	0.00250121
GRMZM2G122897	10:142812772-142817535	B73 6 h	Mo17 6 h	2.61457	5.69126	1.12217	5e-05	0.000312379
GRMZM5G873335	7:120287525-120289215	B73 6 h	Mo17 6 h	13.5163	29.3938	1.12082	5e-05	0.000312379
GRMZM2G105750	7:151985559-152001155	B73 6 h	Mo17 6 h	2.88016	6.25627	1.11915	5e-05	0.000312379
GRMZM2G118109	8:86426718-86429973	B73 6 h	Mo17 6 h	1.83818	3.99024	1.1182	0.0001	0.000591071
GRMZM2G168744	1:224981379-224983651	B73 6 h	Mo17 6 h	0.69331	1.50488	1.11808	0.00135	0.00595983
GRMZM2G123314	8:14843474-14846908	B73 6 h	Mo17 6 h	1.4854	3.2241	1.11805	5e-05	0.000312379
GRMZM2G448633	3:182831772-182837044	B73 6 h	Mo17 6 h	0.602656	1.30796	1.11791	0.00055	0.00272069
AC205033.4_FG004	9:72270773-72271154	B73 6 h	Mo17 6 h	6.04674	13.1065	1.11605	0.00085	0.00398492
GRMZM2G111872	5:164161180-164164835	B73 6 h	Mo17 6 h	3.08903	6.68889	1.11462	5e-05	0.000312379
GRMZM2G041141	5:171218910-171220574	B73 6 h	Mo17 6 h	0.724247	1.56762	1.11403	0.00105	0.00479853
GRMZM2G304528	9:24558954-24559620	B73 6 h	Mo17 6 h	1.38869	3.00394	1.11313	0.00585	0.0208661
GRMZM5G878347	5:9926916-9927395	B73 6 h	Mo17 6 h	8.48696	18.3583	1.11311	0.00015	0.00085432
GRMZM2G097854	10:143165139-143167467	B73 6 h	Mo17 6 h	8.1622	17.6555	1.11308	5e-05	0.000312379
GRMZM2G180947	2:211052665-211054021	B73 6 h	Mo17 6 h	0.99815	2.15885	1.11294	0.00085	0.00398492
GRMZM2G099023	1:253971291-253973396	B73 6 h	Mo17 6 h	0.466611	1.00808	1.11132	0.0027	0.0107891
GRMZM2G024561	5:162933673-162940044	B73 6 h	Mo17 6 h	4.38214	9.46514	1.11099	0.0001	0.000591071
GRMZM2G008751	9:148076336-148077890	B73 6 h	Mo17 6 h	6.51112	14.0606	1.11068	5e-05	0.000312379
GRMZM2G011141	10:22755648-22763535	B73 6 h	Mo17 6 h	0.628651	1.3546	1.10754	0.00025	0.00135066
GRMZM2G039867	3:150088573-150091550	B73 6 h	Mo17 6 h	1.51946	3.27293	1.10703	5e-05	0.000312379
GRMZM2G114772	1:92247877-92253250	B73 6 h	Mo17 6 h	2.05978	4.43581	1.10671	0.00035	0.00182367
GRMZM2G069203	8:155020472-155021850	B73 6 h	Mo17 6 h	2.24736	4.8378	1.10612	5e-05	0.000312379
GRMZM2G004572	1:141080537-141086039	B73 6 h	Mo17 6 h	0.637634	1.37024	1.10363	0.00035	0.00182367
GRMZM2G451327	3:17442020-17443895	B73 6 h	Mo17 6 h	3.51285	7.54707	1.10327	5e-05	0.000312379
GRMZM2G029219	3:43223994-43231708	B73 6 h	Mo17 6 h	40.7017	87.4437	1.10326	5e-05	0.000312379
GRMZM2G141526	1:112811148-112814705	B73 6 h	Mo17 6 h	5.14905	11.0619	1.10322	5e-05	0.000312379
GRMZM2G457467	1:293099027-293108326	B73 6 h	Mo17 6 h	0.9571	2.05462	1.10213	0.0009	0.00419354
GRMZM5G876160	4:233538199-233543629	B73 6 h	Mo17 6 h	2.24199	4.81053	1.10141	0.00045	0.00227975
GRMZM2G121960	1:49770450-49792278	B73 6 h	Mo17 6 h	11.4637	24.5949	1.10128	5e-05	0.000312379
GRMZM2G477340	8:65803598-65809815	B73 6 h	Mo17 6 h	0.852413	1.82789	1.10055	0.00025	0.00135066
GRMZM2G079559	4:17180597-17181618	B73 6 h	Mo17 6 h	2.6066	5.58697	1.0999	5e-05	0.000312379
GRMZM2G078210	3:199633533-199636489	B73 6 h	Mo17 6 h	0.559508	1.19765	1.09797	0.0032	0.012476
GRMZM2G013695	5:1028625-1038047	B73 6 h	Mo17 6 h	8.40624	17.9865	1.09738	0.00025	0.00135066
GRMZM2G118309	6:108842115-108850165	B73 6 h	Mo17 6 h	1.90435	4.07353	1.09698	5e-05	0.000312379
GRMZM2G082573	1:200455728-200460521	B73 6 h	Mo17 6 h	0.537414	1.14915	1.09646	0.0018	0.00763112
GRMZM5G829396	8:135930466-135934822	B73 6 h	Mo17 6 h	1.42748	3.05167	1.09613	0.00035	0.00182367
GRMZM2G042295	3:180009696-180024511	B73 6 h	Mo17 6 h	0.656213	1.4025	1.09576	0.0003	0.00158867
GRMZM5G898597	3:194889850-194893886	B73 6 h	Mo17 6 h	11.7607	25.1346	1.0957	5e-05	0.000312379
GRMZM2G070475	9:11401591-11403958	B73 6 h	Mo17 6 h	1.52142	3.2501	1.09507	0.0004	0.00205414
GRMZM2G088951	6:156443611-156447700	B73 6 h	Mo17 6 h	1.43152	3.05459	1.09344	0.00015	0.00085432
AC193786.3_FG005	8:157462748-157463805	B73 6 h	Mo17 6 h	5.72168	12.205	1.09297	5e-05	0.000312379
AC233901.1_FG010	9:152972903-152975196	B73 6 h	Mo17 6 h	60.9693	130.031	1.09271	5e-05	0.000312379
GRMZM2G012901	8:78706536-78707467	B73 6 h	Mo17 6 h	15.1196	32.2013	1.09069	5e-05	0.000312379
GRMZM2G000932	9:24497101-24499075	B73 6 h	Mo17 6 h	0.671152	1.42886	1.09015	0.00325	0.0126454
AC202107.3_FG001	10:6534503-6534953	B73 6 h	Mo17 6 h	3.15105	6.70603	1.08962	0.00505	0.0184098
GRMZM2G037411	7:164869386-164872639	B73 6 h	Mo17 6 h	0.420492	0.894883	1.08962	0.01315	0.0411032
GRMZM2G171279	8:146628449-146633412	B73 6 h	Mo17 6 h	5.82086	12.3831	1.08907	5e-05	0.000312379
GRMZM5G898371	7:26613871-26615608	B73 6 h	Mo17 6 h	2.00905	4.26834	1.08716	0.00865	0.0289869
GRMZM2G085691	1:2683789-2690223	B73 6 h	Mo17 6 h	0.538821	1.14465	1.08703	0.0012	0.00538646
GRMZM2G095510	8:159333580-159339448	B73 6 h	Mo17 6 h	1.90146	4.03663	1.08605	5e-05	0.000312379
GRMZM2G047788	7:172006122-172010269	B73 6 h	Mo17 6 h	1.31989	2.80158	1.08582	0.00025	0.00135066
GRMZM5G850019	3:21462343-21471868	B73 6 h	Mo17 6 h	50.3533	106.825	1.08509	5e-05	0.000312379
GRMZM2G042712	2:197660257-197661752	B73 6 h	Mo17 6 h	1.259	2.66951	1.0843	0.0072	0.0248459
GRMZM2G071573	9:98256955-98262572	B73 6 h	Mo17 6 h	0.359056	0.761273	1.0842	0.00215	0.00889293
GRMZM2G400167	9:77335865-77339429	B73 6 h	Mo17 6 h	16.7963	35.6067	1.08401	5e-05	0.000312379
GRMZM2G375420	2:224178389-224179007	B73 6 h	Mo17 6 h	3.11182	6.58733	1.08193	0.00145	0.00633208
GRMZM2G092595	1:215254511-215259644	B73 6 h	Mo17 6 h	5.17834	10.9598	1.08167	5e-05	0.000312379
GRMZM2G456586	10:122547312-122549371	B73 6 h	Mo17 6 h	0.739453	1.56483	1.08147	0.0006	0.00293781
GRMZM2G032684	10:82170211-82180242	B73 6 h	Mo17 6 h	32.9447	69.71	1.08132	5e-05	0.000312379
GRMZM2G005205	3:134792044-134799035	B73 6 h	Mo17 6 h	2.35923	4.98996	1.08071	0.00165	0.00707865
GRMZM2G030350	7:10554146-10556377	B73 6 h	Mo17 6 h	7.2724	15.3749	1.08007	5e-05	0.000312379
GRMZM2G039455	2:17563300-17573156	B73 6 h	Mo17 6 h	29.6654	62.6938	1.07954	5e-05	0.000312379
GRMZM2G048892	6:165444340-165445414	B73 6 h	Mo17 6 h	0.734521	1.55155	1.07883	0.00745	0.0255729
GRMZM2G105791	5:206900640-206905640	B73 6 h	Mo17 6 h	5.63823	11.9095	1.0788	5e-05	0.000312379
GRMZM2G117804	1:87448161-87459028	B73 6 h	Mo17 6 h	4.21283	8.89844	1.07876	5e-05	0.000312379
GRMZM2G322348	4:240249145-240253001	B73 6 h	Mo17 6 h	0.730501	1.54261	1.07842	5e-05	0.000312379
GRMZM2G049912	1:289306083-289309903	B73 6 h	Mo17 6 h	1.85169	3.90952	1.07815	5e-05	0.000312379
CYP71C2	4:3003161-3005932	B73 6 h	Mo17 6 h	105.904	223.585	1.07806	5e-05	0.000312379
GRMZM2G043198	1:195433119-195449499	B73 6 h	Mo17 6 h	83.7816	176.861	1.07791	5e-05	0.000312379
GRMZM5G821139	8:95779962-95782270	B73 6 h	Mo17 6 h	1.29754	2.73905	1.07789	5e-05	0.000312379
GRMZM2G110406	1:53840870-53848283	B73 6 h	Mo17 6 h	1.89107	3.98936	1.07695	5e-05	0.000312379
GRMZM2G427603	10:145857097-145858255	B73 6 h	Mo17 6 h	1.9229	4.05635	1.0769	0.0002	0.00110643
GRMZM2G063042	10:100447882-100449683	B73 6 h	Mo17 6 h	1.2433	2.62013	1.07546	0.0002	0.00110643
GRMZM2G347836	5:200826546-200829426	B73 6 h	Mo17 6 h	23.105	48.6598	1.07453	5e-05	0.000312379
GRMZM2G050684	1:257265275-257275848	B73 6 h	Mo17 6 h	0.807319	1.69839	1.07295	0.00065	0.00315075
GRMZM2G004412	10:2987323-2996389	B73 6 h	Mo17 6 h	0.915562	1.92513	1.07222	5e-05	0.000312379
GRMZM2G431850	8:76606723-76609901	B73 6 h	Mo17 6 h	1.35789	2.85394	1.07159	5e-05	0.000312379
GRMZM2G104655	10:1918485-1921003	B73 6 h	Mo17 6 h	0.491991	1.03348	1.07081	0.0014	0.00614971
GRMZM2G152895	9:145374284-145375929	B73 6 h	Mo17 6 h	9.33213	19.5877	1.06967	5e-05	0.000312379
GRMZM2G052105	7:67724376-67725065	B73 6 h	Mo17 6 h	2.04712	4.29494	1.06904	0.0052	0.0188729
GRMZM2G477688	5:26991390-26995651	B73 6 h	Mo17 6 h	0.78467	1.64626	1.06903	0.0005	0.00250121
GRMZM2G147256	2:29889711-29893011	B73 6 h	Mo17 6 h	3.01524	6.32352	1.06845	5e-05	0.000312379
GRMZM2G436455	10:96709954-96711966	B73 6 h	Mo17 6 h	0.576048	1.20805	1.06841	0.0049	0.017944
AC210003.2_FG015	2:4198769-4199116	B73 6 h	Mo17 6 h	109.637	229.858	1.06801	5e-05	0.000312379
GRMZM2G094698	1:262785067-262791083	B73 6 h	Mo17 6 h	4.94875	10.374	1.06783	5e-05	0.000312379
GRMZM2G031660	10:130323523-130327440	B73 6 h	Mo17 6 h	8.75179	18.3364	1.06706	5e-05	0.000312379
GRMZM2G108153	2:25458480-25460181	B73 6 h	Mo17 6 h	2.21058	4.63126	1.06698	5e-05	0.000312379
GRMZM2G053991	8:131904357-131906051	B73 6 h	Mo17 6 h	1.33797	2.80311	1.06698	0.0048	0.0176349
GRMZM2G104942	4:33149056-33152766	B73 6 h	Mo17 6 h	2.70477	5.66457	1.06646	5e-05	0.000312379
GRMZM2G446189	4:35254375-35257554	B73 6 h	Mo17 6 h	0.964305	2.01952	1.06645	0.0067	0.0234035
GRMZM2G176737	10:94713941-94716538	B73 6 h	Mo17 6 h	11.3145	23.6837	1.06572	5e-05	0.000312379
GRMZM5G831408	3:13509244-13512614	B73 6 h	Mo17 6 h	1.9784	4.1393	1.06505	5e-05	0.000312379
GRMZM2G131202	2:51853124-51854807	B73 6 h	Mo17 6 h	5.9826	12.5121	1.06448	5e-05	0.000312379
GRMZM2G014580	8:27670613-27672525	B73 6 h	Mo17 6 h	39.2918	82.1177	1.06347	5e-05	0.000312379
GRMZM2G161274	1:213142272-213143773	B73 6 h	Mo17 6 h	11.9748	25.0154	1.06281	5e-05	0.000312379
GRMZM2G396540	7:44191145-44194525	B73 6 h	Mo17 6 h	6.52414	13.6289	1.06281	5e-05	0.000312379
GRMZM2G020098	5:25635572-25639964	B73 6 h	Mo17 6 h	0.661262	1.38108	1.06251	0.0025	0.0101317
GRMZM2G161175	5:209006655-209010129	B73 6 h	Mo17 6 h	1.06902	2.22925	1.06028	0.0001	0.000591071
AC213654.3_FG004	3:187955309-187956398	B73 6 h	Mo17 6 h	0.688797	1.436	1.0599	0.0088	0.0294067
GRMZM2G045675	5:195533636-195536707	B73 6 h	Mo17 6 h	0.380972	0.794176	1.05978	0.01645	0.049467
GRMZM2G135713	3:176032378-176033746	B73 6 h	Mo17 6 h	0.525603	1.09467	1.05845	0.00895	0.0298214
GRMZM2G390804	5:30517312-30517558	B73 6 h	Mo17 6 h	20.3686	42.4102	1.05807	0.0015	0.00652296
GRMZM2G160990	8:149517283-149519861	B73 6 h	Mo17 6 h	0.367744	0.764801	1.05638	0.00515	0.0187195
GRMZM2G128121	7:135870837-135874027	B73 6 h	Mo17 6 h	11.0958	23.0697	1.05599	5e-05	0.000312379
GRMZM2G146887	3:206834498-206835721	B73 6 h	Mo17 6 h	4.17994	8.69007	1.05588	5e-05	0.000312379
GRMZM2G054050	3:24354425-24358548	B73 6 h	Mo17 6 h	7.84771	16.3124	1.05562	5e-05	0.000312379
GRMZM2G156472	4:158222387-158224339	B73 6 h	Mo17 6 h	13.3051	27.6339	1.05446	5e-05	0.000312379
GRMZM2G134389	6:109455097-109459707	B73 6 h	Mo17 6 h	8.14106	16.9027	1.05397	5e-05	0.000312379
GRMZM2G178910	5:210102838-210107753	B73 6 h	Mo17 6 h	2.6623	5.52646	1.05368	5e-05	0.000312379
GRMZM2G111017	6:161851516-161854538	B73 6 h	Mo17 6 h	36.4747	75.714	1.05366	5e-05	0.000312379
GRMZM2G028774	3:10143611-10146680	B73 6 h	Mo17 6 h	2.17268	4.50829	1.05311	5e-05	0.000312379
GRMZM2G012600	3:133115767-133118043	B73 6 h	Mo17 6 h	8.07228	16.7181	1.05036	5e-05	0.000312379
GRMZM2G146694	2:48438745-48440924	B73 6 h	Mo17 6 h	0.646641	1.33913	1.05026	0.00135	0.00595983
GRMZM2G467682	4:238028637-238030928	B73 6 h	Mo17 6 h	2.29962	4.76153	1.05003	5e-05	0.000312379
AC233850.1_FG005	5:169877245-169881176	B73 6 h	Mo17 6 h	0.489817	1.01409	1.04988	0.0113	0.0362056
GRMZM2G114688	7:161293814-161299246	B73 6 h	Mo17 6 h	0.768874	1.59135	1.04943	0.0023	0.00942892
GRMZM2G019689	1:34158015-34160374	B73 6 h	Mo17 6 h	1.17806	2.43718	1.0488	5e-05	0.000312379
GRMZM2G025528	3:135198717-135202520	B73 6 h	Mo17 6 h	22.1075	45.732	1.04867	5e-05	0.000312379
GRMZM2G121458	2:207810852-207824649	B73 6 h	Mo17 6 h	3.72081	7.69623	1.04854	5e-05	0.000312379
GRMZM2G168953	10:132570000-132577881	B73 6 h	Mo17 6 h	6.28871	13.0044	1.04817	5e-05	0.000312379
GRMZM2G080103	9:7649979-7651380	B73 6 h	Mo17 6 h	0.535934	1.10815	1.04803	0.009	0.0299656
GRMZM2G123482	6:97394752-97398823	B73 6 h	Mo17 6 h	3.11725	6.44083	1.04697	5e-05	0.000312379
GRMZM2G148441	10:96108545-96110569	B73 6 h	Mo17 6 h	0.758491	1.56617	1.04604	0.0009	0.00419354
GRMZM2G173084	7:134877302-134882778	B73 6 h	Mo17 6 h	1.20681	2.49038	1.04516	0.01305	0.0408437
GRMZM2G052699	5:175506561-175511010	B73 6 h	Mo17 6 h	1.49595	3.08487	1.04414	5e-05	0.000312379
GRMZM2G148216	9:114324114-114328508	B73 6 h	Mo17 6 h	2.54653	5.24411	1.04216	5e-05	0.000312379
GRMZM2G043843	3:230623909-230626016	B73 6 h	Mo17 6 h	3.17714	6.54016	1.0416	5e-05	0.000312379
GRMZM2G163544	5:48472722-48478032	B73 6 h	Mo17 6 h	4.95835	10.2065	1.04156	5e-05	0.000312379
GRMZM2G354621	7:95456098-95459741	B73 6 h	Mo17 6 h	3.60371	7.41593	1.04115	5e-05	0.000312379
GRMZM2G354851	9:155241440-155245059	B73 6 h	Mo17 6 h	11.8269	24.334	1.04091	5e-05	0.000312379
GRMZM2G014560	5:186331846-186334318	B73 6 h	Mo17 6 h	3.7547	7.72484	1.04081	5e-05	0.000312379
GRMZM2G119272	2:74434503-74437226	B73 6 h	Mo17 6 h	2.18439	4.49138	1.03993	5e-05	0.000312379
GRMZM2G171994	9:153759001-153761126	B73 6 h	Mo17 6 h	7.33502	15.0347	1.03542	5e-05	0.000312379
GRMZM5G843174	7:94875000-94884736	B73 6 h	Mo17 6 h	4.4173	9.04572	1.03407	5e-05	0.000312379
GRMZM2G030659	10:77454066-77458703	B73 6 h	Mo17 6 h	7.18445	14.6932	1.0322	5e-05	0.000312379
GRMZM2G145879	6:144364802-144370182	B73 6 h	Mo17 6 h	1.48635	3.03816	1.03142	5e-05	0.000312379
GRMZM2G419938	1:15785719-15786609	B73 6 h	Mo17 6 h	1.81569	3.71112	1.03134	0.00075	0.00357076
GRMZM2G015818	3:8346912-8348088	B73 6 h	Mo17 6 h	1.49843	3.06182	1.03094	0.0019	0.00799121
GRMZM2G055025	1:22628422-22632521	B73 6 h	Mo17 6 h	7.77455	15.8835	1.0307	5e-05	0.000312379
GRMZM2G051917	2:1267101-1272359	B73 6 h	Mo17 6 h	3.16672	6.46648	1.02999	5e-05	0.000312379
GRMZM5G821668	5:52534125-52535863	B73 6 h	Mo17 6 h	5.83518	11.9129	1.02967	0.0068	0.0236904
GRMZM2G060842	9:133950265-133952613	B73 6 h	Mo17 6 h	47.7438	97.4683	1.02962	5e-05	0.000312379
GRMZM2G440349	6:168217026-168277196	B73 6 h	Mo17 6 h	2.65985	5.42768	1.02899	5e-05	0.000312379
GRMZM2G701206	6:154525349-154529915	B73 6 h	Mo17 6 h	0.780182	1.5918	1.02878	0.00035	0.00182367
GRMZM2G005848	10:10791221-10808920	B73 6 h	Mo17 6 h	2.80894	5.72927	1.02832	5e-05	0.000312379
GRMZM2G046407	5:210929416-210934729	B73 6 h	Mo17 6 h	3.65251	7.44385	1.02716	5e-05	0.000312379
GRMZM2G040750	3:130071338-130074703	B73 6 h	Mo17 6 h	0.699983	1.42505	1.02562	0.0006	0.00293781
GRMZM2G118344	6:124840712-124850629	B73 6 h	Mo17 6 h	2.54849	5.1866	1.02515	5e-05	0.000312379
GRMZM2G423027	4:53982265-53989842	B73 6 h	Mo17 6 h	24.4979	49.851	1.02497	5e-05	0.000312379
GRMZM2G090723	3:139896849-139897429	B73 6 h	Mo17 6 h	2.07505	4.22209	1.02481	0.0074	0.0254279
GRMZM2G140082	9:96459803-96463796	B73 6 h	Mo17 6 h	10.2722	20.8993	1.02471	5e-05	0.000312379
GRMZM2G101287	5:200990644-200996110	B73 6 h	Mo17 6 h	11.8444	24.0893	1.02419	0.0057	0.0204077
GRMZM2G404647	7:90823522-90852794	B73 6 h	Mo17 6 h	6.42822	13.0699	1.02376	5e-05	0.000312379
GRMZM2G058227	1:249479637-249482415	B73 6 h	Mo17 6 h	14.2394	28.9493	1.02364	5e-05	0.000312379
GRMZM2G088361	6:152657184-152661816	B73 6 h	Mo17 6 h	1.57333	3.19698	1.02289	5e-05	0.000312379
GRMZM2G113382	6:163125595-163130137	B73 6 h	Mo17 6 h	2.00472	4.07246	1.0225	5e-05	0.000312379
GRMZM2G168301	5:192752303-192757307	B73 6 h	Mo17 6 h	4.89542	9.94422	1.02243	5e-05	0.000312379
GRMZM2G323888	6:128648201-128649046	B73 6 h	Mo17 6 h	30.9557	62.8616	1.02197	5e-05	0.000312379
GRMZM2G137715	10:51010483-51019069	B73 6 h	Mo17 6 h	9.12043	18.4984	1.02023	5e-05	0.000312379
GRMZM2G137574	2:1722659-1727429	B73 6 h	Mo17 6 h	1.00964	2.04738	1.01994	0.00255	0.0103068
GRMZM2G165255	5:2766958-2768258	B73 6 h	Mo17 6 h	25.0623	50.7745	1.01859	5e-05	0.000312379
GRMZM2G055450	3:206259529-206265981	B73 6 h	Mo17 6 h	0.435875	0.882397	1.01751	0.005	0.0182529
GRMZM2G153138	3:2070508-2079118	B73 6 h	Mo17 6 h	8.0336	16.2609	1.01729	5e-05	0.000312379
GRMZM2G103841	10:95573187-95577147	B73 6 h	Mo17 6 h	0.905354	1.83193	1.01681	0.00015	0.00085432
GRMZM2G034684	3:224714390-224719118	B73 6 h	Mo17 6 h	1.64282	3.32413	1.01681	5e-05	0.000312379
GRMZM2G181227	10:19483613-19489654	B73 6 h	Mo17 6 h	0.972926	1.9676	1.01604	0.00085	0.00398492
GRMZM2G454889	1:283931941-283932742	B73 6 h	Mo17 6 h	6.20265	12.5405	1.01564	5e-05	0.000312379
AC214507.3_FG001	10:125952698-125954050	B73 6 h	Mo17 6 h	9.09851	18.3728	1.01387	5e-05	0.000312379
GRMZM2G078576	3:192177996-192188542	B73 6 h	Mo17 6 h	1.22879	2.48095	1.01366	5e-05	0.000312379
GRMZM2G391741	2:4055229-4058391	B73 6 h	Mo17 6 h	1.60996	3.24749	1.0123	5e-05	0.000312379
GRMZM2G177001	6:136594022-136599094	B73 6 h	Mo17 6 h	0.502825	1.01424	1.01227	0.00485	0.01779
GRMZM2G173962	6:3181849-3187622	B73 6 h	Mo17 6 h	5.78613	11.6667	1.01173	5e-05	0.000312379
GRMZM2G023983	1:18136258-18139013	B73 6 h	Mo17 6 h	1.07463	2.16596	1.01116	5e-05	0.000312379
GRMZM2G070273	2:3067259-3076483	B73 6 h	Mo17 6 h	0.744314	1.49962	1.01061	5e-05	0.000312379
GRMZM2G007683	9:14917552-14925590	B73 6 h	Mo17 6 h	51.8635	104.449	1.01001	5e-05	0.000312379
GRMZM2G017865	4:15711920-15719129	B73 6 h	Mo17 6 h	8.12253	16.357	1.0099	5e-05	0.000312379
GRMZM2G049057	1:207079821-207082141	B73 6 h	Mo17 6 h	2.93459	5.90899	1.00975	5e-05	0.000312379
GRMZM2G176282	3:114893018-114902035	B73 6 h	Mo17 6 h	1.12388	2.26226	1.00927	5e-05	0.000312379
GRMZM2G307588	7:133202775-133206423	B73 6 h	Mo17 6 h	0.391398	0.787292	1.00826	0.01515	0.0462243
GRMZM2G092107	2:43968329-43974685	B73 6 h	Mo17 6 h	2.76061	5.55231	1.0081	5e-05	0.000312379
GRMZM2G412911	2:221734090-221744424	B73 6 h	Mo17 6 h	2.56485	5.15566	1.00728	5e-05	0.000312379
GRMZM5G895534	2:204173042-204174230	B73 6 h	Mo17 6 h	8.8316	17.7482	1.00693	0.0002	0.00110643
GRMZM5G839794	9:20984767-20986417	B73 6 h	Mo17 6 h	1.71088	3.43543	1.00575	0.00105	0.00479853
GRMZM2G156415	4:174330476-174333976	B73 6 h	Mo17 6 h	1.34557	2.70184	1.00573	0.0001	0.000591071
AC212728.3_FG001	5:2176121-2177270	B73 6 h	Mo17 6 h	1.63201	3.27687	1.00567	0.0007	0.00336155
GRMZM2G059225	7:135541996-135550832	B73 6 h	Mo17 6 h	0.544081	1.0924	1.00561	0.0076	0.0260042
GRMZM2G443903	2:5011324-5036544	B73 6 h	Mo17 6 h	0.482817	0.967978	1.0035	0.0093	0.0307952
AC190636.3_FG005	5:813023-815364	B73 6 h	Mo17 6 h	0.699727	1.40278	1.00343	0.01325	0.0413648
GRMZM2G072808	3:180720547-180723394	B73 6 h	Mo17 6 h	1.78537	3.57761	1.00277	5e-05	0.000312379
GRMZM2G301663	3:132709068-132710459	B73 6 h	Mo17 6 h	5.77052	11.5623	1.00266	5e-05	0.000312379
GRMZM2G138976	7:120237786-120284629	B73 6 h	Mo17 6 h	16.619	33.2992	1.00265	5e-05	0.000312379
GRMZM2G154090	1:236840156-236842176	B73 6 h	Mo17 6 h	1.04557	2.09487	1.00257	0.0003	0.00158867
GRMZM2G091540	3:204651105-204656000	B73 6 h	Mo17 6 h	0.391973	0.784916	1.00178	0.00405	0.0152524
GRMZM2G116133	5:64941940-64952197	B73 6 h	Mo17 6 h	5.09725	10.2068	1.00174	5e-05	0.000312379
GRMZM2G071970	5:6914002-6917632	B73 6 h	Mo17 6 h	6.53945	13.0865	1.00084	5e-05	0.000312379
AC199541.4_FG001	1:78413977-78415533	B73 6 h	Mo17 6 h	22.2162	44.4498	1.00057	5e-05	0.000312379
GRMZM2G046317	7:57763772-57764719	B73 6 h	Mo17 6 h	281.604	140.764	-1.00039	5e-05	0.000312379
GRMZM2G423202	3:209050562-209053343	B73 6 h	Mo17 6 h	12.7495	6.37168	-1.00069	5e-05	0.000312379
GRMZM2G061527	3:86886155-86888561	B73 6 h	Mo17 6 h	1.7604	0.879634	-1.00093	0.0002	0.00110643
GRMZM2G087254	2:203181027-203184356	B73 6 h	Mo17 6 h	24.3002	12.139	-1.00132	5e-05	0.000312379
GRMZM2G066413	3:12295519-12298243	B73 6 h	Mo17 6 h	45.041	22.4986	-1.0014	5e-05	0.000312379
GRMZM2G168651	2:55391916-55393690	B73 6 h	Mo17 6 h	2.00823	1.00299	-1.00161	0.00125	0.00558104
GRMZM2G083437	1:248798552-248805182	B73 6 h	Mo17 6 h	16.5886	8.28324	-1.00192	5e-05	0.000312379
GRMZM5G820996	4:83600829-83602952	B73 6 h	Mo17 6 h	56.7772	28.3383	-1.00256	5e-05	0.000312379
GRMZM2G064612	9:154600396-154603065	B73 6 h	Mo17 6 h	15.259	7.61531	-1.00268	5e-05	0.000312379
GRMZM2G075974	1:261628065-261631686	B73 6 h	Mo17 6 h	4.31092	2.15084	-1.00309	0.0001	0.000591071
GRMZM2G434549	10:53201932-53202797	B73 6 h	Mo17 6 h	9.95558	4.96707	-1.00311	5e-05	0.000312379
GRMZM2G019353	9:118520202-118521206	B73 6 h	Mo17 6 h	27.9402	13.9397	-1.00314	5e-05	0.000312379
GRMZM2G032766	7:54381360-54382953	B73 6 h	Mo17 6 h	17.9237	8.94206	-1.00319	5e-05	0.000312379
GRMZM2G451965	7:106669435-106682995	B73 6 h	Mo17 6 h	19.268	9.61247	-1.00323	5e-05	0.000312379
GRMZM2G138750	3:11218170-11221842	B73 6 h	Mo17 6 h	4.35358	2.17151	-1.0035	5e-05	0.000312379
GRMZM2G152553	4:228656987-228657919	B73 6 h	Mo17 6 h	2.75485	1.37398	-1.00361	0.00305	0.011976
GRMZM2G161809	7:151008862-151014148	B73 6 h	Mo17 6 h	12.6823	6.32526	-1.00362	5e-05	0.000312379
GRMZM2G034061	9:115519259-115524432	B73 6 h	Mo17 6 h	42.215	21.0523	-1.00378	5e-05	0.000312379
GRMZM2G007729	4:179852642-179853912	B73 6 h	Mo17 6 h	1.20959	0.602888	-1.00455	0.01335	0.0416221
GRMZM5G897988	8:167324675-167328523	B73 6 h	Mo17 6 h	5.44008	2.70993	-1.00537	5e-05	0.000312379
GRMZM2G442658	1:274050253-274054148	B73 6 h	Mo17 6 h	16.4616	8.19898	-1.00559	5e-05	0.000312379
GRMZM5G821686	1:18201577-18201950	B73 6 h	Mo17 6 h	10.1257	5.04305	-1.00565	0.00355	0.0136334
GRMZM2G000288	7:138128864-138130245	B73 6 h	Mo17 6 h	7.59687	3.78294	-1.0059	0.00055	0.00272069
GRMZM2G021896	7:14894823-14897646	B73 6 h	Mo17 6 h	6.8497	3.41017	-1.00619	5e-05	0.000312379
AC235539.1_FG001	5:141983574-141984252	B73 6 h	Mo17 6 h	3.84623	1.91477	-1.00628	0.004	0.0150915
GRMZM2G075158	5:204248910-204252040	B73 6 h	Mo17 6 h	1.51308	0.753249	-1.00629	0.0041	0.0154113
GRMZM2G001221	6:159455358-159458229	B73 6 h	Mo17 6 h	1.78046	0.886287	-1.0064	0.0012	0.00538646
GRMZM2G426242	10:145189822-145191414	B73 6 h	Mo17 6 h	1.63535	0.813881	-1.0067	0.00165	0.00707865
GRMZM6G699895	scaffold_94:699-3163	B73 6 h	Mo17 6 h	4.94684	2.46075	-1.00741	0.0006	0.00293781
GRMZM5G804773	2:78386588-78387238	B73 6 h	Mo17 6 h	3.76827	1.8743	-1.00756	0.0103	0.0335232
GRMZM2G017164	10:100242425-100245138	B73 6 h	Mo17 6 h	4.42237	2.19884	-1.00808	5e-05	0.000312379
GRMZM2G055507	4:187464666-187470685	B73 6 h	Mo17 6 h	28.0645	13.9476	-1.00873	5e-05	0.000312379
GRMZM2G326627	1:183921736-183924404	B73 6 h	Mo17 6 h	1.35887	0.675154	-1.00912	0.00035	0.00182367
GRMZM2G021704	3:197390611-197395439	B73 6 h	Mo17 6 h	6.94029	3.44792	-1.00927	5e-05	0.000312379
GRMZM2G181505	5:205395330-205401232	B73 6 h	Mo17 6 h	62.4748	31.0226	-1.00995	5e-05	0.000312379
GRMZM2G125923	10:113534702-113536450	B73 6 h	Mo17 6 h	4.11462	2.04169	-1.011	5e-05	0.000312379
GRMZM2G121404	3:37667171-37676616	B73 6 h	Mo17 6 h	15.4938	7.68604	-1.01138	5e-05	0.000312379
GRMZM2G156692	7:15327512-15334148	B73 6 h	Mo17 6 h	2.85758	1.41712	-1.01184	5e-05	0.000312379
GRMZM2G114739	1:193898444-193903583	B73 6 h	Mo17 6 h	46.2578	22.9341	-1.0122	5e-05	0.000312379
AC204530.4_FG006	1:61669642-61671845	B73 6 h	Mo17 6 h	1.29246	0.640708	-1.01238	0.006	0.0213168
GRMZM2G469477	2:234347843-234348796	B73 6 h	Mo17 6 h	9.29322	4.60458	-1.01311	5e-05	0.000312379
GRMZM2G081816	3:219263851-219266149	B73 6 h	Mo17 6 h	24.3249	12.0508	-1.0133	5e-05	0.000312379
GRMZM2G109627	8:7036424-7039141	B73 6 h	Mo17 6 h	18.5573	9.19349	-1.0133	5e-05	0.000312379
GRMZM2G100965	9:169102-170546	B73 6 h	Mo17 6 h	5.25364	2.60237	-1.01349	5e-05	0.000312379
GRMZM2G011878	3:230757893-230759055	B73 6 h	Mo17 6 h	6.40271	3.17148	-1.01353	5e-05	0.000312379
AC196637.2_FG002	3:170582264-170583827	B73 6 h	Mo17 6 h	2.9404	1.45552	-1.01448	0.00055	0.00272069
GRMZM2G162508	1:240842178-240846321	B73 6 h	Mo17 6 h	0.857713	0.424328	-1.01531	0.00865	0.0289869
GRMZM2G010933	4:174068643-174070587	B73 6 h	Mo17 6 h	10.501	5.18984	-1.01677	5e-05	0.000312379
GRMZM2G021781	1:277442410-277443354	B73 6 h	Mo17 6 h	10.1376	5.00927	-1.01705	0.00175	0.00744646
GRMZM2G332562	5:101334186-101337762	B73 6 h	Mo17 6 h	18.6507	9.21244	-1.01758	5e-05	0.000312379
GRMZM2G159768	9:144019860-144020508	B73 6 h	Mo17 6 h	295.826	145.98	-1.01898	5e-05	0.000312379
GRMZM2G129266	1:225937240-225939365	B73 6 h	Mo17 6 h	31.5713	15.5704	-1.01981	5e-05	0.000312379
GRMZM2G007651	7:159934593-159940524	B73 6 h	Mo17 6 h	106.066	52.2598	-1.02119	5e-05	0.000312379
GRMZM2G127297	6:153503087-153508183	B73 6 h	Mo17 6 h	29.4207	14.4926	-1.02152	5e-05	0.000312379
GRMZM2G465595	1:31769079-31772988	B73 6 h	Mo17 6 h	1.29369	0.637022	-1.02207	0.0051	0.0185658
GRMZM2G495613	5:180048871-180051601	B73 6 h	Mo17 6 h	2.69988	1.32923	-1.02231	0.0022	0.00907235
GRMZM2G098583	4:181368574-181379953	B73 6 h	Mo17 6 h	2.61916	1.28913	-1.0227	0.00125	0.00558104
GRMZM2G130053	5:7119674-7121677	B73 6 h	Mo17 6 h	31.9811	15.7346	-1.02328	5e-05	0.000312379
GRMZM2G069335	6:63696475-63697498	B73 6 h	Mo17 6 h	5.78099	2.84104	-1.0249	0.0002	0.00110643
GRMZM2G473111	8:120490832-120497187	B73 6 h	Mo17 6 h	1.75481	0.861936	-1.02566	0.007	0.0242689
GRMZM2G014988	6:54083728-54085635	B73 6 h	Mo17 6 h	29.8555	14.6618	-1.02594	5e-05	0.000312379
GRMZM2G363052	7:85662464-85665508	B73 6 h	Mo17 6 h	2.22465	1.09236	-1.02614	0.0013	0.00577277
GRMZM2G043127	1:253856104-253859765	B73 6 h	Mo17 6 h	84.5362	41.506	-1.02625	5e-05	0.000312379
GRMZM2G090269	3:55674723-55676427	B73 6 h	Mo17 6 h	9.56046	4.69045	-1.02735	5e-05	0.000312379
GRMZM2G140689	9:17835154-17837964	B73 6 h	Mo17 6 h	2.34327	1.14932	-1.02774	0.0046	0.0170071
GRMZM2G395778	8:8918327-8923844	B73 6 h	Mo17 6 h	4.75013	2.32941	-1.028	5e-05	0.000312379
GRMZM2G087507	2:188276429-188280124	B73 6 h	Mo17 6 h	8.6434	4.23744	-1.02841	5e-05	0.000312379
GRMZM2G061230	4:13964906-13966835	B73 6 h	Mo17 6 h	3.88418	1.90274	-1.02953	5e-05	0.000312379
GRMZM5G840909	1:295385155-295387876	B73 6 h	Mo17 6 h	3.02274	1.47917	-1.03106	0.0021	0.00871353
GRMZM2G112795	4:20529041-20532586	B73 6 h	Mo17 6 h	97.5649	47.7367	-1.03126	5e-05	0.000312379
GRMZM2G170276	2:194485997-194488592	B73 6 h	Mo17 6 h	35.5615	17.3926	-1.03185	5e-05	0.000312379
GRMZM2G380015	4:240659628-240660803	B73 6 h	Mo17 6 h	7.19354	3.51789	-1.03199	5e-05	0.000312379
GRMZM5G833593	3:149285500-149289754	B73 6 h	Mo17 6 h	4.90424	2.39811	-1.03213	5e-05	0.000312379
GRMZM2G527387	2:224179773-224191343	B73 6 h	Mo17 6 h	1.62647	0.795232	-1.03229	0.0007	0.00336155
GRMZM2G574534	1:288999197-289002669	B73 6 h	Mo17 6 h	2.75255	1.3451	-1.03306	5e-05	0.000312379
GRMZM2G300801	1:12138274-12140019	B73 6 h	Mo17 6 h	48.1161	23.509	-1.0333	5e-05	0.000312379
GRMZM2G083394	8:15990105-15995216	B73 6 h	Mo17 6 h	0.993683	0.485447	-1.03347	0.0012	0.00538646
AC194878.3_FG001	9:25691480-25692017	B73 6 h	Mo17 6 h	22.0185	10.7536	-1.03389	5e-05	0.000312379
GRMZM2G065494	4:238310810-238321628	B73 6 h	Mo17 6 h	22.2506	10.8622	-1.03453	5e-05	0.000312379
GRMZM2G056686	1:201904942-201909743	B73 6 h	Mo17 6 h	52.2737	25.5176	-1.0346	5e-05	0.000312379
GRMZM2G095280	8:19972040-19974317	B73 6 h	Mo17 6 h	1.27054	0.620084	-1.03491	0.0031	0.012145
GRMZM2G403076	6:105602586-105605237	B73 6 h	Mo17 6 h	1.75543	0.85634	-1.03557	0.00045	0.00227975
GRMZM2G098892	1:278109387-278111234	B73 6 h	Mo17 6 h	2.42764	1.18401	-1.03588	5e-05	0.000312379
GRMZM2G413717	8:26635634-26636049	B73 6 h	Mo17 6 h	18.2325	8.88996	-1.03627	0.0001	0.000591071
GRMZM2G153920	1:23615456-23617360	B73 6 h	Mo17 6 h	9.7583	4.75752	-1.03642	5e-05	0.000312379
GRMZM2G050286	8:111836761-111837836	B73 6 h	Mo17 6 h	1.74892	0.852076	-1.03741	0.0082	0.0277218
GRMZM2G051932	2:30901450-30905424	B73 6 h	Mo17 6 h	1.47666	0.719414	-1.03744	0.00445	0.016527
GRMZM2G044128	8:5160707-5162795	B73 6 h	Mo17 6 h	21.4415	10.4399	-1.0383	5e-05	0.000312379
GRMZM2G169998	4:240050065-240053668	B73 6 h	Mo17 6 h	7.52366	3.66224	-1.03871	5e-05	0.000312379
GRMZM2G121747	3:23441192-23442485	B73 6 h	Mo17 6 h	6.50658	3.16676	-1.03889	0.0003	0.00158867
GRMZM2G110076	1:71022432-71028479	B73 6 h	Mo17 6 h	11.065	5.38377	-1.03932	5e-05	0.000312379
GRMZM2G051330	9:6671221-6675883	B73 6 h	Mo17 6 h	1.18366	0.575854	-1.03948	0.0014	0.00614971
GRMZM2G038922	1:166826579-166828786	B73 6 h	Mo17 6 h	38.0789	18.5132	-1.04044	5e-05	0.000312379
GRMZM2G157749	9:128375230-128379614	B73 6 h	Mo17 6 h	0.872036	0.423583	-1.04174	0.01005	0.0328449
GRMZM5G866334	4:14654926-14656796	B73 6 h	Mo17 6 h	11.2529	5.46529	-1.04193	5e-05	0.000312379
GRMZM2G086403	10:135709747-135712426	B73 6 h	Mo17 6 h	18.6862	9.07258	-1.04239	5e-05	0.000312379
GRMZM2G080839	9:78160378-78162226	B73 6 h	Mo17 6 h	3.73136	1.81163	-1.04241	5e-05	0.000312379
GRMZM2G129585	4:32719339-32720806	B73 6 h	Mo17 6 h	21.1869	10.28	-1.04333	5e-05	0.000312379
GRMZM2G146163	8:6844255-6845934	B73 6 h	Mo17 6 h	3.5279	1.71117	-1.04383	0.00035	0.00182367
GRMZM5G831224	10:15921462-15924280	B73 6 h	Mo17 6 h	2.02514	0.982083	-1.0441	0.0041	0.0154113
GRMZM2G314769	9:122457298-122458686	B73 6 h	Mo17 6 h	2.46795	1.19638	-1.04464	0.01315	0.0411032
AC206951.3_FG017	1:17525571-17526492	B73 6 h	Mo17 6 h	176.046	85.3378	-1.0447	5e-05	0.000312379
GRMZM2G319947	2:223317941-223319135	B73 6 h	Mo17 6 h	1.49232	0.723196	-1.0451	0.0069	0.0239786
GRMZM2G378653	9:102204170-102210509	B73 6 h	Mo17 6 h	0.859446	0.416484	-1.04515	0.0139	0.0430352
GRMZM2G045239	8:167572055-167576022	B73 6 h	Mo17 6 h	1.62822	0.788921	-1.04534	0.0118	0.037557
GRMZM2G109677	2:52556280-52559547	B73 6 h	Mo17 6 h	30.9853	15.0089	-1.04577	5e-05	0.000312379
GRMZM2G174917	2:5568514-5570186	B73 6 h	Mo17 6 h	41.4484	20.0765	-1.04581	5e-05	0.000312379
GRMZM2G039857	10:89448971-89452374	B73 6 h	Mo17 6 h	4.63834	2.24627	-1.04608	5e-05	0.000312379
GRMZM5G884229	8:1159777-1160044	B73 6 h	Mo17 6 h	69.482	33.6383	-1.04653	0.00015	0.00085432
GRMZM2G331754	7:175605745-175613533	B73 6 h	Mo17 6 h	6.39251	3.09188	-1.0479	5e-05	0.000312379
GRMZM2G029685	6:105134322-105135943	B73 6 h	Mo17 6 h	23.3804	11.3077	-1.04799	5e-05	0.000312379
GRMZM2G020081	4:140726568-140729617	B73 6 h	Mo17 6 h	8.12363	3.92883	-1.04802	5e-05	0.000312379
GRMZM2G025109	4:15037821-15038813	B73 6 h	Mo17 6 h	6.9121	3.34154	-1.04861	5e-05	0.000312379
GRMZM2G009019	4:119491973-119495409	B73 6 h	Mo17 6 h	2.04887	0.990289	-1.04891	0.00655	0.0229559
GRMZM2G052688	2:29301862-29306082	B73 6 h	Mo17 6 h	2.9038	1.40314	-1.04929	5e-05	0.000312379
GRMZM2G162486	9:139006145-139008600	B73 6 h	Mo17 6 h	216.18	104.439	-1.04958	5e-05	0.000312379
GRMZM2G151257	5:205619330-205622828	B73 6 h	Mo17 6 h	1.6033	0.774504	-1.0497	0.00045	0.00227975
GRMZM2G405581	5:145547587-145549387	B73 6 h	Mo17 6 h	4.16281	2.01085	-1.04975	5e-05	0.000312379
GRMZM2G081582	4:143491904-143496980	B73 6 h	Mo17 6 h	12.0425	5.81304	-1.05077	5e-05	0.000312379
GRMZM2G421541	7:110073685-110083762	B73 6 h	Mo17 6 h	2.8007	1.35134	-1.0514	5e-05	0.000312379
GRMZM2G017940	4:15720368-15724147	B73 6 h	Mo17 6 h	2.81393	1.35726	-1.05189	5e-05	0.000312379
GRMZM2G062260	1:234335743-234336597	B73 6 h	Mo17 6 h	4.59096	2.21368	-1.05235	0.0004	0.00205414
GRMZM5G815768	7:12512877-12513216	B73 6 h	Mo17 6 h	54.4967	26.2638	-1.05309	5e-05	0.000312379
GRMZM2G172932	8:170881295-170884640	B73 6 h	Mo17 6 h	10.7328	5.17179	-1.05329	5e-05	0.000312379
GRMZM2G136534	1:194603536-194606682	B73 6 h	Mo17 6 h	10.4901	5.05376	-1.0536	5e-05	0.000312379
GRMZM5G843584	4:226899838-226901400	B73 6 h	Mo17 6 h	0.864815	0.416462	-1.05421	0.01335	0.0416221
GRMZM2G085924	2:127723812-127725400	B73 6 h	Mo17 6 h	83.1934	40.0557	-1.05446	5e-05	0.000312379
GRMZM2G135617	1:194761998-194771939	B73 6 h	Mo17 6 h	42.3198	20.3671	-1.05509	0.0001	0.000591071
GRMZM5G885867	10:145906650-145910532	B73 6 h	Mo17 6 h	5.31433	2.55616	-1.05591	0.00025	0.00135066
GRMZM2G160444	8:173358364-173360308	B73 6 h	Mo17 6 h	1.11928	0.538309	-1.05607	0.0059	0.0210156
GRMZM2G027392	9:1427242-1428578	B73 6 h	Mo17 6 h	118.869	57.1596	-1.05631	5e-05	0.000312379
GRMZM5G836332	9:36490195-36491535	B73 6 h	Mo17 6 h	16.5498	7.95723	-1.05648	5e-05	0.000312379
GRMZM2G104658	10:148406956-148419253	B73 6 h	Mo17 6 h	47.0397	22.6114	-1.05683	5e-05	0.000312379
GRMZM2G094892	6:162059334-162061082	B73 6 h	Mo17 6 h	2.06263	0.991223	-1.0572	0.00035	0.00182367
GRMZM2G015709	4:187945782-187947675	B73 6 h	Mo17 6 h	3.16614	1.52146	-1.05727	5e-05	0.000312379
GRMZM2G320099	1:3701759-3706769	B73 6 h	Mo17 6 h	60.8931	29.2551	-1.05759	5e-05	0.000312379
GRMZM2G346693	5:88253181-88286973	B73 6 h	Mo17 6 h	5.86074	2.81405	-1.05843	5e-05	0.000312379
GRMZM5G882080	4:134298190-134299229	B73 6 h	Mo17 6 h	7.68462	3.68894	-1.05877	5e-05	0.000312379
YPTM1	2:47740881-47746771	B73 6 h	Mo17 6 h	42.2369	20.2583	-1.05999	5e-05	0.000312379
GRMZM2G082633	1:272621601-272623295	B73 6 h	Mo17 6 h	5.44713	2.61213	-1.06027	5e-05	0.000312379
GRMZM2G082959	8:104612611-104613898	B73 6 h	Mo17 6 h	2.96871	1.42362	-1.06027	0.00055	0.00272069
GRMZM5G835157	4:95074370-95075311	B73 6 h	Mo17 6 h	26.6284	12.7686	-1.06037	5e-05	0.000312379
GRMZM2G431288	7:121635515-121637742	B73 6 h	Mo17 6 h	29.0297	13.9158	-1.06081	5e-05	0.000312379
GRMZM5G807064	3:168962327-168966124	B73 6 h	Mo17 6 h	2.27688	1.09136	-1.06092	0.0002	0.00110643
GRMZM2G175549	10:116635220-116638488	B73 6 h	Mo17 6 h	5.27813	2.52969	-1.06107	5e-05	0.000312379
GRMZM2G066615	4:158364977-158372157	B73 6 h	Mo17 6 h	5.79859	2.7788	-1.06124	5e-05	0.000312379
GRMZM2G114182	10:141754577-141761451	B73 6 h	Mo17 6 h	0.899691	0.430868	-1.06218	0.0001	0.000591071
GRMZM2G113129	6:163111933-163115120	B73 6 h	Mo17 6 h	10.2316	4.89942	-1.06236	5e-05	0.000312379
GRMZM2G137161	2:42628939-42631697	B73 6 h	Mo17 6 h	4.31553	2.06642	-1.0624	0.0001	0.000591071
GRMZM2G445602	1:16821855-16825679	B73 6 h	Mo17 6 h	156.151	74.7566	-1.06267	5e-05	0.000312379
GRMZM2G360494	2:230825284-230826633	B73 6 h	Mo17 6 h	1.1574	0.554081	-1.06272	0.01465	0.0449641
GRMZM2G388297	2:191798183-191799029	B73 6 h	Mo17 6 h	2.22575	1.06507	-1.06335	0.0068	0.0236904
GRMZM2G000453	7:157913770-157914605	B73 6 h	Mo17 6 h	24.4389	11.6912	-1.06375	5e-05	0.000312379
GRMZM2G179002	2:193070898-193077187	B73 6 h	Mo17 6 h	8.84336	4.23052	-1.06376	5e-05	0.000312379
GRMZM2G050997	3:152240439-152243093	B73 6 h	Mo17 6 h	7.76899	3.71508	-1.06434	5e-05	0.000312379
GRMZM2G044194	7:3025542-3026306	B73 6 h	Mo17 6 h	4.24943	2.03156	-1.06468	0.0018	0.00763112
GRMZM2G074032	9:144292831-144296553	B73 6 h	Mo17 6 h	1.4075	0.672582	-1.06536	0.0024	0.00978096
GRMZM2G126706	7:168522660-168527050	B73 6 h	Mo17 6 h	16.5592	7.91245	-1.06543	5e-05	0.000312379
GRMZM5G803308	9:97396867-97398308	B73 6 h	Mo17 6 h	10.0815	4.81564	-1.06591	5e-05	0.000312379
GRMZM2G094074	6:90470199-90475658	B73 6 h	Mo17 6 h	66.5589	31.7812	-1.06646	5e-05	0.000312379
GRMZM2G133738	6:22724395-22725333	B73 6 h	Mo17 6 h	2.21926	1.05909	-1.06725	0.0127	0.0399288
GRMZM2G081380	3:83055457-83082321	B73 6 h	Mo17 6 h	10.3047	4.9167	-1.06755	5e-05	0.000312379
GRMZM2G441444	3:48931322-48935296	B73 6 h	Mo17 6 h	6.33093	3.01849	-1.06859	0.0001	0.000591071
GRMZM2G093524	1:138377813-138378882	B73 6 h	Mo17 6 h	4.13475	1.97042	-1.0693	0.00015	0.00085432
GRMZM2G163054	6:127773578-127775131	B73 6 h	Mo17 6 h	27.9585	13.3167	-1.07005	5e-05	0.000312379
GRMZM2G444621	3:118981073-118981990	B73 6 h	Mo17 6 h	5.81134	2.76786	-1.0701	0.0001	0.000591071
GRMZM2G318408	2:15493046-15494206	B73 6 h	Mo17 6 h	7.74518	3.68862	-1.07022	5e-05	0.000312379
GRMZM5G801409	1:40808292-40811525	B73 6 h	Mo17 6 h	50.2914	23.9444	-1.07063	5e-05	0.000312379
GRMZM2G111415	4:173829507-173830759	B73 6 h	Mo17 6 h	5.52059	2.62815	-1.07077	5e-05	0.000312379
GRMZM2G048121	1:113349057-113350674	B73 6 h	Mo17 6 h	159.647	75.989	-1.07103	5e-05	0.000312379
GRMZM2G055464	7:170060948-170067054	B73 6 h	Mo17 6 h	3.24273	1.54305	-1.07142	5e-05	0.000312379
GRMZM2G004699	4:191756827-191759110	B73 6 h	Mo17 6 h	1.25981	0.599071	-1.0724	0.008	0.0271594
GRMZM2G144275	7:137522633-137525144	B73 6 h	Mo17 6 h	51.5576	24.5168	-1.07242	5e-05	0.000312379
AC233882.1_FG003	3:205916617-205926201	B73 6 h	Mo17 6 h	2.01447	0.957853	-1.07252	5e-05	0.000312379
GRMZM2G134476	9:137023002-137024818	B73 6 h	Mo17 6 h	22.666	10.7758	-1.07273	5e-05	0.000312379
AC205574.3_FG006	3:3475924-3478586	B73 6 h	Mo17 6 h	2.18828	1.03983	-1.07345	0.0004	0.00205414
GRMZM2G121312	1:187917180-187919029	B73 6 h	Mo17 6 h	16.3323	7.75789	-1.07399	5e-05	0.000312379
GRMZM2G383807	8:77501630-77504702	B73 6 h	Mo17 6 h	5.65181	2.68356	-1.07456	5e-05	0.000312379
GRMZM2G127853	9:123993838-123995793	B73 6 h	Mo17 6 h	3.5756	1.69566	-1.07634	0.0004	0.00205414
GRMZM2G050925	2:52066947-52071130	B73 6 h	Mo17 6 h	58.6939	27.8327	-1.07643	5e-05	0.000312379
GRMZM2G039922	7:4963004-4966575	B73 6 h	Mo17 6 h	1.75846	0.833802	-1.07653	0.00335	0.0129759
GRMZM2G176489	3:8219104-8221465	B73 6 h	Mo17 6 h	1.64042	0.777386	-1.07736	0.0003	0.00158867
GRMZM2G701576	3:79124604-79126250	B73 6 h	Mo17 6 h	10.7391	5.08855	-1.07755	5e-05	0.000312379
GRMZM2G161643	8:107694721-107700064	B73 6 h	Mo17 6 h	3.96947	1.88036	-1.07794	5e-05	0.000312379
GRMZM2G388855	6:158454148-158457170	B73 6 h	Mo17 6 h	15.7675	7.46713	-1.07833	5e-05	0.000312379
GRMZM2G101547	5:178872314-178875758	B73 6 h	Mo17 6 h	6.36319	3.01038	-1.07981	5e-05	0.000312379
GRMZM2G138074	3:187768901-187771862	B73 6 h	Mo17 6 h	45.8659	21.6789	-1.08113	5e-05	0.000312379
GRMZM2G075562	5:204223653-204228519	B73 6 h	Mo17 6 h	17.866	8.44242	-1.08149	5e-05	0.000312379
GRMZM2G013652	7:169303885-169310488	B73 6 h	Mo17 6 h	27.7821	13.126	-1.08173	5e-05	0.000312379
GRMZM2G093210	1:294010123-294012577	B73 6 h	Mo17 6 h	5.39805	2.54975	-1.08208	5e-05	0.000312379
GRMZM2G098637	2:234898159-234900736	B73 6 h	Mo17 6 h	6.28553	2.96786	-1.08261	5e-05	0.000312379
GRMZM2G106376	10:146402763-146407217	B73 6 h	Mo17 6 h	5.29381	2.49917	-1.08286	5e-05	0.000312379
GRMZM2G135782	7:143666298-143668769	B73 6 h	Mo17 6 h	9.28167	4.38115	-1.08307	5e-05	0.000312379
ALS2	4:96832611-96834891	B73 6 h	Mo17 6 h	13.6921	6.46216	-1.08326	5e-05	0.000312379
ABP5	10:26773963-26776830	B73 6 h	Mo17 6 h	18.2992	8.63525	-1.08347	5e-05	0.000312379
GRMZM5G870077	4:11719856-11721809	B73 6 h	Mo17 6 h	487.678	230.107	-1.08363	5e-05	0.000312379
GRMZM2G478430	10:114373613-114374457	B73 6 h	Mo17 6 h	4.0211	1.8973	-1.08364	0.00105	0.00479853
GRMZM2G158568	5:203369660-203372136	B73 6 h	Mo17 6 h	275.474	129.967	-1.08377	5e-05	0.000312379
GRMZM2G100815	2:37234049-37242702	B73 6 h	Mo17 6 h	10.2868	4.84519	-1.08617	5e-05	0.000312379
GRMZM2G174730	6:157175805-157181190	B73 6 h	Mo17 6 h	6.27364	2.95234	-1.08744	5e-05	0.000312379
GRMZM2G008623	2:214508388-214514872	B73 6 h	Mo17 6 h	15.0821	7.09612	-1.08774	5e-05	0.000312379
GRMZM2G167591	7:153692968-153695938	B73 6 h	Mo17 6 h	2.38638	1.12272	-1.08783	0.0045	0.0166906
GRMZM2G087192	2:47717534-47720768	B73 6 h	Mo17 6 h	64.6662	30.4213	-1.08793	5e-05	0.000312379
GRMZM2G422259	1:286928923-286935504	B73 6 h	Mo17 6 h	16.1138	7.58036	-1.08796	0.00265	0.0106178
GRMZM2G152523	4:228683539-228684168	B73 6 h	Mo17 6 h	4.85616	2.28282	-1.089	0.00085	0.00398492
GRMZM2G077458	10:129533915-129535725	B73 6 h	Mo17 6 h	4.10227	1.92809	-1.08925	5e-05	0.000312379
GRMZM2G137321	1:289403847-289405743	B73 6 h	Mo17 6 h	47.8045	22.4654	-1.08944	5e-05	0.000312379
GRMZM2G133407	5:1817500-1820935	B73 6 h	Mo17 6 h	15.1372	7.11321	-1.08953	5e-05	0.000312379
GRMZM2G037624	9:27237635-27243276	B73 6 h	Mo17 6 h	6.42939	3.02103	-1.08964	5e-05	0.000312379
GRMZM2G405094	8:165425515-165426742	B73 6 h	Mo17 6 h	6.43591	3.02372	-1.08982	5e-05	0.000312379
AC233960.1_FG002	5:200032551-200035241	B73 6 h	Mo17 6 h	14.3176	6.72571	-1.09003	5e-05	0.000312379
GRMZM2G140293	7:167193405-167194855	B73 6 h	Mo17 6 h	1.04537	0.491004	-1.09021	0.01365	0.0423938
GRMZM2G146173	7:146016581-146018505	B73 6 h	Mo17 6 h	47.9046	22.4909	-1.09082	5e-05	0.000312379
GRMZM6G449101	scaffold_216:558-1115	B73 6 h	Mo17 6 h	10.966	5.14816	-1.09091	5e-05	0.000312379
GRMZM2G000268	10:120471080-120473634	B73 6 h	Mo17 6 h	84.7274	39.7594	-1.09153	5e-05	0.000312379
GRMZM2G330751	5:23041495-23045091	B73 6 h	Mo17 6 h	2.12205	0.995707	-1.09167	5e-05	0.000312379
GRMZM2G129493	2:38970354-38971365	B73 6 h	Mo17 6 h	23.7174	11.1238	-1.0923	5e-05	0.000312379
GRMZM2G023204	2:35953362-35955272	B73 6 h	Mo17 6 h	1.35176	0.633211	-1.09408	0.0016	0.00689384
AC203972.3_FG001	10:27655921-27658633	B73 6 h	Mo17 6 h	2.32966	1.09112	-1.09431	5e-05	0.000312379
GRMZM2G107945	2:225575239-225579603	B73 6 h	Mo17 6 h	117.548	55.0355	-1.09482	5e-05	0.000312379
GRMZM2G034943	3:223392261-223395012	B73 6 h	Mo17 6 h	10.4227	4.87942	-1.09495	5e-05	0.000312379
GRMZM2G016241	1:241430767-241432121	B73 6 h	Mo17 6 h	3.04628	1.42553	-1.09555	0.00025	0.00135066
AC210204.3_FG002	2:165300680-165302426	B73 6 h	Mo17 6 h	43.0463	20.1405	-1.09579	5e-05	0.000312379
GRMZM2G126408	7:100502478-100504470	B73 6 h	Mo17 6 h	5.00367	2.3405	-1.09617	5e-05	0.000312379
GRMZM2G470442	1:73382595-73385374	B73 6 h	Mo17 6 h	1.04433	0.488379	-1.0965	0.00285	0.0112968
GRMZM2G018197	2:234103377-234106002	B73 6 h	Mo17 6 h	117.075	54.7445	-1.09665	5e-05	0.000312379
GRMZM2G340065	10:146893781-146899188	B73 6 h	Mo17 6 h	1.76612	0.825661	-1.09696	5e-05	0.000312379
GRMZM2G059740	2:4517597-4519647	B73 6 h	Mo17 6 h	6.97061	3.25429	-1.09894	5e-05	0.000312379
GRMZM2G005680	5:70177402-70181259	B73 6 h	Mo17 6 h	2.97899	1.39052	-1.09919	5e-05	0.000312379
GRMZM2G150928	3:12566967-12570638	B73 6 h	Mo17 6 h	3.94336	1.84051	-1.09932	5e-05	0.000312379
GRMZM2G070378	6:106263834-106325390	B73 6 h	Mo17 6 h	18.6673	8.70789	-1.10012	5e-05	0.000312379
GRMZM2G168115	5:62054197-62056856	B73 6 h	Mo17 6 h	8.71727	4.06535	-1.1005	5e-05	0.000312379
GRMZM2G091316	10:69790160-69799780	B73 6 h	Mo17 6 h	3.18239	1.48386	-1.10076	0.0009	0.00419354
GRMZM5G896294	1:191891264-191892243	B73 6 h	Mo17 6 h	13.6172	6.34889	-1.10086	5e-05	0.000312379
GRMZM2G109431	1:17693773-17697814	B73 6 h	Mo17 6 h	24.0653	11.2171	-1.10126	5e-05	0.000312379
GRMZM2G389285	2:188282412-188285223	B73 6 h	Mo17 6 h	1.71518	0.799415	-1.10134	0.0015	0.00652296
GRMZM2G126062	2:45424521-45427038	B73 6 h	Mo17 6 h	9.79407	4.56397	-1.10162	5e-05	0.000312379
GRMZM2G087059	2:64001712-64004098	B73 6 h	Mo17 6 h	2.24043	1.04359	-1.10222	0.00015	0.00085432
GRMZM2G052844	8:144071765-144075579	B73 6 h	Mo17 6 h	14.3273	6.67264	-1.10244	5e-05	0.000312379
GRMZM2G147221	8:94261624-94264231	B73 6 h	Mo17 6 h	17.0144	7.92155	-1.10291	5e-05	0.000312379
GRMZM5G857379	5:215107603-215111805	B73 6 h	Mo17 6 h	1.41448	0.658273	-1.10351	0.0006	0.00293781
GRMZM2G390641	6:89284778-89287980	B73 6 h	Mo17 6 h	3.12779	1.45527	-1.10386	5e-05	0.000312379
GRMZM2G318156	2:118503046-118503900	B73 6 h	Mo17 6 h	3.17766	1.47837	-1.10395	0.00185	0.00781249
GRMZM2G154896	8:5597812-5601400	B73 6 h	Mo17 6 h	13.1551	6.11642	-1.10486	5e-05	0.000312379
GRMZM2G108487	6:54460300-54461603	B73 6 h	Mo17 6 h	86.4487	40.1735	-1.1056	5e-05	0.000312379
GRMZM2G133421	2:200472477-200478969	B73 6 h	Mo17 6 h	5.40928	2.51346	-1.10576	5e-05	0.000312379
GRMZM2G094072	10:123593978-123609810	B73 6 h	Mo17 6 h	37.6135	17.4773	-1.10577	5e-05	0.000312379
GRMZM2G115957	7:38631474-38632989	B73 6 h	Mo17 6 h	2.80414	1.30284	-1.1059	0.00025	0.00135066
RPS28	1:14103660-14105322	B73 6 h	Mo17 6 h	63.4204	29.4564	-1.10637	5e-05	0.000312379
GRMZM2G450044	2:144155345-144156281	B73 6 h	Mo17 6 h	3.71732	1.72613	-1.10672	0.0008	0.00378126
GRMZM2G455978	2:12107490-12109921	B73 6 h	Mo17 6 h	1.19206	0.553466	-1.1069	0.0038	0.0144468
DER2.1,GRMZM2G384070	5:920695-928929	B73 6 h	Mo17 6 h	20.6407	9.58255	-1.10701	0.0015	0.00652296
GRMZM2G036099	3:187222968-187230680	B73 6 h	Mo17 6 h	27.4647	12.7454	-1.1076	5e-05	0.000312379
GRMZM2G421240	4:235873164-235874838	B73 6 h	Mo17 6 h	19.4958	9.04527	-1.10793	5e-05	0.000312379
GRMZM2G004182	8:22175247-22181717	B73 6 h	Mo17 6 h	10.2977	4.77161	-1.10977	0.00095	0.00439817
GRMZM2G085038	8:271251-367057	B73 6 h	Mo17 6 h	4.10549	1.90156	-1.11037	5e-05	0.000312379
GRMZM2G103047	7:82105783-82109932	B73 6 h	Mo17 6 h	30.1461	13.9618	-1.11049	5e-05	0.000312379
GRMZM2G475594	9:111568267-111569614	B73 6 h	Mo17 6 h	0.98474	0.455792	-1.11137	0.0117	0.0372936
GRMZM2G065829	8:141446173-141448103	B73 6 h	Mo17 6 h	2.8474	1.31767	-1.11165	0.0001	0.000591071
GRMZM2G005996	5:193704698-193708918	B73 6 h	Mo17 6 h	1.21016	0.559954	-1.11182	0.0001	0.000591071
GRMZM2G420108	1:281344133-281344919	B73 6 h	Mo17 6 h	4.0751	1.8844	-1.11273	0.00155	0.00671011
GRMZM2G449160	3:1596536-1597855	B73 6 h	Mo17 6 h	17.3407	8.01835	-1.11279	5e-05	0.000312379
GRMZM5G893912	1:180635458-180637364	B73 6 h	Mo17 6 h	4.99599	2.30871	-1.11368	5e-05	0.000312379
GRMZM2G179069	6:36946637-36948605	B73 6 h	Mo17 6 h	7.40555	3.42197	-1.11378	5e-05	0.000312379
GRMZM2G013986	1:4046389-4049199	B73 6 h	Mo17 6 h	11.5563	5.33708	-1.11455	5e-05	0.000312379
GRMZM2G007249	7:124313853-124315851	B73 6 h	Mo17 6 h	104.005	48.0095	-1.11526	5e-05	0.000312379
GRMZM2G382569	1:62144319-62146281	B73 6 h	Mo17 6 h	209.886	96.8768	-1.11539	5e-05	0.000312379
GRMZM2G090435	5:11893130-11894981	B73 6 h	Mo17 6 h	0.973633	0.449387	-1.11542	0.0087	0.0291295
GRMZM2G172485	2:217679509-217682041	B73 6 h	Mo17 6 h	1.58693	0.732049	-1.11623	0.0001	0.000591071
GRMZM2G096367	10:80501687-80506467	B73 6 h	Mo17 6 h	1.79285	0.825087	-1.11964	0.00025	0.00135066
GRMZM2G165176	3:139313218-139319473	B73 6 h	Mo17 6 h	8.00321	3.68213	-1.12004	5e-05	0.000312379
GRMZM2G144420	5:33661256-33664549	B73 6 h	Mo17 6 h	1.18934	0.547053	-1.12041	0.0002	0.00110643
GRMZM2G148773	8:165526429-165535578	B73 6 h	Mo17 6 h	1.98518	0.91303	-1.12053	5e-05	0.000312379
GRMZM2G180080	7:153485163-153487062	B73 6 h	Mo17 6 h	2.74196	1.26077	-1.1209	5e-05	0.000312379
GRMZM2G075262	1:55502657-55506277	B73 6 h	Mo17 6 h	0.939421	0.431802	-1.1214	0.00075	0.00357076
GRMZM2G009223	7:153860993-153863453	B73 6 h	Mo17 6 h	45.7945	21.0423	-1.12188	5e-05	0.000312379
GRMZM2G345700	2:10545516-10546626	B73 6 h	Mo17 6 h	1325.69	608.968	-1.12231	5e-05	0.000312379
GRMZM2G113771	5:10982174-11001922	B73 6 h	Mo17 6 h	1.50096	0.689046	-1.12322	5e-05	0.000312379
GRMZM2G104269	9:19331119-19333885	B73 6 h	Mo17 6 h	50.3572	23.1143	-1.12341	5e-05	0.000312379
GRMZM2G476477	6:162351591-162353219	B73 6 h	Mo17 6 h	0.863208	0.395931	-1.12446	0.00945	0.0312132
GRMZM2G457411	3:115024881-115027002	B73 6 h	Mo17 6 h	1.71442	0.786268	-1.12463	0.00025	0.00135066
GRMZM5G874736	9:15580853-15585311	B73 6 h	Mo17 6 h	5.15416	2.3634	-1.12487	0.00065	0.00315075
GRMZM2G150058	9:152314246-152316624	B73 6 h	Mo17 6 h	171.939	78.7687	-1.1262	5e-05	0.000312379
GRMZM2G079256	7:74265492-74285785	B73 6 h	Mo17 6 h	19.3493	8.86192	-1.12659	5e-05	0.000312379
GRMZM2G050307	4:197928262-197929796	B73 6 h	Mo17 6 h	92.5954	42.3917	-1.12716	5e-05	0.000312379
AC209718.1_FG009	3:5567041-5568967	B73 6 h	Mo17 6 h	1.1646	0.532666	-1.12854	0.00115	0.00519059
GRMZM2G092752	7:162361837-162363812	B73 6 h	Mo17 6 h	58.4749	26.731	-1.1293	5e-05	0.000312379
GRMZM2G062156	2:208298568-208300747	B73 6 h	Mo17 6 h	21.7445	9.93999	-1.12933	5e-05	0.000312379
GRMZM2G090105	2:174070616-174073773	B73 6 h	Mo17 6 h	7.29133	3.33245	-1.1296	5e-05	0.000312379
GRMZM2G036217	4:52923799-52927833	B73 6 h	Mo17 6 h	104.911	47.9177	-1.13053	5e-05	0.000312379
GRMZM2G340656	7:19063720-19101243	B73 6 h	Mo17 6 h	354.117	161.73	-1.13063	5e-05	0.000312379
GRMZM2G100747	2:109260298-109311620	B73 6 h	Mo17 6 h	43.0305	19.646	-1.13113	5e-05	0.000312379
GRMZM2G152370	3:7608922-7611774	B73 6 h	Mo17 6 h	5.01803	2.29022	-1.13164	5e-05	0.000312379
GRMZM2G361605	6:131147983-131160298	B73 6 h	Mo17 6 h	2.36375	1.07813	-1.13255	5e-05	0.000312379
GRMZM2G175164	1:16467594-16473121	B73 6 h	Mo17 6 h	1.35736	0.619014	-1.13276	0.0013	0.00577277
AC177922.2_FG002	3:74807795-74808416	B73 6 h	Mo17 6 h	17.3912	7.92979	-1.13301	5e-05	0.000312379
[truncated: 1,640 more rows]

## Sheet: 24 h DEGs B&M
Table S6. Differentially expressed genes between B73 and Mo17 in control and at 6 and 24 h R. padi feeding
Differentially expressed genes (DEGs) between B73 and Mo17 after 24 h R. padi feeding
gene	locus	sample_1	sample_2	value_1	value_2	log2(fold_change)	p_value	q_value
GRMZM2G066805	1:8874141-8876689	B73 24 h	Mo17 24 h	0.9482	0	#NAME?	5e-05	0.000312379
GRMZM2G556515	1:13994736-13995667	B73 24 h	Mo17 24 h	1.10563	0	#NAME?	5e-05	0.000312379
GRMZM2G380955	1:45094542-45097600	B73 24 h	Mo17 24 h	1.76377	0	#NAME?	5e-05	0.000312379
AC191317.3_FG009	1:64989862-64990393	B73 24 h	Mo17 24 h	4.53046	0	#NAME?	5e-05	0.000312379
GRMZM2G135913	1:74237871-74239870	B73 24 h	Mo17 24 h	0.771259	0	#NAME?	5e-05	0.000312379
GRMZM5G827566	1:81883873-81884181	B73 24 h	Mo17 24 h	8.33912	0	#NAME?	5e-05	0.000312379
GRMZM5G845018	1:83068075-83069470	B73 24 h	Mo17 24 h	1.60205	0	#NAME?	5e-05	0.000312379
GRMZM2G067929	1:124824337-124828323	B73 24 h	Mo17 24 h	2.48492	0	#NAME?	5e-05	0.000312379
GRMZM2G065478	1:165089890-165092452	B73 24 h	Mo17 24 h	0.910768	0	#NAME?	5e-05	0.000312379
GRMZM2G088375	1:174319587-174326026	B73 24 h	Mo17 24 h	9.11555	0	#NAME?	5e-05	0.000312379
GRMZM2G337581	1:183567451-183568701	B73 24 h	Mo17 24 h	5.18036	0	#NAME?	5e-05	0.000312379
GRMZM2G413835	1:270802555-270809980	B73 24 h	Mo17 24 h	2.85601	0	#NAME?	5e-05	0.000312379
GRMZM2G166999	1:278617539-278619744	B73 24 h	Mo17 24 h	3.60745	0	#NAME?	5e-05	0.000312379
GRMZM2G031062	1:287272866-287273796	B73 24 h	Mo17 24 h	3.21887	0	#NAME?	5e-05	0.000312379
GRMZM5G872399	1:9373653-9374117	B73 24 h	Mo17 24 h	1.70137	0	#NAME?	5e-05	0.000312379
GRMZM2G061591	1:17180652-17181901	B73 24 h	Mo17 24 h	2.05789	0	#NAME?	5e-05	0.000312379
GRMZM2G043976	1:41445851-41446549	B73 24 h	Mo17 24 h	2.62869	0	#NAME?	5e-05	0.000312379
GRMZM5G881398	1:83068075-83069470	B73 24 h	Mo17 24 h	2.10878	0	#NAME?	5e-05	0.000312379
GRMZM2G169812	1:107344306-107345301	B73 24 h	Mo17 24 h	5.74315	0	#NAME?	5e-05	0.000312379
GRMZM2G075456	1:150233525-150235768	B73 24 h	Mo17 24 h	1.43611	0	#NAME?	5e-05	0.000312379
GRMZM2G062777	1:158345089-158351619	B73 24 h	Mo17 24 h	3.45052	0	#NAME?	5e-05	0.000312379
GRMZM2G013842	1:177580301-177581561	B73 24 h	Mo17 24 h	2.55716	0	#NAME?	5e-05	0.000312379
GRMZM2G124797	1:192645641-192646653	B73 24 h	Mo17 24 h	0.812956	0	#NAME?	5e-05	0.000312379
GRMZM2G561114	1:198450560-198450825	B73 24 h	Mo17 24 h	3.29873	0	#NAME?	0.00135	0.00595983
GRMZM5G817046	1:210964373-210965747	B73 24 h	Mo17 24 h	17.8584	0	#NAME?	5e-05	0.000312379
GRMZM5G892973	1:257132738-257137359	B73 24 h	Mo17 24 h	12.736	0	#NAME?	5e-05	0.000312379
GRMZM2G406269	1:257935510-257936232	B73 24 h	Mo17 24 h	2.50575	0	#NAME?	5e-05	0.000312379
GRMZM2G137891	1:272340322-272342968	B73 24 h	Mo17 24 h	29.2077	0	#NAME?	5e-05	0.000312379
GRMZM2G063082	1:276652133-276653252	B73 24 h	Mo17 24 h	6.20269	0	#NAME?	5e-05	0.000312379
GRMZM2G117016	1:280087751-280089093	B73 24 h	Mo17 24 h	7.21928	0	#NAME?	5e-05	0.000312379
GRMZM5G802395	10:12796345-12796579	B73 24 h	Mo17 24 h	4.91678	0	#NAME?	0.00135	0.00595983
GRMZM2G048175	10:14731795-14734545	B73 24 h	Mo17 24 h	1.81793	0	#NAME?	5e-05	0.000312379
GRMZM2G036407	10:23194833-23196241	B73 24 h	Mo17 24 h	0.900252	0	#NAME?	5e-05	0.000312379
GRMZM2G155503	10:86529422-86529938	B73 24 h	Mo17 24 h	0.759238	0	#NAME?	0.0001	0.000591071
GRMZM5G871827	10:92557314-92558042	B73 24 h	Mo17 24 h	1.04438	0	#NAME?	5e-05	0.000312379
GRMZM2G316925	10:117942434-117943104	B73 24 h	Mo17 24 h	1.00046	0	#NAME?	5e-05	0.000312379
GRMZM2G054591	10:133363597-133364494	B73 24 h	Mo17 24 h	7.61404	0	#NAME?	5e-05	0.000312379
GRMZM2G392040	10:139219427-139221025	B73 24 h	Mo17 24 h	0.919609	0	#NAME?	5e-05	0.000312379
GRMZM2G124045	10:144834070-144834860	B73 24 h	Mo17 24 h	13.2995	0	#NAME?	5e-05	0.000312379
GRMZM2G067424	10:146078441-146080197	B73 24 h	Mo17 24 h	1.56703	0	#NAME?	5e-05	0.000312379
AC198421.3_FG003	10:23194833-23196241	B73 24 h	Mo17 24 h	1.24149	0	#NAME?	5e-05	0.000312379
GRMZM2G146978	10:47774762-47775726	B73 24 h	Mo17 24 h	1.53677	0	#NAME?	5e-05	0.000312379
GRMZM2G082522	10:85855255-85858248	B73 24 h	Mo17 24 h	3.3653	0	#NAME?	5e-05	0.000312379
GRMZM2G177182	10:99393376-99395312	B73 24 h	Mo17 24 h	13.1864	0	#NAME?	5e-05	0.000312379
AC194485.3_FG002	10:108760220-108760839	B73 24 h	Mo17 24 h	17.7992	0	#NAME?	5e-05	0.000312379
GRMZM2G333013	10:117672550-117674170	B73 24 h	Mo17 24 h	32.6077	0	#NAME?	5e-05	0.000312379
GRMZM2G391746	2:4045898-4046558	B73 24 h	Mo17 24 h	2.01219	0	#NAME?	5e-05	0.000312379
GRMZM2G348539	2:4438274-4438853	B73 24 h	Mo17 24 h	0.814604	0	#NAME?	5e-05	0.000312379
GRMZM2G007256	2:10000080-10001081	B73 24 h	Mo17 24 h	14.8121	0	#NAME?	5e-05	0.000312379
GRMZM2G119967	2:40424326-40424955	B73 24 h	Mo17 24 h	2.7442	0	#NAME?	5e-05	0.000312379
GRMZM5G867918	2:82010260-82010813	B73 24 h	Mo17 24 h	17.2325	0	#NAME?	5e-05	0.000312379
GRMZM2G008864	2:98795595-98809228	B73 24 h	Mo17 24 h	13.0419	0	#NAME?	5e-05	0.000312379
GRMZM2G105233	2:102088002-102090275	B73 24 h	Mo17 24 h	1.47455	0	#NAME?	5e-05	0.000312379
GRMZM2G065953	2:119108559-119109624	B73 24 h	Mo17 24 h	5.0846	0	#NAME?	5e-05	0.000312379
GRMZM2G460465	2:141289129-141289961	B73 24 h	Mo17 24 h	2.78284	0	#NAME?	5e-05	0.000312379
GRMZM2G051289	2:169060931-169061458	B73 24 h	Mo17 24 h	2.13595	0	#NAME?	5e-05	0.000312379
GRMZM2G153445	2:188755089-188755661	B73 24 h	Mo17 24 h	6.38417	0	#NAME?	5e-05	0.000312379
GRMZM2G340534	2:191532355-191534012	B73 24 h	Mo17 24 h	0.781637	0	#NAME?	5e-05	0.000312379
GRMZM2G410644	2:200513319-200516741	B73 24 h	Mo17 24 h	0.90358	0	#NAME?	5e-05	0.000312379
GRMZM2G426158	2:226077699-226078824	B73 24 h	Mo17 24 h	6.95689	0	#NAME?	5e-05	0.000312379
GRMZM2G452954	2:231089785-231091520	B73 24 h	Mo17 24 h	1.1189	0	#NAME?	5e-05	0.000312379
GRMZM2G310548	2:233037328-233038278	B73 24 h	Mo17 24 h	3.60598	0	#NAME?	5e-05	0.000312379
GRMZM2G463267	2:12904878-12915270	B73 24 h	Mo17 24 h	1.23043	0	#NAME?	0.0045	0.0166906
GRMZM2G702996	2:32538011-32538384	B73 24 h	Mo17 24 h	4.33836	0	#NAME?	5e-05	0.000312379
GRMZM2G171296	2:44262351-44262845	B73 24 h	Mo17 24 h	1.32992	0	#NAME?	5e-05	0.000312379
GRMZM2G111715	2:68541673-68542772	B73 24 h	Mo17 24 h	0.896434	0	#NAME?	5e-05	0.000312379
GRMZM2G393180	2:92627149-92628297	B73 24 h	Mo17 24 h	6.21917	0	#NAME?	5e-05	0.000312379
GRMZM2G093320	2:92634735-92635882	B73 24 h	Mo17 24 h	10.8361	0	#NAME?	5e-05	0.000312379
AC200178.2_FG003	2:94558678-94559149	B73 24 h	Mo17 24 h	6.90023	0	#NAME?	5e-05	0.000312379
GRMZM5G847599	2:171519984-171520203	B73 24 h	Mo17 24 h	8.85041	0	#NAME?	0.0001	0.000591071
GRMZM2G078946	2:229486949-229489245	B73 24 h	Mo17 24 h	4.20159	0	#NAME?	5e-05	0.000312379
GRMZM2G429184	2:232231786-232232837	B73 24 h	Mo17 24 h	2.03583	0	#NAME?	5e-05	0.000312379
AC199068.2_FG017	2:236154598-236156358	B73 24 h	Mo17 24 h	0.778016	0	#NAME?	5e-05	0.000312379
GRMZM5G848503	2:237549332-237550364	B73 24 h	Mo17 24 h	8.71347	0	#NAME?	5e-05	0.000312379
GRMZM2G396357	2:237566350-237571362	B73 24 h	Mo17 24 h	2.79866	0	#NAME?	5e-05	0.000312379
GRMZM5G834596	3:5041525-5161029	B73 24 h	Mo17 24 h	1.15479	0	#NAME?	5e-05	0.000312379
GRMZM2G068322	3:5792480-5794370	B73 24 h	Mo17 24 h	0.972038	0	#NAME?	5e-05	0.000312379
GRMZM2G540322	3:11877819-11878553	B73 24 h	Mo17 24 h	33.2348	0	#NAME?	5e-05	0.000312379
GRMZM2G540318	3:11886542-11887276	B73 24 h	Mo17 24 h	2.6126	0	#NAME?	5e-05	0.000312379
GRMZM2G351810	3:29547541-29556884	B73 24 h	Mo17 24 h	1.46384	0	#NAME?	5e-05	0.000312379
EF517601.1_FG009	3:34440860-34441619	B73 24 h	Mo17 24 h	1.07392	0	#NAME?	5e-05	0.000312379
GRMZM5G832452	3:40875300-40876168	B73 24 h	Mo17 24 h	21.363	0	#NAME?	5e-05	0.000312379
GRMZM2G396835	3:48131709-48132921	B73 24 h	Mo17 24 h	1.0242	0	#NAME?	5e-05	0.000312379
GRMZM5G862633	3:64135061-64135647	B73 24 h	Mo17 24 h	5.65951	0	#NAME?	5e-05	0.000312379
GRMZM5G816042	3:88276379-88276649	B73 24 h	Mo17 24 h	86.6919	0	#NAME?	5e-05	0.000312379
GRMZM2G156533	3:98618272-98619874	B73 24 h	Mo17 24 h	1.13787	0	#NAME?	5e-05	0.000312379
AC196984.3_FG001	3:130799577-130800547	B73 24 h	Mo17 24 h	2.15487	0	#NAME?	5e-05	0.000312379
GRMZM2G024827	3:138904017-138904286	B73 24 h	Mo17 24 h	3.12413	0	#NAME?	0.00135	0.00595983
GRMZM5G866269	3:151490190-151491123	B73 24 h	Mo17 24 h	0.959414	0	#NAME?	5e-05	0.000312379
GRMZM5G894390	3:176880698-176881517	B73 24 h	Mo17 24 h	0.969996	0	#NAME?	5e-05	0.000312379
GRMZM5G871846	3:193213490-193225906	B73 24 h	Mo17 24 h	0.768495	0	#NAME?	5e-05	0.000312379
GRMZM2G032244	3:215419543-215419920	B73 24 h	Mo17 24 h	7.00554	0	#NAME?	5e-05	0.000312379
GRMZM2G336017	3:223395313-223395780	B73 24 h	Mo17 24 h	1.08465	0	#NAME?	0.0001	0.000591071
AC185276.2_FG004	3:228670486-228671113	B73 24 h	Mo17 24 h	1.34647	0	#NAME?	5e-05	0.000312379
GRMZM2G367898	3:7966513-7968119	B73 24 h	Mo17 24 h	4.07427	0	#NAME?	5e-05	0.000312379
GRMZM2G169947	3:29652991-29653739	B73 24 h	Mo17 24 h	3.07741	0	#NAME?	5e-05	0.000312379
GRMZM2G014797	3:65662113-65662673	B73 24 h	Mo17 24 h	0.943254	0	#NAME?	5e-05	0.000312379
GRMZM5G848879	3:66534411-66534854	B73 24 h	Mo17 24 h	2.08234	0	#NAME?	5e-05	0.000312379
GRMZM5G810728	3:112483533-112483710	B73 24 h	Mo17 24 h	45.9688	0	#NAME?	5e-05	0.000312379
GRMZM2G335046	3:143634981-143636160	B73 24 h	Mo17 24 h	11.9454	0	#NAME?	5e-05	0.000312379
GRMZM2G456158	3:179522310-179522898	B73 24 h	Mo17 24 h	0.813467	0	#NAME?	5e-05	0.000312379
GRMZM2G014979	3:184209450-184211341	B73 24 h	Mo17 24 h	4.21391	0	#NAME?	5e-05	0.000312379
AC182838.3_FG006	3:190568352-190568724	B73 24 h	Mo17 24 h	9.86995	0	#NAME?	5e-05	0.000312379
GRMZM2G042548	3:198638875-198641343	B73 24 h	Mo17 24 h	4.76194	0	#NAME?	5e-05	0.000312379
GRMZM2G070348	3:204817521-204817919	B73 24 h	Mo17 24 h	2.01322	0	#NAME?	5e-05	0.000312379
GRMZM2G349407	3:213878639-213880586	B73 24 h	Mo17 24 h	1.14926	0	#NAME?	5e-05	0.000312379
GRMZM2G394876	3:224391891-224393867	B73 24 h	Mo17 24 h	0.95421	0	#NAME?	5e-05	0.000312379
GRMZM6G911845	4:910830-913370	B73 24 h	Mo17 24 h	5.68809	0	#NAME?	5e-05	0.000312379
GRMZM2G085303	4:3235896-3238967	B73 24 h	Mo17 24 h	1.13888	0	#NAME?	5e-05	0.000312379
GRMZM5G811176	4:5271155-5271566	B73 24 h	Mo17 24 h	0.75974	0	#NAME?	0.00015	0.00085432
GRMZM2G099669	4:12639415-12640664	B73 24 h	Mo17 24 h	2.02696	0	#NAME?	5e-05	0.000312379
GRMZM2G079768	4:74723077-74724495	B73 24 h	Mo17 24 h	1.24969	0	#NAME?	5e-05	0.000312379
AC211658.4_FG002	4:110250319-110250841	B73 24 h	Mo17 24 h	1.25593	0	#NAME?	5e-05	0.000312379
GRMZM2G086190	4:139381614-139383467	B73 24 h	Mo17 24 h	3.3089	0	#NAME?	5e-05	0.000312379
GRMZM2G143669	4:147489433-147491430	B73 24 h	Mo17 24 h	4.68971	0	#NAME?	5e-05	0.000312379
GRMZM2G496770	4:147813431-147816122	B73 24 h	Mo17 24 h	0.965183	0	#NAME?	5e-05	0.000312379
GRMZM2G098739	4:170671595-170673712	B73 24 h	Mo17 24 h	5.76008	0	#NAME?	5e-05	0.000312379
GRMZM2G125823	4:173395871-173400537	B73 24 h	Mo17 24 h	3.43969	0	#NAME?	5e-05	0.000312379
GRMZM2G542044	4:212463321-212463820	B73 24 h	Mo17 24 h	2.03581	0	#NAME?	5e-05	0.000312379
GRMZM2G148941	4:2415182-2416094	B73 24 h	Mo17 24 h	0.916066	0	#NAME?	5e-05	0.000312379
GRMZM5G817283	4:17871338-17871918	B73 24 h	Mo17 24 h	0.838275	0	#NAME?	5e-05	0.000312379
AC205664.3_FG001	4:61122833-61123178	B73 24 h	Mo17 24 h	1.66548	0	#NAME?	0.0001	0.000591071
GRMZM2G011968	4:97892008-97892488	B73 24 h	Mo17 24 h	1.95367	0	#NAME?	0.0001	0.000591071
GRMZM5G842556	4:125421859-125422603	B73 24 h	Mo17 24 h	12.689	0	#NAME?	5e-05	0.000312379
GRMZM5G808652	4:125429240-125429982	B73 24 h	Mo17 24 h	17.3101	0	#NAME?	5e-05	0.000312379
GRMZM5G868917	4:132431896-132432753	B73 24 h	Mo17 24 h	1.95113	0	#NAME?	5e-05	0.000312379
GRMZM2G124882	4:132535319-132536528	B73 24 h	Mo17 24 h	0.987096	0	#NAME?	5e-05	0.000312379
AC194356.3_FG002	4:138547275-138547824	B73 24 h	Mo17 24 h	1.91157	0	#NAME?	5e-05	0.000312379
GRMZM2G040508	4:138657354-138661148	B73 24 h	Mo17 24 h	3.82873	0	#NAME?	5e-05	0.000312379
AC216201.3_FG005	4:139222000-139222699	B73 24 h	Mo17 24 h	16.1921	0	#NAME?	5e-05	0.000312379
AC205534.3_FG002	4:143706717-143707692	B73 24 h	Mo17 24 h	2.72353	0	#NAME?	5e-05	0.000312379
GRMZM2G095363	4:194082557-194083365	B73 24 h	Mo17 24 h	7.10211	0	#NAME?	5e-05	0.000312379
GRMZM2G318057	4:220350943-220351495	B73 24 h	Mo17 24 h	3.89637	0	#NAME?	5e-05	0.000312379
GRMZM5G892338	4:234429295-234430358	B73 24 h	Mo17 24 h	2.64734	0	#NAME?	5e-05	0.000312379
GRMZM2G010163	4:240794926-240797994	B73 24 h	Mo17 24 h	5.07775	0	#NAME?	5e-05	0.000312379
GRMZM2G141978	5:12564581-12565243	B73 24 h	Mo17 24 h	2.89791	0	#NAME?	5e-05	0.000312379
GRMZM2G161491	5:18533751-18539225	B73 24 h	Mo17 24 h	2.46635	0	#NAME?	5e-05	0.000312379
AC195954.3_FG001	5:46592507-46592939	B73 24 h	Mo17 24 h	13.8738	0	#NAME?	5e-05	0.000312379
GRMZM2G092973	5:75044688-75046595	B73 24 h	Mo17 24 h	1.11336	0	#NAME?	5e-05	0.000312379
GRMZM2G432266	5:140457317-140458011	B73 24 h	Mo17 24 h	3.24464	0	#NAME?	5e-05	0.000312379
GRMZM2G133862	5:140697154-140698431	B73 24 h	Mo17 24 h	6.28623	0	#NAME?	5e-05	0.000312379
GRMZM2G554483	5:142295584-142296249	B73 24 h	Mo17 24 h	10.7186	0	#NAME?	5e-05	0.000312379
GRMZM2G002240	5:148265719-148267253	B73 24 h	Mo17 24 h	2.63474	0	#NAME?	5e-05	0.000312379
GRMZM2G088124	5:156245551-156246678	B73 24 h	Mo17 24 h	3.28668	0	#NAME?	0.0001	0.000591071
GRMZM2G125432	5:201650008-201664575	B73 24 h	Mo17 24 h	1.07872	0	#NAME?	5e-05	0.000312379
GRMZM5G870970	5:204689961-204690417	B73 24 h	Mo17 24 h	10.1184	0	#NAME?	5e-05	0.000312379
GRMZM2G087332	5:3571782-3572492	B73 24 h	Mo17 24 h	1.86998	0	#NAME?	5e-05	0.000312379
GRMZM2G543920	5:9870049-9870777	B73 24 h	Mo17 24 h	2.46176	0	#NAME?	5e-05	0.000312379
GRMZM2G170581	5:71187845-71188730	B73 24 h	Mo17 24 h	9.05321	0	#NAME?	5e-05	0.000312379
GRMZM2G056216	5:124731222-124731982	B73 24 h	Mo17 24 h	9.1795	0	#NAME?	5e-05	0.000312379
GRMZM2G039948	5:152188643-152189472	B73 24 h	Mo17 24 h	1.34839	0	#NAME?	5e-05	0.000312379
GRMZM2G051172	5:179641012-179642277	B73 24 h	Mo17 24 h	4.16365	0	#NAME?	5e-05	0.000312379
GRMZM2G051192	5:179648807-179650072	B73 24 h	Mo17 24 h	2.88384	0	#NAME?	5e-05	0.000312379
GRMZM2G029810	5:180484119-180486550	B73 24 h	Mo17 24 h	1.01842	0	#NAME?	5e-05	0.000312379
GRMZM2G408012	5:181911450-181912595	B73 24 h	Mo17 24 h	5.50013	0	#NAME?	5e-05	0.000312379
GRMZM2G066885	5:189091808-189094008	B73 24 h	Mo17 24 h	3.96947	0	#NAME?	5e-05	0.000312379
GRMZM2G157990	5:192044788-192047145	B73 24 h	Mo17 24 h	2.26537	0	#NAME?	5e-05	0.000312379
GRMZM2G042438	5:204685662-204688072	B73 24 h	Mo17 24 h	3.78891	0	#NAME?	5e-05	0.000312379
AC212225.3_FG001	6:11164453-11164792	B73 24 h	Mo17 24 h	29.2745	0	#NAME?	5e-05	0.000312379
GRMZM6G986025	6:13177742-13179142	B73 24 h	Mo17 24 h	1.85613	0	#NAME?	5e-05	0.000312379
GRMZM5G822819	6:13382933-13383503	B73 24 h	Mo17 24 h	2.00064	0	#NAME?	5e-05	0.000312379
GRMZM2G403828	6:13859138-13869979	B73 24 h	Mo17 24 h	1.53384	0	#NAME?	5e-05	0.000312379
GRMZM2G121024	6:13918931-13921958	B73 24 h	Mo17 24 h	2.55247	0	#NAME?	5e-05	0.000312379
GRMZM2G451679	6:13968068-13971785	B73 24 h	Mo17 24 h	1.34862	0	#NAME?	5e-05	0.000312379
GRMZM2G122520	6:14564765-14565524	B73 24 h	Mo17 24 h	4.59943	0	#NAME?	5e-05	0.000312379
GRMZM5G837022	6:14783273-14783456	B73 24 h	Mo17 24 h	26.6923	0	#NAME?	0.0001	0.000591071
GRMZM5G813474	6:14785742-14787436	B73 24 h	Mo17 24 h	3.36163	0	#NAME?	5e-05	0.000312379
GRMZM2G161761	6:14787925-14790310	B73 24 h	Mo17 24 h	8.89297	0	#NAME?	5e-05	0.000312379
GRMZM2G172980	6:14972493-14974031	B73 24 h	Mo17 24 h	4.79637	0	#NAME?	5e-05	0.000312379
GRMZM2G002529	6:15431258-15433582	B73 24 h	Mo17 24 h	5.83411	0	#NAME?	5e-05	0.000312379
GRMZM2G405307	6:21504123-21505007	B73 24 h	Mo17 24 h	0.885364	0	#NAME?	5e-05	0.000312379
GRMZM2G000326	6:39462071-39462798	B73 24 h	Mo17 24 h	3.10472	0	#NAME?	5e-05	0.000312379
GRMZM2G122013	6:62759742-62762266	B73 24 h	Mo17 24 h	3.26308	0	#NAME?	5e-05	0.000312379
AC213050.3_FG002	6:95154183-95155161	B73 24 h	Mo17 24 h	2.04027	0	#NAME?	0.00135	0.00595983
GRMZM2G179550	6:103844960-103846847	B73 24 h	Mo17 24 h	11.103	0	#NAME?	5e-05	0.000312379
GRMZM2G114398	6:124672207-124673619	B73 24 h	Mo17 24 h	7.81724	0	#NAME?	5e-05	0.000312379
GRMZM2G390334	6:141801241-141803494	B73 24 h	Mo17 24 h	1.02157	0	#NAME?	5e-05	0.000312379
GRMZM2G130877	6:156431546-156432391	B73 24 h	Mo17 24 h	2.64822	0	#NAME?	5e-05	0.000312379
GRMZM2G380738	6:163546122-163547031	B73 24 h	Mo17 24 h	6.71593	0	#NAME?	5e-05	0.000312379
GRMZM2G145563	6:165603310-165605581	B73 24 h	Mo17 24 h	1.2751	0	#NAME?	5e-05	0.000312379
GRMZM2G375015	6:13087695-13088240	B73 24 h	Mo17 24 h	5.35741	0	#NAME?	0.0001	0.000591071
GRMZM2G003461	6:13206347-13207264	B73 24 h	Mo17 24 h	4.11751	0	#NAME?	5e-05	0.000312379
GRMZM2G150524	6:13972040-13973112	B73 24 h	Mo17 24 h	3.74175	0	#NAME?	5e-05	0.000312379
GRMZM2G012977	6:13992479-13995281	B73 24 h	Mo17 24 h	3.73638	0	#NAME?	5e-05	0.000312379
GRMZM2G093035	6:14130404-14131463	B73 24 h	Mo17 24 h	5.52297	0	#NAME?	5e-05	0.000312379
GRMZM2G076943	6:14559245-14562309	B73 24 h	Mo17 24 h	9.91892	0	#NAME?	5e-05	0.000312379
GRMZM5G856011	6:14580859-14584843	B73 24 h	Mo17 24 h	4.18692	0	#NAME?	5e-05	0.000312379
GRMZM2G156578	6:14678059-14679836	B73 24 h	Mo17 24 h	7.08753	0	#NAME?	5e-05	0.000312379
GRMZM2G320152	6:15325901-15332068	B73 24 h	Mo17 24 h	0.956922	0	#NAME?	5e-05	0.000312379
GRMZM2G392516	6:19962224-19966288	B73 24 h	Mo17 24 h	1.19726	0	#NAME?	5e-05	0.000312379
GRMZM2G162131	6:33464044-33464634	B73 24 h	Mo17 24 h	0.775042	0	#NAME?	0.00135	0.00595983
GRMZM2G450048	6:45505643-45506519	B73 24 h	Mo17 24 h	6.99071	0	#NAME?	5e-05	0.000312379
AC194005.3_FG004	6:61573379-61573991	B73 24 h	Mo17 24 h	1.4131	0	#NAME?	5e-05	0.000312379
AC195351.3_FG003	6:73669353-73670133	B73 24 h	Mo17 24 h	25.5146	0	#NAME?	5e-05	0.000312379
AC206319.2_FG004	6:88315919-88316357	B73 24 h	Mo17 24 h	0.919076	0	#NAME?	0.00135	0.00595983
GRMZM2G382618	6:104067981-104068713	B73 24 h	Mo17 24 h	1.26542	0	#NAME?	5e-05	0.000312379
GRMZM5G881066	6:131331962-131332421	B73 24 h	Mo17 24 h	10.3883	0	#NAME?	5e-05	0.000312379
GRMZM2G117482	6:165298121-165300460	B73 24 h	Mo17 24 h	3.1773	0	#NAME?	5e-05	0.000312379
GRMZM2G113917	7:31776443-31776722	B73 24 h	Mo17 24 h	2.36608	0	#NAME?	0.00135	0.00595983
GRMZM5G896114	7:35294598-35295801	B73 24 h	Mo17 24 h	2.335	0	#NAME?	5e-05	0.000312379
GRMZM5G855005	7:78022983-78023505	B73 24 h	Mo17 24 h	2.06997	0	#NAME?	5e-05	0.000312379
GRMZM2G519152	7:91234132-91234965	B73 24 h	Mo17 24 h	31.5037	0	#NAME?	5e-05	0.000312379
GRMZM2G069085	7:93575408-93581863	B73 24 h	Mo17 24 h	12.2224	0	#NAME?	5e-05	0.000312379
GRMZM2G373527	7:97993516-97993987	B73 24 h	Mo17 24 h	11.7743	0	#NAME?	5e-05	0.000312379
GRMZM5G899476	7:142559556-142561025	B73 24 h	Mo17 24 h	1.06364	0	#NAME?	5e-05	0.000312379
GRMZM2G165644	7:154553216-154555567	B73 24 h	Mo17 24 h	1.97035	0	#NAME?	5e-05	0.000312379
GRMZM5G844243	7:157389128-157389356	B73 24 h	Mo17 24 h	5.52652	0	#NAME?	0.00135	0.00595983
GRMZM2G165069	7:163801413-163802418	B73 24 h	Mo17 24 h	1.68772	0	#NAME?	5e-05	0.000312379
GRMZM2G049176	7:164817113-164817861	B73 24 h	Mo17 24 h	0.85155	0	#NAME?	5e-05	0.000312379
GRMZM5G893931	7:19185208-19185811	B73 24 h	Mo17 24 h	1.76222	0	#NAME?	5e-05	0.000312379
GRMZM2G055119	7:20073436-20074190	B73 24 h	Mo17 24 h	0.857451	0	#NAME?	5e-05	0.000312379
GRMZM2G704414	7:20722588-20723618	B73 24 h	Mo17 24 h	2.98898	0	#NAME?	5e-05	0.000312379
GRMZM2G400596	7:31926293-31927153	B73 24 h	Mo17 24 h	2.65433	0	#NAME?	5e-05	0.000312379
GRMZM2G128832	7:33184316-33184961	B73 24 h	Mo17 24 h	24.3479	0	#NAME?	5e-05	0.000312379
GRMZM2G165198	7:50292530-50294076	B73 24 h	Mo17 24 h	3.54035	0	#NAME?	5e-05	0.000312379
GRMZM2G557158	7:68614462-68614938	B73 24 h	Mo17 24 h	4.53396	0	#NAME?	5e-05	0.000312379
GRMZM2G086935	7:71407003-71409755	B73 24 h	Mo17 24 h	0.786529	0	#NAME?	5e-05	0.000312379
GRMZM2G149277	7:86899324-86902276	B73 24 h	Mo17 24 h	5.56721	0	#NAME?	5e-05	0.000312379
GRMZM5G888894	7:93105566-93108066	B73 24 h	Mo17 24 h	10.4301	0	#NAME?	5e-05	0.000312379
GRMZM2G058754	7:97198451-97199602	B73 24 h	Mo17 24 h	1.07797	0	#NAME?	5e-05	0.000312379
GRMZM2G061884	7:124982265-124989198	B73 24 h	Mo17 24 h	2.30433	0	#NAME?	5e-05	0.000312379
GRMZM2G358796	7:129930502-129931378	B73 24 h	Mo17 24 h	1.77803	0	#NAME?	5e-05	0.000312379
AC204772.2_FG002	7:143426116-143426533	B73 24 h	Mo17 24 h	10.575	0	#NAME?	5e-05	0.000312379
GRMZM6G636055	7:174389744-174391506	B73 24 h	Mo17 24 h	3.56463	0	#NAME?	5e-05	0.000312379
GRMZM2G092415	8:4467775-4468502	B73 24 h	Mo17 24 h	2.25853	0	#NAME?	5e-05	0.000312379
GRMZM5G869161	8:16166734-16167247	B73 24 h	Mo17 24 h	1.43504	0	#NAME?	5e-05	0.000312379
GRMZM2G700443	8:28422999-28423416	B73 24 h	Mo17 24 h	16.3384	0	#NAME?	5e-05	0.000312379
AC202549.3_FG008	8:29951879-29952416	B73 24 h	Mo17 24 h	18.4855	0	#NAME?	5e-05	0.000312379
GRMZM2G104673	8:34619236-34620002	B73 24 h	Mo17 24 h	1.15451	0	#NAME?	5e-05	0.000312379
GRMZM5G826765	8:67907019-67908405	B73 24 h	Mo17 24 h	10.9768	0	#NAME?	5e-05	0.000312379
GRMZM5G842410	8:105343384-105344447	B73 24 h	Mo17 24 h	6.20489	0	#NAME?	5e-05	0.000312379
GRMZM5G833625	8:117101464-117101659	B73 24 h	Mo17 24 h	13.8565	0	#NAME?	0.00135	0.00595983
GRMZM5G874112	8:130693858-130695522	B73 24 h	Mo17 24 h	2.0247	0	#NAME?	0.00135	0.00595983
GRMZM2G158758	8:136596975-136651338	B73 24 h	Mo17 24 h	1.66269	0	#NAME?	5e-05	0.000312379
GRMZM2G043498	8:169600061-169608164	B73 24 h	Mo17 24 h	1.62504	0	#NAME?	5e-05	0.000312379
GRMZM2G120951	8:174446457-174450270	B73 24 h	Mo17 24 h	3.08287	0	#NAME?	5e-05	0.000312379
GRMZM2G095634	8:174463897-174467871	B73 24 h	Mo17 24 h	2.29656	0	#NAME?	5e-05	0.000312379
GRMZM5G852505	8:8009355-8009580	B73 24 h	Mo17 24 h	11.674	0	#NAME?	5e-05	0.000312379
GRMZM5G827611	8:20304437-20304986	B73 24 h	Mo17 24 h	70.8098	0	#NAME?	5e-05	0.000312379
AC187263.4_FG001	8:24771492-24772044	B73 24 h	Mo17 24 h	57.053	0	#NAME?	5e-05	0.000312379
GRMZM2G700446	8:29902157-29902481	B73 24 h	Mo17 24 h	6.02959	0	#NAME?	5e-05	0.000312379
GRMZM2G028885	8:80265099-80268877	B73 24 h	Mo17 24 h	2.11454	0	#NAME?	5e-05	0.000312379
GRMZM2G389070	8:82015702-82016482	B73 24 h	Mo17 24 h	5.09908	0	#NAME?	5e-05	0.000312379
GRMZM5G814465	8:85212373-85213132	B73 24 h	Mo17 24 h	1.34733	0	#NAME?	5e-05	0.000312379
GRMZM2G454348	8:102696783-102697265	B73 24 h	Mo17 24 h	0.941604	0	#NAME?	0.0001	0.000591071
GRMZM2G064715	8:130755362-130758450	B73 24 h	Mo17 24 h	1.71114	0	#NAME?	5e-05	0.000312379
GRMZM2G513737	8:131019721-131020937	B73 24 h	Mo17 24 h	0.845904	0	#NAME?	5e-05	0.000312379
GRMZM2G029833	8:136978990-136983443	B73 24 h	Mo17 24 h	5.29417	0	#NAME?	5e-05	0.000312379
GRMZM5G878615	8:162792236-162797447	B73 24 h	Mo17 24 h	12.8549	0	#NAME?	5e-05	0.000312379
GRMZM2G464263	9:48075183-48076827	B73 24 h	Mo17 24 h	0.908851	0	#NAME?	5e-05	0.000312379
GRMZM2G400175	9:77350714-77352988	B73 24 h	Mo17 24 h	1.98335	0	#NAME?	5e-05	0.000312379
AC200739.5_FG001	9:85504986-85505430	B73 24 h	Mo17 24 h	4.57815	0	#NAME?	5e-05	0.000312379
AC191421.3_FG001	9:117412976-117413435	B73 24 h	Mo17 24 h	11.8474	0	#NAME?	5e-05	0.000312379
GRMZM2G078924	9:124228167-124232037	B73 24 h	Mo17 24 h	2.29196	0	#NAME?	5e-05	0.000312379
GRMZM2G149273	9:125686150-125687468	B73 24 h	Mo17 24 h	10.5072	0	#NAME?	5e-05	0.000312379
GRMZM2G142241	9:132570777-132571576	B73 24 h	Mo17 24 h	0.921934	0	#NAME?	5e-05	0.000312379
GRMZM5G889776	9:136130382-136130583	B73 24 h	Mo17 24 h	22.6201	0	#NAME?	5e-05	0.000312379
GRMZM2G153152	9:154570363-154572001	B73 24 h	Mo17 24 h	3.46865	0	#NAME?	5e-05	0.000312379
GRMZM2G338884	9:32094090-32094987	B73 24 h	Mo17 24 h	10.3383	0	#NAME?	5e-05	0.000312379
GRMZM2G305244	9:101493141-101495062	B73 24 h	Mo17 24 h	3.35615	0	#NAME?	5e-05	0.000312379
GRMZM5G842855	9:110338352-110338721	B73 24 h	Mo17 24 h	10.2008	0	#NAME?	5e-05	0.000312379
GRMZM5G822313	9:111217727-111218000	B73 24 h	Mo17 24 h	2.18219	0	#NAME?	0.0001	0.000591071
GRMZM2G012716	9:132477926-132478532	B73 24 h	Mo17 24 h	3.71732	0	#NAME?	5e-05	0.000312379
GRMZM2G476655	9:147239797-147240795	B73 24 h	Mo17 24 h	3.49116	0	#NAME?	5e-05	0.000312379
GRMZM6G575933	scaffold_86:0-312	B73 24 h	Mo17 24 h	29.8066	0	#NAME?	5e-05	0.000312379
GRMZM2G093399	1:136306-138929	B73 24 h	Mo17 24 h	0	3.15324	inf	5e-05	0.000312379
GRMZM2G408834	1:379243-385788	B73 24 h	Mo17 24 h	0	4.18925	inf	5e-05	0.000312379
GRMZM2G397339	1:12199534-12206046	B73 24 h	Mo17 24 h	0	1.05917	inf	5e-05	0.000312379
GRMZM2G107395	1:22282390-22284162	B73 24 h	Mo17 24 h	0	2.44885	inf	5e-05	0.000312379
GRMZM2G171736	1:34626539-34629564	B73 24 h	Mo17 24 h	0	1.0906	inf	5e-05	0.000312379
GRMZM2G372502	1:36896609-36899146	B73 24 h	Mo17 24 h	0	1.97849	inf	5e-05	0.000312379
GRMZM2G016281	1:64609446-64611434	B73 24 h	Mo17 24 h	0	3.03983	inf	5e-05	0.000312379
GRMZM2G539790	1:80334459-80338612	B73 24 h	Mo17 24 h	0	1.59235	inf	5e-05	0.000312379
GRMZM2G079774	1:108666656-108672742	B73 24 h	Mo17 24 h	0	1.05109	inf	5e-05	0.000312379
GRMZM2G466982	1:115653427-115654009	B73 24 h	Mo17 24 h	0	1.85611	inf	5e-05	0.000312379
GRMZM2G703755	1:141758957-141759787	B73 24 h	Mo17 24 h	0	1.13779	inf	5e-05	0.000312379
GRMZM2G321747	1:156232420-156232642	B73 24 h	Mo17 24 h	0	5.73265	inf	0.00145	0.00633208
GRMZM2G493946	1:202004349-202007593	B73 24 h	Mo17 24 h	0	2.74394	inf	5e-05	0.000312379
GRMZM2G083156	1:245035684-245037140	B73 24 h	Mo17 24 h	0	1.63083	inf	5e-05	0.000312379
GRMZM2G163807	1:256621999-256623377	B73 24 h	Mo17 24 h	0	8.09071	inf	5e-05	0.000312379
GRMZM2G454830	1:283954303-283956498	B73 24 h	Mo17 24 h	0	1.7121	inf	5e-05	0.000312379
GRMZM2G068989	1:287895380-287896338	B73 24 h	Mo17 24 h	0	0.832311	inf	5e-05	0.000312379
GRMZM2G049432	1:290508674-290509576	B73 24 h	Mo17 24 h	0	2.63968	inf	5e-05	0.000312379
GRMZM2G076114	1:292729140-292732757	B73 24 h	Mo17 24 h	0	1.85877	inf	5e-05	0.000312379
GRMZM2G327199	1:52002827-52003681	B73 24 h	Mo17 24 h	0	17.3113	inf	5e-05	0.000312379
GRMZM2G473036	1:53896556-53897288	B73 24 h	Mo17 24 h	0	1.60576	inf	5e-05	0.000312379
GRMZM2G445187	1:78086425-78093536	B73 24 h	Mo17 24 h	0	1.08801	inf	5e-05	0.000312379
AC191049.3_FG007	1:165036795-165037191	B73 24 h	Mo17 24 h	0	0.789185	inf	0.0001	0.000591071
GRMZM2G115972	1:176389901-176390542	B73 24 h	Mo17 24 h	0	2.08313	inf	5e-05	0.000312379
GRMZM2G422419	1:177654020-177654401	B73 24 h	Mo17 24 h	0	1.98291	inf	5e-05	0.000312379
GRMZM2G045999	1:258124332-258125256	B73 24 h	Mo17 24 h	0	2.25414	inf	5e-05	0.000312379
GRMZM2G127521	1:268409606-268412985	B73 24 h	Mo17 24 h	0	9.56328	inf	5e-05	0.000312379
GRMZM2G055054	1:281817258-281823181	B73 24 h	Mo17 24 h	0	0.909472	inf	5e-05	0.000312379
AC192381.3_FG004	1:285408819-285409221	B73 24 h	Mo17 24 h	0	2.77851	inf	5e-05	0.000312379
GRMZM2G132273	10:10557290-10558185	B73 24 h	Mo17 24 h	0	1.60707	inf	5e-05	0.000312379
GRMZM2G469721	10:97423611-97424415	B73 24 h	Mo17 24 h	0	0.924124	inf	5e-05	0.000312379
GRMZM2G327099	10:107769635-107776364	B73 24 h	Mo17 24 h	0	1.4408	inf	5e-05	0.000312379
[truncated: 3,628 more rows]

## Sheet: 0 h unique genes 
Table S6. Differentially expressed genes between B73 and Mo17 in control and at 6 and 24 h R. padi feeding
[truncated: 1,440 more rows]

[truncated: 6 more sheets: 6 h unique genes, 24 h unique genes, 2174 common shared genes , 536 , 574 , 435]
