# Supplementary material for: Transcriptomics and Alternative Splicing Analyses Reveal Large Differences between Maize Lines B73 and Mo17 in Response to Aphid Rhopalosiphum padi Infestation
Source: Front Plant Sci. 2017 Oct 10;8:1738. doi: 10.3389/fpls.2017.01738 (PMC5641392; doi:10.3389/fpls.2017.01738)
Supplement: Supplementary file 7 [file Table7.XLSX]

## Sheet: 0h
Table S7. Transcription factors and Bx biosynthesis genes that had different levels between B73 and Mo17
Differentially expressed TFs between B73 and Mo17 under control condition													TFs Distrbution
gene	B73 0 h	Mo17 0 h	log2(FPKM MO17/FPKM B73)	test_stat	p_value	GO	Annotation						0 h	Number	Total number	percentage	Expressed higher in Mo17 than in B73	Expressed higher in B73 than in Mo17	Mo17>B73	B73>Mo17
GRMZM2G166999	2.05775	0	#NAME?	nan	5e-05	#N/A	wrky dna binding domain containing expressed						WRKY	20	96	0.208333	1	19	0.05	0.95
GRMZM2G034421	1.25771	0	#NAME?	nan	5e-05	GO:0003700GO:0043565GO:0005634GO:0045449	wrky55 - superfamily of tfs having wrky and zinc finger domains						MYB	25	96	0.260417	7	18	0.28	0.72
GRMZM2G351810	1.55603	0	#NAME?	nan	5e-05	#N/A	bhlh transcription factor						NAC	21	96	0.21875	5	16	0.238095	0.761905
GRMZM2G425430	0	10.1103	inf	nan	5e-05	GO:0003700GO:0043565GO:0005634GO:0045449	wrky dna binding domain containing expressed						b HLH	17	96	0.177083	4	13	0.235294	0.764706
GRMZM2G126936	0	1.20989	inf	nan	5e-05	#N/A	nac1 transcription factor						C2H2	1	96	0.0104167	0	1	0	1
GRMZM2G178182	0	0.856738	inf	nan	5e-05	GO:0005634GO:0045449GO:0030528	bhlh transcription factor gbof-1						GRAS	1	96	0.0104167	1	0	1	0
GRMZM2G137532	0	2.69006	inf	nan	5e-05	#N/A	bzip protein						HSF	2	96	0.0208333	1	1	0.5	0.5
GRMZM2G147346	0.0720417	1.05514	3.87246	2.13344	0.01	#N/A	myb-related protein myb4-like						Dof	3	96	0.03125	0	3	0	1
GRMZM2G083504	2.51153	26.2738	3.38699	10.2689	5e-05	GO:0005634GO:0045449GO:0030528	bhlh transcription factor						b ZIP	6	96	0.0625	4	2	0.666667	0.333333
GRMZM2G126566	0.220499	1.48001	2.74676	1.25782	0.00015	#N/A	myb51 protein
GRMZM2G173372	1.27281	8.268	2.69953	6.77078	5e-05	GO:0005634GO:0045449GO:0030528	bhlh transcription factor
GRMZM2G062009	0.161541	0.845293	2.38755	1.91164	0.0069	#N/A	nac domain ipr003441
GRMZM2G163189	0.206307	0.985041	2.25539	3.33761	5e-05	GO:0008094GO:0015629GO:0005198GO:0007155GO:0003677GO:0006259GO:0005524	bzip protein
GRMZM2G043813	0.474844	2.04254	2.10484	3.39658	5e-05	GO:0045449GO:0003677	nac domain ipr003441
GRMZM2G015080	3.70004	13.9399	1.91361	7.07009	5e-05	GO:0006355GO:0005634GO:0009405GO:0004879GO:0003677	gras family transcription factor
GRMZM2G108959	5.53633	17.0087	1.61927	5.39783	5e-05	#N/A	myb transcription factor
GRMZM2G117854	9.86664	29.8381	1.59652	6.21987	5e-05	GO:0006508GO:0004222	myb transcription factor
GRMZM2G130149	4.22049	12.5552	1.57281	4.52103	5e-05	GO:0003677	myb transcription factor
GRMZM2G045748	3.28419	9.15835	1.47955	4.01889	5e-05	#N/A	myb-related protein 306-like
GRMZM2G033230	0.448319	1.04976	1.22747	1.81434	0.0024	#N/A	bzip transcription factor family protein
GRMZM2G084583	51.3716	114.952	1.16199	4.99255	5e-05	GO:0050826GO:0050825GO:0042309GO:0003677	transcription factor myb42
GRMZM2G165972	1.18829	2.62514	1.14351	2.32084	0.00015	GO:0003700GO:0006355GO:0005634GO:0043565	hsf-type dna-binding domain containing expressed
GRMZM2G027309	0.71671	1.54955	1.11239	2.02189	0.0008	#N/A	nac domain-containing protein 8-like
GRMZM2G179049	4.49345	9.70936	1.11155	3.47838	5e-05	#N/A	nac domain ipr003441
GRMZM2G036554	0.564767	1.20723	1.09597	1.62993	0.0076	#N/A	transcription factor bhlh25-like
GRMZM2G145221	0.436128	0.929983	1.09245	1.71884	0.006	#N/A	bzip protein
GRMZM2G137358	7.16003	3.56981	-1.00412	-2.8127	5e-05	#N/A	transcription factor bhlh79-like
GRMZM2G301089	3.15752	1.57118	-1.00694	-2.26834	0.0001	GO:0005634GO:0045449GO:0030528	transcription factor bhlh92
GRMZM2G148561	9.14353	4.53991	-1.01009	-3.0377	5e-05	GO:0003700GO:0043565GO:0005634GO:0045449	wrky25 - superfamily of tfs having wrky and zinc finger domains
GRMZM5G803308	11.4257	5.56863	-1.03689	-3.45923	5e-05	#N/A	myb transcription factor 1
GRMZM2G454449	3.56176	1.72334	-1.04738	-1.86095	0.0023	#N/A	myb-like dna-binding shaqkyf class family protein
GRMZM5G898290	33.3855	16.12	-1.05037	-4.24552	5e-05	#N/A	nac domain protein nac5
GRMZM2G163054	41.6357	20.0445	-1.05461	-4.18239	5e-05	GO:0003700GO:0043565GO:0005634GO:0045449	wrky transcription factor
GRMZM2G181605	3.70137	1.74637	-1.0837	-2.70155	5e-05	GO:0045449GO:0003677	nac transcription factor
GRMZM2G145579	1.67281	0.767117	-1.12476	-2.09326	0.001	#N/A	bhlh transcription factor gbof-1
GRMZM2G134073	10.8639	4.83357	-1.16838	-3.80407	5e-05	#N/A	nac domain-containing protein 68
GRMZM2G430849	54.5248	24.1935	-1.1723	-4.91842	5e-05	GO:0045449GO:0003677	nac domain transcription factor
GRMZM2G058518	1.51708	0.669288	-1.1806	-2.18759	0.0008	GO:0045449GO:0003677	nac domain-containing protein 8-like
GRMZM2G171818	1.31326	0.562475	-1.22329	-2.00192	0.00105	#N/A	bhlh transcription factor
GRMZM2G033413	12.3663	5.23475	-1.24022	-4.13549	5e-05	#N/A	bzip transcription factor abi5
GRMZM2G127379	20.4349	8.57856	-1.25223	-4.86906	5e-05	GO:0045449GO:0003677	nac domain transcription factor
GRMZM2G096358	5.14765	2.1494	-1.25998	-3.45591	5e-05	GO:0003677	myb transcription factor
GRMZM2G456568	58.7277	24.5107	-1.26063	-5.41514	5e-05	#N/A	nac domain containing protein 82
GRMZM2G006352	6.4043	2.64438	-1.27611	-3.30109	5e-05	#N/A	myb-related transcription factor lbm2-like
GRMZM2G002131	2.7786	1.14463	-1.27948	-2.86505	5e-05	GO:0003700GO:0006355GO:0005634GO:0043565	heat shock transcription factor hsf4
GRMZM2G121753	9.09582	3.66719	-1.31053	-2.72276	5e-05	GO:0003677	sant myb protein
GRMZM2G010290	1.49134	0.600566	-1.31221	-1.84546	0.00105	GO:0050826GO:0045449GO:0008270GO:0042309GO:0003677GO:0050825	dof zinc finger protein
GRMZM2G109627	31.4175	12.1875	-1.36617	-5.52277	5e-05	GO:0045449GO:0003677	nac domain containing protein 47
GRMZM2G072238	3.43524	1.32791	-1.37125	-3.22949	5e-05	GO:0005634GO:0045449GO:0030528	transcription factor bhlh68-like isoform 1
GRMZM2G027068	5.65867	2.1073	-1.42507	-3.00274	5e-05	GO:0005634GO:0045449GO:0030528	transcription factor bhlh106-like
GRMZM2G137802	12.8238	4.54195	-1.49744	-3.76743	5e-05	GO:0003700GO:0043565GO:0005634GO:0045449	wrky transcription factor
GRMZM2G095904	1.67675	0.577305	-1.53826	-2.02353	0.0019	GO:0003677	transcription factor myb39
GRMZM2G131442	14.6564	5.02865	-1.54328	-4.96048	5e-05	GO:0050826GO:0050825GO:0042309GO:0003677	myb-like dna-binding domain containing expressed
GRMZM2G142718	8.24795	2.75777	-1.58053	-3.70837	5e-05	#N/A	dof zinc finger protein
GRMZM2G111666	23.5775	7.76517	-1.60232	-5.87734	5e-05	GO:0005634GO:0045449GO:0030528	bhlh transcription factor-like
GRMZM2G004060	81.5665	26.5147	-1.62118	-6.7172	5e-05	GO:0003700GO:0043565GO:0005634GO:0045449	wrky-type transcription factor 45-2
GRMZM5G818643	0.87595	0.27736	-1.65909	-2.54205	0.0003	#N/A	transcription factor bhlh49-like
GRMZM5G851485	2.83619	0.893792	-1.66594	-3.17189	5e-05	#N/A	transcription factor bhlh149-like
GRMZM2G431156	2.88329	0.904583	-1.67239	-2.23187	0.0016	GO:0016021GO:0007186GO:0003677	r2r3-myb protein
GRMZM2G012724	17.8882	5.55913	-1.68608	-6.24635	5e-05	GO:0003700GO:0043565GO:0005634GO:0045449	wrky53 - superfamily of tfs having wrky and zinc finger domains
GRMZM2G059428	4.48846	1.36158	-1.72094	-3.7099	5e-05	GO:0045449GO:0003677	nac domain ipr003441
GRMZM2G112428	4.04466	1.14034	-1.82656	-3.92424	5e-05	#N/A	transcription factor bhlh147
GRMZM2G175232	4.39817	1.22292	-1.84658	-3.69356	5e-05	GO:0003677	myb-related protein hv33
GRMZM2G003406	2.35488	0.637318	-1.88557	-3.30579	5e-05	GO:0003677	myb-related protein hv33
GRMZM2G414315	1.72068	0.452631	-1.92657	-2.34567	0.0016	GO:0003700GO:0043565GO:0005634GO:0045449	wrky transcription factor 22-like
GRMZM2G056407	19.8884	5.13906	-1.95235	-6.96317	5e-05	GO:0050826GO:0050825GO:0042309GO:0003677	r2r3-myb transcription
GRMZM2G054277	8.36717	2.15576	-1.95654	-4.29006	5e-05	GO:0045449GO:0003677	nac domain protein
GRMZM2G405094	15.2488	3.84557	-1.98742	-5.84795	5e-05	GO:0003677	r2r3-myb protein
GRMZM2G145444	3.39646	0.850815	-1.99712	-4.31515	5e-05	#N/A	myb transcription factor 1
GRMZM2G412430	2.31147	0.526526	-2.13423	-2.88618	5e-05	GO:0005634GO:0045449GO:0030528	transcription factor bhlh145-like
GRMZM2G167018	102.898	23.1223	-2.15386	-8.96669	5e-05	#N/A	nac domain-containing protein 21 22
GRMZM5G871347	9.2951	1.94709	-2.25515	-5.73438	5e-05	#N/A	wrky transcription factor 6-like
GRMZM2G111711	1.00936	0.199331	-2.34021	-2.5273	0.0146	GO:0003700GO:0043565GO:0005634GO:0045449	wrky transcription factor
GRMZM2G074358	3.20948	0.607144	-2.40223	-4.03219	5e-05	GO:0045449GO:0003677	nac domain-containing
GRMZM2G091490	2.50042	0.448605	-2.47865	-3.83225	5e-05	GO:0003677GO:0045449GO:0042309GO:0050826GO:0050825GO:0004618GO:0006096	nac domain ipr003441
GRMZM2G139160	2.743	0.460547	-2.57433	-4.3142	5e-05	GO:0008270GO:0005622	c2h2 zinc finger protein
GRMZM2G324999	2.14528	0.342934	-2.64517	-2.80665	0.0005	GO:0003700GO:0043565GO:0005634GO:0045449	wrky69 - superfamily of tfs having wrky and zinc finger domains
GRMZM2G057116	10.5992	1.44367	-2.87615	-6.28224	5e-05	GO:0003700GO:0043565GO:0005634GO:0045449	wrky transcription factor
GRMZM2G143640	1.76026	0.239644	-2.87682	-2.92167	0.0013	GO:0003677	myb-like transcription factor
GRMZM2G083347	21.7435	2.90283	-2.90505	-9.19783	5e-05	#N/A	nac domain protein
GRMZM2G139284	3.34432	0.442056	-2.91941	-4.70657	5e-05	GO:0003677	myb transcription factor
GRMZM2G017470	1.14357	0.149319	-2.93708	-3.06497	0.00115	GO:0045449GO:0008270GO:0003677	dof zinc finger
GRMZM2G156977	1.08464	0.140716	-2.94636	-2.31535	0.008	#N/A	nac domain-containing protein 21 22
GRMZM5G812272	2.59382	0.335884	-2.94904	-3.99121	5e-05	#N/A	wrky transcription
GRMZM2G000818	18.5454	2.39193	-2.95481	-8.76715	5e-05	GO:0003677	myb transcription factor
GRMZM2G100709	1.37269	0.172011	-2.99643	-2.37426	0.01	#N/A	myb-like dna-binding shaqkyf class family protein
GRMZM2G176489	1.67702	0.193805	-3.11322	-4.13019	5e-05	GO:0003700GO:0043565GO:0005634GO:0045449	probable wrky transcription factor 72-like
GRMZM2G475984	26.834	2.81433	-3.2532	-8.46965	5e-05	GO:0003700GO:0043565GO:0005634GO:0045449	wrky transcription factor
GRMZM2G174558	10.4667	1.07145	-3.28817	-7.25078	5e-05	#N/A	dna-binding wrky
GRMZM2G169149	2.73451	0.273982	-3.31913	-3.62142	0.0049	GO:0003700GO:0043565GO:0005634GO:0045449	wrky62 - superfamily of tfs having wrky and zinc finger domains
GRMZM2G127857	4.97695	0.480779	-3.37182	-5.83163	5e-05	GO:0003677	myb-related protein myb4-like
GRMZM2G125653	13.8342	1.02127	-3.75981	-8.58442	5e-05	GO:0003700GO:0043565GO:0005634GO:0045449	wrky dna-binding protein
GRMZM2G016150	13.273	0.975757	-3.76583	-9.01035	5e-05	GO:0003700GO:0006355GO:0046983GO:0005634GO:0043565	bzip protein
GRMZM5G849600	2.45273	0.160368	-3.93493	-4.09653	0.0002	#N/A	transcription factor bhlh041-like
GRMZM2G146380	8.77133	0.545901	-4.00608	-5.22212	5e-05	GO:0045449GO:0003677GO:0050825GO:0042309GO:0050826	nac domain protein nac5
GRMZM2G063880	9.54181	0.210979	-5.49909	-2.7812	0.0002	GO:0003700GO:0043565GO:0005634GO:0045449	wrky transcription factor

## Sheet: 6h
Table S7. Transcription factors and Bx biosynthesis genes that had different levels between B73 and Mo17
Differentially expressed TFs between B73 and Mo17 after 6 h R. padi feeding									TFs Distrbution
gene	B73 6 h	Mo17 6 h	log2(FPKM MO17/FPKM B73)	Annotation					6 h	Number	Total number	percentage	Expressed higher in Mo17 than in B73	Expressed higher in B73 than in Mo17	Mo17>B73	B73>Mo17
GRMZM2G166999	2.4117	0	#NAME?	wrky dna binding domain containing expressed					WRKY	10	62	0.16129	1	9	0.1	0.9
GRMZM2G351810	1.62419	0	#NAME?	bhlh transcription factor					MYB	11	62	0.177419	3	8	0.272727	0.727273
GRMZM2G425430	0.372615	9.68593	4.70013	wrky dna binding domain containing expressed					NAC	13	62	0.209677	2	11	0.153846	0.846154
GRMZM2G083504	4.15347	22.0558	2.40877	bhlh transcription factor					b HLH	17	62	0.274194	4	13	0.235294	0.764706
GRMZM2G030877	0.342683	1.75391	2.35562	bzip transcription factor-like protein					C2H2	2	62	0.0322581	0	2	0	1
GRMZM2G173372	1.3078	5.8784	2.16828	bhlh transcription factor					GRAS	1	62	0.016129	1	0	1	0
GRMZM2G015080	4.68638	16.639	1.82802	gras family transcription factor					Dof	2	62	0.0322581	1	1	0.5	0.5
GRMZM2G179049	3.4861	11.3329	1.70083	nac domain ipr003441					b ZIP	6	62	0.0967742	3	3	0.5	0.5
GRMZM2G119823	0.989949	2.81424	1.50732	transcription factor bhlh35
GRMZM2G045748	3.7594	10.1915	1.43879	myb-related protein 306-like
GRMZM2G108959	5.72608	15.3791	1.42535	myb transcription factor
GRMZM2G094768	0.340741	0.827247	1.27964	bzip protein
GRMZM2G045678	0.400576	0.933351	1.22034	dof zinc finger family protein
GRMZM2G117854	10.1053	23.521	1.21884	myb transcription factor
GRMZM2G145221	0.603067	1.37519	1.18924	bzip protein
GRMZM2G336533	0.489404	1.10256	1.17176	nac1 transcription factor
GRMZM5G839518	1.87673	4.10894	1.13055	bhlh transcription factor ptf1
GRMZM2G109627	18.5573	9.19349	-1.0133	nac domain containing protein 47
GRMZM2G081816	24.3249	12.0508	-1.0133	bhlh transcription-like
GRMZM2G378653	0.859446	0.416484	-1.04515	transcription factor bhlh48-like
GRMZM2G094892	2.06263	0.991223	-1.0572	bhlh transcription factor-like
GRMZM5G803308	10.0815	4.81564	-1.06591	myb transcription factor 1
GRMZM2G163054	27.9585	13.3167	-1.07005	wrky transcription factor
GRMZM2G144275	51.5576	24.5168	-1.07242	bhlh transcription factor
GRMZM2G176489	1.64042	0.777386	-1.07736	probable wrky transcription factor 72-like
GRMZM2G405094	6.43591	3.02372	-1.08982	r2r3-myb protein
GRMZM2G137358	6.45127	2.83854	-1.18443	transcription factor bhlh79-like
GRMZM2G174558	6.71783	2.91902	-1.20251	dna-binding wrky
GRMZM2G054277	3.3323	1.44667	-1.20378	nac domain protein
GRMZM2G456568	63.6101	27.1745	-1.227	nac domain containing protein 82
GRMZM5G851485	4.17646	1.76538	-1.2423	transcription factor bhlh149-like
GRMZM2G114998	10.0595	4.22537	-1.25141	dof zinc finger protein
GRMZM2G379608	1.14713	0.470785	-1.28489	nac domain-containing protein 8-like
GRMZM2G006352	5.75713	2.26664	-1.3448	myb-related transcription factor lbm2-like
GRMZM2G081930	2.08049	0.814597	-1.35277	nac domain-containing protein 21 22
GRMZM2G056407	27.1898	10.4683	-1.37704	r2r3-myb transcription
GRMZM2G162893	0.965617	0.360653	-1.42084	bhlh transcription factor-like protein
GRMZM2G033413	10.3101	3.83973	-1.42498	bzip transcription factor abi5
GRMZM2G111666	36.4604	13.5352	-1.42962	bhlh transcription factor-like
GRMZM2G004060	86.9577	32.099	-1.43779	wrky-type transcription factor 45-2
GRMZM2G127379	15.1158	5.36036	-1.49565	nac domain transcription factor
GRMZM2G125653	10.7942	3.63408	-1.57059	wrky dna-binding protein
GRMZM2G430849	50.7675	16.7142	-1.60283	nac domain transcription factor
GRMZM2G112428	2.70298	0.889709	-1.60314	transcription factor bhlh147
GRMZM5G849600	1.43061	0.416053	-1.78179	transcription factor bhlh041-like
GRMZM2G156977	1.02329	0.28492	-1.84458	nac domain-containing protein 21 22
GRMZM2G414315	1.75468	0.479628	-1.87122	wrky transcription factor 22-like
GRMZM2G144480	1.63238	0.440613	-1.8894	bzip protein
GRMZM2G412430	1.82029	0.469615	-1.95462	transcription factor bhlh145-like
GRMZM5G818643	0.85772	0.202431	-2.08308	transcription factor bhlh49-like
GRMZM2G167018	120.397	24.7645	-2.28145	nac domain-containing protein 21 22
GRMZM2G145444	3.18873	0.635092	-2.32795	myb transcription factor 1
GRMZM2G083347	17.3824	3.39453	-2.35635	nac domain protein
GRMZM2G139160	1.75803	0.340891	-2.36658	c2h2 zinc finger protein
GRMZM2G127857	2.38501	0.40595	-2.55462	myb-related protein myb4-like
GRMZM2G381378	2.61667	0.430891	-2.60234	wrky transcription factor
GRMZM2G100709	1.88588	0.296516	-2.66905	myb-like dna-binding shaqkyf class family protein
GRMZM2G000818	18.6164	2.42249	-2.94201	myb transcription factor
GRMZM2G016150	10.0617	0.914578	-3.45962	bzip protein
GRMZM2G475984	15.6673	1.39819	-3.48612	wrky transcription factor
GRMZM2G146380	3.90134	0.292927	-3.73535	nac domain protein nac5
GRMZM2G105224	3.53586	0.162047	-4.44758	c2h2 zinc finger protein

## Sheet: 24h
Table S7. Transcription factors and Bx biosynthesis genes that had different levels between B73 and Mo17
Differentially expressed TFs between B73 and Mo17 after 24 h R. padi feeding									TFs Distrbution
gene	B73 24 h	Mo17 24 h	log2(FPKM MO17/FPKM B73)	Annotation					24 h	Number	Total number	percentage	Expressed higher in Mo17 than in B73	Expressed higher in B73 than in Mo17	Mo17>B73	B73>Mo17
GRMZM2G166999	3.60745	0	#NAME?	wrky dna binding domain containing expressed					WRKY	13	57	0.22807	1	12	0.0769231	0.923077
GRMZM2G358796	1.77803	0	#NAME?	bzip protein					MYB	17	57	0.298246	3	10	0.230769	0.769231
GRMZM2G126936	0	2.02114	inf	nac1 transcription factor					NAC	13	57	0.22807	5	12	0.294118	0.705882
GRMZM2G425430	0.862332	10.5373	3.61111	wrky dna binding domain containing expressed					C2H2	2	57	0.0350877	1	4	0.2	0.8
	0.425982	1.85149	2.11982	bzip transcription factor-like protein					GRAS	2	57	0.0350877	0	2	0	1
GRMZM2G147346	0.263093	0.899637	1.77377	myb-related protein myb4-like					HSF	1	57	0.0175439	2	0	1	0
GRMZM2G073805	0.429724	1.30935	1.60737	gras family transcription factor containing expressed					Dof	4	57	0.0701754	1	0	1	0
GRMZM2G179049	3.61264	10.6844	1.56438	nac domain ipr003441					b ZIP	5	57	0.0877193	0	4	0	1
GRMZM2G400489	0.556831	1.57229	1.49755	myb transcription factor myb52
GRMZM2G108959	4.90755	13.8081	1.49244	myb transcription factor
GRMZM2G336533	0.628097	1.68227	1.42135	nac1 transcription factor
GRMZM2G015080	5.44913	13.7088	1.331	gras family transcription factor
GRMZM2G165972	1.22571	2.85649	1.22062	hsf-type dna-binding domain containing expressed
GRMZM2G051528	0.896332	2.02127	1.17316	r2r3 myb transcription factor myb-if35
GRMZM2G035370	1.47098	3.11975	1.08465	myb-like dna-binding domain-containing protein
GRMZM2G176489	1.4136	0.706499	-1.00061	probable wrky transcription factor 72-like
GRMZM2G327189	6.24669	3.1096	-1.00636	dof zinc finger
GRMZM2G454449	5.97489	2.89955	-1.04308	myb-like dna-binding shaqkyf class family protein
GRMZM5G803308	10.9262	5.09013	-1.10201	myb transcription factor 1
GRMZM2G054277	4.28105	1.99295	-1.10306	nac domain protein
GRMZM2G453571	0.896223	0.410298	-1.12719	wrky transcription
GRMZM2G073892	66.6396	30.1151	-1.14589	bzip transcription factor
GRMZM2G006352	5.87154	2.62047	-1.16391	myb-related transcription factor lbm2-like
GRMZM5G812272	1.21114	0.536847	-1.17379	wrky transcription
GRMZM5G898290	31.3095	13.6762	-1.19493	nac domain protein nac5
GRMZM2G100583	56.7195	23.5789	-1.26635	nac domain-containing protein 68
GRMZM2G134073	11.9136	4.89244	-1.28398	nac domain-containing protein 68
GRMZM2G114998	13.6736	5.37462	-1.34716	dof zinc finger protein
GRMZM2G127379	15.5525	6.01566	-1.37036	nac domain transcription factor
GRMZM2G139284	3.3911	1.2786	-1.40719	myb transcription factor
GRMZM2G414315	3.07757	1.13999	-1.43277	wrky transcription factor 22-like
GRMZM2G109627	23.397	8.55379	-1.45169	nac domain containing protein 47
GRMZM2G405094	10.5158	3.64785	-1.52744	r2r3-myb protein
GRMZM2G430849	49.1539	16.1885	-1.60234	nac domain transcription factor
GRMZM2G095904	1.35642	0.445095	-1.60762	transcription factor myb39
GRMZM2G033413	13.8268	4.39062	-1.65497	bzip transcription factor abi5
GRMZM2G432583	1.361	0.350919	-1.95546	wrky transcription factor 48-like protein
GRMZM2G127857	4.0416	0.981922	-2.04125	myb-related protein myb4-like
GRMZM2G056407	24.9481	6.04328	-2.04552	r2r3-myb transcription
GRMZM2G005207	1.5609	0.378045	-2.04575	wrky dna binding domain containing expressed
GRMZM2G139160	2.05639	0.477398	-2.10685	c2h2 zinc finger protein
GRMZM2G004060	180.593	41.363	-2.12633	wrky-type transcription factor 45-2
GRMZM2G010290	1.49277	0.313311	-2.25233	dof zinc finger protein
GRMZM2G100709	1.79127	0.35478	-2.33599	myb-like dna-binding shaqkyf class family protein
GRMZM2G169149	7.7874	1.37997	-2.4965	wrky62 - superfamily of tfs having wrky and zinc finger domains
GRMZM2G475984	15.7588	2.78479	-2.50052	wrky transcription factor
GRMZM2G167018	118.033	20.7823	-2.50577	nac domain-containing protein 21 22
GRMZM2G145444	4.23072	0.684282	-2.62824	myb transcription factor 1
GRMZM2G017470	1.01174	0.152579	-2.7292	dof zinc finger
GRMZM2G121753	7.33492	1.09918	-2.73835	sant myb protein
GRMZM2G083347	26.5116	3.25622	-3.02535	nac domain protein
GRMZM2G000818	23.9404	2.74789	-3.12305	myb transcription factor
GRMZM2G125653	47.9287	4.28438	-3.48373	wrky dna-binding protein
GRMZM2G016150	13.7919	1.13613	-3.60162	bzip protein
GRMZM2G381378	6.82825	0.473783	-3.84922	wrky transcription factor
GRMZM2G146380	8.42609	0.4385	-4.26421	nac domain protein nac5
GRMZM2G105224	4.2523	0.114745	-5.21174	c2h2 zinc finger protein

## Sheet: common-shared TFs
Table S7. Transcription factors and Bx biosynthesis genes that had different levels between B73 and Mo17
Common TFs at each time point
		0 h	6 h	24 h
GRMZM2G166999	1	-5	-5	-5	WRKY
GRMZM2G425430	2	5	4.70013	3.61111	WRKY
GRMZM2G004060	3	-1.62118	-1.43779	-2.12633	WRKY
GRMZM2G414315	4	-1.92657	-1.87122	-1.43277	WRKY
GRMZM2G176489	5	-3.11322	-1.07736	-1.00061	WRKY
GRMZM2G475984	6	-3.2532	-3.48612	-2.50052	WRKY
GRMZM2G125653	7	-3.75981	-1.57059	-3.48373	WRKY
GRMZM2G108959	8	1.61927	1.42535	1.49244	MYB
GRMZM5G803308	9	-1.03689	-1.06591	-1.10201	MYB
GRMZM2G006352	10	-1.27611	-1.3448	-1.16391	MYB
GRMZM2G056407	11	-1.95235	-1.37704	-2.04552	MYB
GRMZM2G405094	12	-1.98742	-1.08982	-1.52744	MYB
GRMZM2G145444	13	-1.99712	-2.32795	-2.62824	MYB
GRMZM2G000818	14	-2.95481	-2.94201	-3.12305	MYB
GRMZM2G100709	15	-2.99643	-2.66905	-2.33599	MYB
GRMZM2G127857	16	-3.37182	-2.55462	-2.04125	MYB
GRMZM2G179049	17	1.11155	1.70083	1.56438	NAC
GRMZM2G430849	18	-1.1723	-1.60283	-1.60234	NAC
GRMZM2G127379	19	-1.25223	-1.49565	-1.37036	NAC
GRMZM2G109627	20	-1.36617	-1.0133	-1.45169	NAC
GRMZM2G054277	21	-1.95654	-1.20378	-1.10306	NAC
GRMZM2G167018	22	-2.15386	-2.28145	-2.50577	NAC
GRMZM2G083347	23	-2.90505	-2.35635	-3.02535	NAC
GRMZM2G146380	24	-4.00608	-3.73535	-4.26421	NAC
GRMZM2G139160	25	-2.57433	-2.36658	-2.10685	C2H2
GRMZM2G015080	26	1.91361	1.82802	1.331	GRAS
GRMZM2G033413	27	-1.24022	-1.42498	-1.65497	b ZIP
GRMZM2G016150	28	-3.76583	-3.45962	-3.60162	b ZIP

## Sheet: BX genes expression level
Table S7. Transcription factors and Bx biosynthesis genes that had different levels between B73 and Mo17
Differentially expressed BX genes among groups
		B73 0 h	B73 6 h	B73 24 h	Mo17 0 h	Mo17 6 h	Mo17 24 h	SE B73 0	SE B73 6	SE B73 24	SE Mo17 0	SE Mo17 6	SE Mo17 24	P-value(B73 0 h vs B73 6 h)	P-value(B73 0 h vs B73 24 h)	P-value(B73 6 h vs B73 24 h)	P-value(Mo170 h vs Mo176 h)	P-value(Mo170 h vs Mo17 24 h)	P-value(Mo17 6 h vs Mo17 24 h)	P-value(B73 0 h vs Mo17 0 h)	P-value(B73 0 h vs Mo17 6 h)	P-value(B73 0 h vs Mo17 24 h)	P-value(B73 6 h vs Mo17 0 h)	P-value(B73 6 h vs Mo17 6 h)	P-value(B73 6 h vs Mo17 24 h)	P-value(B73 24 h vs Mo17 0 h)	P-value(B73 24 h vs Mo17 6 h)	P-value(B73 24 h vs Mo17 24 h)
GRMZM2G085381	BX1	114.264	29.5452	50.7075	1531.89	1009.12	1695.29	32.5527	11.9027	14.058	72.3113	72.114	338.39	0.0708836	0.147535	0.314638	0.00689132	0.661371	0.118365	5.75454e-05	0.000348336	0.00965613	3.34398e-05	0.000179256	0.00793211	3.61111e-05	0.000199337	0.00830425
GRMZM2G172491	BX4	82.8944	52.0853	78.0176	115.281	147.403	183.308	25.4534	4.98489	0.906292	12.8434	25.3143	27.8419	0.300605	0.857479	0.00689435	0.321038	0.0907465	0.394027	0.319418	0.146754	0.0562816	0.0101291	0.0209375	0.00973855	0.0443772	0.0519483	0.0194403
GRMZM6G617209	BX6	324.209	218.514	261.479	232.794	281.818	306.156	62.9124	17.1113	18.5272	14.692	34.2875	25.4917	0.180303	0.392986	0.163662	0.259064	0.0672388	0.59939	0.22999	0.585906	0.803422	0.561009	0.173879	0.0461803	0.291826	0.629311	0.229241
GRMZM2G408458	BX7	11.9098	9.80197	9.8406	5.74782	5.5676	7.28139	1.57025	0.180516	1.09695	0.791233	0.405844	0.378919	0.253225	0.340817	0.973945	0.849285	0.155363	0.0366956	0.0247966	0.0173871	0.0456847	0.00751442	0.000676119	0.00386979	0.0389325	0.0217074	0.0921198
GRMZM2G085054	BX8	60.0009	39.8837	40.6201	75.086	69.6363	88.2644	7.90838	1.44473	0.793806	7.91794	11.6693	11.5409	0.0665974	0.0713299	0.678195	0.718841	0.399718	0.319773	0.248944	0.531814	0.113474	0.0119336	0.0646417	0.0141494	0.0123382	0.0681517	0.0146296
GRMZM2G161335	BX9	235.174	243.422	230.332	142.346	149.947	147.315	5.75357	13.0031	15.9094	4.22651	1.77043	10.7177	0.592979	0.788916	0.558707	0.172503	0.688457	0.820492	0.000201873	0.000144498	0.001949	0.00178558	0.00205352	0.00467164	0.00590531	0.00737671	0.0123725
GRMZM2G311036	BX10	6.38673	1.27099	3.12232	0.252424	0.0731912	0.199	3.70137	0.138971	0.786101	0.196001	0.0496405	0.142044	0.239376	0.436954	0.0812153	0.425451	0.836129	0.450128	0.173269	0.163285	0.170139	0.0132714	0.00125287	0.0057132	0.0239628	0.0179768	0.0215899
GRMZM2G336824	BX11	4.06363	0.821544	2.79679	1.06348	0.330998	0.731247	1.82574	0.151089	0.770822	0.134013	0.0574049	0.152448	0.151489	0.557439	0.0657289	0.00736356	0.177015	0.069912	0.176588	0.11051	0.14306	0.297068	0.0385886	0.695593	0.0910745	0.0332136	0.0582624
GRMZM2G023325	BX12	0.0543703	0	0.152323	0.0315816	0.229084	0.0957741	0.0543703	0	0.152323	0.0315816	0.100631	0.0577397	0.373901	0.577441	0.373901	0.134429	0.384599	0.314579	0.735366	0.201356	0.629209	0.373901	0.0851178	0.172511	0.480991	0.695752	0.745981
AC148152.3_FG005	BX13	0.045338	0	0.1668	13.1606	5.68118	13.0746	0.00575507	0	0.106489	3.1512	1.2811	2.32799	0.00140358	0.318305	0.192326	0.0927807	0.983538	0.0496962	0.0141224	0.0116987	0.00500259	0.013959	0.0113813	0.00494	0.0145994	0.01275	0.00519451
GRMZM2G127418	BX14	0.544863	0.189282	0.729828	0.153064	0.0805141	0.139531	0.18355	0.0702663	0.0417695	0.0507464	0.0310075	0.0427144	0.144681	0.381444	0.00271124	0.28949	0.84829	0.326133	0.108776	0.0671621	0.0978917	0.697509	0.229665	0.577812	0.000929848	0.000236962	0.000588741

## Sheet: TFs BX
Table S7. Transcription factors and Bx biosynthesis genes that had different levels between B73 and Mo17
Differentialy expressed TFs between B73 and Mo17, which showd similar expression pattern to that of Bx1
gene	locus	sample_1	sample_2	status	value_1	value_2	log2(FPKM MO17/FPKM B73)	test_stat	p_value	q_value	significant	Annotation
GRMZM2G425430	1:75177785-75179016	BT6	MT6	OK	0.372615	9.68593	4.70013	6.46818	5e-05	0.000312379	yes	wrky dna binding domain containing expressed	WRKY
GRMZM2G179049	2:193103405-193105706	BT6	MT6	OK	3.4861	11.3329	1.70083	5.14532	5e-05	0.000312379	yes	nac domain ipr003441	NAC
GRMZM2G108959	4:211371662-211373398	BT6	MT6	OK	5.72608	15.3791	1.42535	4.75256	5e-05	0.000312379	yes	myb transcription factor	MYB
GRMZM2G015080	2:150778729-150782551	BT24	MT24	OK	5.44913	13.7088	1.331	5.15425	5e-05	0.000312379	yes	gras family transcription factor	GRAS
	B73 0 h	B73 6 h	B73 24 h	Mo17 0 h	Mo17 6 h	Mo17 24 h	SE B 0	SE B 6	SE B 24	SE M 0 h	SE M 6 h	SE M 24 h
WRKY (GRMZM2G425430)	0	0	0.862333	10.1103	9.68594	10.5373	0	0.372613	0.454399	0.510583	0.503915	0.594175
MYB (GRMZM2G108959)	5.53633	5.53633	4.90755	17.0087	15.379	13.8081	0.16108	0.776437	0.444952	1.60244	1.36701	0.586599
NAC (GRMZM2G179049)	4.49345	4.49345	3.61264	9.70936	11.3329	10.6844	0.246716	0.341389	0.328399	0.218323	0.716138	1.79448
GRAS (GRMZM2G015080)	3.70004	3.70004	5.44912	13.94	16.639	13.7088	0.276477	0.192135	0.205938	0.602384	1.16978	0.393867
