# Supplementary material for: Transcriptomics and Alternative Splicing Analyses Reveal Large Differences between Maize Lines B73 and Mo17 in Response to Aphid Rhopalosiphum padi Infestation
Source: Front Plant Sci. 2017 Oct 10;8:1738. doi: 10.3389/fpls.2017.01738 (PMC5641392; doi:10.3389/fpls.2017.01738)
Supplement: Supplementary file 8 [file Table8.XLSX]

## Sheet: TPS genes
Table S8. Differentially expressed volatile-related terpene bisynthesis genes between B73 and Mo17
ND represented no detection
	gene_short_name	B73 0 h	B73 6 h	B73 24 h	Mo17 0 h	Mo17 6 h	Mo17 24h	SE	SE	SE	SE	SE	SE
TPS1	TPS1 GRMZM2G049538	132.083	84.9131	72.3286	104.892	90.1834	91.8444	17.6857	12.0775	9.5162	13.8557	11.9994	12.2661
TPS2	TPS2 GRMZM2G046615	10.3217	8.84385	7.16582	1.46049	8.74342	7.87792	1.64155	1.36783	1.19152	0.36366	1.3451	1.21291
TPS3	TPS3 GRMZM2G064406	1.44291	1.46667	1.59197	0.309078	1.51953	1.66597	0.382447	0.382637	0.397127	0.146882	0.375766	0.397989
TPS4	TPS4 GRMZM2G117319	0.0855197	0.080824	0.0814971	ND	ND	ND	0.0581075	0.0558455	0.057327	ND	ND	ND
TPS5	TPS5 GRMZM2G074309	0	0.0569699	0	ND	ND	ND	0	0.0389689	0	ND	ND	ND
TPS6	TPS6 GRMZM2G127087	0.0536579	0.0791433	0.151869	0	0.0545483	0.0546754	0.047705	0.056031	0.0943982	0	0.0481352	0.0480716
TPS7	TPS7 AC217050.4_FG007	12.041	15.3681	14.7638	51.6338	69.7452	72.5173	1.74614	2.13418	2.06255	6.70999	9.06073	9.56984
TPS8	TPS8 GRMZM2G038153	1.19275	3.50145	2.52334	0	0	0.0830412	0.316439	0.659542	0.525178	0	0	0.0570414
TPS9	TPS9 GRMZM2G465812	ND	ND	ND	ND	ND	ND	ND	ND	ND	ND	ND	ND
TPS10	TPS10 GRMZM2G179092	3.17993	0.509448	1.80666	0	0.174871	0.159126	0.7209	0.20202	0.530312	0	0.104981	0.0942085
Monoterpene synthase	GRMZM2G030583	ND	ND	ND	ND	ND	ND	ND	ND	ND	ND	ND	ND

## Sheet: Gene induced by aphid feeding
Table S8. Differentially expressed volatile-related terpene bisynthesis genes between B73 and Mo17
	Mo17 0 h	Mo17 6 h	Mo17 24h	SE	SE	SE	fold change	6 h	24 h
TPS2 GRMZM2G046615	1.46049	8.74342	7.87792	0.36366	1.3451	1.21291		5.98663	5.39402
TPS3 GRMZM2G064406	0.309078	1.51953	1.66597	0.146882	0.375766	0.397989		4.91634	5.39011
	B73 0 h	B73 6 h	B73 24 h	SE	SE	SE		6 h	24 h
TPS8 GRMZM2G038153	1.19275	3.50145	2.52334	0.316439	0.659542	0.525178		2.93561	2.11557
TPS10 GRMZM2G179092	3.17993	0.509448	1.80666	0.7209	0.20202	0.530312		0.160208	0.568146
								0.839792	0.431854

## Sheet: DEGs of TPS between B73 & Mo17
Table S8. Differentially expressed volatile-related terpene bisynthesis genes between B73 and Mo17
gene_short_name	B73 0 h	Mo17 0 h	B73 0 h SE	Mo17 0 h SE	B73 6 h	Mo17 6 h	B73 6 h SE	Mo17 6 h SE	B73 24 h	Mo17 24h	B73 24 h SE	Mo17 24h SE
TPS2 GRMZM2G046615	10.3217	1.46049	1.64155	1.19152	8.84385	8.74342	1.36783	1.3451	7.16582	7.87792	1.19152	1.21291
TPS3 GRMZM2G064406	1.44291	0.309078	0.382447	0.397127	1.46667	1.51953	0.382637	0.375766	1.59197	1.66597	0.397127	0.397989
TPS7 AC217050.4_FG007	12.041	51.6338	1.74614	2.06255	15.3681	69.7452	2.13418	9.06073	14.7638	72.5173	2.06255	9.56984
TPS8 GRMZM2G038153	1.19275	0	0.316439	0.525178	3.50145	0	0.659542	0	2.52334	0.0830412	0.525178	0.0570414
TPS10 GRMZM2G179092	3.17993	0	0.7209	0.530312	0.509448	0.174871	0.20202	0.104981	1.80666	0.159126	0.530312	0.0942085
