# Supplementary material for: Transcriptomics and Alternative Splicing Analyses Reveal Large Differences between Maize Lines B73 and Mo17 in Response to Aphid Rhopalosiphum padi Infestation
Source: Front Plant Sci. 2017 Oct 10;8:1738. doi: 10.3389/fpls.2017.01738 (PMC5641392; doi:10.3389/fpls.2017.01738)
Supplement: Supplementary file 9 [file Table9.XLSX]

## Sheet: AS B73
Table S9. Differentially Spliced genes in B73 and Mo17 in response to R. padi feeding
R. padi feeding for 6 h in B73							R. padi feeding for 24 h in B73
gene	locus	sample_1	sample_2	sqrt(JS)			gene	locus	sample_1	sample_2	sqrt(JS)
GRMZM5G800751	10:149182704-149184579	B73 0 h	B73 6 h	0.225272			GRMF3:F53ZM5G836471	10:149246719-149251246	B73 0 h	B73 24 h	0.187483
GRMZM2G022229	2:37535107-37537915	B73 0 h	B73 6 h	0.135608			GRMZM2G156356	2:12074598-12078250	B73 0 h	B73 24 h	0.201273
GRMZM2G139903	2:177825600-177833767	B73 0 h	B73 6 h	0.417063			GRMZM2G076279	2:29268016-29272660	B73 0 h	B73 24 h	0.211955
GRMZM2G062156	2:208298568-208300747	B73 0 h	B73 6 h	0.109532			GRMZM2G172826	2:195934971-195937356	B73 0 h	B73 24 h	0.144745
GRMZM5G874167	2:164078392-164086440	B73 0 h	B73 6 h	0.166953			GRMZM2G327406	2:207153242-207160798	B73 0 h	B73 24 h	0.460951
GRMZM2G014154	2:166064148-166067375	B73 0 h	B73 6 h	0.126397			GRMZM2G025014	2:233311307-233314199	B73 0 h	B73 24 h	0.255682
GRMZM2G300862	3:156437466-156442189	B73 0 h	B73 6 h	0.333173			GRMZM2G039996	2:2020584-2022137	B73 0 h	B73 24 h	0.179428
GRMZM2G044581	3:160618654-160623140	B73 0 h	B73 6 h	0.194105			GRMZM5G869350	2:41307423-41333025	B73 0 h	B73 24 h	0.25208
GRMZM2G099980	3:229277961-229282131	B73 0 h	B73 6 h	0.134908			GRMZM2G127139	2:45068943-45077882	B73 0 h	B73 24 h	0.414536
GRMZM2G133718	3:15179171-15194483	B73 0 h	B73 6 h	0.263778			GRMZM2G365160	2:212844777-212848625	B73 0 h	B73 24 h	0.183202
GRMZM2G062724	1:10027910-10032255	B73 0 h	B73 6 h	0.455302			GRMZM2G092284	2:232661811-232667622	B73 0 h	B73 24 h	0.335826
GRMZM2G068690	3:216920689-216926574	B73 0 h	B73 6 h	0.175954			GRMZM2G059393	3:140579195-140589574	B73 0 h	B73 24 h	0.348758
GRMZM2G009563	4:194391960-194394846	B73 0 h	B73 6 h	0.218862			GRMZM2G004320	3:165009787-165016905	B73 0 h	B73 24 h	0.347409
GRMZM2G028709	4:195898702-195906771	B73 0 h	B73 6 h	0.206852			GRMZM2G065557	3:179467489-179469254	B73 0 h	B73 24 h	0.246995
GRMZM2G170088	4:227573889-227578802	B73 0 h	B73 6 h	0.36851			GRMZM2G133314	3:5438547-5449063	B73 0 h	B73 24 h	0.312679
GRMZM2G146553	4:186214190-186221290	B73 0 h	B73 6 h	0.207219			GRMZM5G874082	3:110233759-110265556	B73 0 h	B73 24 h	0.592927
GRMZM2G123667	4:208153303-208156017	B73 0 h	B73 6 h	0.236964			GRMZM2G106798	4:17511895-17523810	B73 0 h	B73 24 h	0.655119
GRMZM2G018943	5:17077278-17083849	B73 0 h	B73 6 h	0.191059			GRMZM2G391000	4:24929704-24935841	B73 0 h	B73 24 h	0.159765
GRMZM2G066801	1:252863857-252877327	B73 0 h	B73 6 h	0.181448			GRMZM2G050118	4:36757142-36761457	B73 0 h	B73 24 h	0.146248
GRMZM2G052750	5:212548045-212570136	B73 0 h	B73 6 h	0.295913			GRMZM2G144387	1:205135013-205138721	B73 0 h	B73 24 h	0.147733
GRMZM2G569855	5:10807461-10811942	B73 0 h	B73 6 h	0.213565			GRMZM2G098527	4:200113751-200115760	B73 0 h	B73 24 h	0.171143
GRMZM2G106042	6:36622294-36624883	B73 0 h	B73 6 h	0.664206			GRMZM2G000014	4:205027469-205034968	B73 0 h	B73 24 h	0.313819
GRMZM2G159741	6:156212737-156217161	B73 0 h	B73 6 h	0.345039			CYP71C2	4:3003161-3005932	B73 0 h	B73 24 h	0.141252
GRMZM2G080940	6:146421678-146425974	B73 0 h	B73 6 h	0.161071			GRMZM2G150648	4:170544895-170550922	B73 0 h	B73 24 h	0.21742
GRMZM2G175398	8:11663463-11666228	B73 0 h	B73 6 h	0.631197			GRMZM2G143883	1:232462369-232467510	B73 0 h	B73 24 h	0.362969
GRMZM2G130953	8:18321198-18323290	B73 0 h	B73 6 h	0.340315			GRMZM2G074122	4:227807368-227818655	B73 0 h	B73 24 h	0.274946
GRMZM5G818101	8:72141438-72143820	B73 0 h	B73 6 h	0.224096			GRMZM2G121221	5:4038836-4040693	B73 0 h	B73 24 h	0.146964
GRMZM2G149265	8:167827881-167831438	B73 0 h	B73 6 h	0.30437			GRMZM2G057829	5:197632695-197636414	B73 0 h	B73 24 h	0.23061
GRMZM2G019291	9:6052378-6065545	B73 0 h	B73 6 h	0.200807			GRMZM2G145133	5:216652191-216653914	B73 0 h	B73 24 h	0.209396
GRMZM2G014076	9:16724286-16729342	B73 0 h	B73 6 h	0.535828			GRMZM2G074957	5:68424160-68427602	B73 0 h	B73 24 h	0.17122
GRMZM2G426229	9:127029306-127032583	B73 0 h	B73 6 h	0.193117			GRMZM5G886785	5:173425799-173432004	B73 0 h	B73 24 h	0.209685
GRMZM2G150323	9:84966444-84971881	B73 0 h	B73 6 h	0.225809			GRMZM2G076399	6:38268349-38270759	B73 0 h	B73 24 h	0.292987
GRMZM2G326472	9:93922454-93928168	B73 0 h	B73 6 h	0.113787			GRMZM2G098594	6:60352537-60355691	B73 0 h	B73 24 h	0.336933
GRMZM2G178247	9:147750612-147754080	B73 0 h	B73 6 h	0.423328			GRMZM2G015432	6:121901213-121906150	B73 0 h	B73 24 h	0.33457
GRMZM2G089565	10:1498839-1502997	B73 0 h	B73 6 h	0.386584			GRMZM2G092663	1:290625946-290628209	B73 0 h	B73 24 h	0.149144
GRMZM2G171187	10:77116965-77119345	B73 0 h	B73 6 h	0.390464			GRMZM2G156765	6:168171783-168192148	B73 0 h	B73 24 h	0.28349
							GRMZM2G066290	7:10518319-10522648	B73 0 h	B73 24 h	0.22237
36							GRMZM2G061620	7:109749097-109756329	B73 0 h	B73 24 h	0.190099
							GRMZM2G033634	7:146523577-146527040	B73 0 h	B73 24 h	0.268307
							GRMZM2G032376	7:175613776-175615828	B73 0 h	B73 24 h	0.50601
							GRMZM2G145752	8:114114228-114119298	B73 0 h	B73 24 h	0.131116
							GRMZM2G002002	1:20281252-20291576	B73 0 h	B73 24 h	0.188853
							GRMZM2G168519	8:156632186-156638463	B73 0 h	B73 24 h	0.339491
							GRMZM2G390400	8:116679404-116697581	B73 0 h	B73 24 h	0.185596
							GRMZM2G306806	1:38879029-38884605	B73 0 h	B73 24 h	0.316946
							GRMZM2G071249	9:17669886-17679026	B73 0 h	B73 24 h	0.67828
							EZ3	1:49403086-49413070	B73 0 h	B73 24 h	0.182488
							GRMZM2G083427	9:141080287-141089484	B73 0 h	B73 24 h	0.213251
							GRMZM2G150323	9:84966444-84971881	B73 0 h	B73 24 h	0.268388
							GRMZM2G168355	9:155707444-155709059	B73 0 h	B73 24 h	0.304526
							GRMZM2G127168	1:86177947-86186120	B73 0 h	B73 24 h	0.156404
							GRMZM2G089565	10:1498839-1502997	B73 0 h	B73 24 h	0.384686
							GRMZM2G044317	10:6593114-6599307	B73 0 h	B73 24 h	0.494924
							GRMZM2G139157	10:84614499-84622087	B73 0 h	B73 24 h	0.417754
							GRMZM2G041454	10:88602408-88622738	B73 0 h	B73 24 h	0.494057
							GRMZM2G168166	10:112055649-112113177	B73 0 h	B73 24 h	0.248472
							GRMZM2G121612	10:142347312-142356351	B73 0 h	B73 24 h	0.120293
							GRMZM2G443495	10:9583428-9592124	B73 0 h	B73 24 h	0.226748
							GRMZM2G068710	10:10140591-10148973	B73 0 h	B73 24 h	0.260468
							59

## Sheet: AS Mo17
Table S9. Differentially Spliced genes in B73 and Mo17 in response to R. padi feeding
R. padi feeding for 6 h in Mo17							R. padi feeding for 24 h in Mo17
gene	locus	sample_1	sample_2	sqrt(JS)			gene	locus	sample_1	sample_2	sqrt(JS)
GRMZM2G150762	2:177284135-177287072	Mo17 0 h	Mo17 6 h	0.679602			GRMZM2G003563	2:218024593-218027264	Mo17 0 h	Mo17 24 h	0.417664
GRMZM2G350165	2:181310637-181313797	Mo17 0 h	Mo17 6 h	0.545155			GRMZM2G150608	2:161415277-161423070	Mo17 0 h	Mo17 24 h	0.21668
GRMZM2G068059	2:1978292-1982483	Mo17 0 h	Mo17 6 h	0.483746			GRMZM2G129155	3:160440108-160451134	Mo17 0 h	Mo17 24 h	0.188708
GRMZM2G703749	1:138022107-138030200	Mo17 0 h	Mo17 6 h	0.336941			GRMZM2G180406	3:162105904-162109184	Mo17 0 h	Mo17 24 h	0.147037
GRMZM2G012861	3:2763088-2767869	Mo17 0 h	Mo17 6 h	0.243418			GRMZM2G041015	3:217773781-217777054	Mo17 0 h	Mo17 24 h	0.142015
GRMZM2G362949	3:22351564-22356416	Mo17 0 h	Mo17 6 h	0.19281			GRMZM2G180065	3:35495834-35503247	Mo17 0 h	Mo17 24 h	0.364662
GRMZM2G123815	3:61241671-61244969	Mo17 0 h	Mo17 6 h	0.227415			GRMZM2G086994	3:36943804-36949840	Mo17 0 h	Mo17 24 h	0.175986
GRMZM2G057044	3:164420297-164429357	Mo17 0 h	Mo17 6 h	0.337714			GRMZM2G107532	1:9428004-9432250	Mo17 0 h	Mo17 24 h	0.308285
GRMZM2G086994	3:36943804-36949840	Mo17 0 h	Mo17 6 h	0.213221			GRMZM2G016668	3:144130474-144134374	Mo17 0 h	Mo17 24 h	0.490128
GRMZM2G016668	3:144130474-144134374	Mo17 0 h	Mo17 6 h	0.280782			GRMZM2G103382	4:235141255-235145807	Mo17 0 h	Mo17 24 h	0.234915
GRMZM2G362850	3:163786352-163791421	Mo17 0 h	Mo17 6 h	0.0991706			GRMZM2G145951	4:35250718-35253369	Mo17 0 h	Mo17 24 h	0.18233
GRMZM2G000615	3:191672176-191679011	Mo17 0 h	Mo17 6 h	0.144929			GRMZM2G160541	4:143404314-143408521	Mo17 0 h	Mo17 24 h	0.276796
GRMZM2G062724	1:10027910-10032255	Mo17 0 h	Mo17 6 h	0.727238			GRMZM2G042664	4:238766009-238772848	Mo17 0 h	Mo17 24 h	0.14631
GRMZM2G092008	3:231199113-231200263	Mo17 0 h	Mo17 6 h	0.526473			GRMZM2G102475	5:12224549-12228021	Mo17 0 h	Mo17 24 h	0.211172
GRMZM2G545326	4:13138375-13156477	Mo17 0 h	Mo17 6 h	0.476895			YPTM2	5:191132643-191136724	Mo17 0 h	Mo17 24 h	0.268098
GRMZM2G086123	1:203755855-203759735	Mo17 0 h	Mo17 6 h	0.238315			GRMZM2G145236	5:44743980-44748578	Mo17 0 h	Mo17 24 h	0.148291
GRMZM2G149946	1:222183157-222187469	Mo17 0 h	Mo17 6 h	0.178951			SPT16	5:69541492-69547862	Mo17 0 h	Mo17 24 h	0.233869
GRMZM2G160541	4:143404314-143408521	Mo17 0 h	Mo17 6 h	0.277475			GRMZM2G428242	5:198096736-198128330	Mo17 0 h	Mo17 24 h	0.287007
GRMZM2G084791	4:154875608-154880712	Mo17 0 h	Mo17 6 h	0.199387			GRMZM2G315127	5:202116226-202121703	Mo17 0 h	Mo17 24 h	0.222371
GRMZM2G074122	4:227807368-227818655	Mo17 0 h	Mo17 6 h	0.440206			GRMZM2G012724	6:141604321-141606522	Mo17 0 h	Mo17 24 h	0.196877
GRMZM2G165972	1:12518409-12520734	Mo17 0 h	Mo17 6 h	0.358761			GRMZM2G154621	7:93253288-93264382	Mo17 0 h	Mo17 24 h	0.219962
GRMZM2G146041	5:21048366-21067870	Mo17 0 h	Mo17 6 h	0.271847			GRMZM2G053514	7:100985621-101002091	Mo17 0 h	Mo17 24 h	0.224653
GRMZM2G067764	5:28804532-28811015	Mo17 0 h	Mo17 6 h	0.747913			GRMZM2G314679	7:128465158-128478871	Mo17 0 h	Mo17 24 h	0.217997
GRMZM2G152111	5:62225545-62230385	Mo17 0 h	Mo17 6 h	0.2287			GRMZM2G092131	7:144638341-144640953	Mo17 0 h	Mo17 24 h	0.28623
YPTM2	5:191132643-191136724	Mo17 0 h	Mo17 6 h	0.275427			GRMZM2G036007	7:157240733-157246312	Mo17 0 h	Mo17 24 h	0.148405
GRMZM2G128922	5:203768456-203773576	Mo17 0 h	Mo17 6 h	0.222852			GRMZM2G386824	7:175788654-175797308	Mo17 0 h	Mo17 24 h	0.426335
GRMZM2G095778	5:212033792-212037880	Mo17 0 h	Mo17 6 h	0.211676			GRMZM2G032190	8:18612392-18615853	Mo17 0 h	Mo17 24 h	0.145199
GRMZM2G136296	5:167101734-167109440	Mo17 0 h	Mo17 6 h	0.148168			GRMZM2G106526	8:79556047-79564528	Mo17 0 h	Mo17 24 h	0.36978
GRMZM2G402242	5:209750920-209763896	Mo17 0 h	Mo17 6 h	0.196139			GRMZM2G155889	8:130042004-130047959	Mo17 0 h	Mo17 24 h	0.230305
GRMZM2G127948	6:79357042-79359228	Mo17 0 h	Mo17 6 h	0.239088			GRMZM2G066120	1:37470727-37476121	Mo17 0 h	Mo17 24 h	0.353318
GRMZM2G021661	6:167916738-167917718	Mo17 0 h	Mo17 6 h	0.430689			GRMZM2G405368	9:35635307-35639846	Mo17 0 h	Mo17 24 h	0.474968
GRMZM2G134550	7:11924811-11959975	Mo17 0 h	Mo17 6 h	0.831509			GRMZM2G171507	9:91382284-91394606	Mo17 0 h	Mo17 24 h	0.280718
GRMZM2G360688	7:50144500-50160348	Mo17 0 h	Mo17 6 h	0.208924			GRMZM5G860976	9:150470530-150472569	Mo17 0 h	Mo17 24 h	0.214377
GRMZM2G058310	7:155396266-155401825	Mo17 0 h	Mo17 6 h	0.242915			GRMZM5G811593	1:112645937-112648375	Mo17 0 h	Mo17 24 h	0.317436
GRMZM2G070487	8:19513681-19520990	Mo17 0 h	Mo17 6 h	0.181852			GRMZM2G044388	1:3639178-3642463	Mo17 0 h	Mo17 24 h	0.176839
GRMZM2G102745	8:93304358-93311331	Mo17 0 h	Mo17 6 h	0.150813			GRMZM2G110145	10:77282590-77289441	Mo17 0 h	Mo17 24 h	0.71898
GRMZM2G042516	8:101384114-101385582	Mo17 0 h	Mo17 6 h	0.124537			H4C7	1:4234225-4235315	Mo17 0 h	Mo17 24 h	0.832555
GRMZM2G065593	8:118220705-118229308	Mo17 0 h	Mo17 6 h	0.353384			GRMZM2G043150	10:1950507-1959844	Mo17 0 h	Mo17 24 h	0.362885
GRMZM2G301885	1:23922045-23924321	Mo17 0 h	Mo17 6 h	0.305805			GRMZM2G072337	10:117586270-117590284	Mo17 0 h	Mo17 24 h	0.164515
GRMZM2G133959	8:156949382-156953007	Mo17 0 h	Mo17 6 h	0.427425			39
GRMZM2G092120	8:167980071-167987937	Mo17 0 h	Mo17 6 h	0.76501
GRMZM2G076152	8:170514094-170517269	Mo17 0 h	Mo17 6 h	0.208646
GRMZM2G447005	8:97660491-97661657	Mo17 0 h	Mo17 6 h	0.450527
GRMZM5G801409	1:40808292-40811525	Mo17 0 h	Mo17 6 h	0.158454
GRMZM2G126900	9:57432620-57435925	Mo17 0 h	Mo17 6 h	0.188317
GRMZM2G173693	9:20461056-20465142	Mo17 0 h	Mo17 6 h	0.153259
GRMZM2G108619	9:117072470-117075925	Mo17 0 h	Mo17 6 h	0.262507
GRMZM2G124239	9:123670459-123684790	Mo17 0 h	Mo17 6 h	0.178072
GRMZM2G078472	9:138038049-138044999	Mo17 0 h	Mo17 6 h	0.208061
GRMZM5G860976	9:150470530-150472569	Mo17 0 h	Mo17 6 h	0.204483
GRMZM2G161780	1:29152719-29158359	Mo17 0 h	Mo17 6 h	0.220628
RPS20	1:34316746-34327192	Mo17 0 h	Mo17 6 h	0.165772
GRMZM2G181236	1:223848695-223851146	Mo17 0 h	Mo17 6 h	0.206121
GRMZM2G107731	1:44348607-44353961	Mo17 0 h	Mo17 6 h	0.212622
GRMZM2G006083	10:60489058-60491257	Mo17 0 h	Mo17 6 h	0.226279
GRMZM2G110145	10:77282590-77289441	Mo17 0 h	Mo17 6 h	0.443388
GRMZM2G003124	10:137767471-137771772	Mo17 0 h	Mo17 6 h	0.182672
GRMZM2G155387	10:132991930-132995150	Mo17 0 h	Mo17 6 h	0.399772
GRMZM2G172930	10:147140039-147141867	Mo17 0 h	Mo17 6 h	0.216738
59
						#N/A
						#N/A
						#N/A
						#N/A
						#N/A
						#N/A
						#N/A
						#N/A
						#N/A
						GRMZM2G016668
						#N/A
						#N/A
						#N/A
						#N/A
						#N/A
						#N/A
						#N/A
						#N/A
						#N/A
						#N/A
						#N/A
						#N/A
						#N/A
						#N/A
						#N/A
						#N/A
						#N/A
						#N/A
						#N/A
						#N/A
						#N/A
						#N/A
						#N/A
						#N/A
						#N/A
						#N/A
						#N/A
						#N/A
						#N/A
						#N/A
						#N/A
						#N/A
						#N/A
						#N/A
						#N/A
						#N/A
						#N/A
						#N/A
						#N/A
						#N/A
						#N/A
						#N/A
						#N/A
						#N/A
						#N/A
						#N/A
						#N/A
						#N/A
						#N/A
						#N/A
						#N/A
						phenylalanine ammonia-lyase 4
						#N/A
						#N/A
						#N/A
