# Supplementary material for: Transcriptomics and Alternative Splicing Analyses Reveal Large Differences between Maize Lines B73 and Mo17 in Response to Aphid Rhopalosiphum padi Infestation
Source: Front Plant Sci. 2017 Oct 10;8:1738. doi: 10.3389/fpls.2017.01738 (PMC5641392; doi:10.3389/fpls.2017.01738)
Supplement: Supplementary file 10 [file Table10.XLSX]

## Sheet: 0 h DSGs
Table S10: Overview of differentially spliced genes between B73 and Mo17 in control and at 6 and 24 h R. padi feeding
Differentially spliced genes (DSGs) between B73 and Mo17 in control
Differentially spliced genes (DSGs)
gene	locus			sqrt(JS)	p_value	q_value	GO	best arabidopsis TAIR10 hit defline	best rice hit defline
GRMZM2G145816	2:2116048	2119253		0.250805	0.0003	0.00570125	#N/A	0	ubiquitin carboxyl-terminal hydrolase, family 1, putative, expressed
GRMZM2G072264	2:6197631	6202253		0.764687	5e-05	0.00109458	GO:0050825GO:0042309GO:0003676GO:0050826	RNA-binding (RRM/RBD/RNP motifs) family protein	RNA recognition motif containing protein, putative, expressed
GRMZM2G104353	1:67254187	67258645		0.302612	5e-05	0.00109458	GO:0003676	ortholog of human splicing factor SC35	RNA recognition motif containing protein, expressed
GRMZM2G045331	2:10486288	10491902		0.195239	5e-05	0.00109458	#N/A	Cell differentiation, Rcd1-like protein	expressed protein
GRMZM2G127581	2:26911931	26914818		0.183922	5e-05	0.00109458	#N/A	tubulin folding cofactor B	tubulin folding cofactor B, putative, expressed
GRMZM2G136975	2:30250150	30254716		0.380298	5e-05	0.00109458	#N/A	Protein of unknown function, DUF647	DUF647 domain containing protein, putative, expressed
GRMZM2G414537	2:42111734	42114321		0.272003	5e-05	0.00109458	#N/A	0	expressed protein
GRMZM2G047512	2:50613934	50617047		0.140923	0.0023	0.0331497	#N/A	0	SLL1 protein, putative, expressed
GRMZM2G074546	2:52379079	52383825		0.262739	5e-05	0.00109458	#N/A	cellulose synthase-like B4	CSLH1 - cellulose synthase-like family H, expressed
GRMZM2G388539	2:57552627	57558789		0.289061	5e-05	0.00109458	#N/A	ABC2 homolog 12	ABC transmembrane transporter domain containing protein, expressed
GRMZM2G042881	1:75150358	75154220		0.609734	5e-05	0.00109458	#N/A	Eukaryotic protein of unknown function (DUF872)	expressed protein
GRMZM2G111143	2:134470120	134472893		0.194428	5e-05	0.00109458	GO:0005975GO:0004553	O-Glycosyl hydrolases family 17 protein	glucan endo-1,3-beta-glucosidase precursor, putative, expressed
GRMZM2G090105	2:174070616	174073773		0.400916	5e-05	0.00109458	#N/A	Phosphatidylinositol N-acetylglucosaminyltransferase, GPI19/PIG-P subunit	phosphatidylinositol N-acetylglucosaminyltransferase subunit P, putative, expressed
GRMZM2G139903	2:177825600	177833767		0.397855	0.00085	0.0142218	#N/A	Thioredoxin superfamily protein	SCO1 protein homolog, mitochondrial precursor, putative, expressed
GRMZM2G134761	2:186227521	186229781		0.380208	5e-05	0.00109458	#N/A	Protein of unknown function (DUF1644)	expressed protein
GRMZM2G041127	2:188712313	188714917		0.665463	5e-05	0.00109458	#N/A	homeobox protein 16	homeobox associated leucine zipper, putative, expressed
GRMZM2G134340	2:190213794	190217073		0.626516	0.00015	0.00302015	#N/A	0	0
GRMZM2G004784	2:199373401	199377252		0.218535	0.00065	0.0113055	#N/A	SNARE associated Golgi protein family	SNARE associated Golgi protein, putative, expressed
GRMZM2G113761	1:86369093	86370699		0.172548	0.00055	0.00977489	GO:0005618GO:0048046GO:0016762GO:0006073GO:0004553	xyloglucan endotransglucosylase/hydrolase 32	glycosyl hydrolases family 16, putative, expressed
GRMZM2G144180	2:205044743	205047778		0.39648	5e-05	0.00109458	#N/A	Protein of unknown function, DUF538	expressed protein
GRMZM2G163297	2:205136416	205140949		0.163231	0.00285	0.0398076	GO:0003723	RNA-binding (RRM/RBD/RNP motifs) family protein	RNA recognition motif containing protein, putative, expressed
GRMZM2G099622	2:206567609	206570522		0.245684	0.00015	0.00302015	#N/A	CCCH-type zinc finger protein with ARM repeat domain	zinc finger family protein, putative, expressed
GRMZM2G130773	2:208493065	208496996		0.282658	5e-05	0.00109458	#N/A	Mitochondrial transcription termination factor family protein	mTERF family protein, expressed
GRMZM5G873123	2:210160359	210163197		0.317523	5e-05	0.00109458	#N/A	Tetratricopeptide repeat (TPR)-like superfamily protein	PPR repeat domain containing protein, putative, expressed
GRMZM2G043174	2:210693077	210696432		0.263925	5e-05	0.00109458	#N/A	tRNA/rRNA methyltransferase (SpoU) family protein	RNA methyltransferase, TrmH family protein, putative, expressed
GRMZM2G148194	2:212143975	212149690		0.232972	5e-05	0.00109458	#N/A	Aldolase-type TIM barrel family protein	hydroxyacid oxidase 1, putative, expressed
GRMZM2G040209	2:214723507	214726970		0.274854	5e-05	0.00109458	#N/A	51 kDa subunit of complex I	NADH-ubiquinone oxidoreductase 51 kDa subunit, mitochondrial precursor, putative, expressed
GRMZM2G009571	2:217215984	217219050		0.427587	5e-05	0.00109458	GO:0016813GO:0046872	0	expressed protein
GRMZM2G003563	2:218024593	218027264		0.360664	5e-05	0.00109458	#N/A	NAD(P)-binding Rossmann-fold superfamily protein	short-chain dehydrogenase/reductase, putative, expressed
GRMZM2G028834	2:234575796	234580808		0.446221	5e-05	0.00109458	#N/A	Transducin/WD40 repeat-like superfamily protein	WD domain, G-beta repeat domain containing protein, expressed
GRMZM2G039996	2:2020584	2022137		0.795407	5e-05	0.00109458	GO:0016020GO:0009765	light harvesting complex photosystem II subunit 6	chlorophyll A-B binding protein, putative, expressed
GRMZM2G005107	2:10375613	10379329		0.162944	0.0013	0.0204806	#N/A	short-chain dehydrogenase-reductase B	oxidoreductase, short chain dehydrogenase/reductase family protein, putative, expressed
GRMZM2G071907	2:11760939	11762535		0.260948	5e-05	0.00109458	GO:0003700GO:0043565GO:0005634GO:0045449	WRKY DNA-binding protein 11	WRKY68, expressed
GRMZM2G125494	2:15578255	15592514		0.434425	5e-05	0.00109458	#N/A	Mechanosensitive ion channel protein	uncharacterized mscS family protein, putative, expressed
GRMZM2G164378	2:15892332	15894692		0.188766	5e-05	0.00109458	#N/A	Nuclear transport factor 2 (NTF2) family protein	expressed protein
GRMZM2G117060	2:17874390	17881436		0.39512	5e-05	0.00109458	#N/A	SNF2 domain-containing protein / helicase domain-containing protein	SNF2 family N-terminal domain containing protein, expressed
GRMZM2G052078	2:30933729	30958086		0.2386	0.0029	0.0404168	#N/A	CLIP-associated protein	HEAT repeat family protein, putative, expressed
GRMZM2G142712	2:37192878	37197947		0.418365	5e-05	0.00109458	#N/A	plant UBX domain-containing protein 1	alveolar soft part sarcoma chromosome region, candidate 1, putative, expressed
GRMZM2G447691	2:38761023	38770972		0.494747	5e-05	0.00109458	#N/A	0	expressed protein
GRMZM2G074238	2:58274042	58277262		0.492342	5e-05	0.00109458	#N/A	alpha/beta-Hydrolases superfamily protein	hydrolase, alpha/beta fold family protein, putative, expressed
GRMZM2G102583	2:79911959	79914453		0.151751	0.0021	0.0306756	GO:0003700GO:0043565GO:0005634GO:0045449	WRKY DNA-binding protein 11	WRKY51, expressed
GRMZM2G129208	2:111832646	111836733		0.482064	5e-05	0.00109458	GO:0050825GO:0005524GO:0042309GO:0050826	ATP binding	expressed protein
GRMZM2G135446	2:141518104	141523326		0.170108	0.00085	0.0142218	#N/A	CCT motif family protein	response regulator receiver domain containing protein, expressed
GRMZM2G095968	1:7353115	7355434		0.411836	5e-05	0.00109458	#N/A	expansin-like A1	expansin precursor, putative, expressed
GRMZM2G103345	2:165895808	165900280		0.120408	0.0011	0.0177513	#N/A	Single-stranded nucleic acid binding R3H protein	nucleic acid binding protein, putative, expressed
GRMZM2G140160	2:184056158	184064871		0.832555	5e-05	0.00109458	GO:0008270GO:0005515	RING/U-box superfamily protein	zinc finger, C3HC4 type domain containing protein, expressed
GRMZM2G009344	2:188327805	188337092		0.191835	0.00045	0.00820502	#N/A	purine permease 3	purine permease, putative, expressed
GRMZM2G167584	1:139799204	139827677		0.477048	0.001	0.0163687	#N/A	0	expressed protein
GRMZM2G179505	2:202929975	202935840		0.50943	5e-05	0.00109458	#N/A	Aminotransferase-like, plant mobile domain family protein	expressed protein
GRMZM2G099239	2:206621342	206622796		0.163359	5e-05	0.00109458	#N/A	Remorin family protein	remorin, putative, expressed
GRMZM2G021567	2:211135036	211138659		0.315064	5e-05	0.00109458	#N/A	Pentatricopeptide repeat (PPR) superfamily protein	PPR repeat domain containing protein, putative, expressed
GRMZM2G044126	2:213200910	213205830		0.148135	0.001	0.0163687	#N/A	histone acetyltransferase of the MYST family 1	MYST-like histone acetyltransferase 1, putative, expressed
GRMZM2G102903	2:213748521	213764919		0.233198	0.0002	0.00393537	#N/A	novel plant snare 13	sec20 domain containing protein, expressed
GRMZM2G436001	2:228710699	228721042		0.142288	0.0005	0.00899311	#N/A	Methylthiotransferase	CDK5RAP1, putative, expressed
GRMZM2G092284	2:232661811	232667622		0.634478	5e-05	0.00109458	#N/A	mitochondrial 28S ribosomal protein S29-related	expressed protein
GRMZM2G367206	2:234150043	234155549		0.332325	0.0006	0.0105518	GO:0016021GO:0007186GO:0004938GO:0003755	Cyclophilin-like peptidyl-prolyl cis-trans isomerase family protein	cyclophilin, putative, expressed
GRMZM2G037923	2:234403091	234409361		0.138089	0.00085	0.0142218	#N/A	Protein kinase family protein	CK1_CaseinKinase_1a.6 - CK1 includes the casein kinase 1 kinases, expressed
GRMZM2G324471	2:235391939	235395163		0.120128	0.0001	0.00208381	#N/A	peroxin 13	glycine-rich protein, putative, expressed
GRMZM2G123558	3:1711660	1714037		0.393894	5e-05	0.00109458	GO:0016021GO:0004969GO:0042309GO:0050826GO:0050825GO:0007186	plasma-membrane associated cation-binding protein 1	salt stress root protein RS1, putative, expressed
GRMZM2G050890	3:5669667	5673393		0.303867	5e-05	0.00109458	#N/A	PRA1 (Prenylated rab acceptor) family protein	prenylated rab acceptor, putative, expressed
GRMZM2G176506	3:8197030	8201486		0.36819	5e-05	0.00109458	GO:0006355GO:0007165GO:0004871	PAS/LOV protein B	Twin LOV 1, putative, expressed
PLD1	3:12195403	12200349		0.210783	0.0006	0.0105518	#N/A	#N/A	#N/A
GRMZM2G169152	3:19947749	19952551		0.200722	0.00065	0.0113055	#N/A	0	0
GRMZM2G476699	3:26101755	26104591		0.138466	0.0002	0.00393537	GO:0016757	Glycosyltransferase family 61 protein	glycosyltransferase protein, putative, expressed
GRMZM2G076104	3:28334297	28336773		0.21554	0.00225	0.032526	#N/A	0	expressed protein
GRMZM2G013471	3:29969613	29974667		0.792702	5e-05	0.00109458	#N/A	Protein of unknown function (DUF3506)	expressed protein
GRMZM2G046924	3:47959819	47966264		0.158244	5e-05	0.00109458	#N/A	gamma carbonic anhydrase 1	bacterial transferase hexapeptide domain containing protein, expressed
GRMZM2G047919	3:71784402	71881142		0.271506	5e-05	0.00109458	#N/A	0	stress regulated protein, putative, expressed
GRMZM2G122999	3:129245932	129252692		0.58417	5e-05	0.00109458	#N/A	CTP synthase family protein	CTP synthase, putative, expressed
GRMZM2G155974	3:133812994	133826187		0.432778	5e-05	0.00109458	#N/A	glutathione synthetase 2	glutathione synthetase, chloroplast precursor, putative, expressed
GRMZM2G099328	1:167019235	167024935		0.587234	5e-05	0.00109458	GO:0008270	LIM domain-containing protein	LIM domain-containing protein, putative, expressed
GRMZM2G167728	1:167048119	167051306		0.268062	5e-05	0.00109458	#N/A	0	expressed protein
GRMZM5G881296	3:149268270	149281719		0.446753	5e-05	0.00109458	#N/A	Transducin/WD40 repeat-like superfamily protein	WD domain, G-beta repeat domain containing protein, expressed
GRMZM2G172710	3:152814633	152820791		0.35275	5e-05	0.00109458	#N/A	0	expressed protein
GRMZM2G079957	1:170553926	170555938		0.559669	5e-05	0.00109458	GO:0005634GO:0045449	AUX/IAA transcriptional regulator family protein	OsIAA31 - Auxin-responsive Aux/IAA gene family member, expressed
GRMZM2G073427	1:170592732	170597621		0.327991	5e-05	0.00109458	GO:0003700GO:0006355GO:0046983GO:0005634GO:0043565	basic leucine zipper 9	bZIP transcription factor domain containing protein, expressed
GRMZM2G180406	3:162105904	162109184		0.495396	5e-05	0.00109458	GO:0005634GO:0045449GO:0030528	basic helix-loop-helix (bHLH) DNA-binding superfamily protein	BHLH transcription factor, putative, expressed
GRMZM2G155532	3:170500190	170511244		0.163235	0.0004	0.00740828	#N/A	0	expressed protein
GRMZM2G110277	3:171482815	171491966		0.222853	5e-05	0.00109458	#N/A	oxidoreductases, acting on NADH or NADPH, quinone or similar compound as acceptor	NADH dehydrogenase I subunit N, putative, expressed
GRMZM2G138176	3:171752542	171756334		0.290833	5e-05	0.00109458	#N/A	F-box/RNI-like superfamily protein	F-box/LRR-repeat protein 2, putative, expressed
AC155610.2_FG009,GRMZM6G768049	3:175744245	175747343		0.415099	0.0001	0.00208381	#N/A	#N/A	#N/A
GRMZM2G060276	3:176828261	176836115		0.530561	0.00275	0.0386075	#N/A	F-box/RNI-like superfamily protein	OsFBL5 - F-box domain and LRR containing protein, expressed
GRMZM2G141955	1:175665422	175671657		0.415796	5e-05	0.00109458	#N/A	Plant-specific transcription factor YABBY family protein	YABBY domain containing protein, putative, expressed
GRMZM2G085005	3:189711782	189713780		0.65719	5e-05	0.00109458	#N/A	RNA-binding KH domain-containing protein	KH domain containing protein, putative, expressed
GRMZM2G105827	3:196004876	196007906		0.674269	5e-05	0.00109458	#N/A	Pentatricopeptide repeat (PPR) superfamily protein	PPR repeat domain containing protein, putative, expressed
GRMZM2G105425	3:197424198	197445610		0.341994	5e-05	0.00109458	#N/A	RNA-binding S4 domain-containing protein	S4 domain containing protein, putative, expressed
GRMZM2G005887	1:177054677	177059679		0.402576	5e-05	0.00109458	#N/A	O-acetylserine (thiol) lyase (OAS-TL) isoform A1	cysteine synthase, putative, expressed
GRMZM2G061890	3:219460907	219481572		0.482797	5e-05	0.00109458	#N/A	RNA polymerase III subunit RPC82 family protein	RNA polymerase III subunit RPC82 family protein, putative, expressed
GRMZM2G177693	3:219659123	219663410		0.516056	5e-05	0.00109458	GO:0050826GO:0050825GO:0008270GO:0042309GO:0005622	indeterminate(ID)-domain 7	ZOS1-10 - C2H2 zinc finger protein, expressed
GRMZM2G034943	3:223392261	223395012		0.297586	0.00145	0.0224567	#N/A	0	expressed protein
GRMZM2G061681	3:225532456	225540553		0.187571	0.00015	0.00302015	GO:0004674GO:0006468GO:0004713GO:0005524	ARM repeat superfamily protein	protein kinase family protein, putative, expressed
GRMZM2G046681	3:226660316	226665288		0.115877	0.00245	0.0349504	#N/A	Major facilitator superfamily protein	transporter, major facilitator family, putative, expressed
GRMZM2G458888	3:229987870	229992247		0.427367	5e-05	0.00109458	#N/A	Transducin family protein / WD-40 repeat family protein	WD domain, G-beta repeat domain containing protein, expressed
GRMZM2G386802	3:230240915	230248995		0.339645	5e-05	0.00109458	#N/A	Aminotransferase-like, plant mobile domain family protein	expressed protein
GRMZM2G046355	3:2503632	2525579		0.250726	5e-05	0.00109458	#N/A	smr (Small MutS Related) domain-containing protein	smr domain containing protein, expressed
GRMZM2G114044	3:2813726	2815256		0.113096	5e-05	0.00109458	#N/A	Uncharacterized conserved protein (DUF2358)	expressed protein
GRMZM2G133314	3:5438547	5449063		0.259566	0.00055	0.00977489	GO:0003715GO:0006353	Transducin/WD40 repeat-like superfamily protein	WD domain, G-beta repeat domain containing protein, expressed
GRMZM2G363535	3:9584465	9593150		0.336888	5e-05	0.00109458	#N/A	Enhancer of polycomb-like transcription factor protein	expressed protein
GRMZM2G150866	3:21739053	21764089		0.197572	0.0001	0.00208381	#N/A	Metallo-hydrolase/oxidoreductase superfamily protein	metallo-beta-lactamase family protein, putative, expressed
GRMZM2G111164	3:33058989	33062922		0.197295	5e-05	0.00109458	GO:0043874GO:0046872GO:0019509	haloacid dehalogenase-like hydrolase family protein	haloacid dehalogenase-like hydrolase family protein, putative, expressed
GRMZM2G088653	3:66185669	66189796		0.194698	5e-05	0.00109458	#N/A	Cysteine proteinases superfamily protein	SUMO protease, putative, expressed
GRMZM2G152421	3:121088069	121097549		0.728438	5e-05	0.00109458	#N/A	non-ATPase subunit 9	proteasome subunit, putative, expressed
GRMZM2G349187	3:134979473	134981386		0.226563	0.00105	0.0170683	#N/A	cytochrome P450, family 71, subfamily A, polypeptide 19	cytochrome P450, putative, expressed
GRMZM2G108348	3:135622398	135624833		0.234739	5e-05	0.00109458	GO:0003735GO:0019843GO:0006412GO:0015935	Ribosomal protein S4	40S ribosomal protein S9-2, putative, expressed
GRMZM2G422210	3:137706719	137710786		0.164314	5e-05	0.00109458	#N/A	Cox19 family protein (CHCH motif)	expressed protein
GRMZM2G016668	3:144130474	144134374		0.419477	5e-05	0.00109458	#N/A	XB3 ortholog 1 in Arabidopsis thaliana	ankyrin repeat domain-containing protein 28, putative, expressed
GRMZM2G113096	3:145216387	145218746		0.0946306	0.00025	0.0048348	#N/A	eukaryotic translation initiation factor 4E	eukaryotic translation initiation factor, putative, expressed
GRMZM2G401050	3:162738909	162752525		0.375545	5e-05	0.00109458	#N/A	BLISTER	expressed protein
GRMZM2G419328	3:166242278	166245490		0.105014	0.00085	0.0142218	GO:0006857GO:0005215GO:0016020	peptide transporter 5	peptide transporter PTR2, putative, expressed
GRMZM2G359397	3:166424528	166434196		0.444614	5e-05	0.00109458	#N/A	galactose-1-phosphate guanylyltransferase (GDP)s;GDP-D-glucose phosphorylases;quercetin 4\'-O-glucosyltransferases	VTC2, putative, expressed
GRMZM2G044584	3:167521901	167531278		0.204211	0.0002	0.00393537	#N/A	0	0
GRMZM5G828396	1:192065331	192068032		0.737002	5e-05	0.00109458	#N/A	basic helix-loop-helix (bHLH) DNA-binding superfamily protein	BHLH transcription factor, putative, expressed
GRMZM2G135743	3:172092879	172099397		0.134785	0.0003	0.00570125	GO:0016757	plant glycogenin-like starch initiation protein 1	glycosyl transferase, putative, expressed
GRMZM2G096585	1:192433084	192436994		0.236264	5e-05	0.00109458	GO:0006457	rotamase FKBP 1	peptidyl-prolyl isomerase, putative, expressed
GRMZM5G866954	3:175734268	175738021		0.203596	5e-05	0.00109458	#N/A	tubby like protein 5	OsFBT3 - F-box and tubby domain containing protein, expressed
GRMZM2G424241	1:193349657	193355990		0.186058	0.00025	0.0048348	#N/A	SMAD/FHA domain-containing protein	FHA domain containing protein, putative, expressed
GRMZM2G157679	3:180798589	180801759		0.268295	5e-05	0.00109458	#N/A	GRAS family transcription factor	ZOS1-16 - C2H2 zinc finger protein, expressed
GRMZM2G006229	3:183439100	183444846		0.264877	5e-05	0.00109458	#N/A	0	thioredoxin, putative, expressed
GRMZM2G047028	3:188377657	188384310		0.279291	5e-05	0.00109458	#N/A	Phosphoglycerate kinase family protein	phosphoglycerate kinase protein, putative, expressed
GRMZM5G897926	3:193671882	193678209		0.300959	5e-05	0.00109458	#N/A	plastid transcriptionally active 12	PTAC12, putative, expressed
GRMZM2G055905	3:206930806	206936573		0.168465	0.0036	0.048441	#N/A	flower-specific, phytochrome-associated protein phosphatase 3	Ser/Thr protein phosphatase family protein, putative, expressed
GRMZM2G159498	3:212029235	212032264		0.688227	5e-05	0.00109458	#N/A	Uncharacterised protein family (UPF0497)	membrane associated DUF588 domain containing protein, putative, expressed
GRMZM2G047695	3:215608643	215618038		0.196627	5e-05	0.00109458	#N/A	Rubisco methyltransferase family protein	SET domain-containing protein, putative, expressed
GRMZM5G856738	3:217781062	217786144		0.261172	5e-05	0.00109458	#N/A	calcium-dependent protein kinase 6	CAMK_CAMK_like.9 - CAMK includes calcium/calmodulin depedent protein kinases, expressed
GRMZM2G160151	3:218429286	218444533		0.298406	5e-05	0.00109458	#N/A	cleavage and polyadenylation specificity factor 73 kDa subunit-II	metallo-beta-lactamase, putative, expressed
GRMZM2G181081	3:229992792	230004732		0.22838	0.0019	0.0282201	#N/A	CBL-interacting protein kinase 3	CAMK_KIN1/SNF1/Nim1_like.37 - CAMK includes calcium/calmodulin depedent protein kinases, expressed
GRMZM2G006130	3:230094424	230105511		0.822935	5e-05	0.00109458	#N/A	alpha-L-arabinofuranosidase 1	alpha-N-arabinofuranosidase A, putative, expressed
GRMZM2G111533	3:230834759	230837749		0.824656	5e-05	0.00109458	#N/A	saposin B domain-containing protein	saposin-like type B, region 1 family protein, putative, expressed
GRMZM2G165325	4:4790781	4792150		0.594327	5e-05	0.00109458	#N/A	0	expressed protein
GRMZM2G058447	4:5010886	5011985		0.135601	0.0001	0.00208381	#N/A	stress enhanced protein 1	expressed protein
GRMZM2G092101	4:6536211	6539856		0.169188	0.00205	0.0300948	#N/A	Galactose oxidase/kelch repeat superfamily protein	F-box/Kelch-repeat protein, putative, expressed
GRMZM5G844096	4:18463904	18480751		0.594487	5e-05	0.00109458	#N/A	oxidoreductase, 2OG-Fe(II) oxygenase family protein	oxidoreductase, 2OG-Fe oxygenase family protein, putative, expressed
GRMZM2G391000	4:24929704	24935841		0.15028	0.0001	0.00208381	#N/A	galacturonosyltransferase 4	glycosyl transferase 8 domain containing protein, putative, expressed
GRMZM2G056686	1:201904942	201909743		0.204988	0.00095	0.0156656	#N/A	coenzyme F420 hydrogenase family / dehydrogenase, beta subunit family	0
GRMZM2G131943	4:27777801	27782060		0.173302	5e-05	0.00109458	#N/A	nucleolin like 2	gar2, putative, expressed
GRMZM2G426591	4:28369380	28376306		0.271446	5e-05	0.00109458	#N/A	RNA-binding (RRM/RBD/RNP motifs) family protein	RNA recognition motif containing protein, putative, expressed
GRMZM2G131473	4:36441319	36445344		0.167215	0.0001	0.00208381	#N/A	methionine aminopeptidase 2B	peptidase, M24 family protein, putative, expressed
GRMZM2G050118	4:36757142	36761457		0.242695	5e-05	0.00109458	#N/A	Chloroplast J-like domain 1	heat shock protein DnaJ, putative, expressed
GRMZM2G043075	4:86526485	86530801		0.664521	5e-05	0.00109458	#N/A	MATE efflux family protein	MATE efflux family protein, putative, expressed
GRMZM2G165483	4:112838150	112841947		0.204678	0.00215	0.0312948	#N/A	Ubiquinol-cytochrome C reductase hinge protein	ubiquinol-cytochrome C reductase hinge protein, putative, expressed
GRMZM2G094083	4:139504118	139510295		0.595213	5e-05	0.00109458	#N/A	eukaryotic translation initiation factor 3E	eukaryotic translation initiation factor 3 subunit E, putative, expressed
GRMZM2G162637	4:142180852	142188195		0.177984	0.00315	0.0432995	#N/A	casein kinase I	CK1_CaseinKinase_1.5 - CK1 includes the casein kinase 1 kinases, expressed
GRMZM2G125556	4:142225111	142229051		0.194015	5e-05	0.00109458	#N/A	glycolipid transfer protein 1	GLTP domain containing protein, putative, expressed
GRMZM2G156785	4:154652175	154654247		0.22335	0.00035	0.00656651	GO:0005634GO:0003677	high mobility group B4	HMG1/2, putative, expressed
GRMZM2G114911	4:155013151	155024436		0.315362	5e-05	0.00109458	#N/A	ORMDL family protein	ORM1, putative, expressed
GRMZM2G453424	4:162934586	162941040		0.323066	5e-05	0.00109458	#N/A	0	0
GRMZM2G411032	4:163923084	163927807		0.558639	5e-05	0.00109458	#N/A	RING/FYVE/PHD zinc finger superfamily protein	PHD-finger family protein, expressed
GRMZM2G136996	4:167199583	167213585		0.121046	0.00185	0.027607	#N/A	Ankyrin repeat family protein	ankyrin repeat-containing protein, putative, expressed
GRMZM2G010491	4:174019149	174020537		0.150081	5e-05	0.00109458	GO:0045454	thioredoxin 2	thioredoxin, putative, expressed
GRMZM2G160560	1:214158449	214163990		0.686698	5e-05	0.00109458	#N/A	Uncharacterized protein family (UPF0016)	uncharacterized protein family UPF0016 domain containing protein, expressed
GRMZM2G016447	4:205729095	205732782		0.342532	5e-05	0.00109458	#N/A	0	0
GRMZM2G040720	4:210477495	210504209		0.349604	0.0002	0.00393537	#N/A	Protein kinase superfamily protein	ABC1 family domain containing protein, putative, expressed
GRMZM2G027378	4:221041835	221045285		0.572128	5e-05	0.00109458	#N/A	MMS ZWEI homologue 3	ubiquitin-conjugating enzyme, putative, expressed
GRMZM2G060896	4:226043210	226060642		0.289155	5e-05	0.00109458	#N/A	spermidine synthase 3	spermidine synthase, putative, expressed
GRMZM2G103382	4:235141255	235145807		0.705036	0.00035	0.00656651	GO:0006071GO:0006629GO:0008889	SHV3-like 5	glycerophosphoryl diester phosphodiesterase family protein, putative, expressed
GRMZM2G018837	4:235806853	235815316		0.26394	0.0021	0.0306756	#N/A	Calmodulin-binding protein	calmodulin binding protein, putative, expressed
GRMZM2G019838	4:239494964	239497297		0.368456	5e-05	0.00109458	#N/A	Ankyrin repeat family protein	ankyrin repeat domain-containing protein, chloroplast precursor, putative, expressed
GRMZM2G457630	4:240761793	240766922		0.300299	0.00075	0.01278	#N/A	0	expressed protein
GRMZM2G117989	4:9662594	9664016		0.832204	5e-05	0.00109458	GO:0050832GO:0050825GO:0042742GO:0042309GO:0050826	pathogenesis-related 4	WIP5 - Wound-induced protein precursor, expressed
GRMZM2G151863	4:20123080	20127252		0.249105	0.0023	0.0331497	#N/A	Uncharacterized protein family (UPF0016)	uncharacterized protein family UPF0016 domain containing protein, expressed
GRMZM2G171921	4:80559507	80565014		0.319394	5e-05	0.00109458	#N/A	ALWAYS EARLY 4	RNA recognition motif containing protein, putative, expressed
GRMZM2G067417	4:136085637	136093674		0.162114	0.00025	0.0048348	#N/A	cytochrome C oxidase 6B	cytochrome c oxidase subunit, putative, expressed
GRMZM2G100716	4:150491357	150496840		0.502437	5e-05	0.00109458	GO:0004091	esterase/lipase/thioesterase family protein	hydrolase, alpha/beta fold family domain containing protein, expressed
GRMZM2G084791	4:154875608	154880712		0.230487	5e-05	0.00109458	#N/A	with no lysine (K) kinase 6	protein kinase, putative, expressed
GRMZM2G081310	4:157020785	157026774		0.448689	5e-05	0.00109458	#N/A	Calcium-dependent protein kinase family protein	CAMK_CAMK_like.15 - CAMK includes calcium/calmodulin depedent protein kinases, expressed
GRMZM2G054076	4:173210749	173223753		0.776867	5e-05	0.00109458	#N/A	Molecular chaperone Hsp40/DnaJ family protein	chaperone protein dnaJ, putative, expressed
GRMZM2G025171	4:181459938	181462138		0.192237	5e-05	0.00109458	GO:0045261GO:0015986GO:0046961GO:0046933	ATP synthase delta-subunit gene	ATP synthase F1, delta subunit family protein, putative, expressed
GRMZM2G020864	4:185271660	185274868		0.438659	5e-05	0.00109458	#N/A	Tetratricopeptide repeat (TPR)-like superfamily protein	pentatricopeptide, putative, expressed
GRMZM2G179737	4:185695936	185699546		0.27708	5e-05	0.00109458	#N/A	0	expressed protein
GRMZM2G019641	1:231151951	231152818		0.541103	0.0003	0.00570125	#N/A	0	0
GRMZM2G055643	4:189327975	189335333		0.205891	5e-05	0.00109458	#N/A	RING/U-box superfamily protein	zinc finger, C3HC4 type domain containing protein, expressed
RBCS	4:190228050	190230534		0.252987	5e-05	0.00109458	#N/A	#N/A	#N/A
GRMZM2G163671	4:195975410	195979063		0.157066	0.0013	0.0204806	#N/A	BTB/POZ domain-containing protein	C3-BTB1 - Bric-a-Brac, Tramtrack, Broad Complex BTB domain with C3 subfamily conserved sequence, expressed
GRMZM2G033236	4:198956013	198957649		0.129884	0.0007	0.0120528	#N/A	0	0
GRMZM2G124151	4:235944131	235953349		0.5784	5e-05	0.00109458	#N/A	Core-2/I-branching beta-1,6-N-acetylglucosaminyltransferase family protein	DNA binding protein, putative, expressed
GRMZM2G060669	4:238860479	238864568		0.750266	5e-05	0.00109458	#N/A	SIN3 associated polypeptide P18	histone deacetylase complex subunit SAP18, putative, expressed
GRMZM2G174669	4:238915279	238920810		0.353356	5e-05	0.00109458	#N/A	Ribosomal RNA adenine dimethylase family protein	dimethyladenosine transferase, putative, expressed
GRMZM2G133958	4:239016738	239023284		0.18818	0.0027	0.0379703	#N/A	Polyketide cyclase/dehydrase and lipid transport superfamily protein	membrane related protein CP5, putative, expressed
GRMZM2G373914	4:239667475	239672389		0.47371	5e-05	0.00109458	#N/A	0	expressed protein
GRMZM2G131087	4:241391645	241395215		0.220577	5e-05	0.00109458	#N/A	sulfurtransferase 18	rhodanese-like domain containing protein, putative, expressed
GRMZM2G144196	5:647401	650238		0.189824	5e-05	0.00109458	GO:0003700GO:0006355GO:0006352GO:0016987	RNApolymerase sigma-subunit F	RNA polymerase sigma factor, putative, expressed
GRMZM2G022054	5:755344	757968		0.240735	5e-05	0.00109458	#N/A	Domain of unknown function (DUF303)	receptor protein kinase, putative, expressed
GRMZM2G034326	5:1123116	1125585		0.404348	5e-05	0.00109458	#N/A	RNA polymerase Rpb8	DNA-directed RNA polymerases I, II, and III subunit RPABC3, putative, expressed
GRMZM2G095865	5:3038891	3058761		0.308863	0.0003	0.00570125	#N/A	DNA GYRASE A	DNA topoisomerase 2, putative, expressed
GRMZM5G854045	5:3087126	3091710		0.411174	5e-05	0.00109458	#N/A	HIT zinc finger ;PAPA-1-like conserved region	PAPA-1-like conserved region family protein, expressed
GRMZM2G007907	5:4503248	4518288		0.203736	5e-05	0.00109458	GO:0006508GO:0004222	Peptidase M50 family protein	peptidase M50, mammalian sterol-regulatory element binding protein, putative, expressed
GRMZM2G336789	5:5063828	5066870		0.273871	0.00115	0.0184424	GO:0006886GO:0030117GO:0016192GO:0005515	Clathrin adaptor complex small chain family protein	clathrin adaptor complex small chain domain containing protein, expressed
GRMZM2G033198	5:5907029	5909708		0.671899	5e-05	0.00109458	#N/A	Thioredoxin superfamily protein	thioredoxin, putative, expressed
GRMZM2G019958	5:8824863	8833622		0.428341	5e-05	0.00109458	#N/A	Thioredoxin superfamily protein	expressed protein
GRMZM2G045690	5:10004683	10008575		0.393668	0.0001	0.00208381	#N/A	Protein of unknown function DUF106, transmembrane	fb27, putative, expressed
GRMZM2G102475	5:12224549	12228021		0.219169	0.002	0.0294291	#N/A	protein-protein interaction regulator family protein	pinin/SDK/memA protein, putative, expressed
GRMZM2G007810	5:15713615	15720030		0.776492	5e-05	0.00109458	GO:0006865GO:0005840GO:0016020GO:0006412GO:0003735GO:0015171	cationic amino acid transporter 2	amino acid permease, putative, expressed
GRMZM2G118467	1:241962722	241976179		0.216428	5e-05	0.00109458	#N/A	DNAse I-like superfamily protein	endonuclease/exonuclease/phosphatase family domain containing protein, expressed
GRMZM2G027232	5:30773794	30779487		0.545112	5e-05	0.00109458	#N/A	mitochondrial ribosomal protein L11	L11 domain containing ribosomal protein, putative, expressed
GRMZM2G071087	5:38494016	38501637		0.163323	0.00105	0.0170683	GO:0004721	Protein phosphatase 2C family protein	expressed protein
GRMZM2G088114	5:69340698	69351172		0.158149	0.00035	0.00656651	GO:0003723	Nucleic acid-binding, OB-fold-like protein	S1 RNA binding domain containing protein, expressed
GRMZM2G044348	5:70051997	70057555		0.307166	5e-05	0.00109458	#N/A	signal peptide peptidase	signal peptide peptidase domain containing protein, expressed
GRMZM2G174785	5:91619824	91652397		0.177781	5e-05	0.00109458	#N/A	RNA recognition motif (RRM)-containing protein	RNA recognition motif, putative, expressed
GRMZM2G034217	1:247924595	247928127		0.258226	0.0036	0.048441	#N/A	Mitochondrial transcription termination factor family protein	mTERF family protein, expressed
GRMZM2G110328	1:248178544	248181186		0.53037	5e-05	0.00109458	GO:0003735GO:0006412GO:0005840	ribosomal protein L24	ribosomal protein L24, putative, expressed
GRMZM2G081268	5:132536233	132546408		0.818879	5e-05	0.00109458	GO:0046872GO:0004462	Glyoxalase/Bleomycin resistance protein/Dioxygenase superfamily protein	glyoxalase family protein, putative, expressed
GRMZM2G130425	5:137431852	137435424		0.59232	5e-05	0.00109458	#N/A	Transducin family protein / WD-40 repeat family protein	WD repeat-containing protein, putative, expressed
GRMZM2G128865	5:159129907	159143910		0.246521	5e-05	0.00109458	#N/A	0	expressed protein
GRMZM2G477146	5:166968152	166972325		0.416901	5e-05	0.00109458	#N/A	Protein of unknown function (DUF803)	DUF803 domain containing, putative, expressed
GRMZM2G063864	5:174455048	174458989		0.143004	0.00275	0.0386075	#N/A	alfin-like 5	PHD finger protein, putative, expressed
GRMZM2G061783	5:175223745	175227419		0.515536	5e-05	0.00109458	#N/A	RNA 2\'-phosphotransferase, Tpt1 / KptA family	tRNA 2-phosphotransferase 1, putative, expressed
GRMZM2G176358	5:175696564	175700974		0.292508	0.00145	0.0224567	#N/A	Histone superfamily protein	histone H3, putative, expressed
GRMZM2G103152	5:177488878	177497075		0.335204	0.00015	0.00302015	#N/A	GTP cyclohydrolase II	riboflavin biosynthesis protein ribAB, chloroplast precursor, putative, expressed
GRMZM2G012841	5:183360208	183367988		0.248241	0.0001	0.00208381	#N/A	0	iron-stress related protein, putative, expressed
GRMZM2G066234	1:253340391	253358260		0.311698	5e-05	0.00109458	#N/A	0	single-stranded DNA-binding protein, putative, expressed
YPTM2	5:191132643	191136724		0.284417	0.0002	0.00393537	#N/A	#N/A	#N/A
GRMZM5G840002	5:191419370	191422695		0.185529	5e-05	0.00109458	#N/A	Aconitase/3-isopropylmalate dehydratase protein	3-isopropylmalate dehydratase small subunit 2, putative, expressed
GRMZM2G057829	5:197632695	197636414		0.369133	5e-05	0.00109458	#N/A	0	expressed protein
GRMZM2G181637	5:200652629	200654437		0.375101	5e-05	0.00109458	#N/A	Protein of unknown function (DUF1218)	expressed protein
GRMZM2G147450	5:201508366	201513446		0.513932	5e-05	0.00109458	#N/A	carbamoyl phosphate synthetase A	class I glutamine amidotransferase, putative, expressed
GRMZM2G399207	5:202285861	202286994		0.480653	0.00195	0.0288378	#N/A	DegP protease 7	0
GRMZM2G382341	5:203677148	203681910		0.376685	5e-05	0.00109458	#N/A	fimbrin-like protein 2	fimbrin-like protein 2, putative, expressed
GRMZM2G052750	5:212548045	212570136		0.344512	0.00085	0.0142218	#N/A	Quinoprotein amine dehydrogenase, beta chain-like; RIC1-like guanyl-nucleotide exchange factor	WD40-like, putative, expressed
GRMZM5G877956	5:213392722	213395703		0.53347	5e-05	0.00109458	#N/A	0	0
GRMZM2G180430	5:214138461	214147660		0.832505	5e-05	0.00109458	#N/A	DNA-binding protein phosphatase 1	protein phosphatase 2C, putative, expressed
GRMZM2G143627	5:215703235	215705092		0.101662	0.00155	0.0237905	#N/A	tubulin folding cofactor A (KIESEL)	tubulin-specific chaperone A, putative, expressed
GRMZM2G030858	5:938131	948768		0.359395	0.0002	0.00393537	#N/A	transducin family protein / WD-40 repeat family protein	0
GRMZM2G125300	5:1565339	1568691		0.0886914	5e-05	0.00109458	#N/A	Ribosomal protein S21e	40S ribosomal protein S21, putative, expressed
GRMZM2G138523	5:1822185	1829125		0.113323	0.0001	0.00208381	#N/A	DNA-binding enhancer protein-related	huntingtin-interacting protein HYPK, putative, expressed
GRMZM2G025248	5:3553167	3555891		0.206634	0.0004	0.00740828	#N/A	APR-like 5	OsAPRL5 adenosine 5\'-phosphosulfate reductase-like OsAPRL5, expressed
GRMZM2G108355	5:3660469	3664915		0.150005	0.00115	0.0184424	#N/A	protein phosphatase 2A-4	OsPP2Ac-2 - Phosphatase 2A isoform 2 belonging to family 2, expressed
GRMZM2G569855	5:10807461	10811942		0.284196	5e-05	0.00109458	GO:0009097GO:0004794GO:0030170	L-O-methylthreonine resistant 1	threonine dehydratase biosynthetic, chloroplast precursor, putative, expressed
GRMZM2G090172	5:10941558	10947265		0.624467	5e-05	0.00109458	#N/A	ubiquitin E2 variant 1D-4	ubiquitin-conjugating enzyme, putative, expressed
RAB15	5:14084192	14085595		0.293475	0.00105	0.0170683	#N/A	#N/A	#N/A
GRMZM2G157310	5:16233972	16238319		0.186557	0.00105	0.0170683	#N/A	5\'-nucleotidases;magnesium ion binding	cytosolic 5-nucleotidase III, putative, expressed
GRMZM2G022130	5:21913256	21924700		0.169839	5e-05	0.00109458	#N/A	NAD(P)-linked oxidoreductase superfamily protein	oxidoreductase, aldo/keto reductase family protein, putative, expressed
GRMZM2G071589	5:32678600	32688632		0.461651	5e-05	0.00109458	#N/A	Splicing factor, CC1-like	RNA recognition motif containing protein, putative, expressed
GRMZM2G397247	5:58553974	58563405		0.21401	5e-05	0.00109458	#N/A	high chlorophyll fluorescence phenotype 173	Complex I intermediate-associated protein 30 domain containing protein, putative, expressed
SPT16	5:69541492	69547862		0.617475	5e-05	0.00109458	#N/A	#N/A	#N/A
GRMZM2G344205	5:72724156	72726875		0.530209	5e-05	0.00109458	#N/A	Polyketide cyclase/dehydrase and lipid transport superfamily protein	membrane related protein CP5, putative, expressed
GRMZM2G043783	5:74789711	74793428		0.263685	5e-05	0.00109458	#N/A	Uncharacterised conserved protein (UCP030365)	expressed protein
GRMZM2G058252	5:89351902	89357717		0.591337	5e-05	0.00109458	#N/A	small nuclear ribonucleoprotein F	LSM domain containing protein, expressed
GRMZM2G052821	5:110498743	110551861		0.320094	0.0002	0.00393537	#N/A	DNA photolyase family protein	FAD binding domain of DNA photolyase domain containing protein, expressed
GRMZM2G093849	1:266109240	266112537		0.119841	0.00095	0.0156656	GO:0016020	0	integral membrane protein, putative, expressed
GRMZM5G873594	5:152012750	152029754		0.180381	5e-05	0.00109458	#N/A	haloacid dehalogenase-like hydrolase family protein	expressed protein
GRMZM2G161299	5:152470617	152479871		0.535345	5e-05	0.00109458	GO:0005743GO:0006810GO:0005488GO:0005215	Mitochondrial substrate carrier family protein	mitochondrial carrier protein, putative, expressed
GRMZM2G024444	5:162883598	162888252		0.237144	0.0029	0.0404168	#N/A	0	glycosyltransferase, putative, expressed
GRMZM2G043602	5:163150788	163158027		0.314333	5e-05	0.00109458	#N/A	NAD(P)-binding Rossmann-fold superfamily protein	3-oxoacyl-reductase, chloroplast precursor, putative, expressed
GRMZM2G136296	5:167101734	167109440		0.314349	5e-05	0.00109458	#N/A	TUDOR-SN protein 1	TUDOR protein with multiple SNc domains, putative, expressed
GRMZM2G139035	5:172331525	172333862		0.239733	5e-05	0.00109458	#N/A	0	0
GRMZM2G023988	5:175731229	175738132		0.214422	0.0021	0.0306756	#N/A	C2H2 and C2HC zinc fingers superfamily protein	ZOS2-11 - C2H2 zinc finger protein, expressed
GRMZM2G176253	5:177886239	177889881		0.832376	5e-05	0.00109458	GO:0006857GO:0005215GO:0016020	Major facilitator superfamily protein	peptide transporter PTR2, putative, expressed
GRMZM2G131727	5:178289049	178293292		0.242204	0.00085	0.0142218	#N/A	18S pre-ribosomal assembly protein gar2-related	expressed protein
GRMZM2G428242	5:198096736	198128330		0.231436	0.00345	0.0467438	GO:0003677GO:0009405GO:0005524GO:0004386	SNF2 domain-containing protein / helicase domain-containing protein	expressed protein
GRMZM2G402242	5:209750920	209763896		0.201097	0.00115	0.0184424	#N/A	repressor of lrx1	ATP-binding domain-containing protein, putative, expressed
GRMZM2G124460	5:212227940	212248198		0.772882	5e-05	0.00109458	#N/A	Transducin/WD40 repeat-like superfamily protein	expressed protein
GRMZM2G017923	5:213333373	213337573		0.270988	5e-05	0.00109458	#N/A	zinc finger (CCCH-type) family protein / D111/G-patch domain-containing protein	zinc finger CCCH-type with G patch domain-containing protein, putative, expressed
GRMZM2G119691	5:213411818	213415006		0.678618	5e-05	0.00109458	#N/A	Translation initiation factor 3 protein	translation initiation factor IF-3, putative, expressed
GRMZM2G030873	5:213651016	213659419		0.237147	0.0019	0.0282201	#N/A	RNA helicase 1	0
GRMZM2G027282	5:214380827	214386531		0.75493	5e-05	0.00109458	#N/A	regulatory particle triple-A ATPase 5A	26S protease regulatory subunit 6A, putative, expressed
GRMZM5G841900	5:215555774	215558260		0.119306	5e-05	0.00109458	#N/A	Nucleic acid-binding, OB-fold-like protein	3-5 exoribonuclease CSL4, putative, expressed
GRMZM2G390076	5:216126698	216135540		0.49424	5e-05	0.00109458	GO:0016787	type one protein phosphatase 1	Ser/Thr protein phosphatase family protein, putative, expressed
FRK2	6:3573120	3576235		0.315727	0.0007	0.0120528	#N/A	#N/A	#N/A
GRMZM2G010034	1:275449092	275451623		0.210389	5e-05	0.00109458	#N/A	0	expressed protein
GRMZM2G035741	6:35892961	35897813		0.273027	5e-05	0.00109458	#N/A	0	expressed protein
GRMZM2G334239	6:36485697	36489914		0.405862	5e-05	0.00109458	#N/A	Ribosomal protein S4 (RPS4A) family protein	40S ribosomal protein S4, putative, expressed
GRMZM2G106042	6:36622294	36624883		0.671596	0.00345	0.0467438	#N/A	embryo defective 2735	expressed protein
GRMZM2G136455	6:42888427	42903047		0.405661	0.00015	0.00302015	#N/A	RAB GTPase homolog 1C	ras-related protein, putative, expressed
GRMZM2G073023	6:68361352	68368977		0.222751	0.0008	0.0135033	#N/A	Cornichon family protein	cornichon protein, putative, expressed
GRMZM2G464782	1:277099197	277112873		0.756153	5e-05	0.00109458	#N/A	0	expressed protein
GRMZM2G103266	6:81850246	81856948		0.514569	5e-05	0.00109458	#N/A	Prolyl oligopeptidase family protein	OsPOP15 - Putative Prolyl Oligopeptidase homologue, expressed
GRMZM2G126361	6:83126965	83131041		0.209973	0.00075	0.01278	#N/A	FtsH extracellular protease family	OsFtsH1 FtsH protease, homologue of AtFtsH1/5, expressed
GRMZM2G127154	6:98076193	98079283		0.177825	0.00235	0.0337168	#N/A	0	expressed protein
GRMZM2G110402	6:98477143	98480310		0.258285	5e-05	0.00109458	#N/A	KH domain-containing protein / zinc finger (CCCH type) family protein	zinc finger C-x8-C-x5-C-x3-H type family protein, expressed
GRMZM2G146750	6:123860184	123870706		0.228323	5e-05	0.00109458	#N/A	Kinase interacting (KIP1-like) family protein	KIP1, putative, expressed
GRMZM2G137498	6:142535119	142538542		0.329425	0.002	0.0294291	GO:0005737GO:0006415GO:0016149	peptide chain release factor, putative	peptide chain release factor 2, putative, expressed
GRMZM2G427337	6:144308805	144318825		0.166692	0.00125	0.0197724	#N/A	glycine-rich protein	glycine-rich protein, putative, expressed
GRMZM2G701201	6:154501444	154508327		0.650555	5e-05	0.00109458	#N/A	Leucine-rich repeat protein kinase family protein	senescence-induced receptor-like serine/threonine-protein kinase precursor, putative, expressed
GRMZM2G044137	6:155586897	155589769		0.248562	5e-05	0.00109458	GO:0003735GO:0006412GO:0005840	Ribosomal protein L7Ae/L30e/S12e/Gadd45 family protein	ribosomal protein L7Ae, putative, expressed
GRMZM2G159741	6:156212737	156217161		0.402875	0.00315	0.0432995	#N/A	zinc ion binding	ZOS5-11 - C2H2 zinc finger protein, expressed
GRMZM2G120175	6:158607740	158613120		0.150619	0.00215	0.0312948	GO:0033179GO:0015986GO:0051260GO:0015078	Protein of unknown function (DUF803)	DUF803 domain containing, putative, expressed
GRMZM2G176133	6:158637432	158640614		0.242184	5e-05	0.00109458	#N/A	Ribosomal protein L33 family protein	50S ribosomal protein L33, putative, expressed
GRMZM2G174906	6:162385551	162386656		0.364942	5e-05	0.00109458	#N/A	0	VIP1 protein, putative, expressed
GRMZM2G026013	6:166252346	166255716		0.251499	0.0002	0.00393537	#N/A	peroxin 14	pex14, putative, expressed
GRMZM2G428197	6:169176821	169184547		0.487537	0.0003	0.00570125	#N/A	0	0
GRMZM2G120596	1:286928923	286935504		0.259984	5e-05	0.00109458	#N/A	Synaptobrevin family protein	25.3 kDa vesicle transport protein, putative, expressed
GRMZM2G053397	6:28224103	28231439		0.744136	5e-05	0.00109458	#N/A	cyclopropyl isomerase	cycloeucalenol cycloisomerase, putative, expressed
GRMZM2G076399	6:38268349	38270759		0.433803	5e-05	0.00109458	#N/A	Small nuclear ribonucleoprotein family protein	LSM domain containing protein, expressed
GRMZM2G102938	6:57753650	57755275		0.322123	5e-05	0.00109458	#N/A	VERDANDI	B3 DNA binding domain containing protein, expressed
GRMZM2G102421	6:87441863	87448084		0.144699	0.00045	0.00820502	#N/A	RUB1 conjugating enzyme 1	ubiquitin-conjugating enzyme, putative, expressed
GRMZM2G077922	6:93136023	93138224		0.399877	0.0001	0.00208381	#N/A	Nucleotidyltransferase family protein	PAP/25A associated domain containing protein, putative, expressed
GRMZM2G062394	1:290174530	290179401		0.164223	0.00115	0.0184424	#N/A	protein phosphatase 2A-4	OsPP2Ac-2 - Phosphatase 2A isoform 2 belonging to family 2, expressed
GRMZM2G349062	1:290206795	290209672		0.112481	0.0013	0.0204806	#N/A	ACD1-like	pheophorbide a oxygenase, chloroplast precursor, putative, expressed
GRMZM5G826194	6:113765175	113775821		0.221611	5e-05	0.00109458	#N/A	dehydroascorbate reductase 1	glutathione S-transferase, N-terminal domain containing protein, expressed
GRMZM2G092663	1:290625946	290628209		0.216944	5e-05	0.00109458	GO:0003735GO:0015935GO:0006412GO:0003723	Ribosomal protein S5 family protein	ribosomal protein, putative, expressed
GRMZM2G409407	6:128244976	128247835		0.380688	5e-05	0.00109458	GO:0003735GO:0006412GO:0005840	breast basic conserved 1	ribosomal protein L13, putative, expressed
GRMZM2G348697	6:136192797	136205147		0.230616	5e-05	0.00109458	#N/A	Heat shock protein DnaJ with tetratricopeptide repeat	DNAJ heat shock N-terminal domain-containing protein, putative, expressed
GRMZM2G129015	1:292314732	292318036		0.198618	0.00075	0.01278	GO:0003735GO:0006412GO:0005840	Ribosomal protein S26e family protein	40S ribosomal protein S26, putative, expressed
GRMZM2G110166	6:150790189	150797646		0.234624	0.0001	0.00208381	#N/A	0	expressed protein
GRMZM2G431350	6:151977840	151983750		0.191402	0.0014	0.0217807	#N/A	SNARE-like superfamily protein	clathrin adaptor complex small chain domain containing protein, expressed
GRMZM2G459811	1:293870054	293875566		0.378347	0.00195	0.0288378	#N/A	Chaperone DnaJ-domain superfamily protein	heat shock protein DnaJ, putative, expressed
GRMZM2G158526	6:155443674	155448220		0.565184	5e-05	0.00109458	#N/A	0	0
GRMZM2G117458	6:155657315	155676425		0.519518	5e-05	0.00109458	#N/A	SU(VAR)3-9 homolog 3	histone-lysine N-methyltransferase, H3 lysine-9 specific SUVH1, putative, expressed
GRMZM2G474546	6:160896203	160900119		0.784547	5e-05	0.00109458	GO:0004674GO:0006468GO:0004713GO:0005524	0	0
GRMZM2G164676	6:161750717	161815082		0.209796	0.00025	0.0048348	#N/A	beta-galactosidase 17	beta-galactosidase 8 precursor, putative, expressed
GRMZM2G132929	6:166161669	166163427		0.126094	0.00305	0.0422141	GO:0003735GO:0006412GO:0005840	Ribosomal protein L7Ae/L30e/S12e/Gadd45 family protein	ribosomal protein L7Ae, putative, expressed
GRMZM2G167892	7:4831615	4833827		0.151161	0.0001	0.00208381	GO:0005783	Reticulon family protein	reticulon domain containing protein, putative, expressed
GRMZM2G129246	7:5528434	5532240		0.184226	5e-05	0.00109458	GO:0016491GO:0010181GO:0009055	Aldolase-type TIM barrel family protein	hydroxyacid oxidase 1, putative, expressed
GRMZM2G044469	7:7415057	7418404		0.727344	5e-05	0.00109458	#N/A	aldehyde oxidase 1	aldehyde oxidase, putative, expressed
GRMZM2G066290	7:10518319	10522648		0.451413	5e-05	0.00109458	#N/A	Pyruvate kinase family protein	pyruvate kinase, putative, expressed
GRMZM2G454928	7:17490085	17492181		0.202696	5e-05	0.00109458	#N/A	0	expressed protein
GRMZM2G320703	7:27024400	27027914		0.259236	0.00335	0.0455991	GO:0005515	BTB/POZ domain-containing protein	C2-BTB1 - Bric-a-Brac, Tramtrack, Broad Complex BTB domain with C2 subfamily conserved sequence, expressed
GRMZM2G068519	7:38552448	38554512		0.544796	5e-05	0.00109458	#N/A	0	0
GRMZM2G139941	7:44466391	44472662		0.227184	5e-05	0.00109458	#N/A	Zinc finger, C3HC4 type (RING finger) family protein	RING zinc finger protein, putative, expressed
GRMZM2G061702	7:50129106	50136342		0.386533	5e-05	0.00109458	#N/A	Cyclase family protein	cyclase family protein, putative, expressed
GRMZM2G074531	7:51043049	51057909		0.116611	0.0002	0.00393537	#N/A	UNC-50 family protein	unc-50, putative, expressed
GRMZM5G821637	1:298766997	298771703		0.0898409	0.00015	0.00302015	#N/A	Pentatricopeptide repeat (PPR) superfamily protein	pentatricopeptide, putative, expressed
GRMZM2G024615	7:85030592	85036292		0.431191	5e-05	0.00109458	#N/A	lipid phosphate phosphatase 2	lipid phosphatase protein, putative, expressed
GRMZM2G154621	7:93253288	93264382		0.594453	5e-05	0.00109458	#N/A	ubiquitin-specific protease 26	ubiquitin carboxyl-terminal hydrolase 26, putative, expressed
GRMZM2G061620	7:109749097	109756329		0.18644	0.001	0.0163687	#N/A	Rad23 UV excision repair protein family	RAD23 DNA repair protein, putative, expressed
GRMZM2G071059	7:115159137	115160870		0.199192	5e-05	0.00109458	GO:0005634GO:0003676	Polynucleotidyl transferase, ribonuclease H-like superfamily protein	CAF1 family ribonuclease containing protein, putative, expressed
GRMZM2G125853	7:115996519	116010636		0.406837	5e-05	0.00109458	#N/A	0	0
GRMZM2G052474	7:141937841	141940268		0.188766	5e-05	0.00109458	#N/A	NC domain-containing protein-related	NC domain-containing protein, putative, expressed
GRMZM2G109405	7:143328770	143332411		0.356668	5e-05	0.00109458	GO:0009401GO:0016787GO:0005351	purple acid phosphatase 29	Ser/Thr protein phosphatase family protein, putative, expressed
GRMZM2G006416	7:145800821	145807566		0.356878	5e-05	0.00109458	#N/A	Protein phosphatase 2C family protein	protein phosphatase 2C, putative, expressed
GRMZM2G109725	1:2205747	2210356		0.329916	0.0001	0.00208381	#N/A	SKP1-like 21	SKP1, putative, expressed
GRMZM2G173863	7:155996480	155999754		0.158292	0.0005	0.00899311	#N/A	Protein of unknown function, DUF538	expressed protein
GRMZM2G072280	7:160294877	160297851		0.157436	5e-05	0.00109458	GO:0016020GO:0009765	photosystem I light harvesting complex gene 2	chlorophyll A-B binding protein, putative, expressed
GRMZM2G054136	7:166416768	166429948		0.295483	5e-05	0.00109458	GO:0003735GO:0006412GO:0005840	Ribosomal protein S6e	40S ribosomal protein S6, putative, expressed
GRMZM2G310283	7:167259062	167269404		0.149117	0.0011	0.0177513	#N/A	related to KPC1	zinc finger, C3HC4 type domain containing protein, expressed
GRMZM2G126774	7:168489193	168508722		0.323582	5e-05	0.00109458	#N/A	chromatin remodeling factor18	expressed protein
GRMZM2G308570	1:3886165	3899531		0.235342	0.00215	0.0312948	#N/A	Cyclin family protein	cyclin-T1-3, putative, expressed
GRMZM2G061922	7:174260974	174264335		0.299125	5e-05	0.00109458	#N/A	SNARE-like superfamily protein	trafficking protein particle complex subunit, putative, expressed
GRMZM2G434696	7:174820349	174831406		0.252676	0.0001	0.00208381	#N/A	transducin family protein / WD-40 repeat family protein	expressed protein
GRMZM2G140758	7:175242511	175243488		0.256033	5e-05	0.00109458	#N/A	Yos1-like protein	expressed protein
GRMZM2G158394	7:176260710	176262411		0.147134	0.00315	0.0432995	#N/A	Ribonuclease T2 family protein	ribonuclease T2 family domain containing protein, expressed
GRMZM2G120563	7:1304830	1321760		0.367053	0.00195	0.0288378	GO:0015297GO:0016020GO:0016847GO:0015238GO:0006855GO:0009058GO:0030170GO:0016769	Calcium-dependent lipid-binding (CaLB domain) family protein	expressed protein
GRMZM2G106588	7:1791267	1792601		0.133182	0.0006	0.0105518	GO:0050661GO:0050660GO:0006813GO:0008324GO:0004499GO:0009055	Flavin-binding monooxygenase family protein	flavin-containing monooxygenase family protein, putative, expressed
GRMZM2G022014	7:40391991	40394160		0.157517	0.00145	0.0224567	#N/A	0	expressed protein
CAT2	1:7153869	7156146		0.50603	5e-05	0.00109458	#N/A	#N/A	#N/A
GRMZM2G034917	7:126921087	126922989		0.100201	0.00065	0.0113055	#N/A	alpha/beta-Hydrolases superfamily protein	gibberellin receptor GID1L2, putative, expressed
GRMZM2G087144	7:141844022	141849471		0.443264	5e-05	0.00109458	#N/A	Ypt/Rab-GAP domain of gyp1p superfamily protein	TBC domain containing protein, expressed
GRMZM2G080174	7:154310324	154337663		0.552716	0.00315	0.0432995	#N/A	tyrosyl-DNA phosphodiesterase-related	tyrosyl-DNA phosphodiesterase 1, putative, expressed
GRMZM2G058013	7:155405886	155411050		0.403761	5e-05	0.00109458	#N/A	0	0
GRMZM2G100758	7:159767631	159770126		0.281716	0.0002	0.00393537	#N/A	0	0
GRMZM2G093902	7:165050191	165053623		0.376027	5e-05	0.00109458	GO:0003735GO:0015935GO:0006412GO:0003723	0	0
GRMZM2G031545	7:165423393	165426172		0.230344	5e-05	0.00109458	#N/A	Translation elongation factor EF1B/ribosomal protein S6 family protein	elongation factor protein, putative, expressed
GRMZM2G020574	7:170519544	170528688		0.280913	0.00035	0.00656651	#N/A	E3 Ubiquitin ligase family protein	zinc finger, RING-type, putative, expressed
GRMZM2G036837	8:4916707	4925557		0.341814	5e-05	0.00109458	#N/A	Zinc finger C-x8-C-x5-C-x3-H type family protein	zinc finger C-x8-C-x5-C-x3-H type family protein, expressed
GRMZM2G004006	8:6855468	6860408		0.238513	5e-05	0.00109458	#N/A	thylakoid lumenal 17.9 kDa protein, chloroplast	expressed protein
GRMZM2G153704	8:12789262	12803873		0.234738	5e-05	0.00109458	#N/A	plastidic GLC translocator	transporter family protein, putative, expressed
GRMZM2G034302	1:15069083	15074473		0.30202	5e-05	0.00109458	#N/A	sucrose transporter 2	sucrose transporter, putativ, expressed
GRMZM2G027737	8:37655356	37662644		0.400776	5e-05	0.00109458	#N/A	0	expressed protein
GRMZM2G110509	8:84127926	84131151		0.159887	0.0003	0.00570125	GO:0005737GO:0003746GO:0006414GO:0003924GO:0005525	GTP binding Elongation factor Tu family protein	elongation factor Tu, putative, expressed
GRMZM2G402171	8:114305104	114307920		0.705463	5e-05	0.00109458	#N/A	calmodulin-binding family protein	calmodulin-binding protein, putative, expressed
GRMZM2G002002	1:20281252	20291576		0.285564	5e-05	0.00109458	#N/A	nucleotidyltransferases	nucleotidyltransferase, putative, expressed
GRMZM2G181269	8:135626524	135631163		0.0705477	0.0002	0.00393537	#N/A	0	0
GRMZM2G143443	8:139994758	139997499		0.308757	0.00145	0.0224567	#N/A	0	expressed protein
GRMZM2G107757	8:143211094	143216523		0.162321	5e-05	0.00109458	#N/A	SNF7 family protein	SNF7 domain containing protein, putative, expressed
GRMZM2G002297	8:148432627	148440295		0.188439	0.0033	0.044993	#N/A	Magnesium transporter CorA-like family protein	expressed protein
GRMZM2G168519	8:156632186	156638463		0.38213	5e-05	0.00109458	#N/A	SNARE-like superfamily protein	VAMP-like protein YKT62, putative, expressed
GRMZM2G133959	8:156949382	156953007		0.425883	0.00315	0.0432995	#N/A	alpha/beta-Hydrolases superfamily protein	BAS1, putative, expressed
GRMZM2G172001	8:164293634	164297965		0.464334	5e-05	0.00109458	#N/A	alfin-like 5	PHD finger protein, putative, expressed
GRMZM2G068271	8:164445776	164448851		0.338352	5e-05	0.00109458	#N/A	SNARE associated Golgi protein family	SNARE associated Golgi protein, putative, expressed
GRMZM2G096407	8:164898619	164901193		0.198652	5e-05	0.00109458	#N/A	amino acid permease 8	amino acid transporter, putative, expressed
GRMZM2G066755	8:169174905	169178294		0.42588	5e-05	0.00109458	#N/A	Haloacid dehalogenase-like hydrolase (HAD) superfamily protein	NLI interacting factor-like phosphatase, putative, expressed
GRMZM5G897342	8:169218122	169220539		0.0937627	0.00135	0.0211388	#N/A	SELT-like protein precursor	selT-like protein precursor, putative, expressed
GRMZM2G076152	8:170514094	170517269		0.289435	0.0002	0.00393537	#N/A	0	expressed protein
GRMZM5G874163	8:173768819	173775129		0.287107	5e-05	0.00109458	#N/A	Transcriptional factor B3 family protein / auxin-responsive factor AUX/IAA-related	auxin response factor, putative, expressed
GRMZM2G417125	8:2078997	2081368		0.341632	5e-05	0.00109458	#N/A	RING/U-box superfamily protein	zinc finger, C3HC4 type domain containing protein, expressed
GRMZM5G851914	8:8274161	8277086		0.640582	5e-05	0.00109458	#N/A	SIN3-like 2	expressed protein
GRMZM2G099860	1:28446753	28451214		0.137173	0.00115	0.0184424	GO:0003824GO:0005992	UDP-Glycosyltransferase / trehalose-phosphatase family protein	trehalose-6-phosphate synthase, putative, expressed
GRMZM2G155709	8:11530210	11538172		0.263899	0.00085	0.0142218	#N/A	Protein of unknown function DUF2359, transmembrane	expressed protein
GRMZM2G364178	1:30348041	30350545		0.566812	5e-05	0.00109458	#N/A	0	0
GRMZM2G074103	8:25348195	25355005		0.39303	5e-05	0.00109458	GO:0016021GO:0006810GO:0009276GO:0042626GO:0005524	ABC transporter family protein	ABC transporter, ATP-binding protein, putative, expressed
GRMZM2G027546	8:66896380	66903723		0.757183	5e-05	0.00109458	#N/A	ubiquitin-conjugating enzyme 25	ubiquitin-conjugating enzyme domain containing protein, expressed
CAB-M9	8:70312570	70314733		0.199826	5e-05	0.00109458	#N/A	#N/A	#N/A
GRMZM5G818101	8:72141438	72143820		0.262051	0.0006	0.0105518	#N/A	homology to ABI1	protein phosphatase 2C, putative, expressed
GRMZM2G067080	8:83586987	83591490		0.464314	5e-05	0.00109458	#N/A	Peptidase S24/S26A/S26B/S26C family protein	OsSigP5 - Putative Type I Signal Peptidase homologue; employs a putative Ser/His catalytic dyad, expressed
GRMZM2G151193	8:83876977	83880502		0.310113	0.0014	0.0217807	GO:0005737GO:0003746GO:0006414GO:0003924GO:0005525	GTP binding Elongation factor Tu family protein	elongation factor Tu, putative, expressed
GRMZM2G083068	8:86383120	86392953		0.221454	0.00015	0.00302015	#N/A	pfkB-like carbohydrate kinase family protein	kinase, pfkB family, putative, expressed
GRMZM2G118109	8:86426718	86429973		0.341886	0.00355	0.0478857	#N/A	F-box and associated interaction domains-containing protein	OsFBX361 - F-box domain containing protein, expressed
GRMZM2G086943	8:95156748	95161913		0.803648	5e-05	0.00109458	#N/A	prenylated RAB acceptor 1.A2	prenylated rab acceptor, putative, expressed
GRMZM2G322953	8:100382636	100385781		0.179892	0.0001	0.00208381	#N/A	Inositol monophosphatase family protein	fructose-1,6-bisphosphatase, putative, expressed
GRMZM2G165567	8:112238926	112241268		0.600269	5e-05	0.00109458	#N/A	PYR1-like 10	CAPIP1, putative, expressed
GRMZM2G025459	8:119744948	119748072		0.274162	5e-05	0.00109458	#N/A	5\'-AMP-activated protein kinase beta-2 subunit protein	SNF1-related protein kinase regulatory subunit beta-1, putative, expressed
GRMZM2G084369	8:129225282	129228409		0.832555	5e-05	0.00109458	GO:0004674GO:0006468GO:0005524	glutathione transferase lambda 2	IN2-1 protein, putative, expressed
GRMZM2G094595	8:136739077	136754460		0.193075	5e-05	0.00109458	#N/A	Ubiquitin-conjugating enzyme family protein	RWD domain containing protein, expressed
GRMZM2G051767	8:136999157	137003136		0.243496	5e-05	0.00109458	#N/A	Protein of unknown function (DUF3531)	oxidoreductase/ transition metal ion binding protein, putative, expressed
GRMZM2G048703	1:37545426	37556438		0.152275	5e-05	0.00109458	#N/A	novel cap-binding protein	eukaryotic translation initiation factor, putative, expressed
GRMZM2G306806	1:38879029	38884605		0.219938	5e-05	0.00109458	#N/A	Protein of unknown function (DUF3527)	expressed protein
GRMZM5G812371	8:162179777	162181688		0.240489	5e-05	0.00109458	#N/A	BCL-2-associated athanogene 6	IQ calmodulin-binding and BAG domain containing protein, putative, expressed
GRMZM2G166875	8:162383481	162388695		0.274245	5e-05	0.00109458	#N/A	snRNA activating complex family protein	expressed protein
GRMZM2G075956	8:165628435	165631708		0.173718	5e-05	0.00109458	GO:0008270GO:0005622	C2H2 and C2HC zinc fingers superfamily protein	ZOS1-18 - C2H2 zinc finger protein, expressed
GRMZM2G096261	1:41241636	41243459		0.189575	0.0018	0.0269734	#N/A	0	expressed protein
GRMZM2G172932	8:170881295	170884640		0.529851	5e-05	0.00109458	GO:0005737GO:0051258GO:0007018GO:0016020GO:0003924GO:0005198GO:0006508GO:0008236GO:0005874GO:0005525	beta-6 tubulin	tubulin/FtsZ domain containing protein, putative, expressed
GRMZM2G118806	8:174619593	174624668		0.284234	5e-05	0.00109458	#N/A	Peptidase M28 family protein	peptidase, putative, expressed
GRMZM2G044237	1:41961175	41971106		0.254225	5e-05	0.00109458	#N/A	arginine biosynthesis protein ArgJ family	arginine biosynthesis bifunctional protein argJ 1, putative, expressed
GRMZM2G015067	1:22865788	22873266		0.358691	0.0007	0.0120528	#N/A	Surfeit locus 1 cytochrome c oxidase biogenesis protein	SURF1, putative, expressed
GRMZM2G012863	9:11221870	11226442		0.166542	0.00255	0.0361575	#N/A	3-ketoacyl-acyl carrier protein synthase I	3-oxoacyl-synthase, putative, expressed
GRMZM2G136268	1:42925922	42931255		0.346205	5e-05	0.00109458	#N/A	ARM repeat superfamily protein	expressed protein
GRMZM2G167207	9:14847999	14852986		0.235442	5e-05	0.00109458	#N/A	BSD domain-containing protein	BSD domain containing protein, expressed
GRMZM5G873286	1:43066612	43069174		0.152751	0.0014	0.0217807	#N/A	0	expressed protein
GRMZM2G075488	9:16685322	16700900		0.125212	0.00325	0.0444365	#N/A	alpha/beta-Hydrolases superfamily protein	hydrolase, alpha/beta fold family domain containing protein, expressed
GRMZM2G014076	9:16724286	16729342		0.702881	5e-05	0.00109458	#N/A	PDI-like 1-6	OsPDIL1-5 protein disulfide isomerase PDIL1-5, expressed
GRMZM5G838414	9:18328757	18335627		0.400839	5e-05	0.00109458	#N/A	Galactosyltransferase family protein	galactosyltransferase family protein, putative, expressed
GRMZM2G083716	9:25935740	25940848		0.345261	5e-05	0.00109458	#N/A	chaperonin 60 beta	T-complex protein, putative, expressed
GRMZM2G156218	9:26974716	26979739		0.408848	5e-05	0.00109458	#N/A	Sec14p-like phosphatidylinositol transfer family protein	SEC14 cytosolic factor family protein, putative, expressed
GRMZM2G151993	9:27012275	27021645		0.211467	0.00215	0.0312948	GO:0016021GO:0006355GO:0004956GO:0003677GO:0007186GO:0005634GO:0004879	Sec14p-like phosphatidylinositol transfer family protein	SEC14 cytosolic factor family protein, putative, expressed
GRMZM2G154093	9:28623737	28626266		0.1623	5e-05	0.00109458	GO:0006570GO:0004411GO:0006559	homogentisate 1,2-dioxygenase	homogentisate 1,2-dioxygenase, putative, expressed
GRMZM2G035417	9:32078632	32089472		0.824394	5e-05	0.00109458	#N/A	Rad23 UV excision repair protein family	RAD23 DNA repair protein, putative, expressed
GRMZM2G405368	9:35635307	35639846		0.395382	0.0001	0.00208381	#N/A	CONSTANS-like 2	CCT/B-box zinc finger protein, putative, expressed
GRMZM2G354610	9:52349165	52351544		0.632016	5e-05	0.00109458	GO:0016757	Glycosyltransferase family 61 protein	glycosyltransferase protein, putative, expressed
GRMZM2G148872	9:87671920	87677067		0.167927	0.00015	0.00302015	#N/A	SOUL heme-binding family protein	SOUL heme-binding protein, putative, expressed
GRMZM2G135300	9:104179629	104188308		0.203223	0.00155	0.0237905	#N/A	TBP-associated factor 5	WD domain, G-beta repeat domain containing protein, expressed
GRMZM2G134045	9:112127021	112137834		0.524716	5e-05	0.00109458	#N/A	ARF-GAP domain 8	GTPase-activating protein, putative, expressed
GRMZM2G110233	9:129269194	129272824		0.721045	5e-05	0.00109458	#N/A	homolog of nucleolar protein NOP56	nucleolar protein 5A, putative, expressed
GRMZM2G080501	9:135600971	135602731		0.261671	0.0004	0.00740828	#N/A	Haem oxygenase-like, multi-helical	TENA/THI-4 family protein, putative, expressed
GRMZM2G134424	9:137033522	137039913		0.175473	0.00345	0.0467438	#N/A	zinc finger (MYND type) family protein / programmed cell death 2 C-terminal domain-containing protein	programmed cell death protein 2, putative, expressed
GRMZM2G127050	9:151928566	151933323		0.22791	5e-05	0.00109458	GO:0004674GO:0006468GO:0004713GO:0005524	BR-signaling kinase 1	protein kinase family protein, putative, expressed
GRMZM2G143244	9:154351783	154359678		0.434717	5e-05	0.00109458	#N/A	Per1-like family protein	per1-like family protein, putative, expressed
GRMZM2G026833	9:2711603	2714038		0.32988	5e-05	0.00109458	#N/A	GOLDEN2-like 2	myb-like DNA-binding domain containing protein, expressed
GRMZM2G070315	9:8784026	8788729		0.0932829	0.0018	0.0269734	GO:0016311GO:0004725	Phosphotyrosine protein phosphatases superfamily protein	tyrosine phosphatase family protein, putative, expressed
GRMZM2G127609	9:11084774	11089919		0.289297	5e-05	0.00109458	#N/A	chaperonin 20	chaperonin, putative, expressed
GRMZM2G030144	9:16040793	16050905		0.160764	0.0007	0.0120528	#N/A	Adaptor protein complex AP-1, gamma subunit	AP-1 complex subunit gamma-1, putative, expressed
GRMZM2G069911	9:23826466	23827831		0.463855	5e-05	0.00109458	GO:0006334GO:0003677GO:0005634GO:0000786	histone H1-3	histone H1, putative, expressed
GRMZM2G378907	1:60094997	60103977		0.216799	0.0029	0.0404168	#N/A	tubby like protein 3	OsFBT5 - F-box and tubby domain containing protein, expressed
GRMZM2G061624	1:61453634	61457337		0.171906	0.00315	0.0432995	#N/A	Protein with RING/U-box and TRAF-like domains	seven in absentia protein family domain containing protein, expressed
GRMZM2G083655	9:90399248	90400402		0.65438	5e-05	0.00109458	#N/A	SPX domain gene 1	SPX domain containing protein, putative, expressed
GRMZM2G171507	9:91382284	91394606		0.297663	0.0003	0.00570125	#N/A	Protein kinase superfamily protein	CAMK_KIN1/SNF1/Nim1_like.27 - CAMK includes calcium/calmodulin depedent protein kinases, expressed
GRMZM2G170148	9:110859049	110870308		0.258834	0.0003	0.00570125	#N/A	Homeodomain-like superfamily protein	MYB transcription factor, putative, expressed
GRMZM2G015324	9:114480822	114485894		0.160287	0.0022	0.0319153	GO:0005509	calcineurin B-like protein 9	calcineurin B, putative, expressed
GRMZM2G108619	9:117072470	117075925		0.251178	0.00035	0.00656651	#N/A	Plant protein of unknown function (DUF863)	expressed protein
GRMZM2G415793	9:125176154	125177527		0.160721	5e-05	0.00109458	GO:0016853GO:0009507	allene oxide cyclase 3	allene oxide cyclase 4, chloroplast precursor, putative, expressed
GRMZM2G078806	1:66018641	66022804		0.390378	5e-05	0.00109458	#N/A	Transducin/WD40 repeat-like superfamily protein	WD-40 repeat family protein, putative, expressed
GRMZM2G027120	9:133405915	133407787		0.138028	0.0018	0.0269734	GO:0008270GO:0005515	RING/U-box superfamily protein	zinc finger, C3HC4 type domain containing protein, expressed
GRMZM2G121303	9:135403164	135407267		0.419567	5e-05	0.00109458	#N/A	ubiquitin-conjugating enzyme 32	ubiquitin-conjugating enzyme, putative, expressed
GRMZM2G078472	9:138038049	138044999		0.53479	5e-05	0.00109458	GO:0006529GO:0004066	asparagine synthetase 2	asparagine synthetase, putative, expressed
GRMZM5G872568	9:139792685	139800168		0.550097	0.00155	0.0237905	#N/A	0	0
GRMZM2G101001	9:142724049	142728948		0.15694	0.00265	0.0374014	#N/A	0	expressed protein
GRMZM5G800925	9:147460527	147465993		0.263458	5e-05	0.00109458	#N/A	0	expressed protein
GRMZM5G860976	9:150470530	150472569		0.286613	0.0001	0.00208381	#N/A	Phosphoinositide phosphatase family protein	SAC domain containing protein, putative, expressed
GRMZM2G178826	9:151539134	151546392		0.34564	5e-05	0.00109458	#N/A	0	3-dehydroquinate synthase, putative, expressed
GRMZM2G172244	1:73387394	73390846		0.114951	0.00125	0.0197724	#N/A	SPIRAL1-like1	nitrilase-associated protein, putative, expressed
GRMZM2G036543	1:74274794	74287215		0.225375	0.00245	0.0349504	#N/A	Aldolase-type TIM barrel family protein	1-5-phosphoribosyl-5-5-phosphoribosylaminomethylideneaminoimidazole-4-carboxamide isomerase, chloroplast precursor, putative, expressed
GRMZM2G033478	1:90554211	90566121		0.37382	5e-05	0.00109458	GO:0003723	G2484-1 protein	agenet domain containing protein, putative, expressed
GRMZM2G070899	1:96323164	96337898		0.389141	5e-05	0.00109458	#N/A	DYNAMIN-like 1E	dynamin family protein, putative, expressed
GRMZM2G015767	1:112734169	112741865		0.433277	5e-05	0.00109458	#N/A	Major facilitator superfamily protein	peptide transporter PTR2, putative, expressed
GRMZM5G878732	1:161322244	161324146		0.227674	0.0032	0.0438914	#N/A	RING/U-box superfamily protein	zinc finger, C3HC4 type domain containing protein, expressed
GRMZM2G067028	1:179668751	179670667		0.174559	5e-05	0.00109458	#N/A	Lactoylglutathione lyase / glyoxalase I family protein	glyoxalase family protein, putative, expressed
GRMZM2G108135	1:180631145	180634928		0.328218	5e-05	0.00109458	#N/A	Thioesterase superfamily protein	thioesterase family protein, putative, expressed
GRMZM2G113726	1:183832171	183835855		0.558302	5e-05	0.00109458	#N/A	Transducin/WD40 repeat-like superfamily protein	WD-40 repeat family protein, putative, expressed
GRMZM2G061096	1:31743854	31748772		0.156331	0.0001	0.00208381	#N/A	Endomembrane protein 70 protein family	transmembrane 9 superfamily member, putative, expressed
GRMZM2G159996	1:195589977	195594661		0.222775	5e-05	0.00109458	#N/A	B-box type zinc finger protein with CCT domain	CCT/B-box zinc finger protein, putative, expressed
GRMZM2G141634	1:200047330	200051564		0.112932	0.0018	0.0269734	#N/A	Phosphoglycerate mutase family protein	phosphoglycerate mutase, putative, expressed
GRMZM2G136443	1:200655132	200664592		0.329029	5e-05	0.00109458	#N/A	ubiquitin-specific protease 17	ubiquitin carboxyl-terminal hydrolase family protein, expressed
GRMZM2G115750	1:201522267	201525873		0.487186	5e-05	0.00109458	#N/A	putative type 1 membrane protein	expressed protein
GRMZM2G057608	1:204725617	204727783		0.498695	5e-05	0.00109458	GO:0005634GO:0000785GO:0003677	Ribosomal protein S25 family protein	40S ribosomal protein S25, putative, expressed
GRMZM2G124281	1:212106564	212114818		0.313198	5e-05	0.00109458	#N/A	Mitochondrial glycoprotein family protein	mitochondrial glycoprotein, putative, expressed
GRMZM2G082174	1:213702203	213711167		0.334422	5e-05	0.00109458	GO:0003676	polypyrimidine tract-binding protein 1	polypyrimidine tract-binding protein, putative, expressed
GRMZM2G089631	1:214530555	214536331		0.313947	0.0004	0.00740828	#N/A	ChaC-like family protein	cation transport regulator-like protein 1, putative, expressed
GRMZM2G703918	1:224142942	224149783		0.260361	0.0001	0.00208381	#N/A	nucleic acid binding;zinc ion binding;DNA binding	plus-3 domain containing protein, putative, expressed
GRMZM2G346455	1:228306619	228318304		0.429987	5e-05	0.00109458	GO:0005975GO:0004553	alpha-galactosidase 1	alpha-galactosidase precursor, putative, expressed
GRMZM2G107629	1:231759992	231766222		0.433205	0.00285	0.0398076	#N/A	S-adenosyl-L-methionine-dependent methyltransferases superfamily protein	methyltransferase, putative, expressed
GRMZM2G053764	1:236148440	236187902		0.381405	5e-05	0.00109458	GO:0019787GO:0043687GO:0051246	ubiquitin-conjugating enzyme 5	ubiquitin-conjugating enzyme, putative, expressed
GRMZM2G016602	1:252202770	252214106		0.36902	0.00345	0.0467438	#N/A	recA DNA recombination family protein	recA protein, putative, expressed
GRMZM2G003640	1:256356645	256366349		0.816858	5e-05	0.00109458	#N/A	dual specificity protein phosphatase 1	dual specificity protein phosphatase, putative, expressed
GRMZM2G038217	1:262675570	262680683		0.392643	5e-05	0.00109458	#N/A	Protein of unknown function, DUF538	expressed protein
GRMZM2G123159	1:264230116	264233270		0.167082	0.00035	0.00656651	GO:0008080GO:0008152	Acyl-CoA N-acyltransferases (NAT) superfamily protein	acetyltransferase, GNAT family, putative, expressed
GRMZM2G152921	1:283933069	283935765		0.741673	5e-05	0.00109458	#N/A	Reticulon family protein	reticulon domain containing protein, putative, expressed
GRMZM2G361220	1:285131095	285135331		0.236809	0.00015	0.00302015	#N/A	associated protein 19	clathrin adaptor complex small chain domain containing protein, expressed
GRMZM2G049547	1:286777846	286784318		0.351997	5e-05	0.00109458	#N/A	Peptidase M50 family protein	peptidase M50, mammalian sterol-regulatory element binding protein, putative, expressed
GRMZM2G015436	1:288236185	288241749		0.480428	5e-05	0.00109458	GO:0004834GO:0006568	Aldolase-type TIM barrel family protein	indole-3-glycerol phosphate lyase, chloroplast precursor, putative, expressed
GRMZM2G454176	1:289921769	289925808		0.248318	0.00135	0.0211388	#N/A	Homeodomain-like transcriptional regulator	DDT domain containing protein, putative, expressed
GRMZM2G012280	1:293297191	293300173		0.302175	5e-05	0.00109458	#N/A	zinc knuckle (CCHC-type) family protein	zinc knuckle domain containing protein, expressed
GRMZM2G142097	1:295347647	295351317		0.460599	5e-05	0.00109458	GO:0003735GO:0006412GO:0005840	Ribosomal L18p/L5e family protein	ribosomal L18p/L5e family protein, putative, expressed
GRMZM2G056393	1:297668191	297687512		0.420212	5e-05	0.00109458	#N/A	Translation elongation factor EFG/EF2 protein	elongation factor, putative, expressed
GRMZM2G089565	10:1498839	1502997		0.351463	5e-05	0.00109458	#N/A	Ubiquitin carboxyl-terminal hydrolase family protein	ubiquitin carboxyl-terminal hydrolase, family 1, putative, expressed
GRMZM2G118316	10:9366053	9382922		0.145398	5e-05	0.00109458	GO:0006457GO:0031072GO:0051082GO:0050825GO:0042309GO:0050826	gametophytic factor 2	chaperone protein dnaJ, putative, expressed
GRMZM2G103662	10:10619119	10622136		0.189222	0.0006	0.0105518	#N/A	Eukaryotic aspartyl protease family protein	eukaryotic aspartyl protease domain containing protein, expressed
GRMZM2G014397	10:10731114	10736548		0.40492	5e-05	0.00109458	#N/A	thylakoidal ascorbate peroxidase	OsAPx6 - Stromal Ascorbate Peroxidase encoding gene 5,8, expressed
GRMZM2G107867	1:44371886	44378439		0.402733	5e-05	0.00109458	GO:0004674GO:0006468GO:0004713GO:0005524	SNF1 kinase homolog 10	CAMK_KIN1/SNF1/Nim1_like_AMPKh.4 - CAMK includes calcium/calmodulin depedent protein kinases, expressed
GRMZM2G088689	10:15552598	15556258		0.28292	5e-05	0.00109458	GO:0016624GO:0008152	Thiamin diphosphate-binding fold (THDP-binding) superfamily protein	dehydrogenase E1 component domain containing protein, expressed
GRMZM2G009448	10:17611992	17615725		0.233152	5e-05	0.00109458	#N/A	glycine-rich RNA-binding protein 3	glycine-rich RNA-binding protein 7, putative, expressed
GRMZM2G130724	10:26353477	26366269		0.276289	0.0013	0.0204806	#N/A	Fibronectin type III domain-containing protein	Fibronectin type III domain containing protein, expressed
GRMZM2G140612	10:66319318	66329339		0.265069	0.00075	0.01278	#N/A	Protein kinase superfamily protein	serine/threonine-protein kinase HT1, putative, expressed
GRMZM2G369260	10:75681003	75681997		0.687706	5e-05	0.00109458	#N/A	polymerase delta 4	DNA polymerase delta subunit 4 family, putative, expressed
GRMZM2G099352	10:75709392	75711864		0.177552	5e-05	0.00109458	GO:0003735GO:0015935GO:0006412GO:0003723	Ribosomal protein S3 family protein	40S ribosomal protein S3-1, putative, expressed
GRMZM2G171187	10:77116965	77119345		0.339164	0.00255	0.0361575	#N/A	0	0
GRMZM2G061135	10:86428339	86433030		0.243568	5e-05	0.00109458	GO:0006730GO:0004478GO:0005524	S-adenosylmethionine synthetase family protein	S-adenosylmethionine synthetase, putative, expressed
GRMZM2G123029	10:87103467	87106603		0.216491	5e-05	0.00109458	#N/A	aspartic proteinase A1	aspartic proteinase oryzasin-1 precursor, putative, expressed
GRMZM2G083459	10:90776033	90781199		0.478746	5e-05	0.00109458	#N/A	tonneau 2 (TON2)	serine/threonine-protein phosphatase 2A regulatory subunit B subunitgamma, putative, expressed
GRMZM2G126496	10:105072978	105096625		0.354415	5e-05	0.00109458	#N/A	NAD(P)-binding Rossmann-fold superfamily protein	short chain dehydrogenase/reductase protein, putative, expressed
GRMZM2G151041	10:109817357	109823752		0.235408	5e-05	0.00109458	#N/A	2-oxoglutarate dehydrogenase, E1 component	2-oxoglutarate dehydrogenase E1 component, mitochondrial precursor, putative, expressed
GRMZM2G064159	10:123831267	123835202		0.700775	5e-05	0.00109458	GO:0009446GO:0047632	porphyromonas-type peptidyl-arginine deiminase family protein	agmatine deiminase, putative, expressed
GRMZM2G461557	10:126302945	126307929		0.456475	5e-05	0.00109458	#N/A	plant UBX domain-containing protein 1	alveolar soft part sarcoma chromosome region, candidate 1, putative, expressed
GRMZM2G105004	10:127592221	127597271		0.186379	0.00015	0.00302015	#N/A	Plant regulator RWP-RK family protein	NIN, putative, expressed
GRMZM2G074689	10:128836092	128840909		0.267037	0.00185	0.027607	#N/A	calcium-binding EF hand family protein	EF hand family protein, putative, expressed
GRMZM2G040902	10:132530301	132533683		0.183892	5e-05	0.00109458	#N/A	syntaxin of plants 81	syntaxin-18, putative, expressed
GRMZM2G105415	1:4709170	4714557		0.614508	5e-05	0.00109458	GO:0004674GO:0006468GO:0004713GO:0005524	Protein kinase superfamily protein	CAMK_CAMK_like_ULKh_APGy.1 - CAMK includes calcium/calmodulin depedent protein kinases, expressed
GRMZM2G140924	10:140501795	140505133		0.501173	5e-05	0.00109458	GO:0006614GO:0008312GO:0008270GO:0005515GO:0048500GO:0005525	RING/U-box superfamily protein	zinc finger, C3HC4 type domain containing protein, expressed
GRMZM2G443495	10:9583428	9592124		0.256914	0.0001	0.00208381	GO:0016884	fatty acid amide hydrolase	amidase family protein, putative, expressed
GRMZM2G068710	10:10140591	10148973		0.443991	5e-05	0.00109458	#N/A	fucosyltransferase 13	alpha-1,4-fucosyltransferase, putative, expressed
GRMZM5G813470	10:10887770	10892040		0.336495	5e-05	0.00109458	#N/A	ZIP metal ion transporter family	metal cation transporter, putative, expressed
GRMZM2G006042	10:13788442	13794457		0.79883	5e-05	0.00109458	GO:0009725GO:0005634GO:0006520GO:0006355GO:0030170GO:0003677	auxin response factor 2	auxin response factor, putative, expressed
GRMZM2G141848	10:24452183	24457178		0.453167	5e-05	0.00109458	#N/A	APR-like 5	OsAPRL6 adenosine 5\'-phosphosulfate reductase-like OsAPRL6, expressed
GRMZM2G088140	10:37914655	37954097		0.349777	5e-05	0.00109458	#N/A	basic region/leucine zipper transcription factor 68	transcription factor, putative, expressed
GRMZM2G012756	10:39352774	39356789		0.198946	5e-05	0.00109458	#N/A	0	0
GRMZM2G006736	10:75590750	75594655		0.148345	5e-05	0.00109458	#N/A	sigma factor A	RNA polymerase sigma factor, putative, expressed
GRMZM2G079759	10:76419420	76422849		0.241916	5e-05	0.00109458	GO:0016491GO:0046872GO:0005515GO:0008152GO:0009055	rubredoxin family protein	rubredoxin family protein, putative, expressed
GRMZM2G171236	10:77124953	77128361		0.820655	5e-05	0.00109458	#N/A	NADH-ubiquinone oxidoreductase-related	mitochondrial NADH-ubiquinone oxidoreductase, putative, expressed
GRMZM2G177532	1:58708412	58722793		0.245878	5e-05	0.00109458	#N/A	Cation efflux family protein	cation efflux family protein, putative, expressed
GRMZM2G155512	10:86536487	86549788		0.476492	5e-05	0.00109458	#N/A	Peptide chain release factor 1	peptide chain release factor protein, putative, expressed
GRMZM2G327059	1:5080779	5086704		0.567433	0.0008	0.0135033	#N/A	POX (plant homeobox) family protein	homeobox domain containing protein, expressed
GRMZM2G154509	10:95777361	95782866		0.491829	0.0002	0.00393537	#N/A	Phosphoglycerate mutase family protein	phosphoglycerate mutase, putative, expressed
GRMZM2G137451	10:111015777	111020087		0.436583	5e-05	0.00109458	#N/A	auxin signaling F-box 2	OsFBL16 - F-box domain and LRR containing protein, expressed
GRMZM2G147424	10:113732416	113734756		0.247378	5e-05	0.00109458	#N/A	S1FA-like DNA-binding protein	DNA-binding protein S1FA, putative, expressed
GRMZM2G072513	10:117576571	117580676		0.209301	0.0012	0.0191138	#N/A	Protein of unknown function (DUF668)	expressed protein
GRMZM2G072337	10:117586270	117590284		0.169495	0.0025	0.035565	GO:0003824GO:0051536	Methylthiotransferase	CDK5RAP1, putative, expressed
GRMZM2G169648	10:124084466	124089888		0.364739	0.0028	0.0391824	#N/A	Nucleic acid-binding, OB-fold-like protein	ATPOT1, putative, expressed
GRMZM2G098577	10:128128257	128134207		0.500847	5e-05	0.00109458	#N/A	MIF4G domain-containing protein / MA3 domain-containing protein	eukaryotic initiation factor iso-4F subunit p82-34, putative, expressed
GRMZM2G124411	10:128323153	128325752		0.248137	5e-05	0.00109458	#N/A	ribosomal protein L23AB	60S ribosomal protein L23A, putative, expressed
GRMZM5G838754	10:129033370	129036452		0.353664	5e-05	0.00109458	#N/A	VIER F-box proteine 1	OsFBL19 - F-box domain and LRR containing protein, expressed
GRMZM2G005859	10:130532355	130535272		0.230326	5e-05	0.00109458	#N/A	0	expressed protein
GRMZM2G155387	10:132991930	132995150		0.690426	5e-05	0.00109458	#N/A	0	DNA binding protein, putative, expressed
GRMZM2G000973	10:133332731	133338321		0.66194	5e-05	0.00109458	#N/A	Autophagy-related protein 13	expressed protein
GRMZM2G128914	10:140790528	140797407		0.166225	5e-05	0.00109458	#N/A	alpha-mannosidase 1	glycosyl hydrolase family 47 domain contain protein, expressed
GRMZM2G128934	10:140800374	140805049		0.328906	5e-05	0.00109458	#N/A	Ubiquitin-specific protease family C19-related protein	expressed protein
GRMZM2G445617	10:142033982	142040216		0.259453	0.00065	0.0113055	#N/A	peroxin 6	AAA family ATPase, putative, expressed
GRMZM2G023387	10:143143261	143146284		0.171219	5e-05	0.00109458	GO:0045454	C-terminal cysteine residue is changed to a serine 1	thioredoxin, putative, expressed
GRMZM2G177412	10:144041131	144046169		0.265161	5e-05	0.00109458	GO:0005737GO:0050661GO:0004764GO:0008883GO:0033014GO:0050825GO:0042309GO:0050826	0	expressed protein
GRMZM2G172930	10:147140039	147141867		0.230495	0.00235	0.0337168	#N/A	0	expressed protein
GRMZM5G857930	10:147549166	147555475		0.284898	0.00035	0.00656651	#N/A	0	ATPOT1, putative, expressed
GRMZM2G074107	10:148078546	148081474		0.134814	0.0015	0.0231483	GO:0006355GO:0005634GO:0000785GO:0003677	AT hook motif DNA-binding family protein	AT hook motif domain containing protein, expressed
GRMZM2G132238	9:120619905	120621341		0.220156	5e-05	0.00109458	GO:0005737GO:0004427GO:0000287GO:0006796GO:0004197GO:0006508	metacaspase 1	ICE-like protease p20 domain containing protein, putative, expressed
GRMZM5G830632	2:223891652	223892132		0.286483	0.0005	0.00899311	#N/A	0	0
GRMZM2G087103	3:1481116	1482897		0.449871	5e-05	0.00109458	GO:0003824GO:0003676GO:0008152	D-aminoacid aminotransferase-like PLP-dependent enzymes superfamily protein	ligA, putative, expressed
GRMZM2G133718	3:15179171	15194483		0.832527	5e-05	0.00109458	#N/A	serine carboxypeptidase-like 28	OsSCP1 - Putative Serine Carboxypeptidase homologue, expressed
GRMZM5G825193	8:9439474	9457564		0.414281	0.0029	0.0404168	#N/A	Protein kinase family protein	receptor kinase LRK10, putative, expressed
GRMZM2G122892	6:114661139	114664808		0.490034	0.0019	0.0282201	#N/A	Pyridoxamine 5\'-phosphate oxidase family protein	CREG1 precursor, putative, expressed
GRMZM2G088539	10:36031866	36056874		0.390437	5e-05	0.00109458	#N/A	zinc finger (Ran-binding) family protein	zinc finger family protein, putative, expressed
GRMZM2G164249	1:277113749	277115064		0.566322	5e-05	0.00109458	#N/A	0	expressed protein
GRMZM2G155232	8:15110788	15113681		0.55837	5e-05	0.00109458	GO:0006508GO:0050825GO:0042309GO:0004185GO:0050826	serine carboxypeptidase-like 27	OsSCP1 - Putative Serine Carboxypeptidase homologue, expressed
GRMZM2G113228	10:5735647	5739240		0.247996	0.00015	0.00302015	#N/A	DNA glycosylase superfamily protein	endonuclease III-like protein 1, putative, expressed
GRMZM2G177438	1:294544090	294550160		0.830592	5e-05	0.00109458	#N/A	0	0
GRMZM2G015080	2:150778729	150782551		0.224662	5e-05	0.00109458	GO:0006355GO:0005634GO:0009405GO:0004879GO:0003677	GRAS family transcription factor	GRAS family transcription factor domain containing protein, expressed
GRMZM2G001724	5:19911335	19915551		0.175168	5e-05	0.00109458	GO:0016021	Peroxisomal membrane 22 kDa (Mpv17/PMP22) family protein	peroxisomal membrane protein, putative, expressed
GRMZM2G053909	2:11990983	11994111		0.209723	0.0003	0.00570125	#N/A	RING/U-box superfamily protein	zinc finger, C3HC4 type domain containing protein, expressed
GRMZM2G385925	5:211562107	211579796		0.480929	5e-05	0.00109458	#N/A	P-loop containing nucleoside triphosphate hydrolases superfamily protein	kinesin motor domain containing protein, putative, expressed
GRMZM2G025854	3:218346563	218354896		0.589636	5e-05	0.00109458	GO:0000287GO:0005975GO:0016868	phosphoglucomutase	phosphoglucomutase, putative, expressed
GRMZM2G008638	9:148099091	148113954		0.311222	0.0013	0.0204806	#N/A	syntaxin of plants 61	syntaxin 6, putative, expressed
GRMZM2G121612	10:142347312	142356351		0.0985258	0.002	0.0294291	GO:0009250GO:0009011	starch synthase 3	soluble starch synthase 3, chloroplast precursor, putative, expressed
GRMZM2G048482	1:41280240	41283344		0.636188	5e-05	0.00109458	#N/A	HSP20-like chaperones superfamily protein	SLT1 protein, putative, expressed
GRMZM5G815369	1:65423141	65441749		0.486684	5e-05	0.00109458	#N/A	transferases, transferring acyl groups	GPI-anchored wall transfer protein 1, putative, expressed
GRMZM2G015432	6:121901213	121906150		0.39104	5e-05	0.00109458	GO:0003735GO:0006412GO:0005840	0	expressed protein
GRMZM2G160504	6:165325123	165330453		0.258169	0.0013	0.0204806	#N/A	Major facilitator superfamily protein	transporter family protein, putative, expressed
GRMZM2G045748	7:112497749	112499904		0.657581	5e-05	0.00109458	#N/A	myb domain protein 30	MYB family transcription factor, putative, expressed
GRMZM2G133660	4:240702684	240707668		0.423772	0.0002	0.00393537	#N/A	0	expressed protein
GRMZM2G124321	8:172632330	172637481		0.554432	5e-05	0.00109458	#N/A	uvrB/uvrC motif-containing protein	hemimethylated DNA binding domain containing protein, expressed
GRMZM2G423027	4:53982265	53989842		0.299386	5e-05	0.00109458	GO:0006464GO:0004719	protein-l-isoaspartate methyltransferase 1	protein-L-isoaspartate O-methyltransferase, putative, expressed
GRMZM2G048192	6:100306994	100308758		0.525827	5e-05	0.00109458	GO:0005515	BTB/POZ domain-containing protein	BTB9 - Bric-a-Brac, Tramtrack, Broad Complex BTB domain, expressed
GRMZM2G092481	1:7960809	7964689		0.156747	0.0011	0.0177513	#N/A	ankyrin repeat protein	ankyrin repeat domain containing protein, expressed
GRMZM2G042552	1:2781764	2783974		0.101897	0.0018	0.0269734	#N/A	SNF7 family protein	SNF7 domain containing protein, putative, expressed
GRMZM2G075676	10:120298583	120303328		0.513733	5e-05	0.00109458	GO:0006508GO:0004185	serine carboxypeptidase-like 18	OsSCP62 - Putative Serine Carboxypeptidase homologue, expressed
GRMZM2G049057	1:207079821	207082141		0.285819	0.0016	0.0244212	GO:0050825GO:0042309GO:0050826	0	0
GRMZM2G058310	7:155396266	155401825		0.177349	0.00325	0.0444365	GO:0016161GO:0000272	beta-amylase 5	beta-amylase, putative, expressed
GRMZM2G134951	2:33468170	33478528		0.28654	0.0036	0.048441	#N/A	0	protein FAM133, putative, expressed
GRMZM2G468585	5:195180107	195181569		0.237053	0.00055	0.00977489	#N/A	Protein of unknown function, DUF584	DUF584 domain containing protein, putative, expressed
GRMZM2G377609	3:217877551	217887099		0.47021	5e-05	0.00109458	#N/A	Uroporphyrinogen decarboxylase	uroporphyrinogen decarboxylase, putative, expressed
GRMZM5G803992	10:10825168	10831179		0.523609	5e-05	0.00109458	#N/A	RNA polymerases N / 8 kDa subunit	RNA polymerases N 8 kDa subunit, putative, expressed
GRMZM2G170338	5:13407421	13410959		0.277244	5e-05	0.00109458	GO:0006541GO:0003824GO:0009058GO:0050825GO:0042309GO:0050826	Class I glutamine amidotransferase-like superfamily protein	class I glutamine amidotransferase, putative, expressed
GRMZM2G149265	8:167827881	167831438		0.588282	5e-05	0.00109458	#N/A	Glucose-1-phosphate adenylyltransferase family protein	mannose-1-phosphate guanyltransferase, putative, expressed
GRMZM2G178079	1:81588782	81594131		0.364673	5e-05	0.00109458	GO:0019787GO:0005737GO:0043687GO:0004364GO:0051246	glutathione S-transferase TAU 18	glutathione S-transferase, putative, expressed
GRMZM2G155753	1:210888610	210894279		0.433709	5e-05	0.00109458	GO:0006457	FKBP-like peptidyl-prolyl cis-trans isomerase family protein	peptidyl-prolyl cis-trans isomerase, FKBP-type, putative, expressed
GRMZM2G059252	4:192992879	192995454		0.220546	5e-05	0.00109458	#N/A	cofactor assembly of complex C	CCB1, putative, expressed
GRMZM2G032684	10:82170211	82180242		0.154086	0.0006	0.0105518	#N/A	Oxidoreductase family protein	oxidoreductase family, NAD-binding Rossmann fold containing protein, expressed
GRMZM2G135866	1:226897325	226901052		0.433215	5e-05	0.00109458	GO:0008270GO:0005515	RING/U-box superfamily protein	zinc finger, RING-type, putative, expressed
GRMZM2G140328	2:11635594	11654242		0.3533	5e-05	0.00109458	GO:0005388GO:0016020GO:0006754GO:0006816GO:0005524	autoinhibited Ca2+ -ATPase, isoform 8	calcium-transporting ATPase, plasma membrane-type, putative, expressed
GRMZM2G162605	6:97794833	97798689		0.453595	5e-05	0.00109458	GO:0016787	nudix hydrolase homolog 2	hydrolase, NUDIX family, domain containing protein, expressed
GRMZM2G083677	1:277084915	277087273		0.329805	5e-05	0.00109458	#N/A	Outward rectifying potassium channel protein	potassium channel protein, putative, expressed
GRMZM2G473709	2:217676435	217678659		0.286722	5e-05	0.00109458	#N/A	0	ubiquinol-cytochrome c reductase complex 6.7 kDa protein, putative, expressed
GRMZM2G091560	4:191052632	191057752		0.505005	0.0008	0.0135033	#N/A	GLU-ADT subunit B	aspartyl/glutamyl-tRNA amidotransferase subunit B, putative, expressed
GRMZM2G081826	5:183531040	183533658		0.281589	5e-05	0.00109458	#N/A	0	expressed protein
GRMZM2G150762	2:177284135	177287072		0.550067	5e-05	0.00109458	#N/A	SPFH/Band 7/PHB domain-containing membrane-associated protein family	hypersensitive-induced response protein, putative, expressed
GRMZM2G049525	4:53468182	53474421		0.692215	5e-05	0.00109458	#N/A	cyclophilin71	peptidylprolyl isomerase domain and WD repeat-containing protein 1, putative, expressed
GRMZM2G103721	4:71658539	71668712		0.33302	5e-05	0.00109458	#N/A	vacuolar protein sorting 34	phosphatidylinositol 3-kinase, root isoform, putative, expressed
GRMZM2G165530	5:193599655	193606677		0.624589	5e-05	0.00109458	#N/A	Major facilitator superfamily protein	transporter, major facilitator family, putative, expressed
GRMZM2G412674	1:14408842	14412714		0.400515	5e-05	0.00109458	#N/A	Galactose oxidase/kelch repeat superfamily protein	OsFBK23 - F-box domain and kelch repeat containing protein, expressed
GRMZM2G160452	1:39072102	39077770		0.326	5e-05	0.00109458	GO:0009058	digalactosyl diacylglycerol deficient 2	digalactosyldiacylglycerol synthase, chloroplast precursor, putative, expressed
GRMZM2G034120	8:118295990	118305692		0.216101	5e-05	0.00109458	GO:0008121	Protein of unknown function (DUF399 and DUF3411)	PX domain containing protein, expressed
GRMZM2G421899	5:202662494	202668619		0.473359	0.00045	0.00820502	#N/A	ARID/BRIGHT DNA-binding domain-containing protein	ARID/BRIGHT DNA-binding domain-containing protein, putative, expressed
CYP71C4	4:3265212	3267368		0.248617	5e-05	0.00109458	#N/A	#N/A	#N/A
GRMZM2G074317	1:278418920	278425448		0.343962	5e-05	0.00109458	#N/A	Cyclic nucleotide-regulated ion channel family protein	cyclic nucleotide-gated ion channel 2, putative, expressed
GRMZM2G056762	5:191954785	191958331		0.378267	5e-05	0.00109458	#N/A	Uncharacterised conserved protein (UCP012943)	expressed protein
IDI2	4:12791790	12797416		0.331273	5e-05	0.00109458	#N/A	#N/A	#N/A
GRMZM2G427097	10:134077908	134083866		0.338585	5e-05	0.00109458	GO:0006520GO:0005488GO:0055114GO:0016639	glutamate dehydrogenase 2	glutamate dehydrogenase protein, putative, expressed
GRMZM2G074085	9:45340857	45343374		0.169696	0.00335	0.0455991	GO:0003735GO:0006412GO:0005840	Ribosomal protein L31e family protein	60S ribosomal protein L31, putative, expressed
GRMZM2G069102	4:38054120	38060274		0.571555	5e-05	0.00109458	#N/A	CTC-interacting domain 12	RNA recognition motif containing protein, putative, expressed
GRMZM2G054678	5:38102	51860		0.168105	5e-05	0.00109458	#N/A	Cysteine proteinases superfamily protein	ulp1 protease family protein, putative, expressed
GRMZM2G010447	3:186273530	186275007		0.202656	0.0001	0.00208381	#N/A	0	expressed protein
GRMZM2G074053	5:194144388	194146417		0.176752	5e-05	0.00109458	GO:0016020GO:0006865GO:0031177	Transmembrane amino acid transporter family protein	transmembrane amino acid transporter protein, putative, expressed
GRMZM2G042118	8:161786422	161789002		0.125168	0.0034	0.0461651	#N/A	glycine-rich RNA-binding protein 2	RNA recognition motif containing protein, putative, expressed
GRMZM2G033219	2:4839241	4846170		0.274595	5e-05	0.00109458	#N/A	6,7-dimethyl-8-ribityllumazine synthase / DMRL synthase / lumazine synthase / riboflavin synthase	6,7-dimethyl-8-ribityllumazine synthase, chloroplast precursor, putative, expressed
GRMZM2G145101	7:127620548	127626940		0.149994	0.00085	0.0142218	#N/A	beta carbonic anhydrase 5	carbonic anhydrase, chloroplast precursor, putative, expressed
GRMZM2G011627	5:163267696	163270591		0.370819	5e-05	0.00109458	#N/A	Galactose oxidase/kelch repeat superfamily protein	OsFBK7 - F-box domain and kelch repeat containing protein, expressed
GRMZM2G044004	3:230611402	230615986		0.193597	0.0001	0.00208381	GO:0008270GO:0003676	Zinc finger (CCCH-type) family protein / RNA recognition motif (RRM)-containing protein	RNA-binding zinc finger protein, putative, expressed
GRMZM5G886883	3:200024800	200031834		0.355452	5e-05	0.00109458	#N/A	0	ulp1 protease family protein, putative, expressed
RPS8	4:233220904	233224146		0.317004	0.0006	0.0105518	#N/A	#N/A	#N/A
GRMZM2G174554	1:180539570	180547525		0.102658	0.0009	0.014955	#N/A	FAD/NAD(P)-binding oxidoreductase family protein	oxidoreductase, putative, expressed
GRMZM2G177229	7:133562992	133564875		0.671195	5e-05	0.00109458	GO:0005634GO:0008270GO:0003723	Zinc finger C-x8-C-x5-C-x3-H type family protein	splicing factor U2AF, putative, expressed
GRMZM2G412986	9:50023646	50029435		0.366042	5e-05	0.00109458	GO:0016757	Glycosyltransferase family 61 protein	glycosyltransferase, putative, expressed
GRMZM2G119175	4:188059568	188065517		0.364058	5e-05	0.00109458	GO:0004743GO:0000287GO:0006096GO:0030955	Pyruvate kinase family protein	pyruvate kinase, putative, expressed
GRMZM2G041930	3:167829288	167846529		0.832243	5e-05	0.00109458	#N/A	Pentatricopeptide repeat (PPR) superfamily protein	PPR repeat domain containing protein, putative, expressed
GRMZM2G434252	8:32606790	32609608		0.473567	5e-05	0.00109458	#N/A	0	0
GRMZM2G178533	3:179689568	179692060		0.240262	5e-05	0.00109458	GO:0055114GO:0016491	NAD(P)-linked oxidoreductase superfamily protein	oxidoreductase, aldo/keto reductase family protein, putative, expressed
GRMZM2G037209	3:65286772	65289071		0.588116	5e-05	0.00109458	#N/A	0	expressed protein
GRMZM2G148807	5:46557813	46567200		0.299764	5e-05	0.00109458	GO:0016021GO:0006298GO:0005234GO:0030983GO:0005524GO:0030288GO:0004965GO:0007186GO:0006811GO:0004970	glutamate receptor 3.4	glutamate receptor, putative, expressed
GRMZM2G159700	4:141306781	141307799		0.191807	0.0006	0.0105518	#N/A	RmlC-like cupins superfamily protein	enzyme of the cupin superfamily protein, putative, expressed
GRMZM2G096355	9:149325809	149328973		0.218029	5e-05	0.00109458	#N/A	Calcium-dependent lipid-binding (CaLB domain) family protein	C2 domain containing protein, putative, expressed
GRMZM2G447005	8:97660491	97661657		0.390913	0.0005	0.00899311	#N/A	0	0
GRMZM2G054615	10:133391910	133394043		0.272786	5e-05	0.00109458	GO:0003700GO:0006355GO:0005634GO:0008270GO:0043565	GATA transcription factor 5	expressed protein
GRMZM2G363545	1:291051940	291057953		0.454822	5e-05	0.00109458	#N/A	UDP-Glycosyltransferase superfamily protein	UDP-glucoronosyl and UDP-glucosyl transferase domain containing protein, expressed
GRMZM2G021517	3:227790873	227798986		0.513291	0.0004	0.00740828	#N/A	CBL-interacting protein kinase 8	CAMK_KIN1/SNF1/Nim1_like.10 - CAMK includes calcium/calmodulin depedent protein kinases, expressed
GRMZM2G021704	3:197390611	197395439		0.336927	5e-05	0.00109458	GO:0004151GO:0019856	pyrimidin 4	dihydropyrimidinase, putative, expressed
GRMZM2G162007	4:172864337	172866690		0.542754	5e-05	0.00109458	GO:0008270GO:0055114GO:0016491	oxidoreductase, zinc-binding dehydrogenase family protein	dehydrogenase, putative, expressed
GRMZM2G045318	3:218975226	218978481		0.746918	5e-05	0.00109458	#N/A	Preprotein translocase Sec, Sec61-beta subunit protein	protein transport protein Sec61 subunit beta, putative, expressed
GRMZM2G127798	6:57903595	57906292		0.173492	0.0001	0.00208381	GO:0050661GO:0006098GO:0004616GO:0005524	6-phosphogluconate dehydrogenase family protein	6-phosphogluconate dehydrogenase, decarboxylating, putative, expressed
GRMZM2G052869	8:14543545	14544822		0.34161	5e-05	0.00109458	GO:0046872	0	metallothionein, putative, expressed
GRMZM5G886561	6:33247229	33251119		0.363116	5e-05	0.00109458	#N/A	nudix hydrolase homolog 9	hydrolase, NUDIX family, domain containing protein, expressed
GRMZM2G093405	3:3885931	3888723		0.43903	0.0003	0.00570125	#N/A	SOUL heme-binding family protein	SOUL heme-binding protein, putative, expressed
GRMZM5G862540	5:6694298	6697188		0.473593	5e-05	0.00109458	#N/A	UDP-glucose 6-dehydrogenase family protein	UDP-glucose 6-dehydrogenase, putative, expressed
GRMZM2G130173	6:38085750	38086440		0.140526	0.0006	0.0105518	GO:0046872	0	0
GRMZM2G086869	1:96691230	96693175		0.35164	5e-05	0.00109458	GO:0016787GO:0045263GO:0015986GO:0015078	Haloacid dehalogenase-like hydrolase (HAD) superfamily protein	haloacid dehalogenase-like hydrolase family protein, putative, expressed
GRMZM2G143187	9:154366449	154369317		0.184547	0.003	0.0416201	#N/A	UDP-N-acetylglucosamine (UAA) transporter family	transporter family protein, putative, expressed
GRMZM2G035134	3:223396202	223397803		0.368678	5e-05	0.00109458	#N/A	Pyridoxal phosphate phosphatase-related protein	phosphoethanolamine/phosphocholine phosphatase, putative, expressed
GRMZM2G406101	6:81864593	81872819		0.420177	5e-05	0.00109458	#N/A	0	0
GRMZM2G127911	9:11067491	11076438		0.688984	5e-05	0.00109458	#N/A	HAL3-like protein A	phosphopantothenoylcysteine decarboxylase, putative, expressed
GRMZM2G080871	7:139144158	139156183		0.312692	0.00035	0.00656651	#N/A	calmodulin-domain protein kinase 7	CAMK_CAMK_like.39 - CAMK includes calcium/calmodulin depedent protein kinases, expressed
GRMZM2G090300	6:155951230	155953419		0.213699	0.00075	0.01278	#N/A	Drug/metabolite transporter superfamily protein	domain of unknown function, DUF250 domain containing protein, expressed
GRMZM2G092877	2:214007459	214009595		0.330289	5e-05	0.00109458	#N/A	0	0
GRMZM2G125241	1:73974266	73976401		0.397515	5e-05	0.00109458	GO:0006566GO:0005524GO:0004413	plasmodesmata callose-binding protein 3	X8 domain containing protein, expressed
GRMZM2G106235	9:147947940	147955036		0.273178	0.0005	0.00899311	#N/A	membrane-associated progesterone binding protein 4	cytochrome b5-like Heme/Steroid binding domain containing protein, expressed
GRMZM2G367026	3:149013334	149022104		0.516855	5e-05	0.00109458	GO:0004590GO:0006207GO:0009116	uridine 5\'-monophosphate synthase / UMP synthase (PYRE-F) (UMPS)	uridine 5-monophosphate synthase, putative, expressed
GRMZM5G832378	10:2460935	2466520		0.340868	5e-05	0.00109458	#N/A	0	UDP-N-acetylglucosamine transferase subunit ALG14, putative, expressed
GRMZM2G094051	10:140775949	140778570		0.612339	5e-05	0.00109458	GO:0015934GO:0006813GO:0008076GO:0030528GO:0003735GO:0005249GO:0006412	Ribosomal protein L30/L7 family protein	60S ribosomal protein L7, putative, expressed
GRMZM2G088501	6:134052640	134061915		0.16856	0.00015	0.00302015	#N/A	Sec14p-like phosphatidylinositol transfer family protein	CRAL/TRIO domain containing protein, expressed
GRMZM2G007914	2:9969444	9972960		0.588008	5e-05	0.00109458	#N/A	0	expressed protein
GRMZM2G111666	3:204533957	204536514		0.226416	5e-05	0.00109458	GO:0005634GO:0045449GO:0030528	basic helix-loop-helix (bHLH) DNA-binding superfamily protein	helix-loop-helix DNA-binding domain containing protein, expressed
GRMZM2G141931	6:83941624	83947219		0.213104	5e-05	0.00109458	GO:0006457GO:0051082GO:0005524	Chaperone protein htpG family protein	heat shock protein, putative, expressed
GRMZM5G833593	3:149285500	149289754		0.544043	5e-05	0.00109458	#N/A	Essential protein Yae1, N-terminal	expressed protein
GRMZM2G047139	8:24724641	24727493		0.154536	0.0009	0.014955	GO:0006629GO:0016788	GDSL-like Lipase/Acylhydrolase superfamily protein	GDSL-like lipase/acylhydrolase, putative, expressed
GRMZM2G479746	6:32536986	32553408		0.718077	5e-05	0.00109458	#N/A	alpha/beta-Hydrolases superfamily protein	lipase precursor, putative, expressed
GRMZM2G018417	1:8306858	8347066		0.375757	5e-05	0.00109458	#N/A	voltage dependent anion channel 4	outer mitochondrial membrane porin, putative, expressed
GRMZM2G180172	2:231783917	231788292		0.264323	0.0012	0.0191138	#N/A	Protein of unknown function (DUF3411)	expressed protein
GRMZM2G127948	6:79357042	79359228		0.365281	0.00025	0.0048348	GO:0008171	S-adenosyl-L-methionine-dependent methyltransferases superfamily protein	caffeoyl-CoA O-methyltransferase, putative, expressed
GRMZM2G117226	2:234138804	234145363		0.320025	5e-05	0.00109458	#N/A	Plant Tudor-like protein	expressed protein
GRMZM2G116517	7:116399076	116402985		0.252575	5e-05	0.00109458	#N/A	Cytochrome C oxidase copper chaperone (COX17)	cytochrome c oxidase copper chaperone, putative, expressed
GRMZM2G101928	10:4161243	4165105		0.537855	0.0011	0.0177513	#N/A	0	oxidoreductase, short chain dehydrogenase/reductase family domain containing protein, expressed
GRMZM2G110843	4:231683790	231687688		0.470568	5e-05	0.00109458	#N/A	0	0
GRMZM2G312201	3:186256881	186265853		0.597109	5e-05	0.00109458	GO:0045449GO:0003677	SLOW GROWTH 1	pentatricopeptide, putative, expressed
GRMZM2G028054	8:170725033	170728865		0.361508	0.0001	0.00208381	#N/A	myb domain protein 65	MYB family transcription factor, putative, expressed
GRMZM2G031721	10:130329656	130333441		0.226109	5e-05	0.00109458	GO:0006457GO:0031072GO:0051082GO:0050825GO:0042309GO:0050826	plastid transcriptionally active 5	PTAC5, putative, expressed
GRMZM2G154156	2:107721877	107727155		0.434589	5e-05	0.00109458	#N/A	Transducin/WD40 repeat-like superfamily protein	WD domain, G-beta repeat domain containing protein, expressed
GRMZM5G878153	1:297022671	297039866		0.785827	5e-05	0.00109458	#N/A	RNA-binding ASCH domain protein	protein of unknown function containing protein, expressed
GRMZM2G001332	6:157518058	157518917		0.278174	0.00085	0.0142218	#N/A	0	0
GRMZM2G042933	2:3940152	3942970		0.449416	5e-05	0.00109458	GO:0033179GO:0015986GO:0015078	amino acid permease 2	amino acid transporter, putative, expressed
GRMZM2G004590	2:6484126	6487480		0.313169	5e-05	0.00109458	GO:0017111GO:0004765GO:0005524	shikimate kinase 1	shikimate kinase, putative, expressed
GRMZM2G106263	9:154290416	154296012		0.52886	5e-05	0.00109458	GO:0004421GO:0008299	hydroxymethylglutaryl-CoA synthase / HMG-CoA synthase / 3-hydroxy-3-methylglutaryl coenzyme A synthase	hydroxymethylglutaryl-CoA synthase, putative, expressed
GRMZM2G029868	8:141556313	141560264		0.344119	5e-05	0.00109458	#N/A	0	0
GRMZM2G100484	2:175732182	175737110		0.523531	5e-05	0.00109458	#N/A	Xanthine/uracil permease family protein	nucleobase-ascorbate transporter, putative, expressed
GRMZM2G163200	5:214574878	214580853		0.229946	0.0005	0.00899311	GO:0003700GO:0006355GO:0005634GO:0008270GO:0043565	GATA transcription factor 12	GATA zinc finger domain containing protein, expressed
GRMZM2G122072	3:200282332	200292465		0.371545	5e-05	0.00109458	GO:0016758GO:0008152	UDP-glucosyl transferase 88A1	anthocyanidin 5,3-O-glucosyltransferase, putative, expressed
GRMZM2G137868	1:184941357	184944047		0.438692	5e-05	0.00109458	#N/A	alanine:glyoxylate aminotransferase	aminotransferase, putative, expressed
GRMZM2G074122	4:227807368	227818655		0.271501	0.00115	0.0184424	GO:0006099GO:0008964	phosphoenolpyruvate carboxylase 3	phosphoenolpyruvate carboxylase, putative, expressed
GRMZM2G154036	1:12479608	12485653		0.127904	0.00065	0.0113055	GO:0005509	0	MTN26L2 - MtN26 family protein precursor, expressed
GRMZM2G449123	1:190786177	190795642		0.472465	5e-05	0.00109458	#N/A	pumilio 5	pumilio domain-containing protein PPD1, putative, expressed
GRMZM5G822137	3:155358893	155361055		0.230506	0.0004	0.00740828	#N/A	Heavy metal transport/detoxification superfamily protein	pro-resilin precursor, putative, expressed
GRMZM2G457147	1:105335091	105339456		0.724369	5e-05	0.00109458	#N/A	S-adenosyl-L-methionine-dependent methyltransferases superfamily protein	a_IG002N01.7, putative, expressed
GRMZM2G038898	1:238522628	238525355		0.699323	5e-05	0.00109458	#N/A	Core-2/I-branching beta-1,6-N-acetylglucosaminyltransferase family protein	xylosyltransferase, putative, expressed
GRMZM2G035664	1:240331761	240335083		0.479948	5e-05	0.00109458	GO:0005515	Pentatricopeptide repeat (PPR) superfamily protein	RIO1 family protein, expressed
CNR10	5:1731354	1732479		0.174492	5e-05	0.00109458	#N/A	#N/A	#N/A
GRMZM2G119219	4:188050394	188052475		0.139702	0.00075	0.01278	#N/A	Aluminium induced protein with YGL and LRDR motifs	stem-specific protein TSJT1, putative, expressed
GRMZM2G470499	8:173876366	173880519		0.644801	5e-05	0.00109458	GO:0004674GO:0006468GO:0004713GO:0005524	proline extensin-like receptor kinase 1	protein kinase domain containing protein, expressed
GRMZM5G848822	5:203730773	203733004		0.309406	0.00025	0.0048348	#N/A	Eukaryotic aspartyl protease family protein	aspartic proteinase nepenthesin-2 precursor, putative, expressed
GRMZM2G050961	1:96123216	96125688		0.733855	5e-05	0.00109458	GO:0006457GO:0005524	GroES-like family protein	chaperonin, putative, expressed
GRMZM2G043980	9:126096583	126104093		0.41662	0.00135	0.0211388	GO:0008168GO:0032259GO:0003676	SET domain group 37	zinc finger protein, putative, expressed
GRMZM2G028129	7:15013268	15015289		0.276556	0.00365	0.0490256	GO:0017111GO:0005524	P-loop containing nucleoside triphosphate hydrolases superfamily protein	ATPase, putative, expressed
GRMZM2G099454	1:7398291	7402945		0.430346	0.00135	0.0211388	GO:0004568GO:0006032GO:0016998	basic chitinase	CHIT16 - Chitinase family protein precursor, expressed
GRMZM2G590027	8:20493354	20494043		0.446178	5e-05	0.00109458	#N/A	0	0
GRMZM2G054221	3:202783151	202787886		0.789294	5e-05	0.00109458	#N/A	Protein kinase superfamily protein	Protein kinase domain containing protein, expressed
GRMZM2G029356	2:41638627	41648232		0.666609	5e-05	0.00109458	#N/A	0	expressed protein
GRMZM2G475059	1:8107799	8109879		0.173304	0.00085	0.0142218	#N/A	Glutathione S-transferase family protein	glutathione S-transferase, putative, expressed
GRMZM2G377539	3:217869560	217877376		0.638531	0.00015	0.00302015	#N/A	0	expressed protein

## Sheet: 6 h DSGs
Table S10: Overview of differentially spliced genes between B73 and Mo17 in control and at 6 and 24 h R. padi feeding
Differentially spliced genes (DSGs) between B73 and Mo17 after 6 h R. padi feeding
Differentially spliced genes (DSGs)
gene	locus	sqrt(JS)	p_value	q_value	GO	best arabidopsis TAIR10 hit defline	best rice hit defline
GRMZM5G830632	2:223891652-223892132	0.245036	0.00155	0.0237905	#N/A	0	0
GRMZM2G133718	3:15179171-15194483	0.659311	5e-05	0.00109458	#N/A	serine carboxypeptidase-like 28	OsSCP1 - Putative Serine Carboxypeptidase homologue, expressed
GRMZM2G177203	10:99396187-99399730	0.613722	5e-05	0.00109458	#N/A	Thioredoxin superfamily protein	DSBA-like thioredoxin domain containing protein, expressed
GRMZM2G177438	1:294544090-294550160	0.831993	5e-05	0.00109458	#N/A	0	0
GRMZM2G110968	5:36567841-36569988	0.321529	5e-05	0.00109458	#N/A	Protein kinase superfamily protein	tyrosine protein kinase domain containing protein, putative, expressed
GRMZM2G048192	6:100306994-100308758	0.313127	0.0001	0.00208381	GO:0005515	BTB/POZ domain-containing protein	BTB9 - Bric-a-Brac, Tramtrack, Broad Complex BTB domain, expressed
GRMZM2G110726	9:3927532-3937364	0.234741	0.0037	0.0495919	#N/A	HSP20-like chaperones superfamily protein	CS domain containing protein, putative, expressed
GRMZM2G042552	1:2781764-2783974	0.100124	0.0009	0.014955	#N/A	SNF7 family protein	SNF7 domain containing protein, putative, expressed
GRMZM2G114131	2:15979158-15983496	0.297716	0.00055	0.00977489	#N/A	TatD related DNase	deoxyribonuclease tatD, putative, expressed
GRMZM2G117989	4:9662594-9664016	0.735791	5e-05	0.00109458	GO:0050832GO:0050825GO:0042742GO:0042309GO:0050826	pathogenesis-related 4	WIP5 - Wound-induced protein precursor, expressed
GRMZM2G045748	7:112497749-112499904	0.750179	5e-05	0.00109458	#N/A	myb domain protein 30	MYB family transcription factor, putative, expressed
GRMZM2G473709	2:217676435-217678659	0.324052	5e-05	0.00109458	#N/A	0	ubiquinol-cytochrome c reductase complex 6.7 kDa protein, putative, expressed
GRMZM5G803992	10:10825168-10831179	0.509804	5e-05	0.00109458	#N/A	RNA polymerases N / 8 kDa subunit	RNA polymerases N 8 kDa subunit, putative, expressed
GRMZM2G385925	5:211562107-211579796	0.41683	5e-05	0.00109458	#N/A	P-loop containing nucleoside triphosphate hydrolases superfamily protein	kinesin motor domain containing protein, putative, expressed
GRMZM2G092481	1:7960809-7964689	0.251541	5e-05	0.00109458	#N/A	ankyrin repeat protein	ankyrin repeat domain containing protein, expressed
GRMZM2G095595	8:17177765-17182860	0.398821	5e-05	0.00109458	#N/A	0	universal stress protein domain containing protein, putative, expressed
GRMZM2G155232	8:15110788-15113681	0.415612	5e-05	0.00109458	GO:0006508GO:0050825GO:0042309GO:0004185GO:0050826	serine carboxypeptidase-like 27	OsSCP1 - Putative Serine Carboxypeptidase homologue, expressed
GRMZM2G015730	9:138396741-138402892	0.243954	5e-05	0.00109458	#N/A	0	alpha-taxilin, putative, expressed
GRMZM2G000423	9:14543728-14545527	0.169921	0.0029	0.0404168	#N/A	2-oxoglutarate (2OG) and Fe(II)-dependent oxygenase superfamily protein	flavonol synthase/flavanone 3-hydroxylase, putative, expressed
GRMZM2G135866	1:226897325-226901052	0.478701	5e-05	0.00109458	GO:0008270GO:0005515	RING/U-box superfamily protein	zinc finger, RING-type, putative, expressed
GRMZM2G048482	1:41280240-41283344	0.67599	5e-05	0.00109458	#N/A	HSP20-like chaperones superfamily protein	SLT1 protein, putative, expressed
GRMZM2G075676	10:120298583-120303328	0.491141	5e-05	0.00109458	GO:0006508GO:0004185	serine carboxypeptidase-like 18	OsSCP62 - Putative Serine Carboxypeptidase homologue, expressed
GRMZM2G162605	6:97794833-97798689	0.434331	5e-05	0.00109458	GO:0016787	nudix hydrolase homolog 2	hydrolase, NUDIX family, domain containing protein, expressed
GRMZM2G140328	2:11635594-11654242	0.3537	5e-05	0.00109458	GO:0005388GO:0016020GO:0006754GO:0006816GO:0005524	autoinhibited Ca2+ -ATPase, isoform 8	calcium-transporting ATPase, plasma membrane-type, putative, expressed
IDI2	4:12791790-12797416	0.282426	5e-05	0.00109458	#N/A	#N/A	#N/A
GRMZM2G428197	6:169176821-169184547	0.503237	0.0002	0.00393537	#N/A	0	0
GRMZM2G059252	4:192992879-192995454	0.202975	5e-05	0.00109458	#N/A	cofactor assembly of complex C	CCB1, putative, expressed
GRMZM2G421899	5:202662494-202668619	0.451735	5e-05	0.00109458	#N/A	ARID/BRIGHT DNA-binding domain-containing protein	ARID/BRIGHT DNA-binding domain-containing protein, putative, expressed
GRMZM2G161168	8:159500062-159504649	0.274972	5e-05	0.00109458	#N/A	Protein of unknown function (DUF3754)	expressed protein
GRMZM2G041930	3:167829288-167846529	0.832295	5e-05	0.00109458	#N/A	Pentatricopeptide repeat (PPR) superfamily protein	PPR repeat domain containing protein, putative, expressed
GRMZM2G159996	1:195589977-195594661	0.211347	5e-05	0.00109458	#N/A	B-box type zinc finger protein with CCT domain	CCT/B-box zinc finger protein, putative, expressed
GRMZM2G160560	1:214158449-214163990	0.655716	5e-05	0.00109458	#N/A	Uncharacterized protein family (UPF0016)	uncharacterized protein family UPF0016 domain containing protein, expressed
GRMZM2G007914	2:9969444-9972960	0.610872	5e-05	0.00109458	#N/A	0	expressed protein
GRMZM2G111200	3:33063426-33066135	0.167579	5e-05	0.00109458	#N/A	Peptidase family M48 family protein	peptidase, putative, expressed
GRMZM2G106263	9:154290416-154296012	0.343949	5e-05	0.00109458	GO:0004421GO:0008299	hydroxymethylglutaryl-CoA synthase / HMG-CoA synthase / 3-hydroxy-3-methylglutaryl coenzyme A synthase	hydroxymethylglutaryl-CoA synthase, putative, expressed
GRMZM2G033219	2:4839241-4846170	0.291829	5e-05	0.00109458	#N/A	6,7-dimethyl-8-ribityllumazine synthase / DMRL synthase / lumazine synthase / riboflavin synthase	6,7-dimethyl-8-ribityllumazine synthase, chloroplast precursor, putative, expressed
GRMZM2G150813	2:227092137-227096310	0.314785	0.0004	0.00740828	#N/A	zinc knuckle (CCHC-type) family protein	zinc knuckle domain containing protein, expressed
GRMZM2G074053	5:194144388-194146417	0.18538	5e-05	0.00109458	GO:0016020GO:0006865GO:0031177	Transmembrane amino acid transporter family protein	transmembrane amino acid transporter protein, putative, expressed
GRMZM2G096355	9:149325809-149328973	0.197911	5e-05	0.00109458	#N/A	Calcium-dependent lipid-binding (CaLB domain) family protein	C2 domain containing protein, putative, expressed
GRMZM2G127911	9:11067491-11076438	0.697915	5e-05	0.00109458	#N/A	HAL3-like protein A	phosphopantothenoylcysteine decarboxylase, putative, expressed
GRMZM2G374812	1:999355-1004936	0.165889	0.00305	0.0422141	GO:0022891GO:0016021GO:0055085	sugar transporter 1	transporter family protein, putative, expressed
GRMZM2G081268	5:132536233-132546408	0.821223	5e-05	0.00109458	GO:0046872GO:0004462	Glyoxalase/Bleomycin resistance protein/Dioxygenase superfamily protein	glyoxalase family protein, putative, expressed
GRMZM2G367026	3:149013334-149022104	0.400205	5e-05	0.00109458	GO:0004590GO:0006207GO:0009116	uridine 5\'-monophosphate synthase / UMP synthase (PYRE-F) (UMPS)	uridine 5-monophosphate synthase, putative, expressed
GRMZM2G021517	3:227790873-227798986	0.602248	5e-05	0.00109458	#N/A	CBL-interacting protein kinase 8	CAMK_KIN1/SNF1/Nim1_like.10 - CAMK includes calcium/calmodulin depedent protein kinases, expressed
GRMZM5G886883	3:200024800-200031834	0.352378	5e-05	0.00109458	#N/A	0	ulp1 protease family protein, putative, expressed
GRMZM2G113096	3:145216387-145218746	0.122629	5e-05	0.00109458	#N/A	eukaryotic translation initiation factor 4E	eukaryotic translation initiation factor, putative, expressed
GRMZM2G181236	1:223848695-223851146	0.206306	5e-05	0.00109458	GO:0004497GO:0020037GO:0009055	cytochrome P450, family 87, subfamily A, polypeptide 6	cytochrome P450, putative, expressed
GRMZM2G095968	1:7353115-7355434	0.484567	5e-05	0.00109458	#N/A	expansin-like A1	expansin precursor, putative, expressed
GRMZM2G336909	3:156842891-156857661	0.212657	0.00065	0.0113055	#N/A	SU(VAR)3-9 homolog 4	histone-lysine N-methyltransferase, putative, expressed
GRMZM2G096591	5:9911131-9921708	0.339729	5e-05	0.00109458	GO:0005975GO:0004553	Glycosyl hydrolase family 17 protein	glycosyl hydrolases family 17, putative, expressed
GRMZM2G174554	1:180539570-180547525	0.102791	0.00135	0.0211388	#N/A	FAD/NAD(P)-binding oxidoreductase family protein	oxidoreductase, putative, expressed
GRMZM2G167387	6:127870255-127871824	0.171137	0.00225	0.032526	#N/A	Plant protein of unknown function (DUF863)	expressed protein
RPS8	4:233220904-233224146	0.42375	0.0003	0.00570125	#N/A	#N/A	#N/A
GRMZM2G088501	6:134052640-134061915	0.192905	5e-05	0.00109458	#N/A	Sec14p-like phosphatidylinositol transfer family protein	CRAL/TRIO domain containing protein, expressed
GRMZM2G103382	4:235141255-235145807	0.569866	5e-05	0.00109458	GO:0006071GO:0006629GO:0008889	SHV3-like 5	glycerophosphoryl diester phosphodiesterase family protein, putative, expressed
GRMZM2G134550	7:11924811-11959975	0.615174	0.0001	0.00208381	#N/A	F-box and associated interaction domains-containing protein	OsFBX237 - F-box domain containing protein, expressed
GRMZM2G044512	6:155598696-155600855	0.162273	5e-05	0.00109458	#N/A	F-box family protein	OsFBX168 - F-box domain containing protein, expressed
GRMZM2G158009	7:155653646-155660733	0.143796	0.0011	0.0177513	#N/A	0	expressed protein
GRMZM2G094051	10:140775949-140778570	0.607767	5e-05	0.00109458	GO:0015934GO:0006813GO:0008076GO:0030528GO:0003735GO:0005249GO:0006412	Ribosomal protein L30/L7 family protein	60S ribosomal protein L7, putative, expressed
GRMZM2G479746	6:32536986-32553408	0.639762	0.00035	0.00656651	#N/A	alpha/beta-Hydrolases superfamily protein	lipase precursor, putative, expressed
GRMZM2G036605	4:84871837-84873599	0.559776	5e-05	0.00109458	#N/A	0	0
GRMZM2G128992	5:203754984-203757384	0.257358	5e-05	0.00109458	#N/A	Eukaryotic aspartyl protease family protein	aspartic proteinase nepenthesin-2 precursor, putative, expressed
GRMZM2G074122	4:227807368-227818655	0.342748	5e-05	0.00109458	GO:0006099GO:0008964	phosphoenolpyruvate carboxylase 3	phosphoenolpyruvate carboxylase, putative, expressed
GRMZM2G003970	4:21243635-21244649	0.182305	5e-05	0.00109458	#N/A	0	0
GRMZM2G154156	2:107721877-107727155	0.448709	5e-05	0.00109458	#N/A	Transducin/WD40 repeat-like superfamily protein	WD domain, G-beta repeat domain containing protein, expressed
GRMZM2G018417	1:8306858-8347066	0.384336	5e-05	0.00109458	#N/A	voltage dependent anion channel 4	outer mitochondrial membrane porin, putative, expressed
GRMZM2G173124	8:20674612-20676836	0.128208	0.00245	0.0349504	GO:0008270GO:0003676	CCCH-type zinc finger family protein	zinc finger/CCCH transcription factor, putative, expressed
GRMZM2G110843	4:231683790-231687688	0.396602	5e-05	0.00109458	#N/A	0	0
GRMZM2G029868	8:141556313-141560264	0.347255	5e-05	0.00109458	#N/A	0	0
GRMZM2G078116	2:79999346-80001707	0.541335	5e-05	0.00109458	#N/A	0	0
GRMZM2G052869	8:14543545-14544822	0.410923	5e-05	0.00109458	GO:0046872	0	metallothionein, putative, expressed
GRMZM2G092877	2:214007459-214009595	0.448372	5e-05	0.00109458	#N/A	0	0
GRMZM2G116517	7:116399076-116402985	0.223707	0.00055	0.00977489	#N/A	Cytochrome C oxidase copper chaperone (COX17)	cytochrome c oxidase copper chaperone, putative, expressed
GRMZM2G148807	5:46557813-46567200	0.309933	5e-05	0.00109458	GO:0016021GO:0006298GO:0005234GO:0030983GO:0005524GO:0030288GO:0004965GO:0007186GO:0006811GO:0004970	glutamate receptor 3.4	glutamate receptor, putative, expressed
GRMZM5G877956	5:213392722-213395703	0.695633	0.00015	0.00302015	#N/A	0	0
GRMZM2G031261	10:4752398-4753182	0.510157	0.0001	0.00208381	#N/A	PHYTOSULFOKINE 3 PRECURSOR	phytosulfokines precursor, putative, expressed
GRMZM2G462537	9:126062936-126069427	0.540782	0.002	0.0294291	#N/A	0	0
GRMZM2G059134	3:181745043-181750874	0.742163	5e-05	0.00109458	#N/A	Plant protein 1589 of unknown function	plant-specific domain TIGR01589 family protein, expressed
GRMZM5G878153	1:297022671-297039866	0.756975	5e-05	0.00109458	#N/A	RNA-binding ASCH domain protein	protein of unknown function containing protein, expressed
GRMZM5G848822	5:203730773-203733004	0.356429	5e-05	0.00109458	#N/A	Eukaryotic aspartyl protease family protein	aspartic proteinase nepenthesin-2 precursor, putative, expressed
GRMZM2G100484	2:175732182-175737110	0.461825	5e-05	0.00109458	#N/A	Xanthine/uracil permease family protein	nucleobase-ascorbate transporter, putative, expressed
GRMZM2G137868	1:184941357-184944047	0.429494	5e-05	0.00109458	#N/A	alanine:glyoxylate aminotransferase	aminotransferase, putative, expressed
GRMZM2G470499	8:173876366-173880519	0.784652	5e-05	0.00109458	GO:0004674GO:0006468GO:0004713GO:0005524	proline extensin-like receptor kinase 1	protein kinase domain containing protein, expressed
GRMZM2G000209	9:120482566-120484947	0.173407	5e-05	0.00109458	GO:0016020	nodulin MtN21 /EamA-like transporter family protein	integral membrane protein, putative, expressed
GRMZM2G031721	10:130329656-130333441	0.263092	5e-05	0.00109458	GO:0006457GO:0031072GO:0051082GO:0050825GO:0042309GO:0050826	plastid transcriptionally active 5	PTAC5, putative, expressed
GRMZM2G038898	1:238522628-238525355	0.670227	5e-05	0.00109458	#N/A	Core-2/I-branching beta-1,6-N-acetylglucosaminyltransferase family protein	xylosyltransferase, putative, expressed
GRMZM2G162007	4:172864337-172866690	0.585293	5e-05	0.00109458	GO:0008270GO:0055114GO:0016491	oxidoreductase, zinc-binding dehydrogenase family protein	dehydrogenase, putative, expressed
GRMZM2G457147	1:105335091-105339456	0.763427	5e-05	0.00109458	#N/A	S-adenosyl-L-methionine-dependent methyltransferases superfamily protein	a_IG002N01.7, putative, expressed
GRMZM2G449123	1:190786177-190795642	0.532761	5e-05	0.00109458	#N/A	pumilio 5	pumilio domain-containing protein PPD1, putative, expressed
GRMZM2G106798	4:17511895-17523810	0.608159	0.0001	0.00208381	#N/A	Squamosa promoter-binding protein-like (SBP domain) transcription factor family protein	OsSPL19 - SBP-box gene family member, expressed
GRMZM2G031317	10:4740033-4741046	0.24866	0.0025	0.035565	GO:0005576GO:0008083GO:0008283	PHYTOSULFOKINE 3 PRECURSOR	phytosulfokines precursor, putative, expressed
GRMZM2G050961	1:96123216-96125688	0.705136	5e-05	0.00109458	GO:0006457GO:0005524	GroES-like family protein	chaperonin, putative, expressed
GRMZM2G099454	1:7398291-7402945	0.525022	5e-05	0.00109458	GO:0004568GO:0006032GO:0016998	basic chitinase	CHIT16 - Chitinase family protein precursor, expressed
GRMZM2G590027	8:20493354-20494043	0.443793	5e-05	0.00109458	#N/A	0	0
GRMZM2G054221	3:202783151-202787886	0.753432	5e-05	0.00109458	#N/A	Protein kinase superfamily protein	Protein kinase domain containing protein, expressed
GRMZM2G475059	1:8107799-8109879	0.166641	0.0001	0.00208381	#N/A	Glutathione S-transferase family protein	glutathione S-transferase, putative, expressed
GRMZM2G156748	5:20072025-20119833	0.33074	0.0001	0.00208381	GO:0016866	0	0
GRMZM2G377539	3:217869560-217877376	0.592935	5e-05	0.00109458	#N/A	0	expressed protein
GRMZM2G035008	3:4557296-4566386	0.637276	0.00015	0.00302015	#N/A	0	haemolysin-III, putative, expressed
GRMZM2G145816	2:2116048-2119253	0.204702	0.00045	0.00820502	#N/A	0	ubiquitin carboxyl-terminal hydrolase, family 1, putative, expressed
GRMZM2G072264	2:6197631-6202253	0.679433	5e-05	0.00109458	GO:0050825GO:0042309GO:0003676GO:0050826	RNA-binding (RRM/RBD/RNP motifs) family protein	RNA recognition motif containing protein, putative, expressed
GRMZM2G104353	1:67254187-67258645	0.251608	5e-05	0.00109458	GO:0003676	ortholog of human splicing factor SC35	RNA recognition motif containing protein, expressed
GRMZM2G462261	2:19881422-19886384	0.171538	0.00115	0.0184424	#N/A	Nucleotide-diphospho-sugar transferases superfamily protein	glycosyl transferase 8 domain containing protein, putative, expressed
GRMZM2G136975	2:30250150-30254716	0.445804	5e-05	0.00109458	#N/A	Protein of unknown function, DUF647	DUF647 domain containing protein, putative, expressed
GRMZM2G414537	2:42111734-42114321	0.270656	5e-05	0.00109458	#N/A	0	expressed protein
GRMZM2G074546	2:52379079-52383825	0.269655	5e-05	0.00109458	#N/A	cellulose synthase-like B4	CSLH1 - cellulose synthase-like family H, expressed
GRMZM2G388539	2:57552627-57558789	0.26655	0.001	0.0163687	#N/A	ABC2 homolog 12	ABC transmembrane transporter domain containing protein, expressed
GRMZM2G042881	1:75150358-75154220	0.50944	5e-05	0.00109458	#N/A	Eukaryotic protein of unknown function (DUF872)	expressed protein
GRMZM2G150762	2:177284135-177287072	0.416358	5e-05	0.00109458	#N/A	SPFH/Band 7/PHB domain-containing membrane-associated protein family	hypersensitive-induced response protein, putative, expressed
GRMZM2G134761	2:186227521-186229781	0.396005	5e-05	0.00109458	#N/A	Protein of unknown function (DUF1644)	expressed protein
GRMZM2G041127	2:188712313-188714917	0.633863	5e-05	0.00109458	#N/A	homeobox protein 16	homeobox associated leucine zipper, putative, expressed
GRMZM2G134340	2:190213794-190217073	0.394452	0.0009	0.014955	#N/A	0	0
GRMZM5G887647	2:198421352-198425665	0.32265	0.00195	0.0288378	#N/A	quinolinate phoshoribosyltransferase	nicotinate-nucleotide pyrophosphorylase, putative, expressed
GRMZM2G004784	2:199373401-199377252	0.208995	5e-05	0.00109458	#N/A	SNARE associated Golgi protein family	SNARE associated Golgi protein, putative, expressed
GRMZM2G173186	2:200309246-200335877	0.254737	0.00015	0.00302015	GO:0006298GO:0005524GO:0030983	MUTS-like protein 4	mutS family domain IV containing protein, expressed
GRMZM2G099487	2:204970957-204979197	0.220117	0.00065	0.0113055	#N/A	eukaryotic translation initiation factor-related	eukaryotic translation initiation factor-related, putative, expressed
GRMZM2G144180	2:205044743-205047778	0.384229	5e-05	0.00109458	#N/A	Protein of unknown function, DUF538	expressed protein
GRMZM2G163297	2:205136416-205140949	0.21976	0.00015	0.00302015	GO:0003723	RNA-binding (RRM/RBD/RNP motifs) family protein	RNA recognition motif containing protein, putative, expressed
GRMZM2G163307	2:205143743-205147992	0.199475	0.001	0.0163687	#N/A	Protein of unknown function DUF92, transmembrane	transmembrane protein, putative, expressed
GRMZM2G130773	2:208493065-208496996	0.274117	5e-05	0.00109458	#N/A	Mitochondrial transcription termination factor family protein	mTERF family protein, expressed
GRMZM5G873123	2:210160359-210163197	0.317612	5e-05	0.00109458	#N/A	Tetratricopeptide repeat (TPR)-like superfamily protein	PPR repeat domain containing protein, putative, expressed
GRMZM2G343445	2:210471725-210484468	0.38009	0.00015	0.00302015	#N/A	Agenet domain-containing protein	agenet domain containing protein, putative, expressed
GRMZM2G148194	2:212143975-212149690	0.248279	0.00095	0.0156656	#N/A	Aldolase-type TIM barrel family protein	hydroxyacid oxidase 1, putative, expressed
GRMZM2G340359	2:215673779-215681681	0.248319	0.00045	0.00820502	#N/A	Rho GTPase activation protein (RhoGAP) with PH domain	pleckstrin homology domain-containing protein, putative, expressed
GRMZM2G131467	2:216180698-216184715	0.299643	5e-05	0.00109458	#N/A	RNA-binding (RRM/RBD/RNP motifs) family protein	RNA recognition motif containing protein, putative, expressed
GRMZM2G158766	2:216609661-216613179	0.129442	0.0024	0.0343503	#N/A	vacuolar ATPase subunit F family protein	vacuolar ATP synthase subunit F, putative, expressed
GRMZM2G009571	2:217215984-217219050	0.365727	5e-05	0.00109458	GO:0016813GO:0046872	0	expressed protein
GRMZM2G028834	2:234575796-234580808	0.507853	5e-05	0.00109458	#N/A	Transducin/WD40 repeat-like superfamily protein	WD domain, G-beta repeat domain containing protein, expressed
GRMZM2G039996	2:2020584-2022137	0.673078	5e-05	0.00109458	GO:0016020GO:0009765	light harvesting complex photosystem II subunit 6	chlorophyll A-B binding protein, putative, expressed
GRMZM2G094255	2:9552777-9557118	0.246265	0.0006	0.0105518	GO:0000105GO:0004424	HISTIDINE BIOSYNTHESIS 5B	imidazoleglycerol-phosphate dehydratase, putative, expressed
GRMZM2G005107	2:10375613-10379329	0.122013	0.00225	0.032526	#N/A	short-chain dehydrogenase-reductase B	oxidoreductase, short chain dehydrogenase/reductase family protein, putative, expressed
GRMZM2G071907	2:11760939-11762535	0.2794	5e-05	0.00109458	GO:0003700GO:0043565GO:0005634GO:0045449	WRKY DNA-binding protein 11	WRKY68, expressed
GRMZM2G125494	2:15578255-15592514	0.512947	5e-05	0.00109458	#N/A	Mechanosensitive ion channel protein	uncharacterized mscS family protein, putative, expressed
GRMZM2G051179	2:22257918-22262692	0.453531	5e-05	0.00109458	#N/A	YELLOW STRIPE like 3	0
GRMZM2G142712	2:37192878-37197947	0.468076	5e-05	0.00109458	#N/A	plant UBX domain-containing protein 1	alveolar soft part sarcoma chromosome region, candidate 1, putative, expressed
GRMZM2G010238	2:42527113-42530009	0.184446	0.00205	0.0300948	#N/A	cofactor of nitrate reductase and xanthine dehydrogenase 3	molybdopterin biosynthesis protein CNX3, putative, expressed
GRMZM2G074238	2:58274042-58277262	0.464841	5e-05	0.00109458	#N/A	alpha/beta-Hydrolases superfamily protein	hydrolase, alpha/beta fold family protein, putative, expressed
GRMZM2G129208	2:111832646-111836733	0.491563	5e-05	0.00109458	GO:0050825GO:0005524GO:0042309GO:0050826	ATP binding	expressed protein
GRMZM2G172605	2:112603051-112604929	0.358262	0.0011	0.0177513	#N/A	C2H2-like zinc finger protein	ZOS4-01 - C2H2 zinc finger protein, expressed
GRMZM2G174919	2:135231573-135241133	0.110066	0.00065	0.0113055	GO:0003676	cleavage stimulating factor 64	RNA recognition motif containing protein, putative, expressed
GRMZM2G002915	2:178781916-178784182	0.185785	0.0002	0.00393537	GO:0003700GO:0006355GO:0005634GO:0043565	homeobox 1	homeobox associated leucine zipper, putative, expressed
GRMZM2G703749	1:138022107-138030200	0.422158	5e-05	0.00109458	#N/A	DHHC-type zinc finger family protein	zinc finger family protein, putative, expressed
GRMZM2G140160	2:184056158-184064871	0.780751	5e-05	0.00109458	GO:0008270GO:0005515	RING/U-box superfamily protein	zinc finger, C3HC4 type domain containing protein, expressed
GRMZM2G009344	2:188327805-188337092	0.1957	0.0031	0.0427479	#N/A	purine permease 3	purine permease, putative, expressed
GRMZM2G179505	2:202929975-202935840	0.507631	5e-05	0.00109458	#N/A	Aminotransferase-like, plant mobile domain family protein	expressed protein
GRMZM2G099239	2:206621342-206622796	0.126422	0.00015	0.00302015	#N/A	Remorin family protein	remorin, putative, expressed
GRMZM2G021567	2:211135036-211138659	0.351679	0.00075	0.01278	#N/A	Pentatricopeptide repeat (PPR) superfamily protein	PPR repeat domain containing protein, putative, expressed
GRMZM2G436001	2:228710699-228721042	0.125215	0.00075	0.01278	#N/A	Methylthiotransferase	CDK5RAP1, putative, expressed
GRMZM2G092284	2:232661811-232667622	0.663231	5e-05	0.00109458	#N/A	mitochondrial 28S ribosomal protein S29-related	expressed protein
GRMZM2G367206	2:234150043-234155549	0.320744	5e-05	0.00109458	GO:0016021GO:0007186GO:0004938GO:0003755	Cyclophilin-like peptidyl-prolyl cis-trans isomerase family protein	cyclophilin, putative, expressed
GRMZM2G324471	2:235391939-235395163	0.103447	0.00135	0.0211388	#N/A	peroxin 13	glycine-rich protein, putative, expressed
GRMZM5G884242	3:1296630-1299751	0.367925	5e-05	0.00109458	#N/A	cAMP-regulated phosphoprotein 19-related protein	Lg106, putative, expressed
GRMZM2G123558	3:1711660-1714037	0.363317	5e-05	0.00109458	GO:0016021GO:0004969GO:0042309GO:0050826GO:0050825GO:0007186	plasma-membrane associated cation-binding protein 1	salt stress root protein RS1, putative, expressed
GRMZM2G093405	3:3885931-3888723	0.409148	0.0021	0.0306756	#N/A	SOUL heme-binding family protein	SOUL heme-binding protein, putative, expressed
GRMZM2G050890	3:5669667-5673393	0.219884	0.00205	0.0300948	#N/A	PRA1 (Prenylated rab acceptor) family protein	prenylated rab acceptor, putative, expressed
GRMZM2G100260	3:9953805-9956658	0.278259	5e-05	0.00109458	GO:0005737GO:0019478GO:0016788	D-Tyr-tRNA(Tyr) deacylase family protein	D-tyrosyl-tRNA, putative, expressed
PLD1	3:12195403-12200349	0.198616	0.00255	0.0361575	#N/A	#N/A	#N/A
GRMZM2G320549	3:19792209-19807087	0.659988	5e-05	0.00109458	GO:0003700GO:0006355GO:0005634GO:0043565	AGAMOUS-like 20	OsMADS65 - MADS-box family gene with MIKC* type-box, expressed
GRMZM2G362949	3:22351564-22356416	0.205848	0.00045	0.00820502	#N/A	0	MYB family transcription factor, putative, expressed
GRMZM2G476699	3:26101755-26104591	0.162175	5e-05	0.00109458	GO:0016757	Glycosyltransferase family 61 protein	glycosyltransferase protein, putative, expressed
GRMZM2G076104	3:28334297-28336773	0.219468	5e-05	0.00109458	#N/A	0	expressed protein
GRMZM2G013471	3:29969613-29974667	0.687473	5e-05	0.00109458	#N/A	Protein of unknown function (DUF3506)	expressed protein
GRMZM2G124066	3:31555859-31559126	0.268286	0.00315	0.0432995	#N/A	HXXXD-type acyl-transferase family protein	transferase family protein, putative, expressed
GRMZM2G078895	3:45035843-45045316	0.213112	5e-05	0.00109458	#N/A	0	glycosyl hydrolases family 17 protein, putative, expressed
GRMZM2G046924	3:47959819-47966264	0.148363	0.00025	0.0048348	#N/A	gamma carbonic anhydrase 1	bacterial transferase hexapeptide domain containing protein, expressed
GRMZM2G037209	3:65286772-65289071	0.582164	5e-05	0.00109458	#N/A	0	expressed protein
GRMZM2G047919	3:71784402-71881142	0.2561	5e-05	0.00109458	#N/A	0	stress regulated protein, putative, expressed
GRMZM2G122999	3:129245932-129252692	0.602452	5e-05	0.00109458	#N/A	CTP synthase family protein	CTP synthase, putative, expressed
GRMZM2G155974	3:133812994-133826187	0.353971	5e-05	0.00109458	#N/A	glutathione synthetase 2	glutathione synthetase, chloroplast precursor, putative, expressed
GRMZM2G099328	1:167019235-167024935	0.66028	5e-05	0.00109458	GO:0008270	LIM domain-containing protein	LIM domain-containing protein, putative, expressed
GRMZM2G167728	1:167048119-167051306	0.299019	0.0003	0.00570125	#N/A	0	expressed protein
GRMZM5G881296	3:149268270-149281719	0.310708	5e-05	0.00109458	#N/A	Transducin/WD40 repeat-like superfamily protein	WD domain, G-beta repeat domain containing protein, expressed
GRMZM2G172710	3:152814633-152820791	0.247155	0.0003	0.00570125	#N/A	0	expressed protein
GRMZM2G079957	1:170553926-170555938	0.507709	5e-05	0.00109458	GO:0005634GO:0045449	AUX/IAA transcriptional regulator family protein	OsIAA31 - Auxin-responsive Aux/IAA gene family member, expressed
GRMZM2G073427	1:170592732-170597621	0.327461	5e-05	0.00109458	GO:0003700GO:0006355GO:0046983GO:0005634GO:0043565	basic leucine zipper 9	bZIP transcription factor domain containing protein, expressed
GRMZM2G300862	3:156437466-156442189	0.328257	0.00105	0.0170683	#N/A	aspartate kinase 1	aspartokinase 3, chloroplast precursor, putative, expressed
GRMZM2G180406	3:162105904-162109184	0.552987	5e-05	0.00109458	GO:0005634GO:0045449GO:0030528	basic helix-loop-helix (bHLH) DNA-binding superfamily protein	BHLH transcription factor, putative, expressed
GRMZM2G057044	3:164420297-164429357	0.347654	0.0009	0.014955	#N/A	histone deacetylase 3	ZOS5-12 - C2H2 zinc finger protein, expressed
GRMZM2G003656	1:173231295-173236827	0.355309	5e-05	0.00109458	#N/A	Protease-associated (PA) RING/U-box zinc finger family protein	RING finger protein 13, putative, expressed
GRMZM2G110277	3:171482815-171491966	0.234528	5e-05	0.00109458	#N/A	oxidoreductases, acting on NADH or NADPH, quinone or similar compound as acceptor	NADH dehydrogenase I subunit N, putative, expressed
GRMZM2G138176	3:171752542-171756334	0.429006	5e-05	0.00109458	#N/A	F-box/RNI-like superfamily protein	F-box/LRR-repeat protein 2, putative, expressed
AC155610.2_FG009,GRMZM6G768049	3:175744245-175747343	0.399066	0.00305	0.0422141	#N/A	#N/A	#N/A
GRMZM2G060276	3:176828261-176836115	0.327301	0.0003	0.00570125	#N/A	F-box/RNI-like superfamily protein	OsFBL5 - F-box domain and LRR containing protein, expressed
GRMZM2G064853	3:180553261-180561165	0.439566	5e-05	0.00109458	GO:0008270GO:0005622	DHHC-type zinc finger family protein	DHHC zinc finger domain containing protein, expressed
GRMZM2G312201	3:186256881-186265853	0.349601	0.0008	0.0135033	GO:0045449GO:0003677	SLOW GROWTH 1	pentatricopeptide, putative, expressed
GRMZM2G010447	3:186273530-186275007	0.197317	5e-05	0.00109458	#N/A	0	expressed protein
GRMZM2G155285	3:186433745-186439216	0.325972	0.0001	0.00208381	#N/A	F-box family protein	OsFBX29 - F-box domain containing protein, expressed
GRMZM2G085005	3:189711782-189713780	0.594751	5e-05	0.00109458	#N/A	RNA-binding KH domain-containing protein	KH domain containing protein, putative, expressed
GRMZM2G105827	3:196004876-196007906	0.558175	5e-05	0.00109458	#N/A	Pentatricopeptide repeat (PPR) superfamily protein	PPR repeat domain containing protein, putative, expressed
GRMZM2G105425	3:197424198-197445610	0.255762	5e-05	0.00109458	#N/A	RNA-binding S4 domain-containing protein	S4 domain containing protein, putative, expressed
GRMZM2G103544	3:197751466-197756996	0.193877	0.0014	0.0217807	#N/A	MAC/Perforin domain-containing protein	MAC/Perforin domain containing protein, putative, expressed
GRMZM2G005887	1:177054677-177059679	0.40861	5e-05	0.00109458	#N/A	O-acetylserine (thiol) lyase (OAS-TL) isoform A1	cysteine synthase, putative, expressed
GRMZM2G025854	3:218346563-218354896	0.516277	5e-05	0.00109458	GO:0000287GO:0005975GO:0016868	phosphoglucomutase	phosphoglucomutase, putative, expressed
GRMZM2G045318	3:218975226-218978481	0.706676	5e-05	0.00109458	#N/A	Preprotein translocase Sec, Sec61-beta subunit protein	protein transport protein Sec61 subunit beta, putative, expressed
GRMZM2G061890	3:219460907-219481572	0.36819	5e-05	0.00109458	#N/A	RNA polymerase III subunit RPC82 family protein	RNA polymerase III subunit RPC82 family protein, putative, expressed
GRMZM2G177693	3:219659123-219663410	0.472021	5e-05	0.00109458	GO:0050826GO:0050825GO:0008270GO:0042309GO:0005622	indeterminate(ID)-domain 7	ZOS1-10 - C2H2 zinc finger protein, expressed
GRMZM2G458888	3:229987870-229992247	0.290242	0.00105	0.0170683	#N/A	Transducin family protein / WD-40 repeat family protein	WD domain, G-beta repeat domain containing protein, expressed
GRMZM2G005849	3:230088469-230094105	0.164681	0.00165	0.0250635	GO:0005737GO:0004360GO:0005529GO:0016051	glutamine-fructose-6-phosphate transaminase (isomerizing)s;sugar binding;transaminases	glucosamine--fructose-6-phosphate aminotransferase 1, putative, expressed
GRMZM5G899349	3:232159859-232163704	0.196798	5e-05	0.00109458	#N/A	CYTOCHROME P450 51G1	cytochrome P450 51, putative, expressed
GRMZM2G114044	3:2813726-2815256	0.100778	0.00045	0.00820502	#N/A	Uncharacterized conserved protein (DUF2358)	expressed protein
GRMZM2G150866	3:21739053-21764089	0.279656	5e-05	0.00109458	#N/A	Metallo-hydrolase/oxidoreductase superfamily protein	metallo-beta-lactamase family protein, putative, expressed
GRMZM2G031239	3:33505608-33511064	0.199651	0.0025	0.035565	#N/A	rRNA processing protein-related	AATF, putative, expressed
GRMZM2G180065	3:35495834-35503247	0.23625	0.00285	0.0398076	#N/A	Protein kinase superfamily protein	NAK-like ser/thr protein kinase, putative, expressed
GRMZM2G086994	3:36943804-36949840	0.197741	0.0008	0.0135033	#N/A	Zinc finger C-x8-C-x5-C-x3-H type family protein	zinc finger C-x8-C-x5-C-x3-H type family protein, expressed
GRMZM2G115960	3:48806990-48810673	0.137642	0.00345	0.0467438	#N/A	phytochrome interacting factor 3	helix-loop-helix DNA-binding domain containing protein, expressed
GRMZM2G083755	1:187375278-187378384	0.380933	5e-05	0.00109458	#N/A	frataxin homolog	frataxin, putative, expressed
GRMZM2G065388	3:72867464-72889598	0.210158	0.0007	0.0120528	GO:0016021GO:0007596GO:0007186GO:0004930	0	expressed protein
GRMZM2G074373	3:98816199-98821699	0.181899	0.0001	0.00208381	#N/A	basic region/leucine zipper transcription factor 16	transcription factor, putative, expressed
GRMZM2G152421	3:121088069-121097549	0.75764	5e-05	0.00109458	#N/A	non-ATPase subunit 9	proteasome subunit, putative, expressed
GRMZM2G108348	3:135622398-135624833	0.211362	5e-05	0.00109458	GO:0003735GO:0019843GO:0006412GO:0015935	Ribosomal protein S4	40S ribosomal protein S9-2, putative, expressed
GRMZM2G155348	3:152532918-152538365	0.598961	5e-05	0.00109458	GO:0004367GO:0009331GO:0046168GO:0006813GO:0051287GO:0008324	6-phosphogluconate dehydrogenase family protein	glycerol-3-phosphate dehydrogenase, putative, expressed
GRMZM2G401050	3:162738909-162752525	0.397499	5e-05	0.00109458	#N/A	BLISTER	expressed protein
GRMZM2G419328	3:166242278-166245490	0.0954507	0.00235	0.0337168	GO:0006857GO:0005215GO:0016020	peptide transporter 5	peptide transporter PTR2, putative, expressed
GRMZM2G044584	3:167521901-167531278	0.176167	0.00055	0.00977489	#N/A	0	0
GRMZM5G828396	1:192065331-192068032	0.664873	5e-05	0.00109458	#N/A	basic helix-loop-helix (bHLH) DNA-binding superfamily protein	BHLH transcription factor, putative, expressed
GRMZM2G038281	3:173058396-173066203	0.711835	5e-05	0.00109458	#N/A	beta-galactosidase 10	beta-galactosidase precursor, putative, expressed
GRMZM2G012123	1:193065554-193074458	0.262215	0.00015	0.00302015	#N/A	Sterile alpha motif (SAM) domain-containing protein	SAM domain containing protein, putative, expressed
GRMZM2G178533	3:179689568-179692060	0.267526	5e-05	0.00109458	GO:0055114GO:0016491	NAD(P)-linked oxidoreductase superfamily protein	oxidoreductase, aldo/keto reductase family protein, putative, expressed
GRMZM2G157679	3:180798589-180801759	0.233901	5e-05	0.00109458	#N/A	GRAS family transcription factor	ZOS1-16 - C2H2 zinc finger protein, expressed
H4C7	3:181880046-181882632	0.382527	0.00135	0.0211388	#N/A	#N/A	#N/A
GRMZM2G006229	3:183439100-183444846	0.258199	5e-05	0.00109458	#N/A	0	thioredoxin, putative, expressed
GRMZM2G047028	3:188377657-188384310	0.220591	5e-05	0.00109458	#N/A	Phosphoglycerate kinase family protein	phosphoglycerate kinase protein, putative, expressed
GRMZM5G897926	3:193671882-193678209	0.274722	5e-05	0.00109458	#N/A	plastid transcriptionally active 12	PTAC12, putative, expressed
GRMZM2G062724	1:10027910-10032255	0.814539	5e-05	0.00109458	#N/A	CHY-type/CTCHY-type/RING-type Zinc finger protein	RING finger and CHY zinc finger domain-containing protein 1, putative, expressed
GRMZM2G159498	3:212029235-212032264	0.627607	0.00055	0.00977489	#N/A	Uncharacterised protein family (UPF0497)	membrane associated DUF588 domain containing protein, putative, expressed
GRMZM2G160151	3:218429286-218444533	0.249918	0.0005	0.00899311	#N/A	cleavage and polyadenylation specificity factor 73 kDa subunit-II	metallo-beta-lactamase, putative, expressed
GRMZM2G035134	3:223396202-223397803	0.314395	0.00185	0.027607	#N/A	Pyridoxal phosphate phosphatase-related protein	phosphoethanolamine/phosphocholine phosphatase, putative, expressed
GRMZM2G181081	3:229992792-230004732	0.255992	0.0012	0.0191138	#N/A	CBL-interacting protein kinase 3	CAMK_KIN1/SNF1/Nim1_like.37 - CAMK includes calcium/calmodulin depedent protein kinases, expressed
GRMZM2G006130	3:230094424-230105511	0.747125	5e-05	0.00109458	#N/A	alpha-L-arabinofuranosidase 1	alpha-N-arabinofuranosidase A, putative, expressed
GRMZM2G111533	3:230834759-230837749	0.678211	5e-05	0.00109458	#N/A	saposin B domain-containing protein	saposin-like type B, region 1 family protein, putative, expressed
GRMZM2G165325	4:4790781-4792150	0.534706	5e-05	0.00109458	#N/A	0	expressed protein
GRMZM2G165383	4:4855858-4860243	0.362145	5e-05	0.00109458	#N/A	3-phosphoserine phosphatase	phosphoserine phosphatase, chloroplast precursor, putative, expressed
GRMZM2G058447	4:5010886-5011985	0.125762	0.0005	0.00899311	#N/A	stress enhanced protein 1	expressed protein
GRMZM2G545326	4:13138375-13156477	0.76676	5e-05	0.00109458	#N/A	Cysteine proteinases superfamily protein	expressed protein
GRMZM5G844096	4:18463904-18480751	0.563897	5e-05	0.00109458	#N/A	oxidoreductase, 2OG-Fe(II) oxygenase family protein	oxidoreductase, 2OG-Fe oxygenase family protein, putative, expressed
GRMZM2G131943	4:27777801-27782060	0.157312	5e-05	0.00109458	#N/A	nucleolin like 2	gar2, putative, expressed
GRMZM2G426591	4:28369380-28376306	0.240418	5e-05	0.00109458	#N/A	RNA-binding (RRM/RBD/RNP motifs) family protein	RNA recognition motif containing protein, putative, expressed
GRMZM2G131473	4:36441319-36445344	0.142377	5e-05	0.00109458	#N/A	methionine aminopeptidase 2B	peptidase, M24 family protein, putative, expressed
GRMZM2G050118	4:36757142-36761457	0.247971	5e-05	0.00109458	#N/A	Chloroplast J-like domain 1	heat shock protein DnaJ, putative, expressed
GRMZM2G069102	4:38054120-38060274	0.388924	5e-05	0.00109458	#N/A	CTC-interacting domain 12	RNA recognition motif containing protein, putative, expressed
GRMZM2G086123	1:203755855-203759735	0.240205	0.0023	0.0331497	#N/A	Domain of unknown function (DUF966)	domain of unknown function DUF966 domain containing protein, expressed
GRMZM2G103721	4:71658539-71668712	0.494607	5e-05	0.00109458	#N/A	vacuolar protein sorting 34	phosphatidylinositol 3-kinase, root isoform, putative, expressed
GRMZM2G043075	4:86526485-86530801	0.663813	5e-05	0.00109458	#N/A	MATE efflux family protein	MATE efflux family protein, putative, expressed
GRMZM2G094083	4:139504118-139510295	0.671824	5e-05	0.00109458	#N/A	eukaryotic translation initiation factor 3E	eukaryotic translation initiation factor 3 subunit E, putative, expressed
GRMZM2G162637	4:142180852-142188195	0.24224	0.00055	0.00977489	#N/A	casein kinase I	CK1_CaseinKinase_1.5 - CK1 includes the casein kinase 1 kinases, expressed
GRMZM2G114911	4:155013151-155024436	0.2707	5e-05	0.00109458	#N/A	ORMDL family protein	ORM1, putative, expressed
GRMZM2G010491	4:174019149-174020537	0.117267	0.0004	0.00740828	GO:0045454	thioredoxin 2	thioredoxin, putative, expressed
GRMZM2G041959	4:181917787-181922875	0.501893	0.0001	0.00208381	#N/A	Galactose oxidase/kelch repeat superfamily protein	OsFBK10 - F-box domain and kelch repeat containing protein, expressed
GRMZM5G877077	4:199256439-199260831	0.25115	0.00215	0.0312948	#N/A	P-loop containing nucleoside triphosphate hydrolases superfamily protein	nodulation protein-related, putative, expressed
GRMZM2G027378	4:221041835-221045285	0.551558	5e-05	0.00109458	#N/A	MMS ZWEI homologue 3	ubiquitin-conjugating enzyme, putative, expressed
GRMZM2G060896	4:226043210-226060642	0.28178	5e-05	0.00109458	#N/A	spermidine synthase 3	spermidine synthase, putative, expressed
GRMZM2G170088	4:227573889-227578802	0.231868	0.00045	0.00820502	#N/A	RING/U-box superfamily protein	expressed protein
GRMZM2G018837	4:235806853-235815316	0.243593	0.00105	0.0170683	#N/A	Calmodulin-binding protein	calmodulin binding protein, putative, expressed
GRMZM2G019838	4:239494964-239497297	0.425676	5e-05	0.00109458	#N/A	Ankyrin repeat family protein	ankyrin repeat domain-containing protein, chloroplast precursor, putative, expressed
GRMZM2G133660	4:240702684-240707668	0.582086	0.00335	0.0455991	#N/A	0	expressed protein
GRMZM2G070723	4:3457666-3464144	0.157928	0.00055	0.00977489	GO:0005737GO:0006415GO:0016149	Peptide chain release factor 1	peptide chain release factor protein, putative, expressed
GRMZM2G049525	4:53468182-53474421	0.708756	5e-05	0.00109458	#N/A	cyclophilin71	peptidylprolyl isomerase domain and WD repeat-containing protein 1, putative, expressed
GRMZM2G081310	4:157020785-157026774	0.29939	5e-05	0.00109458	#N/A	Calcium-dependent protein kinase family protein	CAMK_CAMK_like.15 - CAMK includes calcium/calmodulin depedent protein kinases, expressed
GRMZM2G119258	4:160367183-160374612	0.109567	0.0031	0.0427479	#N/A	Adenine nucleotide alpha hydrolases-like superfamily protein	universal stress protein domain containing protein, putative, expressed
GRMZM2G054076	4:173210749-173223753	0.645748	5e-05	0.00109458	#N/A	Molecular chaperone Hsp40/DnaJ family protein	chaperone protein dnaJ, putative, expressed
GRMZM2G025171	4:181459938-181462138	0.153068	5e-05	0.00109458	GO:0045261GO:0015986GO:0046961GO:0046933	ATP synthase delta-subunit gene	ATP synthase F1, delta subunit family protein, putative, expressed
GRMZM2G020864	4:185271660-185274868	0.57964	5e-05	0.00109458	#N/A	Tetratricopeptide repeat (TPR)-like superfamily protein	pentatricopeptide, putative, expressed
GRMZM2G179737	4:185695936-185699546	0.25901	0.0006	0.0105518	#N/A	0	expressed protein
GRMZM2G119175	4:188059568-188065517	0.274823	5e-05	0.00109458	GO:0004743GO:0000287GO:0006096GO:0030955	Pyruvate kinase family protein	pyruvate kinase, putative, expressed
RBCS	4:190228050-190230534	0.306767	5e-05	0.00109458	#N/A	#N/A	#N/A
GRMZM2G124151	4:235944131-235953349	0.402812	0.00075	0.01278	#N/A	Core-2/I-branching beta-1,6-N-acetylglucosaminyltransferase family protein	DNA binding protein, putative, expressed
GRMZM2G117346	4:238220387-238226297	0.193727	0.0008	0.0135033	#N/A	splicing factor, putative	splicing factor 3B subunit 1, putative, expressed
GRMZM2G060669	4:238860479-238864568	0.735392	5e-05	0.00109458	#N/A	SIN3 associated polypeptide P18	histone deacetylase complex subunit SAP18, putative, expressed
GRMZM2G174669	4:238915279-238920810	0.366754	5e-05	0.00109458	#N/A	Ribosomal RNA adenine dimethylase family protein	dimethyladenosine transferase, putative, expressed
GRMZM2G133958	4:239016738-239023284	0.193337	0.0021	0.0306756	#N/A	Polyketide cyclase/dehydrase and lipid transport superfamily protein	membrane related protein CP5, putative, expressed
GRMZM2G373914	4:239667475-239672389	0.350455	5e-05	0.00109458	#N/A	0	expressed protein
GRMZM2G131087	4:241391645-241395215	0.228174	5e-05	0.00109458	#N/A	sulfurtransferase 18	rhodanese-like domain containing protein, putative, expressed
GRMZM2G035150	5:597966-601289	0.22352	0.0014	0.0217807	#N/A	Cysteine proteinases superfamily protein	OTU-like cysteine protease family protein, putative, expressed
GRMZM2G144196	5:647401-650238	0.168801	5e-05	0.00109458	GO:0003700GO:0006355GO:0006352GO:0016987	RNApolymerase sigma-subunit F	RNA polymerase sigma factor, putative, expressed
GRMZM2G022054	5:755344-757968	0.227643	5e-05	0.00109458	#N/A	Domain of unknown function (DUF303)	receptor protein kinase, putative, expressed
GRMZM2G072894	5:859811-865105	0.202294	0.0013	0.0204806	#N/A	WWE protein-protein interaction domain protein family	RCD1, putative, expressed
GRMZM2G034326	5:1123116-1125585	0.437148	5e-05	0.00109458	#N/A	RNA polymerase Rpb8	DNA-directed RNA polymerases I, II, and III subunit RPABC3, putative, expressed
CNR10	5:1731354-1732479	0.172813	5e-05	0.00109458	#N/A	#N/A	#N/A
GRMZM5G854045	5:3087126-3091710	0.465826	5e-05	0.00109458	#N/A	HIT zinc finger ;PAPA-1-like conserved region	PAPA-1-like conserved region family protein, expressed
GRMZM2G009928	5:3953085-3956621	0.11807	0.0016	0.0244212	#N/A	0	small multi-drug export protein, putative, expressed
GRMZM2G033198	5:5907029-5909708	0.64285	5e-05	0.00109458	#N/A	Thioredoxin superfamily protein	thioredoxin, putative, expressed
GRMZM5G862540	5:6694298-6697188	0.496135	5e-05	0.00109458	#N/A	UDP-glucose 6-dehydrogenase family protein	UDP-glucose 6-dehydrogenase, putative, expressed
GRMZM2G019958	5:8824863-8833622	0.372599	5e-05	0.00109458	#N/A	Thioredoxin superfamily protein	expressed protein
GRMZM2G045690	5:10004683-10008575	0.335191	5e-05	0.00109458	#N/A	Protein of unknown function DUF106, transmembrane	fb27, putative, expressed
GRMZM2G010146	5:14817951-14826144	0.148809	0.00235	0.0337168	#N/A	SNARE-like superfamily protein	trafficking protein particle complex subunit 1, putative, expressed
GRMZM2G007810	5:15713615-15720030	0.780751	5e-05	0.00109458	GO:0006865GO:0005840GO:0016020GO:0006412GO:0003735GO:0015171	cationic amino acid transporter 2	amino acid permease, putative, expressed
GRMZM2G027232	5:30773794-30779487	0.404041	5e-05	0.00109458	#N/A	mitochondrial ribosomal protein L11	L11 domain containing ribosomal protein, putative, expressed
GRMZM2G071087	5:38494016-38501637	0.261542	0.00045	0.00820502	GO:0004721	Protein phosphatase 2C family protein	expressed protein
GRMZM2G044348	5:70051997-70057555	0.285885	5e-05	0.00109458	#N/A	signal peptide peptidase	signal peptide peptidase domain containing protein, expressed
GRMZM2G156824	5:70111533-70115628	0.189679	0.00015	0.00302015	#N/A	Protein kinase superfamily protein	serine/threonine-protein kinase Cx32, chloroplast precursor, putative, expressed
GRMZM2G497531	5:115622349-115627652	0.191708	0.001	0.0163687	#N/A	0	expressed protein
GRMZM2G110328	1:248178544-248181186	0.516532	5e-05	0.00109458	GO:0003735GO:0006412GO:0005840	ribosomal protein L24	ribosomal protein L24, putative, expressed
GRMZM2G102021	5:135622334-135627731	0.174438	5e-05	0.00109458	#N/A	0	gamma-secretase subunit APH-1B, putative, expressed
GRMZM2G130425	5:137431852-137435424	0.623252	5e-05	0.00109458	#N/A	Transducin family protein / WD-40 repeat family protein	WD repeat-containing protein, putative, expressed
GRMZM2G109315	5:138192904-138200752	0.105622	0.00135	0.0211388	#N/A	Calcineurin-like metallo-phosphoesterase superfamily protein	Ser/Thr protein phosphatase family protein, putative, expressed
GRMZM2G477146	5:166968152-166972325	0.567431	5e-05	0.00109458	#N/A	Protein of unknown function (DUF803)	DUF803 domain containing, putative, expressed
GRMZM2G061783	5:175223745-175227419	0.628516	5e-05	0.00109458	#N/A	RNA 2\'-phosphotransferase, Tpt1 / KptA family	tRNA 2-phosphotransferase 1, putative, expressed
GRMZM2G176358	5:175696564-175700974	0.322059	5e-05	0.00109458	#N/A	Histone superfamily protein	histone H3, putative, expressed
GRMZM2G066234	1:253340391-253358260	0.296359	5e-05	0.00109458	#N/A	0	single-stranded DNA-binding protein, putative, expressed
GRMZM2G165530	5:193599655-193606677	0.592685	5e-05	0.00109458	#N/A	Major facilitator superfamily protein	transporter, major facilitator family, putative, expressed
GRMZM2G108829	5:200154858-200167871	0.377428	5e-05	0.00109458	#N/A	Protein kinase superfamily protein	CPuORF20 - conserved peptide uORF-containing transcript, expressed
GRMZM2G181637	5:200652629-200654437	0.4767	5e-05	0.00109458	#N/A	Protein of unknown function (DUF1218)	expressed protein
GRMZM2G147450	5:201508366-201513446	0.565106	5e-05	0.00109458	#N/A	carbamoyl phosphate synthetase A	class I glutamine amidotransferase, putative, expressed
GRMZM2G399207	5:202285861-202286994	0.437446	0.00075	0.01278	#N/A	DegP protease 7	0
GRMZM2G382341	5:203677148-203681910	0.21176	0.00045	0.00820502	#N/A	fimbrin-like protein 2	fimbrin-like protein 2, putative, expressed
GRMZM2G128922	5:203768456-203773576	0.155491	0.00095	0.0156656	GO:0006508GO:0004190	Eukaryotic aspartyl protease family protein	aspartic proteinase nepenthesin-1 precursor, putative, expressed
GRMZM2G052750	5:212548045-212570136	0.324966	5e-05	0.00109458	#N/A	Quinoprotein amine dehydrogenase, beta chain-like; RIC1-like guanyl-nucleotide exchange factor	WD40-like, putative, expressed
GRMZM2G180430	5:214138461-214147660	0.668517	5e-05	0.00109458	#N/A	DNA-binding protein phosphatase 1	protein phosphatase 2C, putative, expressed
GRMZM5G862817	5:215314500-215316377	0.120726	0.00225	0.032526	#N/A	phloem protein 2-B1	OsFBX70 - F-box domain containing protein, expressed
GRMZM2G054678	5:38102-51860	0.219933	5e-05	0.00109458	#N/A	Cysteine proteinases superfamily protein	ulp1 protease family protein, putative, expressed
GRMZM2G030858	5:938131-948768	0.434954	5e-05	0.00109458	#N/A	transducin family protein / WD-40 repeat family protein	0
GRMZM2G125300	5:1565339-1568691	0.0965427	5e-05	0.00109458	#N/A	Ribosomal protein S21e	40S ribosomal protein S21, putative, expressed
GRMZM2G138523	5:1822185-1829125	0.0887322	0.0017	0.0257327	#N/A	DNA-binding enhancer protein-related	huntingtin-interacting protein HYPK, putative, expressed
GRMZM2G025248	5:3553167-3555891	0.280666	5e-05	0.00109458	#N/A	APR-like 5	OsAPRL5 adenosine 5\'-phosphosulfate reductase-like OsAPRL5, expressed
GRMZM2G090172	5:10941558-10947265	0.610645	5e-05	0.00109458	#N/A	ubiquitin E2 variant 1D-4	ubiquitin-conjugating enzyme, putative, expressed
RAB15	5:14084192-14085595	0.292427	0.00085	0.0142218	#N/A	#N/A	#N/A
GRMZM2G022130	5:21913256-21924700	0.150181	0.00215	0.0312948	#N/A	NAD(P)-linked oxidoreductase superfamily protein	oxidoreductase, aldo/keto reductase family protein, putative, expressed
GRMZM2G026892	5:23284769-23288690	0.275051	0.00165	0.0250635	#N/A	0	0
GRMZM2G071589	5:32678600-32688632	0.475356	5e-05	0.00109458	#N/A	Splicing factor, CC1-like	RNA recognition motif containing protein, putative, expressed
GRMZM2G397247	5:58553974-58563405	0.213861	5e-05	0.00109458	#N/A	high chlorophyll fluorescence phenotype 173	Complex I intermediate-associated protein 30 domain containing protein, putative, expressed
GRMZM2G344205	5:72724156-72726875	0.597816	5e-05	0.00109458	#N/A	Polyketide cyclase/dehydrase and lipid transport superfamily protein	membrane related protein CP5, putative, expressed
GRMZM2G043783	5:74789711-74793428	0.249684	5e-05	0.00109458	#N/A	Uncharacterised conserved protein (UCP030365)	expressed protein
GRMZM2G005562	5:82585770-82592214	0.270338	0.003	0.0416201	#N/A	Pectin lyase-like superfamily protein	pectate lyase family protein, expressed
GRMZM2G147614	5:86903872-86907161	0.139526	0.0011	0.0177513	#N/A	TBP-associated factor 7	TATA-binding protein-associated factor TAFII55 family protein, putative, expressed
GRMZM2G052821	5:110498743-110551861	0.32055	5e-05	0.00109458	#N/A	DNA photolyase family protein	FAD binding domain of DNA photolyase domain containing protein, expressed
GRMZM2G161299	5:152470617-152479871	0.588296	5e-05	0.00109458	GO:0005743GO:0006810GO:0005488GO:0005215	Mitochondrial substrate carrier family protein	mitochondrial carrier protein, putative, expressed
GRMZM2G043602	5:163150788-163158027	0.264491	5e-05	0.00109458	#N/A	NAD(P)-binding Rossmann-fold superfamily protein	3-oxoacyl-reductase, chloroplast precursor, putative, expressed
GRMZM2G011627	5:163267696-163270591	0.369416	5e-05	0.00109458	#N/A	Galactose oxidase/kelch repeat superfamily protein	OsFBK7 - F-box domain and kelch repeat containing protein, expressed
GRMZM2G139035	5:172331525-172333862	0.221396	5e-05	0.00109458	#N/A	0	0
GRMZM2G176253	5:177886239-177889881	0.789726	5e-05	0.00109458	GO:0006857GO:0005215GO:0016020	Major facilitator superfamily protein	peptide transporter PTR2, putative, expressed
GRMZM2G081826	5:183531040-183533658	0.252252	5e-05	0.00109458	#N/A	0	expressed protein
GRMZM2G178517	5:188512722-188518155	0.360602	5e-05	0.00109458	#N/A	nitrilase 4	nitrilase, putative, expressed
GRMZM2G056762	5:191954785-191958331	0.26634	0.00205	0.0300948	#N/A	Uncharacterised conserved protein (UCP012943)	expressed protein
GRMZM2G085945	5:211597958-211600154	0.209592	5e-05	0.00109458	GO:0008270GO:0005622	zinc finger protein 8	ZOS2-17 - C2H2 zinc finger protein, expressed
GRMZM2G124460	5:212227940-212248198	0.709352	5e-05	0.00109458	#N/A	Transducin/WD40 repeat-like superfamily protein	expressed protein
GRMZM2G119691	5:213411818-213415006	0.65707	5e-05	0.00109458	#N/A	Translation initiation factor 3 protein	translation initiation factor IF-3, putative, expressed
GRMZM2G030873	5:213651016-213659419	0.247438	5e-05	0.00109458	#N/A	RNA helicase 1	0
GRMZM2G027282	5:214380827-214386531	0.732064	5e-05	0.00109458	#N/A	regulatory particle triple-A ATPase 5A	26S protease regulatory subunit 6A, putative, expressed
GRMZM2G056419	5:215848085-215854792	0.262169	0.0029	0.0404168	#N/A	actin-related protein C1B	WD domain, G-beta repeat domain containing protein, expressed
GRMZM2G390076	5:216126698-216135540	0.336052	5e-05	0.00109458	GO:0016787	type one protein phosphatase 1	Ser/Thr protein phosphatase family protein, putative, expressed
GRMZM2G057436	6:2889167-2897150	0.344961	0.00045	0.00820502	GO:0007186GO:0016021GO:0000151GO:0016567GO:0005488GO:0004842	RING/U-box superfamily protein with ARM repeat domain	armadillo/beta-catenin repeat family protein, putative, expressed
GRMZM2G157296	6:3195406-3198425	0.154372	0.001	0.0163687	#N/A	0	expressed protein
GRMZM2G010034	1:275449092-275451623	0.25587	5e-05	0.00109458	#N/A	0	expressed protein
GRMZM5G886561	6:33247229-33251119	0.496965	5e-05	0.00109458	#N/A	nudix hydrolase homolog 9	hydrolase, NUDIX family, domain containing protein, expressed
GRMZM2G035741	6:35892961-35897813	0.223995	5e-05	0.00109458	#N/A	0	expressed protein
GRMZM2G334239	6:36485697-36489914	0.410192	5e-05	0.00109458	#N/A	Ribosomal protein S4 (RPS4A) family protein	40S ribosomal protein S4, putative, expressed
GRMZM2G136455	6:42888427-42903047	0.620153	5e-05	0.00109458	#N/A	RAB GTPase homolog 1C	ras-related protein, putative, expressed
GRMZM2G464782	1:277099197-277112873	0.771925	5e-05	0.00109458	#N/A	0	expressed protein
GRMZM2G127948	6:79357042-79359228	0.632552	5e-05	0.00109458	GO:0008171	S-adenosyl-L-methionine-dependent methyltransferases superfamily protein	caffeoyl-CoA O-methyltransferase, putative, expressed
GRMZM2G103266	6:81850246-81856948	0.443299	5e-05	0.00109458	#N/A	Prolyl oligopeptidase family protein	OsPOP15 - Putative Prolyl Oligopeptidase homologue, expressed
GRMZM2G074317	1:278418920-278425448	0.289636	5e-05	0.00109458	#N/A	Cyclic nucleotide-regulated ion channel family protein	cyclic nucleotide-gated ion channel 2, putative, expressed
GRMZM2G110402	6:98477143-98480310	0.266241	5e-05	0.00109458	#N/A	KH domain-containing protein / zinc finger (CCCH type) family protein	zinc finger C-x8-C-x5-C-x3-H type family protein, expressed
GRMZM2G146750	6:123860184-123870706	0.296254	5e-05	0.00109458	#N/A	Kinase interacting (KIP1-like) family protein	KIP1, putative, expressed
GRMZM2G137498	6:142535119-142538542	0.386353	0.0003	0.00570125	GO:0005737GO:0006415GO:0016149	peptide chain release factor, putative	peptide chain release factor 2, putative, expressed
GRMZM2G367092	1:282810215-282812059	0.173865	0.00215	0.0312948	#N/A	0	expressed protein
GRMZM2G701201	6:154501444-154508327	0.675062	5e-05	0.00109458	#N/A	Leucine-rich repeat protein kinase family protein	senescence-induced receptor-like serine/threonine-protein kinase precursor, putative, expressed
GRMZM2G044137	6:155586897-155589769	0.292276	5e-05	0.00109458	GO:0003735GO:0006412GO:0005840	Ribosomal protein L7Ae/L30e/S12e/Gadd45 family protein	ribosomal protein L7Ae, putative, expressed
GRMZM2G176133	6:158637432-158640614	0.298681	5e-05	0.00109458	#N/A	Ribosomal protein L33 family protein	50S ribosomal protein L33, putative, expressed
GRMZM2G174906	6:162385551-162386656	0.383229	5e-05	0.00109458	#N/A	0	VIP1 protein, putative, expressed
GRMZM2G482290	1:285648663-285649507	0.317213	0.0002	0.00393537	#N/A	0	0
GRMZM2G066426	6:9202974-9206300	0.183929	0.0022	0.0319153	#N/A	acyl-activating enzyme 14	acyl-activating enzyme 14, putative, expressed
GRMZM2G120596	1:286928923-286935504	0.20891	0.00015	0.00302015	#N/A	Synaptobrevin family protein	25.3 kDa vesicle transport protein, putative, expressed
GRMZM2G053397	6:28224103-28231439	0.471106	5e-05	0.00109458	#N/A	cyclopropyl isomerase	cycloeucalenol cycloisomerase, putative, expressed
GRMZM2G076399	6:38268349-38270759	0.347695	5e-05	0.00109458	#N/A	Small nuclear ribonucleoprotein family protein	LSM domain containing protein, expressed
GRMZM2G102938	6:57753650-57755275	0.298147	0.0017	0.0257327	#N/A	VERDANDI	B3 DNA binding domain containing protein, expressed
GRMZM2G175867	6:66286471-66290700	0.243031	5e-05	0.00109458	#N/A	RH39	expressed protein
GRMZM2G406101	6:81864593-81872819	0.36413	0.0008	0.0135033	#N/A	0	0
GRMZM2G102421	6:87441863-87448084	0.13753	0.00095	0.0156656	#N/A	RUB1 conjugating enzyme 1	ubiquitin-conjugating enzyme, putative, expressed
GRMZM2G077922	6:93136023-93138224	0.467196	5e-05	0.00109458	#N/A	Nucleotidyltransferase family protein	PAP/25A associated domain containing protein, putative, expressed
GRMZM2G087850	6:93163136-93169430	0.352159	0.00105	0.0170683	GO:0016020GO:0016780GO:0008654	phosphatidylinositol synthase 1	CDP-alcohol phosphatidyltransferase, putative, expressed
GRMZM2G042036	6:100369417-100378782	0.340212	0.0001	0.00208381	#N/A	GCN5L1 family protein	expressed protein
GRMZM2G349062	1:290206795-290209672	0.117744	0.0014	0.0217807	#N/A	ACD1-like	pheophorbide a oxygenase, chloroplast precursor, putative, expressed
GRMZM5G826194	6:113765175-113775821	0.223353	5e-05	0.00109458	#N/A	dehydroascorbate reductase 1	glutathione S-transferase, N-terminal domain containing protein, expressed
GRMZM2G082312	1:290377064-290381073	0.235913	5e-05	0.00109458	#N/A	Protein of Unknown Function (DUF239)	carboxyl-terminal peptidase, putative, expressed
GRMZM2G092663	1:290625946-290628209	0.188577	0.0023	0.0331497	GO:0003735GO:0015935GO:0006412GO:0003723	Ribosomal protein S5 family protein	ribosomal protein, putative, expressed
GRMZM2G002959	6:124328525-124334707	0.138066	0.0001	0.00208381	#N/A	acyl-CoA oxidase 4	acyl-coenzyme A dehydrogenase, mitochondrial precursor, putative, expressed
GRMZM2G409407	6:128244976-128247835	0.389658	5e-05	0.00109458	GO:0003735GO:0006412GO:0005840	breast basic conserved 1	ribosomal protein L13, putative, expressed
GRMZM2G020929,GRMZM6G157558	6:141037373-141038338	0.401052	5e-05	0.00109458	#N/A	#N/A	#N/A
GRMZM2G459811	1:293870054-293875566	0.386666	0.0018	0.0269734	#N/A	Chaperone DnaJ-domain superfamily protein	heat shock protein DnaJ, putative, expressed
GRMZM2G175870	6:156230704-156237177	0.352444	0.00015	0.00302015	#N/A	Basic-leucine zipper (bZIP) transcription factor family protein	bZIP transcription factor domain containing protein, expressed
GRMZM2G004592	6:160195604-160200571	0.30415	0.00255	0.0361575	#N/A	F-box family protein	OsFBX170 - F-box domain containing protein, expressed
GRMZM2G474546	6:160896203-160900119	0.767239	5e-05	0.00109458	GO:0004674GO:0006468GO:0004713GO:0005524	0	0
GRMZM2G132929	6:166161669-166163427	0.121822	0.00055	0.00977489	GO:0003735GO:0006412GO:0005840	Ribosomal protein L7Ae/L30e/S12e/Gadd45 family protein	ribosomal protein L7Ae, putative, expressed
GRMZM2G156905	6:168167528-168170074	0.171188	0.00075	0.01278	GO:0004674GO:0006468GO:0005524GO:0005515GO:0004713	Leucine-rich repeat protein kinase family protein	inactive receptor kinase At2g26730 precursor, putative, expressed
GRMZM2G179429	7:772671-776085	0.165675	0.00085	0.0142218	#N/A	0	expressed protein
GRMZM2G085885	1:2739478-2748501	0.248016	5e-05	0.00109458	GO:0003755	Cyclophilin-like peptidyl-prolyl cis-trans isomerase family protein	peptidyl-prolyl cis-trans isomerase, putative, expressed
GRMZM2G167892	7:4831615-4833827	0.213703	5e-05	0.00109458	GO:0005783	Reticulon family protein	reticulon domain containing protein, putative, expressed
GRMZM2G129246	7:5528434-5532240	0.169194	5e-05	0.00109458	GO:0016491GO:0010181GO:0009055	Aldolase-type TIM barrel family protein	hydroxyacid oxidase 1, putative, expressed
GRMZM2G044469	7:7415057-7418404	0.809505	5e-05	0.00109458	#N/A	aldehyde oxidase 1	aldehyde oxidase, putative, expressed
GRMZM2G066290	7:10518319-10522648	0.401755	5e-05	0.00109458	#N/A	Pyruvate kinase family protein	pyruvate kinase, putative, expressed
GRMZM2G454928	7:17490085-17492181	0.281491	5e-05	0.00109458	#N/A	0	expressed protein
GRMZM2G030809	7:27780127-27782335	0.145152	0.00345	0.0467438	#N/A	0	expressed protein
GRMZM2G068519	7:38552448-38554512	0.569489	5e-05	0.00109458	#N/A	0	0
GRMZM2G139941	7:44466391-44472662	0.189345	5e-05	0.00109458	#N/A	Zinc finger, C3HC4 type (RING finger) family protein	RING zinc finger protein, putative, expressed
GRMZM2G061702	7:50129106-50136342	0.391698	5e-05	0.00109458	#N/A	Cyclase family protein	cyclase family protein, putative, expressed
GRMZM2G360688	7:50144500-50160348	0.200513	0.00365	0.0490256	#N/A	Haloacid dehalogenase-like hydrolase (HAD) superfamily protein	NLI interacting factor-like phosphatase, putative, expressed
GRMZM2G135256	7:76289348-76328986	0.218005	5e-05	0.00109458	#N/A	hydrolases, acting on ester bonds	esterase/lipase/thioesterase, putative, expressed
GRMZM2G024615	7:85030592-85036292	0.641154	5e-05	0.00109458	#N/A	lipid phosphate phosphatase 2	lipid phosphatase protein, putative, expressed
GRMZM2G154621	7:93253288-93264382	0.532402	5e-05	0.00109458	#N/A	ubiquitin-specific protease 26	ubiquitin carboxyl-terminal hydrolase 26, putative, expressed
GRMZM2G071059	7:115159137-115160870	0.269333	5e-05	0.00109458	GO:0005634GO:0003676	Polynucleotidyl transferase, ribonuclease H-like superfamily protein	CAF1 family ribonuclease containing protein, putative, expressed
GRMZM2G125853	7:115996519-116010636	0.36324	5e-05	0.00109458	#N/A	0	0
GRMZM2G177229	7:133562992-133564875	0.695322	5e-05	0.00109458	GO:0005634GO:0008270GO:0003723	Zinc finger C-x8-C-x5-C-x3-H type family protein	splicing factor U2AF, putative, expressed
GRMZM2G109405	7:143328770-143332411	0.328054	5e-05	0.00109458	GO:0009401GO:0016787GO:0005351	purple acid phosphatase 29	Ser/Thr protein phosphatase family protein, putative, expressed
GRMZM2G135790	7:151882165-151890281	0.240784	0.0004	0.00740828	#N/A	0	protein kinase PKN/PRK1, effector, putative, expressed
GRMZM2G325008	7:152428021-152438295	0.291683	5e-05	0.00109458	#N/A	O-Glycosyl hydrolases family 17 protein	glucan endo-1,3-beta-glucosidase precursor, putative, expressed
GRMZM2G019084	7:159515312-159576155	0.237372	0.0001	0.00208381	#N/A	Transducin/WD40 repeat-like superfamily protein	WD domain, G-beta repeat domain containing protein, expressed
GRMZM2G072280	7:160294877-160297851	0.158052	5e-05	0.00109458	GO:0016020GO:0009765	photosystem I light harvesting complex gene 2	chlorophyll A-B binding protein, putative, expressed
GRMZM2G310283	7:167259062-167269404	0.178195	0.0001	0.00208381	#N/A	related to KPC1	zinc finger, C3HC4 type domain containing protein, expressed
GRMZM2G126774	7:168489193-168508722	0.203627	0.002	0.0294291	#N/A	chromatin remodeling factor18	expressed protein
GRMZM2G308570	1:3886165-3899531	0.198707	0.0009	0.014955	#N/A	Cyclin family protein	cyclin-T1-3, putative, expressed
GRMZM2G061922	7:174260974-174264335	0.27052	5e-05	0.00109458	#N/A	SNARE-like superfamily protein	trafficking protein particle complex subunit, putative, expressed
GRMZM2G434696	7:174820349-174831406	0.230267	0.0005	0.00899311	#N/A	transducin family protein / WD-40 repeat family protein	expressed protein
GRMZM2G140758	7:175242511-175243488	0.247016	5e-05	0.00109458	#N/A	Yos1-like protein	expressed protein
GRMZM2G158394	7:176260710-176262411	0.170156	5e-05	0.00109458	#N/A	Ribonuclease T2 family protein	ribonuclease T2 family domain containing protein, expressed
SGO1	7:18531203-18535522	0.18383	0.001	0.0163687	#N/A	#N/A	#N/A
CAT2	1:7153869-7156146	0.476684	5e-05	0.00109458	#N/A	#N/A	#N/A
GRMZM2G057158	1:7186196-7191995	0.233441	0.0037	0.0495919	GO:0006464	ubiquitin family protein	Ubiquitin family domain containing protein, expressed
GRMZM2G048277	7:111010773-111014217	0.180145	0.0003	0.00570125	GO:0016853	FKBP-like peptidyl-prolyl cis-trans isomerase family protein	peptidyl-prolyl cis-trans isomerase, putative, expressed
GRMZM5G831102	7:126781731-126783494	0.183114	0.00195	0.0288378	#N/A	alpha/beta-Hydrolases superfamily protein	gibberellin receptor GID1L2, putative, expressed
GRMZM2G145101	7:127620548-127626940	0.181301	5e-05	0.00109458	#N/A	beta carbonic anhydrase 5	carbonic anhydrase, chloroplast precursor, putative, expressed
GRMZM2G174799	7:132113568-132115658	0.275858	0.0036	0.048441	GO:0006355GO:0005634GO:0004879GO:0003677	FASCICLIN-like arabinoogalactan 7	fasciclin domain containing protein, expressed
GRMZM2G087144	7:141844022-141849471	0.403319	5e-05	0.00109458	#N/A	Ypt/Rab-GAP domain of gyp1p superfamily protein	TBC domain containing protein, expressed
GRMZM2G058451	7:155380895-155384951	0.140001	0.0008	0.0135033	#N/A	basic helix-loop-helix (bHLH) DNA-binding superfamily protein	basic helix-loop-helix DND-binding domain containing protein, expressed
GRMZM2G058013	7:155405886-155411050	0.367491	5e-05	0.00109458	#N/A	0	0
GRMZM2G100758	7:159767631-159770126	0.278251	0.0009	0.014955	#N/A	0	0
GRMZM2G093902	7:165050191-165053623	0.325872	0.0006	0.0105518	GO:0003735GO:0015935GO:0006412GO:0003723	0	0
GRMZM2G017080	7:166587648-166592888	0.212746	5e-05	0.00109458	#N/A	alpha/beta-Hydrolases superfamily protein	hydrolase protein, putative, expressed
GRMZM2G039583	7:168123262-168125467	0.392436	0.0002	0.00393537	#N/A	SNARE associated Golgi protein family	SNARE associated Golgi protein, putative, expressed
GRMZM2G166738	7:172976980-172981341	0.348106	5e-05	0.00109458	GO:0006813GO:0016020GO:0015079	potassium transporter 2	potassium transporter, putative, expressed
GRMZM2G004006	8:6855468-6860408	0.228967	5e-05	0.00109458	#N/A	thylakoid lumenal 17.9 kDa protein, chloroplast	expressed protein
GRMZM2G162800	1:14921634-14926927	0.272302	5e-05	0.00109458	GO:0006139GO:0017111GO:0005524GO:0019205	P-loop containing nucleoside triphosphate hydrolases superfamily protein	uncharacterized protein ycf45, putative, expressed
GRMZM2G034302	1:15069083-15074473	0.247025	5e-05	0.00109458	#N/A	sucrose transporter 2	sucrose transporter, putativ, expressed
GRMZM2G027737	8:37655356-37662644	0.427857	5e-05	0.00109458	#N/A	0	expressed protein
GRMZM2G432566	1:20212311-20218493	0.135985	5e-05	0.00109458	#N/A	zinc ion binding;nucleic acid binding	ZOS5-06 - C2H2 zinc finger protein, expressed
GRMZM2G103628	8:67807047-67810554	0.21918	0.0002	0.00393537	GO:0016020GO:0015018	Nucleotide-diphospho-sugar transferases superfamily protein	glycosyltransferase family 43 protein, putative, expressed
GRMZM2G110509	8:84127926-84131151	0.120469	0.00235	0.0337168	GO:0005737GO:0003746GO:0006414GO:0003924GO:0005525	GTP binding Elongation factor Tu family protein	elongation factor Tu, putative, expressed
GRMZM2G402171	8:114305104-114307920	0.832317	5e-05	0.00109458	#N/A	calmodulin-binding family protein	calmodulin-binding protein, putative, expressed
GRMZM2G380561	8:120295144-120298579	0.667146	5e-05	0.00109458	GO:0005975GO:0004553	beta-1,3-glucanase 2	glycosyl hydrolases family 17, putative, expressed
GRMZM2G050553	8:138821161-138834470	0.195906	0.0001	0.00208381	#N/A	Calcium-binding EF hand family protein	EF hand family protein, putative, expressed
GRMZM2G172001	8:164293634-164297965	0.409287	5e-05	0.00109458	#N/A	alfin-like 5	PHD finger protein, putative, expressed
GRMZM2G068271	8:164445776-164448851	0.264543	5e-05	0.00109458	#N/A	SNARE associated Golgi protein family	SNARE associated Golgi protein, putative, expressed
GRMZM2G129065	8:164752568-164781187	0.204912	0.00115	0.0184424	#N/A	TRICHOME BIREFRINGENCE-LIKE 7	powdery mildew resistant protein 5, putative, expressed
GRMZM2G096407	8:164898619-164901193	0.209664	5e-05	0.00109458	#N/A	amino acid permease 8	amino acid transporter, putative, expressed
GRMZM2G092120	8:167980071-167987937	0.764604	5e-05	0.00109458	#N/A	S-adenosyl-L-methionine-dependent methyltransferases superfamily protein	methyltransferase, putative, expressed
GRMZM2G066755	8:169174905-169178294	0.526948	5e-05	0.00109458	#N/A	Haloacid dehalogenase-like hydrolase (HAD) superfamily protein	NLI interacting factor-like phosphatase, putative, expressed
GRMZM2G124321	8:172632330-172637481	0.466439	5e-05	0.00109458	#N/A	uvrB/uvrC motif-containing protein	hemimethylated DNA binding domain containing protein, expressed
GRMZM5G874163	8:173768819-173775129	0.295145	0.0005	0.00899311	#N/A	Transcriptional factor B3 family protein / auxin-responsive factor AUX/IAA-related	auxin response factor, putative, expressed
GRMZM2G417125	8:2078997-2081368	0.192306	5e-05	0.00109458	#N/A	RING/U-box superfamily protein	zinc finger, C3HC4 type domain containing protein, expressed
GRMZM5G851914	8:8274161-8277086	0.629822	5e-05	0.00109458	#N/A	SIN3-like 2	expressed protein
GRMZM2G364178	1:30348041-30350545	0.560898	5e-05	0.00109458	#N/A	0	0
GRMZM2G074103	8:25348195-25355005	0.365781	5e-05	0.00109458	GO:0016021GO:0006810GO:0009276GO:0042626GO:0005524	ABC transporter family protein	ABC transporter, ATP-binding protein, putative, expressed
GRMZM2G434252	8:32606790-32609608	0.525673	5e-05	0.00109458	#N/A	0	0
GRMZM2G027546	8:66896380-66903723	0.601994	5e-05	0.00109458	#N/A	ubiquitin-conjugating enzyme 25	ubiquitin-conjugating enzyme domain containing protein, expressed
CAB-M9	8:70312570-70314733	0.194364	0.0001	0.00208381	#N/A	#N/A	#N/A
GRMZM2G067080	8:83586987-83591490	0.471548	5e-05	0.00109458	#N/A	Peptidase S24/S26A/S26B/S26C family protein	OsSigP5 - Putative Type I Signal Peptidase homologue; employs a putative Ser/His catalytic dyad, expressed
GRMZM2G151193	8:83876977-83880502	0.294819	5e-05	0.00109458	GO:0005737GO:0003746GO:0006414GO:0003924GO:0005525	GTP binding Elongation factor Tu family protein	elongation factor Tu, putative, expressed
GRMZM2G083068	8:86383120-86392953	0.155635	0.00235	0.0337168	#N/A	pfkB-like carbohydrate kinase family protein	kinase, pfkB family, putative, expressed
GRMZM2G086943	8:95156748-95161913	0.643604	5e-05	0.00109458	#N/A	prenylated RAB acceptor 1.A2	prenylated rab acceptor, putative, expressed
GRMZM2G145905	8:96978179-96988726	0.225549	0.0004	0.00740828	#N/A	LETM1-like protein	calcium-binding mitochondrial protein anon-60Da, putative, expressed
GRMZM2G035465	8:110338288-110342132	0.315856	0.00155	0.0237905	GO:0005634GO:0045449	phytochrome-associated protein 2	OsIAA17 - Auxin-responsive Aux/IAA gene family member, expressed
GRMZM2G165567	8:112238926-112241268	0.581202	5e-05	0.00109458	#N/A	PYR1-like 10	CAPIP1, putative, expressed
GRMZM2G025459	8:119744948-119748072	0.255403	5e-05	0.00109458	#N/A	5\'-AMP-activated protein kinase beta-2 subunit protein	SNF1-related protein kinase regulatory subunit beta-1, putative, expressed
GRMZM2G026452	8:121531580-121533998	0.272305	0.00195	0.0288378	#N/A	0	0
GRMZM2G094595	8:136739077-136754460	0.195215	5e-05	0.00109458	#N/A	Ubiquitin-conjugating enzyme family protein	RWD domain containing protein, expressed
GRMZM2G051767	8:136999157-137003136	0.250682	5e-05	0.00109458	#N/A	Protein of unknown function (DUF3531)	oxidoreductase/ transition metal ion binding protein, putative, expressed
GRMZM2G048703	1:37545426-37556438	0.165541	5e-05	0.00109458	#N/A	novel cap-binding protein	eukaryotic translation initiation factor, putative, expressed
GRMZM2G139018	8:156018431-156031804	0.158713	0.00325	0.0444365	#N/A	0	0
GRMZM2G160452	1:39072102-39077770	0.399785	5e-05	0.00109458	GO:0009058	digalactosyl diacylglycerol deficient 2	digalactosyldiacylglycerol synthase, chloroplast precursor, putative, expressed
GRMZM2G020594	8:164718000-164722142	0.56893	5e-05	0.00109458	#N/A	Galactose oxidase/kelch repeat superfamily protein	OsFBX10 - F-box domain containing protein, expressed
GRMZM2G075956	8:165628435-165631708	0.219957	5e-05	0.00109458	GO:0008270GO:0005622	C2H2 and C2HC zinc fingers superfamily protein	ZOS1-18 - C2H2 zinc finger protein, expressed
GRMZM2G334791	8:165727931-165735893	0.448438	5e-05	0.00109458	#N/A	Protein kinase superfamily protein	CAMK_CAMK_like.11 - CAMK includes calcium/calmodulin depedent protein kinases, expressed
GRMZM2G149265	8:167827881-167831438	0.332392	5e-05	0.00109458	#N/A	Glucose-1-phosphate adenylyltransferase family protein	mannose-1-phosphate guanyltransferase, putative, expressed
GRMZM2G044237	1:41961175-41971106	0.280674	5e-05	0.00109458	#N/A	arginine biosynthesis protein ArgJ family	arginine biosynthesis bifunctional protein argJ 1, putative, expressed
GRMZM2G013607	9:11237965-11242014	0.318915	0.00135	0.0211388	#N/A	MITOCHONDRIAL FERREDOXIN 2	2Fe-2S iron-sulfur cluster binding domain containing protein, expressed
GRMZM2G136268	1:42925922-42931255	0.504337	5e-05	0.00109458	#N/A	ARM repeat superfamily protein	expressed protein
GRMZM2G167207	9:14847999-14852986	0.226773	5e-05	0.00109458	#N/A	BSD domain-containing protein	BSD domain containing protein, expressed
GRMZM2G075488	9:16685322-16700900	0.179059	5e-05	0.00109458	#N/A	alpha/beta-Hydrolases superfamily protein	hydrolase, alpha/beta fold family domain containing protein, expressed
GRMZM5G838414	9:18328757-18335627	0.283523	0.00055	0.00977489	#N/A	Galactosyltransferase family protein	galactosyltransferase family protein, putative, expressed
GRMZM2G443985	9:19161825-19170955	0.206884	0.0026	0.0367651	#N/A	phosphofructokinase 3	6-phosphofructokinase, putative, expressed
GRMZM2G092568	9:22625305-22664994	0.270838	0.0003	0.00570125	#N/A	RNA 2\'-phosphotransferase, Tpt1 / KptA family	tRNA 2-phosphotransferase 1, putative, expressed
GRMZM2G083716	9:25935740-25940848	0.2851	5e-05	0.00109458	#N/A	chaperonin 60 beta	T-complex protein, putative, expressed
GRMZM2G156218	9:26974716-26979739	0.389703	5e-05	0.00109458	#N/A	Sec14p-like phosphatidylinositol transfer family protein	SEC14 cytosolic factor family protein, putative, expressed
GRMZM2G035417	9:32078632-32089472	0.690512	5e-05	0.00109458	#N/A	Rad23 UV excision repair protein family	RAD23 DNA repair protein, putative, expressed
GRMZM2G047178	9:44121274-44128502	0.171738	5e-05	0.00109458	#N/A	hydroxyproline-rich glycoprotein family protein	expressed protein
GRMZM2G412986	9:50023646-50029435	0.406592	5e-05	0.00109458	GO:0016757	Glycosyltransferase family 61 protein	glycosyltransferase, putative, expressed
GRMZM2G354610	9:52349165-52351544	0.521775	5e-05	0.00109458	GO:0016757	Glycosyltransferase family 61 protein	glycosyltransferase protein, putative, expressed
GRMZM2G148872	9:87671920-87677067	0.176662	5e-05	0.00109458	#N/A	SOUL heme-binding family protein	SOUL heme-binding protein, putative, expressed
GRMZM2G139973	9:96451512-96457764	0.262596	0.00035	0.00656651	#N/A	Paxneb protein-related	paxneb-related protein, putative, expressed
GRMZM2G092493	9:100766408-100770642	0.223619	0.00125	0.0197724	#N/A	RNA-binding (RRM/RBD/RNP motifs) family protein	RNA recognition motif containing protein, putative, expressed
GRMZM2G134045	9:112127021-112137834	0.292731	5e-05	0.00109458	#N/A	ARF-GAP domain 8	GTPase-activating protein, putative, expressed
GRMZM2G035809	9:121136690-121141166	0.187405	0.0001	0.00208381	GO:0004674GO:0006468GO:0004713GO:0005524	Protein kinase superfamily protein	CAMK_CAMK_like.19 - CAMK includes calcium/calmodulin depedent protein kinases, expressed
GRMZM2G127141	9:125383955-125388954	0.210544	0.0005	0.00899311	GO:0004707GO:0006468GO:0004713GO:0005524	MAP kinase 4	CGMC_MAPKCMGC_2_ERK.14 - CGMC includes CDA, MAPK, GSK3, and CLKC kinases, expressed
GRMZM2G110233	9:129269194-129272824	0.63513	5e-05	0.00109458	#N/A	homolog of nucleolar protein NOP56	nucleolar protein 5A, putative, expressed
GRMZM2G080501	9:135600971-135602731	0.17829	0.0014	0.0217807	#N/A	Haem oxygenase-like, multi-helical	TENA/THI-4 family protein, putative, expressed
GRMZM2G046601	9:146319630-146328499	0.626136	5e-05	0.00109458	GO:0004356GO:0006542	glutamine synthase clone F11	glutamine synthetase, catalytic domain containing protein, expressed
GRMZM2G178294	9:147714689-147725278	0.32666	5e-05	0.00109458	#N/A	Tetratricopeptide repeat (TPR)-like superfamily protein	pre-mRNA-processing factor 39, putative, expressed
GRMZM2G049484	9:150616636-150620939	0.242749	0.00045	0.00820502	GO:0009058	UDP-Glycosyltransferase superfamily protein	glycosyl transferase, group 1 domain containing protein, expressed
GRMZM2G310155	9:151826680-151833559	0.260408	0.0037	0.0495919	#N/A	DNA-binding bromodomain-containing protein	DNA-binding bromodomain-containing protein, putative, expressed
GRMZM2G143244	9:154351783-154359678	0.334487	0.0032	0.0438914	#N/A	Per1-like family protein	per1-like family protein, putative, expressed
GRMZM2G026833	9:2711603-2714038	0.336271	5e-05	0.00109458	#N/A	GOLDEN2-like 2	myb-like DNA-binding domain containing protein, expressed
GRMZM2G127609	9:11084774-11089919	0.30186	5e-05	0.00109458	#N/A	chaperonin 20	chaperonin, putative, expressed
GRMZM2G151923	9:12328206-12332219	0.206836	5e-05	0.00109458	GO:0008270GO:0003676	serine/arginine-rich 22	RNA recognition motif containing protein, expressed
GRMZM2G005209	9:15997603-16000902	0.323802	0.0035	0.0473043	#N/A	metaxin-related	expressed protein
GRMZM2G069911	9:23826466-23827831	0.444166	5e-05	0.00109458	GO:0006334GO:0003677GO:0005634GO:0000786	histone H1-3	histone H1, putative, expressed
GRMZM2G378907	1:60094997-60103977	0.205205	5e-05	0.00109458	#N/A	tubby like protein 3	OsFBT5 - F-box and tubby domain containing protein, expressed
GRMZM2G150323	9:84966444-84971881	0.214771	5e-05	0.00109458	#N/A	Core-2/I-branching beta-1,6-N-acetylglucosaminyltransferase family protein	glycosyltransferase family protein, putative, expressed
GRMZM2G093880	9:114801180-114843375	0.296797	5e-05	0.00109458	#N/A	alpha/beta-Hydrolases superfamily protein	palmitoyl-protein thioesterase 1 precursor, putative, expressed
GRMZM2G124239	9:123670459-123684790	0.272231	5e-05	0.00109458	#N/A	Vps52 / Sac2 family	vacuolar protein sorting-associated protein 52, putative, expressed
GRMZM2G415793	9:125176154-125177527	0.153211	5e-05	0.00109458	GO:0016853GO:0009507	allene oxide cyclase 3	allene oxide cyclase 4, chloroplast precursor, putative, expressed
GRMZM2G078806	1:66018641-66022804	0.274387	5e-05	0.00109458	#N/A	Transducin/WD40 repeat-like superfamily protein	WD-40 repeat family protein, putative, expressed
GRMZM2G121303	9:135403164-135407267	0.36912	5e-05	0.00109458	#N/A	ubiquitin-conjugating enzyme 32	ubiquitin-conjugating enzyme, putative, expressed
GRMZM2G078472	9:138038049-138044999	0.457318	5e-05	0.00109458	GO:0006529GO:0004066	asparagine synthetase 2	asparagine synthetase, putative, expressed
GRMZM2G013908	9:142291786-142297719	0.207886	5e-05	0.00109458	#N/A	TATA BOX ASSOCIATED FACTOR II 59	TATA binding protein-associated factor, putative, expressed
GRMZM2G026742	9:146028200-146032662	0.269099	0.0003	0.00570125	#N/A	heat shock factor 1	HSF-type DNA-binding domain containing protein, expressed
GRMZM2G024571	9:146720240-146726470	0.178141	0.0006	0.0105518	#N/A	Protein of unknown function (DUF1423)	potyvirus VPg interacting protein, putative, expressed
GRMZM2G178247	9:147750612-147754080	0.597706	5e-05	0.00109458	#N/A	Cyclin A3;1	cyclin, putative, expressed
GRMZM5G862467	1:71152240-71155528	0.247837	0.00235	0.0337168	#N/A	Mob1/phocein family protein	mps one binder kinase activator-like 1A, putative, expressed
GRMZM2G092497	9:154723991-154755677	0.139014	0.00255	0.0361575	#N/A	0	stress responsive A/B Barrel domain containing protein, expressed
GRMZM2G148090	9:156245114-156247188	0.141005	0.00085	0.0142218	GO:0008270GO:0003676	CCCH-type zinc fingerfamily protein with RNA-binding domain	zinc finger family protein, putative, expressed
GRMZM2G036543	1:74274794-74287215	0.265295	5e-05	0.00109458	#N/A	Aldolase-type TIM barrel family protein	1-5-phosphoribosyl-5-5-phosphoribosylaminomethylideneaminoimidazole-4-carboxamide isomerase, chloroplast precursor, putative, expressed
GRMZM2G033478	1:90554211-90566121	0.404902	5e-05	0.00109458	GO:0003723	G2484-1 protein	agenet domain containing protein, putative, expressed
GRMZM2G070899	1:96323164-96337898	0.317926	5e-05	0.00109458	#N/A	DYNAMIN-like 1E	dynamin family protein, putative, expressed
GRMZM2G086869	1:96691230-96693175	0.320005	5e-05	0.00109458	GO:0016787GO:0045263GO:0015986GO:0015078	Haloacid dehalogenase-like hydrolase (HAD) superfamily protein	haloacid dehalogenase-like hydrolase family protein, putative, expressed
GRMZM2G179528	1:107854378-107859204	0.177199	0.00055	0.00977489	GO:0006508GO:0004185	serine carboxypeptidase-like 2	OsSCP46 - Putative Serine Carboxypeptidase homologue, expressed
GRMZM2G113726	1:183832171-183835855	0.609093	5e-05	0.00109458	#N/A	Transducin/WD40 repeat-like superfamily protein	WD-40 repeat family protein, putative, expressed
GRMZM2G136443	1:200655132-200664592	0.353037	5e-05	0.00109458	#N/A	ubiquitin-specific protease 17	ubiquitin carboxyl-terminal hydrolase family protein, expressed
GRMZM2G115750	1:201522267-201525873	0.429059	5e-05	0.00109458	#N/A	putative type 1 membrane protein	expressed protein
GRMZM2G057608	1:204725617-204727783	0.605779	5e-05	0.00109458	GO:0005634GO:0000785GO:0003677	Ribosomal protein S25 family protein	40S ribosomal protein S25, putative, expressed
GRMZM5G894432	1:219389481-219391764	0.832433	5e-05	0.00109458	#N/A	Transmembrane amino acid transporter family protein	transmembrane amino acid transporter protein, putative, expressed
GRMZM2G147418	1:227652271-227656787	0.20217	0.00065	0.0113055	#N/A	Protein of unknown function (DUF1218)	fiber protein Fb34, putative, expressed
GRMZM2G016602	1:252202770-252214106	0.346126	5e-05	0.00109458	#N/A	recA DNA recombination family protein	recA protein, putative, expressed
GRMZM2G003640	1:256356645-256366349	0.743449	5e-05	0.00109458	#N/A	dual specificity protein phosphatase 1	dual specificity protein phosphatase, putative, expressed
TBP1	1:259016742-259021894	0.253866	0.0005	0.00899311	#N/A	#N/A	#N/A
GRMZM2G031022	1:264615782-264618912	0.257095	0.0001	0.00208381	#N/A	0	expressed protein
GRMZM2G083677	1:277084915-277087273	0.297441	0.00275	0.0386075	#N/A	Outward rectifying potassium channel protein	potassium channel protein, putative, expressed
GRMZM2G152921	1:283933069-283935765	0.588427	5e-05	0.00109458	#N/A	Reticulon family protein	reticulon domain containing protein, putative, expressed
GRMZM2G361220	1:285131095-285135331	0.231382	0.00125	0.0197724	#N/A	associated protein 19	clathrin adaptor complex small chain domain containing protein, expressed
GRMZM2G015436	1:288236185-288241749	0.425763	5e-05	0.00109458	GO:0004834GO:0006568	Aldolase-type TIM barrel family protein	indole-3-glycerol phosphate lyase, chloroplast precursor, putative, expressed
GRMZM2G454176	1:289921769-289925808	0.212283	0.0003	0.00570125	#N/A	Homeodomain-like transcriptional regulator	DDT domain containing protein, putative, expressed
GRMZM2G363545	1:291051940-291057953	0.487898	5e-05	0.00109458	#N/A	UDP-Glycosyltransferase superfamily protein	UDP-glucoronosyl and UDP-glucosyl transferase domain containing protein, expressed
GRMZM2G012280	1:293297191-293300173	0.367823	0.00235	0.0337168	#N/A	zinc knuckle (CCHC-type) family protein	zinc knuckle domain containing protein, expressed
GRMZM2G056393	1:297668191-297687512	0.279941	0.00255	0.0361575	#N/A	Translation elongation factor EFG/EF2 protein	elongation factor, putative, expressed
GRMZM2G103662	10:10619119-10622136	0.229912	5e-05	0.00109458	#N/A	Eukaryotic aspartyl protease family protein	eukaryotic aspartyl protease domain containing protein, expressed
GRMZM2G014397	10:10731114-10736548	0.285052	5e-05	0.00109458	#N/A	thylakoidal ascorbate peroxidase	OsAPx6 - Stromal Ascorbate Peroxidase encoding gene 5,8, expressed
GRMZM2G088689	10:15552598-15556258	0.25797	5e-05	0.00109458	GO:0016624GO:0008152	Thiamin diphosphate-binding fold (THDP-binding) superfamily protein	dehydrogenase E1 component domain containing protein, expressed
GRMZM2G009448	10:17611992-17615725	0.209171	0.00315	0.0432995	#N/A	glycine-rich RNA-binding protein 3	glycine-rich RNA-binding protein 7, putative, expressed
GRMZM2G140612	10:66319318-66329339	0.275522	5e-05	0.00109458	#N/A	Protein kinase superfamily protein	serine/threonine-protein kinase HT1, putative, expressed
GRMZM2G369260	10:75681003-75681997	0.645034	5e-05	0.00109458	#N/A	polymerase delta 4	DNA polymerase delta subunit 4 family, putative, expressed
GRMZM2G099352	10:75709392-75711864	0.210628	5e-05	0.00109458	GO:0003735GO:0015935GO:0006412GO:0003723	Ribosomal protein S3 family protein	40S ribosomal protein S3-1, putative, expressed
GRMZM2G061135	10:86428339-86433030	0.221075	5e-05	0.00109458	GO:0006730GO:0004478GO:0005524	S-adenosylmethionine synthetase family protein	S-adenosylmethionine synthetase, putative, expressed
GRMZM2G083459	10:90776033-90781199	0.45209	5e-05	0.00109458	#N/A	tonneau 2 (TON2)	serine/threonine-protein phosphatase 2A regulatory subunit B subunitgamma, putative, expressed
GRMZM2G126496	10:105072978-105096625	0.324817	5e-05	0.00109458	#N/A	NAD(P)-binding Rossmann-fold superfamily protein	short chain dehydrogenase/reductase protein, putative, expressed
GRMZM2G064159	10:123831267-123835202	0.725441	5e-05	0.00109458	GO:0009446GO:0047632	porphyromonas-type peptidyl-arginine deiminase family protein	agmatine deiminase, putative, expressed
GRMZM2G461557	10:126302945-126307929	0.345824	0.00325	0.0444365	#N/A	plant UBX domain-containing protein 1	alveolar soft part sarcoma chromosome region, candidate 1, putative, expressed
GRMZM2G105004	10:127592221-127597271	0.263065	5e-05	0.00109458	#N/A	Plant regulator RWP-RK family protein	NIN, putative, expressed
GRMZM2G054615	10:133391910-133394043	0.321524	5e-05	0.00109458	GO:0003700GO:0006355GO:0005634GO:0008270GO:0043565	GATA transcription factor 5	expressed protein
GRMZM2G105415	1:4709170-4714557	0.639201	5e-05	0.00109458	GO:0004674GO:0006468GO:0004713GO:0005524	Protein kinase superfamily protein	CAMK_CAMK_like_ULKh_APGy.1 - CAMK includes calcium/calmodulin depedent protein kinases, expressed
GRMZM2G427097	10:134077908-134083866	0.319921	0.0005	0.00899311	GO:0006520GO:0005488GO:0055114GO:0016639	glutamate dehydrogenase 2	glutamate dehydrogenase protein, putative, expressed
GRMZM2G140924	10:140501795-140505133	0.410138	5e-05	0.00109458	GO:0006614GO:0008312GO:0008270GO:0005515GO:0048500GO:0005525	RING/U-box superfamily protein	zinc finger, C3HC4 type domain containing protein, expressed
GRMZM2G143480	10:145330778-145339135	0.260177	5e-05	0.00109458	GO:0009349GO:0009231	6,7-dimethyl-8-ribityllumazine synthase / DMRL synthase / lumazine synthase / riboflavin synthase	6,7-dimethyl-8-ribityllumazine synthase, chloroplast precursor, putative, expressed
GRMZM2G164113	10:5645522-5651839	0.632023	0.0027	0.0379703	#N/A	0	expressed protein
GRMZM2G001272	10:8789859-8796975	0.185688	5e-05	0.00109458	#N/A	tubby like protein 10	OsFBT14 - F-box and tubby domain containing protein, expressed
GRMZM2G068710	10:10140591-10148973	0.424103	0.00355	0.0478857	#N/A	fucosyltransferase 13	alpha-1,4-fucosyltransferase, putative, expressed
GRMZM5G813470	10:10887770-10892040	0.256783	5e-05	0.00109458	#N/A	ZIP metal ion transporter family	metal cation transporter, putative, expressed
GRMZM2G006042	10:13788442-13794457	0.672273	5e-05	0.00109458	GO:0009725GO:0005634GO:0006520GO:0006355GO:0030170GO:0003677	auxin response factor 2	auxin response factor, putative, expressed
GRMZM2G141848	10:24452183-24457178	0.436202	5e-05	0.00109458	#N/A	APR-like 5	OsAPRL6 adenosine 5\'-phosphosulfate reductase-like OsAPRL6, expressed
GRMZM2G088140	10:37914655-37954097	0.35958	5e-05	0.00109458	#N/A	basic region/leucine zipper transcription factor 68	transcription factor, putative, expressed
GRMZM2G006736	10:75590750-75594655	0.179455	0.0001	0.00208381	#N/A	sigma factor A	RNA polymerase sigma factor, putative, expressed
GRMZM2G079759	10:76419420-76422849	0.211742	5e-05	0.00109458	GO:0016491GO:0046872GO:0005515GO:0008152GO:0009055	rubredoxin family protein	rubredoxin family protein, putative, expressed
GRMZM2G171236	10:77124953-77128361	0.685939	5e-05	0.00109458	#N/A	NADH-ubiquinone oxidoreductase-related	mitochondrial NADH-ubiquinone oxidoreductase, putative, expressed
GRMZM2G177532	1:58708412-58722793	0.221899	0.00015	0.00302015	#N/A	Cation efflux family protein	cation efflux family protein, putative, expressed
GRMZM2G089163	10:90828885-90833459	0.407086	5e-05	0.00109458	#N/A	dsRNA-binding protein 2	double-stranded RNA binding motif containing protein, expressed
GRMZM2G327059	1:5080779-5086704	0.481118	0.00055	0.00977489	#N/A	POX (plant homeobox) family protein	homeobox domain containing protein, expressed
GRMZM2G154509	10:95777361-95782866	0.525671	0.00065	0.0113055	#N/A	Phosphoglycerate mutase family protein	phosphoglycerate mutase, putative, expressed
GRMZM2G137451	10:111015777-111020087	0.359662	5e-05	0.00109458	#N/A	auxin signaling F-box 2	OsFBL16 - F-box domain and LRR containing protein, expressed
GRMZM2G021802	10:112593963-112597764	0.283319	5e-05	0.00109458	#N/A	DNA repair metallo-beta-lactamase family protein	DNA cross-link repair 1A protein, putative, expressed
GRMZM2G443509	10:113181082-113188620	0.544277	5e-05	0.00109458	GO:0003824	Protein phosphatase 2C family protein	protein phosphatase 2C, putative, expressed
GRMZM2G147424	10:113732416-113734756	0.214941	0.00155	0.0237905	#N/A	S1FA-like DNA-binding protein	DNA-binding protein S1FA, putative, expressed
GRMZM5G898740	1:61625871-61633762	0.16291	0.00225	0.032526	#N/A	Haloacid dehalogenase-like hydrolase (HAD) superfamily protein	rhythmically expressed gene 2 protein, putative, expressed
GRMZM2G072513	10:117576571-117580676	0.144338	0.0022	0.0319153	#N/A	Protein of unknown function (DUF668)	expressed protein
GRMZM2G057554	10:123707092-123710625	0.188182	0.00355	0.0478857	GO:0008080GO:0008152	Acyl-CoA N-acyltransferases (NAT) superfamily protein	acetyltransferase, GNAT family, putative, expressed
GRMZM2G169648	10:124084466-124089888	0.377034	5e-05	0.00109458	#N/A	Nucleic acid-binding, OB-fold-like protein	ATPOT1, putative, expressed
GRMZM2G098577	10:128128257-128134207	0.353417	5e-05	0.00109458	#N/A	MIF4G domain-containing protein / MA3 domain-containing protein	eukaryotic initiation factor iso-4F subunit p82-34, putative, expressed
GRMZM2G124411	10:128323153-128325752	0.247306	5e-05	0.00109458	#N/A	ribosomal protein L23AB	60S ribosomal protein L23A, putative, expressed
GRMZM2G005859	10:130532355-130535272	0.222592	5e-05	0.00109458	#N/A	0	expressed protein
GRMZM2G000973	10:133332731-133338321	0.555601	5e-05	0.00109458	#N/A	Autophagy-related protein 13	expressed protein
GRMZM2G086553	10:135597642-135602163	0.23923	0.00075	0.01278	#N/A	AT hook motif DNA-binding family protein	AT hook motif domain containing protein, expressed
GRMZM2G128078	10:139408194-139410816	0.136909	0.0028	0.0391824	GO:0005247GO:0006821GO:0016020	SNARE associated Golgi protein family	SNARE associated Golgi protein, putative, expressed
GRMZM2G128914	10:140790528-140797407	0.151707	0.00125	0.0197724	#N/A	alpha-mannosidase 1	glycosyl hydrolase family 47 domain contain protein, expressed
GRMZM2G128934	10:140800374-140805049	0.309878	0.00125	0.0197724	#N/A	Ubiquitin-specific protease family C19-related protein	expressed protein
GRMZM2G023387	10:143143261-143146284	0.165766	5e-05	0.00109458	GO:0045454	C-terminal cysteine residue is changed to a serine 1	thioredoxin, putative, expressed
GRMZM2G177412	10:144041131-144046169	0.252131	0.0002	0.00393537	GO:0005737GO:0050661GO:0004764GO:0008883GO:0033014GO:0050825GO:0042309GO:0050826	0	expressed protein
GRMZM2G007477	10:145605845-145607808	0.473584	0.00155	0.0237905	GO:0004674GO:0006468GO:0004713GO:0005524	S-domain-2 5	protein kinase, putative, expressed
GRMZM5G857930	10:147549166-147555475	0.238331	0.0034	0.0461651	#N/A	0	ATPOT1, putative, expressed
GRMZM2G074107	10:148078546-148081474	0.127165	0.00235	0.0337168	GO:0006355GO:0005634GO:0000785GO:0003677	AT hook motif DNA-binding family protein	AT hook motif domain containing protein, expressed

## Sheet: 24 h DSGs
Table S10: Overview of differentially spliced genes between B73 and Mo17 in control and at 6 and 24 h R. padi feeding
Differentially spliced genes (DSGs) between B73 and Mo17 after 24 h R. padi feeding
Differentially spliced genes (DSGs)
gene	locus	sqrt(JS)	p_value	q_value	GO	best arabidopsis TAIR10 hit defline	best rice hit defline
GRMZM2G132238	9:120619905-120621341	0.229543	5e-05	0.00109458	GO:0005737GO:0004427GO:0000287GO:0006796GO:0004197GO:0006508	metacaspase 1	ICE-like protease p20 domain containing protein, putative, expressed
GRMZM2G133718	3:15179171-15194483	0.673099	5e-05	0.00109458	#N/A	serine carboxypeptidase-like 28	OsSCP1 - Putative Serine Carboxypeptidase homologue, expressed
CYP71C4	4:3265212-3267368	0.273912	5e-05	0.00109458	#N/A	#N/A	#N/A
GRMZM2G179465	3:146677000-146679936	0.404806	0.00105	0.0170683	#N/A	0	expressed protein
GRMZM2G122892	6:114661139-114664808	0.384221	5e-05	0.00109458	#N/A	Pyridoxamine 5\'-phosphate oxidase family protein	CREG1 precursor, putative, expressed
H4C7	3:13959414-13961037	0.168303	0.00065	0.0113055	#N/A	#N/A	#N/A
GRMZM2G028821	1:81612700-81613806	0.151647	0.0032	0.0438914	GO:0005737GO:0004364GO:0008152	Glutathione S-transferase family protein	glutathione S-transferase, putative, expressed
GRMZM2G088539	10:36031866-36056874	0.255284	0.0015	0.0231483	#N/A	zinc finger (Ran-binding) family protein	zinc finger family protein, putative, expressed
GRMZM2G134951	2:33468170-33478528	0.407087	0.00085	0.0142218	#N/A	0	protein FAM133, putative, expressed
GRMZM2G155232	8:15110788-15113681	0.648481	5e-05	0.00109458	GO:0006508GO:0050825GO:0042309GO:0004185GO:0050826	serine carboxypeptidase-like 27	OsSCP1 - Putative Serine Carboxypeptidase homologue, expressed
GRMZM2G092481	1:7960809-7964689	0.224732	5e-05	0.00109458	#N/A	ankyrin repeat protein	ankyrin repeat domain containing protein, expressed
GRMZM2G385925	5:211562107-211579796	0.518646	5e-05	0.00109458	#N/A	P-loop containing nucleoside triphosphate hydrolases superfamily protein	kinesin motor domain containing protein, putative, expressed
GRMZM2G162605	6:97794833-97798689	0.508912	5e-05	0.00109458	GO:0016787	nudix hydrolase homolog 2	hydrolase, NUDIX family, domain containing protein, expressed
GRMZM2G168355	9:155707444-155709059	0.196741	5e-05	0.00109458	#N/A	senescence-related gene 1	naringenin,2-oxoglutarate 3-dioxygenase, putative, expressed
GRMZM2G177438	1:294544090-294550160	0.83199	5e-05	0.00109458	#N/A	0	0
GRMZM2G048482	1:41280240-41283344	0.621401	5e-05	0.00109458	#N/A	HSP20-like chaperones superfamily protein	SLT1 protein, putative, expressed
GRMZM2G028335	1:228777363-228781734	0.513921	0.0016	0.0244212	#N/A	homolog of yeast CDT1 B homolog of yeast CDT1 B	CDT1B - Putative DNA replication initiation protein, expressed
GRMZM2G015080	2:150778729-150782551	0.232438	0.00055	0.00977489	GO:0006355GO:0005634GO:0009405GO:0004879GO:0003677	GRAS family transcription factor	GRAS family transcription factor domain containing protein, expressed
GRMZM2G149265	8:167827881-167831438	0.56735	5e-05	0.00109458	#N/A	Glucose-1-phosphate adenylyltransferase family protein	mannose-1-phosphate guanyltransferase, putative, expressed
GRMZM2G169486	3:30136724-30143666	0.382072	5e-05	0.00109458	#N/A	peroxin 14	pex14, putative, expressed
GRMZM2G178079	1:81588782-81594131	0.449407	5e-05	0.00109458	GO:0019787GO:0005737GO:0043687GO:0004364GO:0051246	glutathione S-transferase TAU 18	glutathione S-transferase, putative, expressed
GRMZM2G042552	1:2781764-2783974	0.105549	0.0027	0.0379703	#N/A	SNF7 family protein	SNF7 domain containing protein, putative, expressed
GRMZM2G163809	6:167024320-167029621	0.162597	0.00015	0.00302015	GO:0016765GO:0008299GO:0009842GO:0015979	solanesyl diphosphate synthase 2	polyprenyl synthetase, putative, expressed
GRMZM2G473709	2:217676435-217678659	0.241877	5e-05	0.00109458	#N/A	0	ubiquinol-cytochrome c reductase complex 6.7 kDa protein, putative, expressed
GRMZM2G053909	2:11990983-11994111	0.220116	5e-05	0.00109458	#N/A	RING/U-box superfamily protein	zinc finger, C3HC4 type domain containing protein, expressed
GRMZM5G803992	10:10825168-10831179	0.485696	5e-05	0.00109458	#N/A	RNA polymerases N / 8 kDa subunit	RNA polymerases N 8 kDa subunit, putative, expressed
GRMZM2G165972	1:12518409-12520734	0.441737	0.00135	0.0211388	GO:0003700GO:0006355GO:0005634GO:0043565	heat shock transcription factor A6B	heat stress transcription factor, putative, expressed
GRMZM2G025854	3:218346563-218354896	0.475227	5e-05	0.00109458	GO:0000287GO:0005975GO:0016868	phosphoglucomutase	phosphoglucomutase, putative, expressed
GRMZM5G840002	5:191419370-191422695	0.203275	5e-05	0.00109458	#N/A	Aconitase/3-isopropylmalate dehydratase protein	3-isopropylmalate dehydratase small subunit 2, putative, expressed
IDI2	4:12791790-12797416	0.282399	5e-05	0.00109458	#N/A	#N/A	#N/A
GRMZM2G026980	5:53934854-53936718	0.13753	0.00045	0.00820502	GO:0005618GO:0048046GO:0016762GO:0006073GO:0004553	xyloglucan endotransglycosylase 6	glycosyl hydrolases family 16, putative, expressed
GRMZM2G165530	5:193599655-193606677	0.605668	5e-05	0.00109458	#N/A	Major facilitator superfamily protein	transporter, major facilitator family, putative, expressed
GRMZM2G176977	2:171703506-171711295	0.264928	0.0011	0.0177513	GO:0051287GO:0016616GO:0008152	D-isomer specific 2-hydroxyacid dehydrogenase family protein	erythronate-4-phosphate dehydrogenase domain containing protein, expressed
GRMZM2G056762	5:191954785-191958331	0.239594	5e-05	0.00109458	#N/A	Uncharacterised conserved protein (UCP012943)	expressed protein
GRMZM2G136455	6:42888427-42903047	0.463641	5e-05	0.00109458	#N/A	RAB GTPase homolog 1C	ras-related protein, putative, expressed
GRMZM2G059252	4:192992879-192995454	0.223793	5e-05	0.00109458	#N/A	cofactor assembly of complex C	CCB1, putative, expressed
GRMZM2G083677	1:277084915-277087273	0.28966	0.00195	0.0288378	#N/A	Outward rectifying potassium channel protein	potassium channel protein, putative, expressed
GRMZM2G137715	10:51010483-51019069	0.391121	0.00165	0.0250635	#N/A	0	acetyltransferase, GNAT family, putative, expressed
GRMZM2G421899	5:202662494-202668619	0.575146	5e-05	0.00109458	#N/A	ARID/BRIGHT DNA-binding domain-containing protein	ARID/BRIGHT DNA-binding domain-containing protein, putative, expressed
GRMZM2G121960	1:49770450-49792278	0.132877	5e-05	0.00109458	GO:0006396GO:0005622	high chlorophyll fluorescent 107	tetratricopeptide repeat domain containing protein, expressed
GRMZM2G000423	9:14543728-14545527	0.230237	0.0004	0.00740828	#N/A	2-oxoglutarate (2OG) and Fe(II)-dependent oxygenase superfamily protein	flavonol synthase/flavanone 3-hydroxylase, putative, expressed
GRMZM2G054615	10:133391910-133394043	0.286848	0.0001	0.00208381	GO:0003700GO:0006355GO:0005634GO:0008270GO:0043565	GATA transcription factor 5	expressed protein
GRMZM2G139035	5:172331525-172333862	0.284681	5e-05	0.00109458	#N/A	0	0
GRMZM2G322953	8:100382636-100385781	0.216011	5e-05	0.00109458	#N/A	Inositol monophosphatase family protein	fructose-1,6-bisphosphatase, putative, expressed
GRMZM2G160560	1:214158449-214163990	0.685811	5e-05	0.00109458	#N/A	Uncharacterized protein family (UPF0016)	uncharacterized protein family UPF0016 domain containing protein, expressed
GRMZM2G034917	7:126921087-126922989	0.0881862	0.0018	0.0269734	#N/A	alpha/beta-Hydrolases superfamily protein	gibberellin receptor GID1L2, putative, expressed
GRMZM2G000973	10:133332731-133338321	0.653154	5e-05	0.00109458	#N/A	Autophagy-related protein 13	expressed protein
GRMZM2G081816	3:219263851-219266149	0.421015	5e-05	0.00109458	GO:0005634GO:0045449GO:0030528	basic helix-loop-helix (bHLH) DNA-binding superfamily protein	helix-loop-helix DNA-binding domain containing protein, expressed
GRMZM2G124460	5:212227940-212248198	0.757194	5e-05	0.00109458	#N/A	Transducin/WD40 repeat-like superfamily protein	expressed protein
GRMZM2G172932	8:170881295-170884640	0.661916	5e-05	0.00109458	GO:0005737GO:0051258GO:0007018GO:0016020GO:0003924GO:0005198GO:0006508GO:0008236GO:0005874GO:0005525	beta-6 tubulin	tubulin/FtsZ domain containing protein, putative, expressed
GRMZM2G068519	7:38552448-38554512	0.579006	5e-05	0.00109458	#N/A	0	0
GRMZM2G114044	3:2813726-2815256	0.100023	0.00235	0.0337168	#N/A	Uncharacterized conserved protein (DUF2358)	expressed protein
GRMZM2G003970	4:21243635-21244649	0.18227	0.00075	0.01278	#N/A	0	0
GRMZM2G440259	10:147866357-147868279	0.183962	0.00015	0.00302015	GO:0008270GO:0005515	0	zinc finger, RING-type, putative, expressed
GRMZM2G145101	7:127620548-127626940	0.175743	5e-05	0.00109458	#N/A	beta carbonic anhydrase 5	carbonic anhydrase, chloroplast precursor, putative, expressed
GRMZM5G832378	10:2460935-2466520	0.313698	0.0001	0.00208381	#N/A	0	UDP-N-acetylglucosamine transferase subunit ALG14, putative, expressed
GRMZM2G007914	2:9969444-9972960	0.645389	5e-05	0.00109458	#N/A	0	expressed protein
GRMZM2G434252	8:32606790-32609608	0.483189	5e-05	0.00109458	#N/A	0	0
GRMZM2G056252	5:203092276-203097176	0.159867	0.00145	0.0224567	#N/A	fatty acid desaturase 2	fatty acid desaturase, putative, expressed
GRMZM2G053764	1:236148440-236187902	0.351805	0.0006	0.0105518	GO:0019787GO:0043687GO:0051246	ubiquitin-conjugating enzyme 5	ubiquitin-conjugating enzyme, putative, expressed
GRMZM2G148807	5:46557813-46567200	0.365707	5e-05	0.00109458	GO:0016021GO:0006298GO:0005234GO:0030983GO:0005524GO:0030288GO:0004965GO:0007186GO:0006811GO:0004970	glutamate receptor 3.4	glutamate receptor, putative, expressed
GRMZM2G004006	8:6855468-6860408	0.226653	5e-05	0.00109458	#N/A	thylakoid lumenal 17.9 kDa protein, chloroplast	expressed protein
GRMZM2G059939	6:162767826-162769490	0.384009	5e-05	0.00109458	GO:0003700GO:0006355	related to ABI3/VP1 1	B3 DNA binding domain containing protein, expressed
GRMZM2G088501	6:134052640-134061915	0.169102	0.00015	0.00302015	#N/A	Sec14p-like phosphatidylinositol transfer family protein	CRAL/TRIO domain containing protein, expressed
GRMZM2G083394	8:15990105-15995216	0.690167	5e-05	0.00109458	#N/A	0	kelch repeat-containing protein, putative, expressed
GRMZM2G159996	1:195589977-195594661	0.269383	5e-05	0.00109458	#N/A	B-box type zinc finger protein with CCT domain	CCT/B-box zinc finger protein, putative, expressed
GRMZM2G035134	3:223396202-223397803	0.372211	0.00015	0.00302015	#N/A	Pyridoxal phosphate phosphatase-related protein	phosphoethanolamine/phosphocholine phosphatase, putative, expressed
GRMZM2G181546	10:2405083-2406195	0.162423	5e-05	0.00109458	#N/A	0	0
GRMZM2G074053	5:194144388-194146417	0.264304	5e-05	0.00109458	GO:0016020GO:0006865GO:0031177	Transmembrane amino acid transporter family protein	transmembrane amino acid transporter protein, putative, expressed
GRMZM2G128078	10:139408194-139410816	0.192216	5e-05	0.00109458	GO:0005247GO:0006821GO:0016020	SNARE associated Golgi protein family	SNARE associated Golgi protein, putative, expressed
GRMZM2G018417	1:8306858-8347066	0.401437	5e-05	0.00109458	#N/A	voltage dependent anion channel 4	outer mitochondrial membrane porin, putative, expressed
CNR10	5:1731354-1732479	0.18772	5e-05	0.00109458	#N/A	#N/A	#N/A
GRMZM5G886561	6:33247229-33251119	0.349791	5e-05	0.00109458	#N/A	nudix hydrolase homolog 9	hydrolase, NUDIX family, domain containing protein, expressed
GRMZM2G054678	5:38102-51860	0.158452	5e-05	0.00109458	#N/A	Cysteine proteinases superfamily protein	ulp1 protease family protein, putative, expressed
GRMZM2G096355	9:149325809-149328973	0.20291	5e-05	0.00109458	#N/A	Calcium-dependent lipid-binding (CaLB domain) family protein	C2 domain containing protein, putative, expressed
GRMZM2G117057	6:121720042-121721582	0.338915	0.0003	0.00570125	#N/A	PEBP (phosphatidylethanolamine-binding protein) family protein	osMFT1 MFT-Like1 homologous to Mother of FT and TFL1 gene; contains Pfam profile PF01161: Phosphatidylethanolamine-binding protein, expressed
GRMZM2G309660	3:196413676-196421507	0.138567	0.00145	0.0224567	#N/A	0	expressed protein
GRMZM2G154156	2:107721877-107727155	0.421143	5e-05	0.00109458	#N/A	Transducin/WD40 repeat-like superfamily protein	WD domain, G-beta repeat domain containing protein, expressed
GRMZM2G117746	9:127747443-127763579	0.238986	0.0001	0.00208381	#N/A	FKBP-type peptidyl-prolyl cis-trans isomerase family protein	peptidyl-prolyl isomerase PASTICCINO1, putative, expressed
GRMZM2G116517	7:116399076-116402985	0.254925	5e-05	0.00109458	#N/A	Cytochrome C oxidase copper chaperone (COX17)	cytochrome c oxidase copper chaperone, putative, expressed
GRMZM2G462537	9:126062936-126069427	0.610665	0.001	0.0163687	#N/A	0	0
GRMZM2G036605	4:84871837-84873599	0.461779	5e-05	0.00109458	#N/A	0	0
GRMZM2G479746	6:32536986-32553408	0.600121	0.0002	0.00393537	#N/A	alpha/beta-Hydrolases superfamily protein	lipase precursor, putative, expressed
GRMZM5G878153	1:297022671-297039866	0.664005	5e-05	0.00109458	#N/A	RNA-binding ASCH domain protein	protein of unknown function containing protein, expressed
GRMZM2G004590	2:6484126-6487480	0.33512	5e-05	0.00109458	GO:0017111GO:0004765GO:0005524	shikimate kinase 1	shikimate kinase, putative, expressed
GRMZM2G059799	3:210146158-210148750	0.648287	5e-05	0.00109458	GO:0006950	Adenine nucleotide alpha hydrolases-like superfamily protein	universal stress protein domain containing protein, putative, expressed
GRMZM2G110843	4:231683790-231687688	0.519464	5e-05	0.00109458	#N/A	0	0
GRMZM2G130173	6:38085750-38086440	0.14531	0.00195	0.0288378	GO:0046872	0	0
GRMZM2G470499	8:173876366-173880519	0.617553	5e-05	0.00109458	GO:0004674GO:0006468GO:0004713GO:0005524	proline extensin-like receptor kinase 1	protein kinase domain containing protein, expressed
GRMZM2G085378	6:115755272-115761852	0.329865	0.0002	0.00393537	GO:0006355GO:0005634GO:0003677GO:0004879GO:0003824	NAD(P)-binding Rossmann-fold superfamily protein	ThiF family domain containing protein, putative, expressed
GRMZM2G117226	2:234138804-234145363	0.316042	0.0004	0.00740828	#N/A	Plant Tudor-like protein	expressed protein
GRMZM2G100484	2:175732182-175737110	0.678917	5e-05	0.00109458	#N/A	Xanthine/uracil permease family protein	nucleobase-ascorbate transporter, putative, expressed
GRMZM2G129166	6:155264532-155265651	0.263885	0.00245	0.0349504	#N/A	0	expressed protein
GRMZM2G305264	3:44221303-44223418	0.589731	5e-05	0.00109458	GO:0008270GO:0005515	RING/U-box superfamily protein	zinc finger, C3HC4 type domain containing protein, expressed
GRMZM2G078116	2:79999346-80001707	0.550815	5e-05	0.00109458	#N/A	0	0
GRMZM2G576752	9:15911605-15915671	0.145794	0.0018	0.0269734	#N/A	wall associated kinase 3	OsWAK63 - OsWAK receptor-like protein kinase, expressed
GRMZM2G044004	3:230611402-230615986	0.167741	0.0007	0.0120528	GO:0008270GO:0003676	Zinc finger (CCCH-type) family protein / RNA recognition motif (RRM)-containing protein	RNA-binding zinc finger protein, putative, expressed
GRMZM2G106263	9:154290416-154296012	0.466581	5e-05	0.00109458	GO:0004421GO:0008299	hydroxymethylglutaryl-CoA synthase / HMG-CoA synthase / 3-hydroxy-3-methylglutaryl coenzyme A synthase	hydroxymethylglutaryl-CoA synthase, putative, expressed
GRMZM5G848822	5:203730773-203733004	0.457541	5e-05	0.00109458	#N/A	Eukaryotic aspartyl protease family protein	aspartic proteinase nepenthesin-2 precursor, putative, expressed
ABP4	10:26670822-26673897	0.113943	0.00075	0.01278	#N/A	#N/A	#N/A
GRMZM2G052869	8:14543545-14544822	0.403727	5e-05	0.00109458	GO:0046872	0	metallothionein, putative, expressed
GRMZM2G162007	4:172864337-172866690	0.546148	5e-05	0.00109458	GO:0008270GO:0055114GO:0016491	oxidoreductase, zinc-binding dehydrogenase family protein	dehydrogenase, putative, expressed
GRMZM2G092877	2:214007459-214009595	0.354299	5e-05	0.00109458	#N/A	0	0
GRMZM2G173124	8:20674612-20676836	0.128498	0.002	0.0294291	GO:0008270GO:0003676	CCCH-type zinc finger family protein	zinc finger/CCCH transcription factor, putative, expressed
GRMZM2G137868	1:184941357-184944047	0.536882	5e-05	0.00109458	#N/A	alanine:glyoxylate aminotransferase	aminotransferase, putative, expressed
GRMZM2G457147	1:105335091-105339456	0.727167	5e-05	0.00109458	#N/A	S-adenosyl-L-methionine-dependent methyltransferases superfamily protein	a_IG002N01.7, putative, expressed
GRMZM2G029868	8:141556313-141560264	0.360216	5e-05	0.00109458	#N/A	0	0
GRMZM2G046952	10:132120549-132121962	0.0936163	0.00125	0.0197724	#N/A	GRAM domain-containing protein / ABA-responsive protein-related	GEM, putative, expressed
GRMZM2G449123	1:190786177-190795642	0.513728	5e-05	0.00109458	#N/A	pumilio 5	pumilio domain-containing protein PPD1, putative, expressed
GRMZM2G031721	10:130329656-130333441	0.222261	0.0001	0.00208381	GO:0006457GO:0031072GO:0051082GO:0050825GO:0042309GO:0050826	plastid transcriptionally active 5	PTAC5, putative, expressed
GRMZM2G102683	10:29630934-29634878	0.160962	0.0022	0.0319153	#N/A	polyol/monosaccharide transporter 5	transporter family protein, putative, expressed
GRMZM2G038898	1:238522628-238525355	0.711213	5e-05	0.00109458	#N/A	Core-2/I-branching beta-1,6-N-acetylglucosaminyltransferase family protein	xylosyltransferase, putative, expressed
GRMZM5G822137	3:155358893-155361055	0.180655	0.00325	0.0444365	#N/A	Heavy metal transport/detoxification superfamily protein	pro-resilin precursor, putative, expressed
GRMZM2G099454	1:7398291-7402945	0.543351	5e-05	0.00109458	GO:0004568GO:0006032GO:0016998	basic chitinase	CHIT16 - Chitinase family protein precursor, expressed
GRMZM2G475059	1:8107799-8109879	0.158443	0.0004	0.00740828	#N/A	Glutathione S-transferase family protein	glutathione S-transferase, putative, expressed
GRMZM2G043980	9:126096583-126104093	0.54902	0.0032	0.0438914	GO:0008168GO:0032259GO:0003676	SET domain group 37	zinc finger protein, putative, expressed
GRMZM2G050961	1:96123216-96125688	0.682416	5e-05	0.00109458	GO:0006457GO:0005524	GroES-like family protein	chaperonin, putative, expressed
GRMZM2G092804	8:131939658-131941598	0.512641	5e-05	0.00109458	GO:0051260GO:0016021GO:0007186	0	0
GRMZM2G125653	7:115336588-115338419	0.190038	5e-05	0.00109458	GO:0003700GO:0043565GO:0005634GO:0045449	WRKY DNA-binding protein 40	WRKY76, expressed
GRMZM2G054221	3:202783151-202787886	0.793095	5e-05	0.00109458	#N/A	Protein kinase superfamily protein	Protein kinase domain containing protein, expressed
GRMZM2G018820	5:164767364-164770740	0.172082	0.00035	0.00656651	GO:0006071GO:0006629GO:0008889	senescence-related gene 3	glycerophosphoryl diester phosphodiesterase family protein, putative, expressed
GRMZM2G035008	3:4557296-4566386	0.70235	0.00025	0.0048348	#N/A	0	haemolysin-III, putative, expressed
GRMZM2G072264	2:6197631-6202253	0.761664	5e-05	0.00109458	GO:0050825GO:0042309GO:0003676GO:0050826	RNA-binding (RRM/RBD/RNP motifs) family protein	RNA recognition motif containing protein, putative, expressed
GRMZM2G179792	1:67777684-67781676	0.557326	0.00015	0.00302015	GO:0004630GO:0016020GO:0046470GO:0005509	phospholipase D alpha 1	phospholipase D, putative, expressed
GRMZM2G045331	2:10486288-10491902	0.297152	0.0001	0.00208381	#N/A	Cell differentiation, Rcd1-like protein	expressed protein
GRMZM2G111232	2:11058105-11062138	0.418938	5e-05	0.00109458	#N/A	Protein phosphatase 2C family protein	protein phosphatase 2C, putative, expressed
GRMZM2G140328	2:11635594-11654242	0.213998	0.0001	0.00208381	GO:0005388GO:0016020GO:0006754GO:0006816GO:0005524	autoinhibited Ca2+ -ATPase, isoform 8	calcium-transporting ATPase, plasma membrane-type, putative, expressed
GRMZM2G076279	2:29268016-29272660	0.281544	5e-05	0.00109458	#N/A	S-adenosyl-L-methionine-dependent methyltransferases superfamily protein	expressed protein
GRMZM2G136975	2:30250150-30254716	0.433463	5e-05	0.00109458	#N/A	Protein of unknown function, DUF647	DUF647 domain containing protein, putative, expressed
GRMZM2G414537	2:42111734-42114321	0.250983	5e-05	0.00109458	#N/A	0	expressed protein
GRMZM2G161932	2:49219191-49221954	0.187873	0.00305	0.0422141	#N/A	Uncharacterised protein family UPF0090	expressed protein
GRMZM2G047512	2:50613934-50617047	0.160486	0.0005	0.00899311	#N/A	0	SLL1 protein, putative, expressed
GRMZM2G074546	2:52379079-52383825	0.323387	5e-05	0.00109458	#N/A	cellulose synthase-like B4	CSLH1 - cellulose synthase-like family H, expressed
GRMZM2G388539	2:57552627-57558789	0.283274	5e-05	0.00109458	#N/A	ABC2 homolog 12	ABC transmembrane transporter domain containing protein, expressed
GRMZM2G042881	1:75150358-75154220	0.531092	0.00075	0.01278	#N/A	Eukaryotic protein of unknown function (DUF872)	expressed protein
GRMZM2G180612	2:60257951-60276404	0.142161	0.00215	0.0312948	#N/A	Protein of unknown function (DUF1350)	expressed protein
GRMZM2G064466	1:82921612-82926989	0.267859	5e-05	0.00109458	GO:0003700GO:0006355GO:0005634GO:0043565	POX (plant homeobox) family protein	homeobox domain containing protein, expressed
GRMZM2G134761	2:186227521-186229781	0.398269	5e-05	0.00109458	#N/A	Protein of unknown function (DUF1644)	expressed protein
GRMZM2G041127	2:188712313-188714917	0.432518	0.00015	0.00302015	#N/A	homeobox protein 16	homeobox associated leucine zipper, putative, expressed
GRMZM2G134340	2:190213794-190217073	0.546019	5e-05	0.00109458	#N/A	0	0
GRMZM5G887647	2:198421352-198425665	0.233655	0.0016	0.0244212	#N/A	quinolinate phoshoribosyltransferase	nicotinate-nucleotide pyrophosphorylase, putative, expressed
GRMZM2G113761	1:86369093-86370699	0.153958	0.00045	0.00820502	GO:0005618GO:0048046GO:0016762GO:0006073GO:0004553	xyloglucan endotransglucosylase/hydrolase 32	glycosyl hydrolases family 16, putative, expressed
GRMZM2G173186	2:200309246-200335877	0.211424	5e-05	0.00109458	GO:0006298GO:0005524GO:0030983	MUTS-like protein 4	mutS family domain IV containing protein, expressed
GRMZM2G099487	2:204970957-204979197	0.212311	5e-05	0.00109458	#N/A	eukaryotic translation initiation factor-related	eukaryotic translation initiation factor-related, putative, expressed
GRMZM2G144180	2:205044743-205047778	0.294296	5e-05	0.00109458	#N/A	Protein of unknown function, DUF538	expressed protein
GRMZM2G163307	2:205143743-205147992	0.267846	5e-05	0.00109458	#N/A	Protein of unknown function DUF92, transmembrane	transmembrane protein, putative, expressed
GRMZM2G130773	2:208493065-208496996	0.270725	5e-05	0.00109458	#N/A	Mitochondrial transcription termination factor family protein	mTERF family protein, expressed
GRMZM5G873123	2:210160359-210163197	0.38225	5e-05	0.00109458	#N/A	Tetratricopeptide repeat (TPR)-like superfamily protein	PPR repeat domain containing protein, putative, expressed
GRMZM2G148194	2:212143975-212149690	0.295663	5e-05	0.00109458	#N/A	Aldolase-type TIM barrel family protein	hydroxyacid oxidase 1, putative, expressed
GRMZM2G077823	2:213013814-213018729	0.385075	5e-05	0.00109458	GO:0003676	ortholog of human splicing factor SC35	RNA recognition motif containing protein, expressed
GRMZM2G035356	2:214320661-214324612	0.107154	0.00045	0.00820502	#N/A	0	expressed protein
GRMZM2G040209	2:214723507-214726970	0.374941	5e-05	0.00109458	#N/A	51 kDa subunit of complex I	NADH-ubiquinone oxidoreductase 51 kDa subunit, mitochondrial precursor, putative, expressed
GRMZM2G131467	2:216180698-216184715	0.31369	0.00075	0.01278	#N/A	RNA-binding (RRM/RBD/RNP motifs) family protein	RNA recognition motif containing protein, putative, expressed
GRMZM2G066394,GRMZM6G847892	2:227254988-227256505	0.212559	0.00155	0.0237905	#N/A	#N/A	#N/A
GRMZM2G028834	2:234575796-234580808	0.537511	5e-05	0.00109458	#N/A	Transducin/WD40 repeat-like superfamily protein	WD domain, G-beta repeat domain containing protein, expressed
GRMZM2G039996	2:2020584-2022137	0.673173	5e-05	0.00109458	GO:0016020GO:0009765	light harvesting complex photosystem II subunit 6	chlorophyll A-B binding protein, putative, expressed
GRMZM2G049422	1:97157919-97161418	0.0982598	0.00365	0.0490256	#N/A	tobamovirus multiplication 2A	tetraspanin family protein, putative, expressed
GRMZM2G033219	2:4839241-4846170	0.335398	5e-05	0.00109458	#N/A	6,7-dimethyl-8-ribityllumazine synthase / DMRL synthase / lumazine synthase / riboflavin synthase	6,7-dimethyl-8-ribityllumazine synthase, chloroplast precursor, putative, expressed
GRMZM2G052569	2:6650470-6652737	0.144048	0.00195	0.0288378	#N/A	UBP1-associated protein 2A	RNA binding protein, putative, expressed
GRMZM2G106245	2:6988976-6991901	0.287326	5e-05	0.00109458	GO:0008080GO:0008152	Acyl-CoA N-acyltransferases (NAT) superfamily protein	acetyltransferase, GNAT family, putative, expressed
GRMZM2G094255	2:9552777-9557118	0.233842	0.00185	0.027607	GO:0000105GO:0004424	HISTIDINE BIOSYNTHESIS 5B	imidazoleglycerol-phosphate dehydratase, putative, expressed
GRMZM2G007453	2:9988447-9994999	0.225297	0.00025	0.0048348	#N/A	Arabidopsis thaliana protein of unknown function (DUF794)	APO, putative, expressed
GRMZM2G005107	2:10375613-10379329	0.199926	5e-05	0.00109458	#N/A	short-chain dehydrogenase-reductase B	oxidoreductase, short chain dehydrogenase/reductase family protein, putative, expressed
GRMZM2G071907	2:11760939-11762535	0.354035	5e-05	0.00109458	GO:0003700GO:0043565GO:0005634GO:0045449	WRKY DNA-binding protein 11	WRKY68, expressed
GRMZM2G125494	2:15578255-15592514	0.513827	5e-05	0.00109458	#N/A	Mechanosensitive ion channel protein	uncharacterized mscS family protein, putative, expressed
GRMZM2G164378	2:15892332-15894692	0.219933	0.00045	0.00820502	#N/A	Nuclear transport factor 2 (NTF2) family protein	expressed protein
GRMZM2G139038	2:35820755-35825527	0.189907	0.003	0.0416201	#N/A	Protein kinase superfamily protein	cyclin-dependent kinase G-2, putative, expressed
GRMZM2G142712	2:37192878-37197947	0.302572	5e-05	0.00109458	#N/A	plant UBX domain-containing protein 1	alveolar soft part sarcoma chromosome region, candidate 1, putative, expressed
GRMZM2G447691	2:38761023-38770972	0.623987	5e-05	0.00109458	#N/A	0	expressed protein
GRMZM2G145788	2:43109984-43111246	0.378919	0.0003	0.00570125	#N/A	0	0
GRMZM2G127139	2:45068943-45077882	0.524239	5e-05	0.00109458	GO:0016020GO:0009688GO:0009540GO:0055114GO:0009507	zeaxanthin epoxidase (ZEP) (ABA1)	zeaxanthin epoxidase, chloroplast precursor, putative, expressed
GRMZM2G074238	2:58274042-58277262	0.446231	0.0017	0.0257327	#N/A	alpha/beta-Hydrolases superfamily protein	hydrolase, alpha/beta fold family protein, putative, expressed
GRMZM2G129208	2:111832646-111836733	0.488959	5e-05	0.00109458	GO:0050825GO:0005524GO:0042309GO:0050826	ATP binding	expressed protein
GRMZM2G174919	2:135231573-135241133	0.0993921	0.00195	0.0288378	GO:0003676	cleavage stimulating factor 64	RNA recognition motif containing protein, putative, expressed
GRMZM2G064984	2:149142038-149146159	0.154261	0.00295	0.041051	#N/A	0	expressed protein
GRMZM2G095968	1:7353115-7355434	0.409527	5e-05	0.00109458	#N/A	expansin-like A1	expansin precursor, putative, expressed
GRMZM2G140160	2:184056158-184064871	0.707721	5e-05	0.00109458	GO:0008270GO:0005515	RING/U-box superfamily protein	zinc finger, C3HC4 type domain containing protein, expressed
GRMZM2G009344	2:188327805-188337092	0.194417	0.001	0.0163687	#N/A	purine permease 3	purine permease, putative, expressed
GRMZM2G167584	1:139799204-139827677	0.714803	5e-05	0.00109458	#N/A	0	expressed protein
GRMZM5G892426	2:197035764-197039110	0.173847	0.0036	0.048441	#N/A	hydroxyproline-rich glycoprotein family protein	hydroxyproline-rich glycoprotein family protein, putative, expressed
GRMZM2G179505	2:202929975-202935840	0.405845	0.0001	0.00208381	#N/A	Aminotransferase-like, plant mobile domain family protein	expressed protein
GRMZM2G099239	2:206621342-206622796	0.160187	5e-05	0.00109458	#N/A	Remorin family protein	remorin, putative, expressed
GRMZM2G021567	2:211135036-211138659	0.340262	5e-05	0.00109458	#N/A	Pentatricopeptide repeat (PPR) superfamily protein	PPR repeat domain containing protein, putative, expressed
GRMZM2G436001	2:228710699-228721042	0.162608	0.0018	0.0269734	#N/A	Methylthiotransferase	CDK5RAP1, putative, expressed
GRMZM2G092284	2:232661811-232667622	0.759698	5e-05	0.00109458	#N/A	mitochondrial 28S ribosomal protein S29-related	expressed protein
GRMZM2G105652	2:232835563-232852189	0.386579	5e-05	0.00109458	#N/A	Vps51/Vps67 family (components of vesicular transport) protein	expressed protein
GRMZM2G367206	2:234150043-234155549	0.431418	5e-05	0.00109458	GO:0016021GO:0007186GO:0004938GO:0003755	Cyclophilin-like peptidyl-prolyl cis-trans isomerase family protein	cyclophilin, putative, expressed
GRMZM2G037923	2:234403091-234409361	0.202138	0.0004	0.00740828	#N/A	Protein kinase family protein	CK1_CaseinKinase_1a.6 - CK1 includes the casein kinase 1 kinases, expressed
GRMZM2G324471	2:235391939-235395163	0.0947707	0.0031	0.0427479	#N/A	peroxin 13	glycine-rich protein, putative, expressed
GRMZM5G884242	3:1296630-1299751	0.358477	0.0005	0.00899311	#N/A	cAMP-regulated phosphoprotein 19-related protein	Lg106, putative, expressed
GRMZM2G123558	3:1711660-1714037	0.412283	5e-05	0.00109458	GO:0016021GO:0004969GO:0042309GO:0050826GO:0050825GO:0007186	plasma-membrane associated cation-binding protein 1	salt stress root protein RS1, putative, expressed
GRMZM2G083749	3:1975591-1980827	0.259955	5e-05	0.00109458	GO:0005634GO:0045449GO:0030528	basic helix-loop-helix (bHLH) DNA-binding superfamily protein	ethylene-responsive protein related, putative, expressed
GRMZM2G093405	3:3885931-3888723	0.445145	5e-05	0.00109458	#N/A	SOUL heme-binding family protein	SOUL heme-binding protein, putative, expressed
GRMZM2G050890	3:5669667-5673393	0.349523	5e-05	0.00109458	#N/A	PRA1 (Prenylated rab acceptor) family protein	prenylated rab acceptor, putative, expressed
GRMZM2G176506	3:8197030-8201486	0.336135	5e-05	0.00109458	GO:0006355GO:0007165GO:0004871	PAS/LOV protein B	Twin LOV 1, putative, expressed
GRMZM2G320549	3:19792209-19807087	0.439669	5e-05	0.00109458	GO:0003700GO:0006355GO:0005634GO:0043565	AGAMOUS-like 20	OsMADS65 - MADS-box family gene with MIKC* type-box, expressed
GRMZM2G169152	3:19947749-19952551	0.218544	5e-05	0.00109458	#N/A	0	0
GRMZM2G098011	3:21853996-21859487	0.137647	0.00095	0.0156656	GO:0022891GO:0016021GO:0055085	plastidic GLC translocator	transporter family protein, putative, expressed
GRMZM2G076104	3:28334297-28336773	0.223115	0.00015	0.00302015	#N/A	0	expressed protein
GRMZM2G013471	3:29969613-29974667	0.658953	5e-05	0.00109458	#N/A	Protein of unknown function (DUF3506)	expressed protein
GRMZM2G049895	3:32034265-32037716	0.169083	0.002	0.0294291	#N/A	protein kinase family protein / C-type lectin domain-containing protein	TKL_IRAK_C-LEC.1 - TKL_IRAK_C-LEC has homology to C-type lectin receptors, expressed
GRMZM2G046924	3:47959819-47966264	0.125381	0.00015	0.00302015	#N/A	gamma carbonic anhydrase 1	bacterial transferase hexapeptide domain containing protein, expressed
GRMZM2G037209	3:65286772-65289071	0.543953	5e-05	0.00109458	#N/A	0	expressed protein
GRMZM2G047919	3:71784402-71881142	0.205221	0.00015	0.00302015	#N/A	0	stress regulated protein, putative, expressed
GRMZM2G116646	3:89439021-89445313	0.186851	0.0003	0.00570125	#N/A	plant-specific transcription factor YABBY family protein	YABBY domain containing protein, putative, expressed
GRMZM2G122999	3:129245932-129252692	0.59623	5e-05	0.00109458	#N/A	CTP synthase family protein	CTP synthase, putative, expressed
GRMZM2G155974	3:133812994-133826187	0.243501	5e-05	0.00109458	#N/A	glutathione synthetase 2	glutathione synthetase, chloroplast precursor, putative, expressed
GRMZM2G099328	1:167019235-167024935	0.715411	5e-05	0.00109458	GO:0008270	LIM domain-containing protein	LIM domain-containing protein, putative, expressed
GRMZM2G005205	3:134792044-134799035	0.510516	5e-05	0.00109458	#N/A	Regulator of Vps4 activity in the MVB pathway protein	histone deacetylase 6, putative, expressed
GRMZM2G167728	1:167048119-167051306	0.350355	0.001	0.0163687	#N/A	0	expressed protein
GRMZM5G881296	3:149268270-149281719	0.422355	5e-05	0.00109458	#N/A	Transducin/WD40 repeat-like superfamily protein	WD domain, G-beta repeat domain containing protein, expressed
GRMZM2G073427	1:170592732-170597621	0.297087	5e-05	0.00109458	GO:0003700GO:0006355GO:0046983GO:0005634GO:0043565	basic leucine zipper 9	bZIP transcription factor domain containing protein, expressed
GRMZM2G180406	3:162105904-162109184	0.616474	5e-05	0.00109458	GO:0005634GO:0045449GO:0030528	basic helix-loop-helix (bHLH) DNA-binding superfamily protein	BHLH transcription factor, putative, expressed
GRMZM2G004320	3:165009787-165016905	0.381122	5e-05	0.00109458	#N/A	Isoprenylcysteine carboxyl methyltransferase (ICMT) family	protein-S-isoprenylcysteine O-methyltransferase. tax, putative, expressed
GRMZM2G041930	3:167829288-167846529	0.776735	5e-05	0.00109458	#N/A	Pentatricopeptide repeat (PPR) superfamily protein	PPR repeat domain containing protein, putative, expressed
GRMZM2G003656	1:173231295-173236827	0.298287	0.00315	0.0432995	#N/A	Protease-associated (PA) RING/U-box zinc finger family protein	RING finger protein 13, putative, expressed
GRMZM2G038309	3:169786826-169791501	0.445003	0.0006	0.0105518	#N/A	protein serine/threonine kinases;ATP binding;catalytics	serine/threonine-protein kinase RIO-like, putative, expressed
GRMZM2G155532	3:170500190-170511244	0.176608	0.00155	0.0237905	#N/A	0	expressed protein
GRMZM2G110277	3:171482815-171491966	0.204156	5e-05	0.00109458	#N/A	oxidoreductases, acting on NADH or NADPH, quinone or similar compound as acceptor	NADH dehydrogenase I subunit N, putative, expressed
GRMZM2G138176	3:171752542-171756334	0.326055	5e-05	0.00109458	#N/A	F-box/RNI-like superfamily protein	F-box/LRR-repeat protein 2, putative, expressed
GRMZM2G064853	3:180553261-180561165	0.403848	5e-05	0.00109458	GO:0008270GO:0005622	DHHC-type zinc finger family protein	DHHC zinc finger domain containing protein, expressed
GRMZM2G312201	3:186256881-186265853	0.484588	5e-05	0.00109458	GO:0045449GO:0003677	SLOW GROWTH 1	pentatricopeptide, putative, expressed
GRMZM2G010447	3:186273530-186275007	0.167572	5e-05	0.00109458	#N/A	0	expressed protein
GRMZM2G141955	1:175665422-175671657	0.354369	5e-05	0.00109458	#N/A	Plant-specific transcription factor YABBY family protein	YABBY domain containing protein, putative, expressed
GRMZM2G085005	3:189711782-189713780	0.653203	5e-05	0.00109458	#N/A	RNA-binding KH domain-containing protein	KH domain containing protein, putative, expressed
GRMZM2G105827	3:196004876-196007906	0.428023	5e-05	0.00109458	#N/A	Pentatricopeptide repeat (PPR) superfamily protein	PPR repeat domain containing protein, putative, expressed
GRMZM2G105425	3:197424198-197445610	0.311158	5e-05	0.00109458	#N/A	RNA-binding S4 domain-containing protein	S4 domain containing protein, putative, expressed
GRMZM2G005887	1:177054677-177059679	0.388938	5e-05	0.00109458	#N/A	O-acetylserine (thiol) lyase (OAS-TL) isoform A1	cysteine synthase, putative, expressed
GRMZM2G057942	3:215671742-215676285	0.114201	0.0037	0.0495919	#N/A	Zn-dependent exopeptidases superfamily protein	aspartyl aminopeptidase, putative, expressed
GRMZM2G041015	3:217773781-217777054	0.142015	5e-05	0.00109458	#N/A	ABI-1-like 1	expressed protein
GRMZM2G045318	3:218975226-218978481	0.692323	5e-05	0.00109458	#N/A	Preprotein translocase Sec, Sec61-beta subunit protein	protein transport protein Sec61 subunit beta, putative, expressed
GRMZM2G061890	3:219460907-219481572	0.489754	5e-05	0.00109458	#N/A	RNA polymerase III subunit RPC82 family protein	RNA polymerase III subunit RPC82 family protein, putative, expressed
GRMZM2G306357	3:219556285-219569553	0.272051	5e-05	0.00109458	#N/A	CCCH-type zinc finger family protein	zinc finger C-x8-C-x5-C-x3-H type family protein, expressed
GRMZM2G177693	3:219659123-219663410	0.492143	5e-05	0.00109458	GO:0050826GO:0050825GO:0008270GO:0042309GO:0005622	indeterminate(ID)-domain 7	ZOS1-10 - C2H2 zinc finger protein, expressed
GRMZM2G130305	3:220722779-220725673	0.137889	5e-05	0.00109458	#N/A	alpha/beta-Hydrolases superfamily protein	esterase/lipase/thioesterase, putative, expressed
GRMZM2G386802	3:230240915-230248995	0.343212	5e-05	0.00109458	#N/A	Aminotransferase-like, plant mobile domain family protein	expressed protein
GRMZM2G150866	3:21739053-21764089	0.233933	0.00245	0.0349504	#N/A	Metallo-hydrolase/oxidoreductase superfamily protein	metallo-beta-lactamase family protein, putative, expressed
GRMZM2G121404	3:37667171-37676616	0.135722	0.00015	0.00302015	#N/A	5\'-3\' exoribonuclease 3	XRN 5\'-3\' exonuclease N-terminus domain containing protein, expressed
GRMZM2G152421	3:121088069-121097549	0.769815	5e-05	0.00109458	#N/A	non-ATPase subunit 9	proteasome subunit, putative, expressed
GRMZM2G124557	1:189385225-189393810	0.325726	5e-05	0.00109458	#N/A	RAB geranylgeranyl transferase beta subunit 2	geranylgeranyl transferase type-2 subunit beta, putative, expressed
GRMZM2G108348	3:135622398-135624833	0.207316	5e-05	0.00109458	GO:0003735GO:0019843GO:0006412GO:0015935	Ribosomal protein S4	40S ribosomal protein S9-2, putative, expressed
GRMZM2G113096	3:145216387-145218746	0.090801	0.00145	0.0224567	#N/A	eukaryotic translation initiation factor 4E	eukaryotic translation initiation factor, putative, expressed
GRMZM2G367026	3:149013334-149022104	0.366752	5e-05	0.00109458	GO:0004590GO:0006207GO:0009116	uridine 5\'-monophosphate synthase / UMP synthase (PYRE-F) (UMPS)	uridine 5-monophosphate synthase, putative, expressed
GRMZM2G132712	1:191548448-191561220	0.281746	0.00165	0.0250635	#N/A	autoinhibited Ca2+ -ATPase, isoform 8	calcium-transporting ATPase 9, plasma membrane-type, putative, expressed
GRMZM2G419328	3:166242278-166245490	0.108861	0.00065	0.0113055	GO:0006857GO:0005215GO:0016020	peptide transporter 5	peptide transporter PTR2, putative, expressed
GRMZM2G359397	3:166424528-166434196	0.4325	0.00095	0.0156656	#N/A	galactose-1-phosphate guanylyltransferase (GDP)s;GDP-D-glucose phosphorylases;quercetin 4\'-O-glucosyltransferases	VTC2, putative, expressed
GRMZM2G044584	3:167521901-167531278	0.244402	5e-05	0.00109458	#N/A	0	0
GRMZM5G828396	1:192065331-192068032	0.801489	5e-05	0.00109458	#N/A	basic helix-loop-helix (bHLH) DNA-binding superfamily protein	BHLH transcription factor, putative, expressed
GRMZM2G038281	3:173058396-173066203	0.715111	5e-05	0.00109458	#N/A	beta-galactosidase 10	beta-galactosidase precursor, putative, expressed
GRMZM2G012123	1:193065554-193074458	0.203715	0.00135	0.0211388	#N/A	Sterile alpha motif (SAM) domain-containing protein	SAM domain containing protein, putative, expressed
GRMZM5G866954	3:175734268-175738021	0.137199	0.0005	0.00899311	#N/A	tubby like protein 5	OsFBT3 - F-box and tubby domain containing protein, expressed
GRMZM2G178533	3:179689568-179692060	0.279143	5e-05	0.00109458	GO:0055114GO:0016491	NAD(P)-linked oxidoreductase superfamily protein	oxidoreductase, aldo/keto reductase family protein, putative, expressed
GRMZM2G157679	3:180798589-180801759	0.312641	5e-05	0.00109458	#N/A	GRAS family transcription factor	ZOS1-16 - C2H2 zinc finger protein, expressed
GRMZM2G059134	3:181745043-181750874	0.689034	5e-05	0.00109458	#N/A	Plant protein 1589 of unknown function	plant-specific domain TIGR01589 family protein, expressed
GRMZM2G006229	3:183439100-183444846	0.246089	5e-05	0.00109458	#N/A	0	thioredoxin, putative, expressed
GRMZM2G020002	3:187394383-187398452	0.110629	0.0027	0.0379703	GO:0016810	pyrimidine 2	dihydropyrimidinase, putative, expressed
GRMZM5G897926	3:193671882-193678209	0.298342	5e-05	0.00109458	#N/A	plastid transcriptionally active 12	PTAC12, putative, expressed
GRMZM2G159498	3:212029235-212032264	0.542031	5e-05	0.00109458	#N/A	Uncharacterised protein family (UPF0497)	membrane associated DUF588 domain containing protein, putative, expressed
GRMZM2G160151	3:218429286-218444533	0.269046	5e-05	0.00109458	#N/A	cleavage and polyadenylation specificity factor 73 kDa subunit-II	metallo-beta-lactamase, putative, expressed
GRMZM2G090647	3:225981460-225986473	0.228658	0.0007	0.0120528	#N/A	Protein of unknown function (DUF1000)	thioredoxin, putative, expressed
GRMZM2G021517	3:227790873-227798986	0.415586	5e-05	0.00109458	#N/A	CBL-interacting protein kinase 8	CAMK_KIN1/SNF1/Nim1_like.10 - CAMK includes calcium/calmodulin depedent protein kinases, expressed
GRMZM2G006130	3:230094424-230105511	0.741384	5e-05	0.00109458	#N/A	alpha-L-arabinofuranosidase 1	alpha-N-arabinofuranosidase A, putative, expressed
GRMZM2G111533	3:230834759-230837749	0.720048	5e-05	0.00109458	#N/A	saposin B domain-containing protein	saposin-like type B, region 1 family protein, putative, expressed
GRMZM2G162200	4:693735-696087	0.162841	5e-05	0.00109458	GO:0005524	rubisco activase	AAA-type ATPase family protein, putative, expressed
GRMZM5G819212	4:824379-826918	0.16831	0.0033	0.044993	#N/A	0	alpha-hemolysin, putative, expressed
GRMZM2G165325	4:4790781-4792150	0.718964	5e-05	0.00109458	#N/A	0	expressed protein
GRMZM2G058447	4:5010886-5011985	0.131787	0.00035	0.00656651	#N/A	stress enhanced protein 1	expressed protein
GRMZM5G872443	4:12033400-12046891	0.434428	5e-05	0.00109458	#N/A	diacylglycerol acyltransferase family	diacylglycerol O-acyltransferase, putative, expressed
GRMZM5G844096	4:18463904-18480751	0.631446	5e-05	0.00109458	#N/A	oxidoreductase, 2OG-Fe(II) oxygenase family protein	oxidoreductase, 2OG-Fe oxygenase family protein, putative, expressed
GRMZM2G131943	4:27777801-27782060	0.142994	0.0002	0.00393537	#N/A	nucleolin like 2	gar2, putative, expressed
GRMZM2G157306	4:34498412-34504954	0.285815	0.00115	0.0184424	#N/A	myb-like transcription factor family protein	MYB family transcription factor, putative, expressed
GRMZM2G131473	4:36441319-36445344	0.139793	0.00015	0.00302015	#N/A	methionine aminopeptidase 2B	peptidase, M24 family protein, putative, expressed
GRMZM2G050118	4:36757142-36761457	0.149731	0.0007	0.0120528	#N/A	Chloroplast J-like domain 1	heat shock protein DnaJ, putative, expressed
GRMZM2G069102	4:38054120-38060274	0.521781	5e-05	0.00109458	#N/A	CTC-interacting domain 12	RNA recognition motif containing protein, putative, expressed
GRMZM2G043075	4:86526485-86530801	0.63065	5e-05	0.00109458	#N/A	MATE efflux family protein	MATE efflux family protein, putative, expressed
GRMZM2G165483	4:112838150-112841947	0.189191	5e-05	0.00109458	#N/A	Ubiquinol-cytochrome C reductase hinge protein	ubiquinol-cytochrome C reductase hinge protein, putative, expressed
GRMZM2G120784	4:113877296-113882030	0.434686	5e-05	0.00109458	#N/A	Transducin/WD40 repeat-like superfamily protein	WD domain, G-beta repeat domain containing protein, expressed
GRMZM2G094083	4:139504118-139510295	0.582841	5e-05	0.00109458	#N/A	eukaryotic translation initiation factor 3E	eukaryotic translation initiation factor 3 subunit E, putative, expressed
GRMZM2G125556	4:142225111-142229051	0.216137	5e-05	0.00109458	#N/A	glycolipid transfer protein 1	GLTP domain containing protein, putative, expressed
GRMZM2G156785	4:154652175-154654247	0.249139	5e-05	0.00109458	GO:0005634GO:0003677	high mobility group B4	HMG1/2, putative, expressed
GRMZM2G114911	4:155013151-155024436	0.247032	5e-05	0.00109458	#N/A	ORMDL family protein	ORM1, putative, expressed
GRMZM2G112728	1:11107900-11112061	0.26327	5e-05	0.00109458	GO:0016765GO:0008299GO:0009842GO:0015979	solanesyl diphosphate synthase 2	polyprenyl synthetase, putative, expressed
GRMZM2G050371	4:159889279-159893205	0.194031	0.0006	0.0105518	#N/A	ornithine carbamoyltransferase	ornithine carbamoyltransferase, putative, expressed
GRMZM2G453424	4:162934586-162941040	0.266141	5e-05	0.00109458	#N/A	0	0
GRMZM2G010491	4:174019149-174020537	0.160801	5e-05	0.00109458	GO:0045454	thioredoxin 2	thioredoxin, putative, expressed
GRMZM2G027378	4:221041835-221045285	0.541323	5e-05	0.00109458	#N/A	MMS ZWEI homologue 3	ubiquitin-conjugating enzyme, putative, expressed
GRMZM2G103382	4:235141255-235145807	0.461262	5e-05	0.00109458	GO:0006071GO:0006629GO:0008889	SHV3-like 5	glycerophosphoryl diester phosphodiesterase family protein, putative, expressed
GRMZM2G019838	4:239494964-239497297	0.438457	5e-05	0.00109458	#N/A	Ankyrin repeat family protein	ankyrin repeat domain-containing protein, chloroplast precursor, putative, expressed
GRMZM2G074278	4:240177643-240187315	0.172552	0.00275	0.0386075	#N/A	Clathrin adaptor complexes medium subunit family protein	adaptor complexes medium subunit family domain containing protein, expressed
GRMZM2G133660	4:240702684-240707668	0.551695	0.00135	0.0211388	#N/A	0	expressed protein
GRMZM2G070723	4:3457666-3464144	0.133462	0.00235	0.0337168	GO:0005737GO:0006415GO:0016149	Peptide chain release factor 1	peptide chain release factor protein, putative, expressed
GRMZM5G845021	4:4740445-4742408	0.24981	0.00045	0.00820502	#N/A	adenosine-5\'-phosphosulfate (APS) kinase 3	adenylyl-sulfate kinase, putative, expressed
GRMZM2G117989	4:9662594-9664016	0.701366	5e-05	0.00109458	GO:0050832GO:0050825GO:0042742GO:0042309GO:0050826	pathogenesis-related 4	WIP5 - Wound-induced protein precursor, expressed
GRMZM2G151863	4:20123080-20127252	0.200829	0.00015	0.00302015	#N/A	Uncharacterized protein family (UPF0016)	uncharacterized protein family UPF0016 domain containing protein, expressed
GRMZM2G145951	4:35250718-35253369	0.196456	5e-05	0.00109458	#N/A	PapD-like superfamily protein	MSP domain containing protein, putative, expressed
GRMZM2G049525	4:53468182-53474421	0.692868	5e-05	0.00109458	#N/A	cyclophilin71	peptidylprolyl isomerase domain and WD repeat-containing protein 1, putative, expressed
GRMZM2G122076	4:77636575-77641035	0.158153	0.00055	0.00977489	#N/A	homeobox 1	CPuORF27 - conserved peptide uORF-containing transcript, expressed
GRMZM2G171921	4:80559507-80565014	0.26212	0.00015	0.00302015	#N/A	ALWAYS EARLY 4	RNA recognition motif containing protein, putative, expressed
GRMZM2G043414	4:151825246-151849717	0.229965	5e-05	0.00109458	#N/A	Diacylglycerol kinase family protein	ceramide kinase-related, putative, expressed
GRMZM2G081310	4:157020785-157026774	0.363135	5e-05	0.00109458	#N/A	Calcium-dependent protein kinase family protein	CAMK_CAMK_like.15 - CAMK includes calcium/calmodulin depedent protein kinases, expressed
GRMZM2G150648	4:170544895-170550922	0.297588	5e-05	0.00109458	GO:0005634GO:0016020GO:0051260GO:0003723GO:0006364	0	expressed protein
GRMZM2G054076	4:173210749-173223753	0.637979	5e-05	0.00109458	#N/A	Molecular chaperone Hsp40/DnaJ family protein	chaperone protein dnaJ, putative, expressed
GRMZM2G025171	4:181459938-181462138	0.117318	0.00165	0.0250635	GO:0045261GO:0015986GO:0046961GO:0046933	ATP synthase delta-subunit gene	ATP synthase F1, delta subunit family protein, putative, expressed
GRMZM2G020864	4:185271660-185274868	0.43691	5e-05	0.00109458	#N/A	Tetratricopeptide repeat (TPR)-like superfamily protein	pentatricopeptide, putative, expressed
GRMZM2G119175	4:188059568-188065517	0.380294	5e-05	0.00109458	GO:0004743GO:0000287GO:0006096GO:0030955	Pyruvate kinase family protein	pyruvate kinase, putative, expressed
GRMZM2G055643	4:189327975-189335333	0.23997	0.0009	0.014955	#N/A	RING/U-box superfamily protein	zinc finger, C3HC4 type domain containing protein, expressed
RBCS	4:190228050-190230534	0.247519	5e-05	0.00109458	#N/A	#N/A	#N/A
GRMZM2G163671	4:195975410-195979063	0.160306	0.00155	0.0237905	#N/A	BTB/POZ domain-containing protein	C3-BTB1 - Bric-a-Brac, Tramtrack, Broad Complex BTB domain with C3 subfamily conserved sequence, expressed
GRMZM2G124151	4:235944131-235953349	0.33077	0.00015	0.00302015	#N/A	Core-2/I-branching beta-1,6-N-acetylglucosaminyltransferase family protein	DNA binding protein, putative, expressed
GRMZM2G060669	4:238860479-238864568	0.737755	5e-05	0.00109458	#N/A	SIN3 associated polypeptide P18	histone deacetylase complex subunit SAP18, putative, expressed
GRMZM2G174669	4:238915279-238920810	0.386144	5e-05	0.00109458	#N/A	Ribosomal RNA adenine dimethylase family protein	dimethyladenosine transferase, putative, expressed
GRMZM2G373914	4:239667475-239672389	0.550411	5e-05	0.00109458	#N/A	0	expressed protein
GRMZM2G150337	4:240330126-240337413	0.156735	0.001	0.0163687	GO:0006457GO:0016021GO:0006810GO:0005234GO:0030288GO:0004965GO:0007186GO:0004970	glutamate receptor 3.3	glutamate receptor, putative, expressed
GRMZM2G131087	4:241391645-241395215	0.19067	0.0027	0.0379703	#N/A	sulfurtransferase 18	rhodanese-like domain containing protein, putative, expressed
GRMZM2G144196	5:647401-650238	0.179426	5e-05	0.00109458	GO:0003700GO:0006355GO:0006352GO:0016987	RNApolymerase sigma-subunit F	RNA polymerase sigma factor, putative, expressed
GRMZM2G022054	5:755344-757968	0.168727	0.0006	0.0105518	#N/A	Domain of unknown function (DUF303)	receptor protein kinase, putative, expressed
GRMZM2G034326	5:1123116-1125585	0.395187	5e-05	0.00109458	#N/A	RNA polymerase Rpb8	DNA-directed RNA polymerases I, II, and III subunit RPABC3, putative, expressed
GRMZM2G095865	5:3038891-3058761	0.387676	5e-05	0.00109458	#N/A	DNA GYRASE A	DNA topoisomerase 2, putative, expressed
GRMZM5G854045	5:3087126-3091710	0.489449	5e-05	0.00109458	#N/A	HIT zinc finger ;PAPA-1-like conserved region	PAPA-1-like conserved region family protein, expressed
GRMZM2G033198	5:5907029-5909708	0.583016	5e-05	0.00109458	#N/A	Thioredoxin superfamily protein	thioredoxin, putative, expressed
GRMZM5G862540	5:6694298-6697188	0.500366	5e-05	0.00109458	#N/A	UDP-glucose 6-dehydrogenase family protein	UDP-glucose 6-dehydrogenase, putative, expressed
GRMZM2G019958	5:8824863-8833622	0.362755	5e-05	0.00109458	#N/A	Thioredoxin superfamily protein	expressed protein
GRMZM2G045690	5:10004683-10008575	0.49117	5e-05	0.00109458	#N/A	Protein of unknown function DUF106, transmembrane	fb27, putative, expressed
GRMZM2G007810	5:15713615-15720030	0.770134	5e-05	0.00109458	GO:0006865GO:0005840GO:0016020GO:0006412GO:0003735GO:0015171	cationic amino acid transporter 2	amino acid permease, putative, expressed
GRMZM2G027232	5:30773794-30779487	0.458144	5e-05	0.00109458	#N/A	mitochondrial ribosomal protein L11	L11 domain containing ribosomal protein, putative, expressed
GRMZM2G064390	5:37098046-37121806	0.14489	0.002	0.0294291	#N/A	Transcription factor TFIIE, alpha subunit	transcription initiation factor, putative, expressed
GRMZM2G178371	5:58032938-58036223	0.225873	0.0008	0.0135033	#N/A	3-phosphoinositide-dependent protein kinase-1, putative	expressed protein
GRMZM2G116243	5:60026464-60031511	0.44813	0.00045	0.00820502	#N/A	calcineurin B subunit-related	acyltransferase, putative, expressed
GRMZM2G000171	5:61724733-61728541	0.193138	0.00215	0.0312948	#N/A	Basic-leucine zipper (bZIP) transcription factor family protein	E2F-related protein, putative, expressed
GRMZM2G044348	5:70051997-70057555	0.266379	5e-05	0.00109458	#N/A	signal peptide peptidase	signal peptide peptidase domain containing protein, expressed
GRMZM2G497531	5:115622349-115627652	0.143707	0.0017	0.0257327	#N/A	0	expressed protein
GRMZM2G110328	1:248178544-248181186	0.538358	5e-05	0.00109458	GO:0003735GO:0006412GO:0005840	ribosomal protein L24	ribosomal protein L24, putative, expressed
GRMZM2G081268	5:132536233-132546408	0.817094	5e-05	0.00109458	GO:0046872GO:0004462	Glyoxalase/Bleomycin resistance protein/Dioxygenase superfamily protein	glyoxalase family protein, putative, expressed
GRMZM2G130425	5:137431852-137435424	0.63081	5e-05	0.00109458	#N/A	Transducin family protein / WD-40 repeat family protein	WD repeat-containing protein, putative, expressed
GRMZM2G167356	5:155022969-155027443	0.173067	0.002	0.0294291	#N/A	RNA-binding (RRM/RBD/RNP motifs) family protein	RNA recognition motif containing protein, expressed
GRMZM2G128865	5:159129907-159143910	0.201098	0.0004	0.00740828	#N/A	0	expressed protein
GRMZM2G477146	5:166968152-166972325	0.5884	5e-05	0.00109458	#N/A	Protein of unknown function (DUF803)	DUF803 domain containing, putative, expressed
GRMZM2G061783	5:175223745-175227419	0.561063	0.0002	0.00393537	#N/A	RNA 2\'-phosphotransferase, Tpt1 / KptA family	tRNA 2-phosphotransferase 1, putative, expressed
GRMZM2G176358	5:175696564-175700974	0.322197	5e-05	0.00109458	#N/A	Histone superfamily protein	histone H3, putative, expressed
GRMZM2G103152	5:177488878-177497075	0.574153	5e-05	0.00109458	#N/A	GTP cyclohydrolase II	riboflavin biosynthesis protein ribAB, chloroplast precursor, putative, expressed
GRMZM2G095782	5:178082939-178089592	0.362418	0.0029	0.0404168	#N/A	Pseudouridine synthase family protein	tRNA pseudouridine synthase family protein, putative, expressed
GRMZM2G066234	1:253340391-253358260	0.347265	5e-05	0.00109458	#N/A	0	single-stranded DNA-binding protein, putative, expressed
GRMZM2G054201	5:199836514-199837942	0.214345	0.00135	0.0211388	GO:0003735GO:0006412GO:0005840	Ribosomal protein L11 family protein	L11 domain containing ribosomal protein, putative, expressed
GRMZM2G108829	5:200154858-200167871	0.368696	5e-05	0.00109458	#N/A	Protein kinase superfamily protein	CPuORF20 - conserved peptide uORF-containing transcript, expressed
GRMZM2G181637	5:200652629-200654437	0.404712	5e-05	0.00109458	#N/A	Protein of unknown function (DUF1218)	expressed protein
GRMZM2G147450	5:201508366-201513446	0.41745	5e-05	0.00109458	#N/A	carbamoyl phosphate synthetase A	class I glutamine amidotransferase, putative, expressed
GRMZM2G049194	5:211753883-211765564	0.209126	0.0022	0.0319153	#N/A	TRF-like 6	MYB family transcription factor, putative, expressed
GRMZM2G052750	5:212548045-212570136	0.417159	5e-05	0.00109458	#N/A	Quinoprotein amine dehydrogenase, beta chain-like; RIC1-like guanyl-nucleotide exchange factor	WD40-like, putative, expressed
GRMZM2G180430	5:214138461-214147660	0.704445	5e-05	0.00109458	#N/A	DNA-binding protein phosphatase 1	protein phosphatase 2C, putative, expressed
GRMZM2G163200	5:214574878-214580853	0.38692	5e-05	0.00109458	GO:0003700GO:0006355GO:0005634GO:0008270GO:0043565	GATA transcription factor 12	GATA zinc finger domain containing protein, expressed
GRMZM2G145133	5:216652191-216653914	0.300227	0.00035	0.00656651	#N/A	0	expressed protein
GRMZM2G083081	5:920695-928929	0.270662	0.0007	0.0120528	#N/A	0	0
GRMZM2G030858	5:938131-948768	0.627641	5e-05	0.00109458	#N/A	transducin family protein / WD-40 repeat family protein	0
GRMZM2G125300	5:1565339-1568691	0.0889946	0.00065	0.0113055	#N/A	Ribosomal protein S21e	40S ribosomal protein S21, putative, expressed
GRMZM2G138523	5:1822185-1829125	0.120712	0.00045	0.00820502	#N/A	DNA-binding enhancer protein-related	huntingtin-interacting protein HYPK, putative, expressed
GRMZM2G332976	5:3142649-3147891	0.13736	0.0014	0.0217807	#N/A	NAD(P)-binding Rossmann-fold superfamily protein	oxidoreductase, short chain dehydrogenase/reductase family protein, putative, expressed
GRMZM2G025248	5:3553167-3555891	0.284198	5e-05	0.00109458	#N/A	APR-like 5	OsAPRL5 adenosine 5\'-phosphosulfate reductase-like OsAPRL5, expressed
GRMZM2G569855	5:10807461-10811942	0.282289	5e-05	0.00109458	GO:0009097GO:0004794GO:0030170	L-O-methylthreonine resistant 1	threonine dehydratase biosynthetic, chloroplast precursor, putative, expressed
GRMZM2G090172	5:10941558-10947265	0.576071	5e-05	0.00109458	#N/A	ubiquitin E2 variant 1D-4	ubiquitin-conjugating enzyme, putative, expressed
RAB15	5:14084192-14085595	0.293012	0.00115	0.0184424	#N/A	#N/A	#N/A
GRMZM2G022130	5:21913256-21924700	0.159087	0.00075	0.01278	#N/A	NAD(P)-linked oxidoreductase superfamily protein	oxidoreductase, aldo/keto reductase family protein, putative, expressed
GRMZM2G026892	5:23284769-23288690	0.283021	0.0016	0.0244212	#N/A	0	0
GRMZM2G071589	5:32678600-32688632	0.43815	0.00125	0.0197724	#N/A	Splicing factor, CC1-like	RNA recognition motif containing protein, putative, expressed
GRMZM2G397247	5:58553974-58563405	0.181797	0.00015	0.00302015	#N/A	high chlorophyll fluorescence phenotype 173	Complex I intermediate-associated protein 30 domain containing protein, putative, expressed
GRMZM2G091595	5:64872250-64879509	0.407638	0.0001	0.00208381	#N/A	3\'-5\'-exoribonuclease family protein	exosome complex exonuclease, putative, expressed
SPT16	5:69541492-69547862	0.27041	5e-05	0.00109458	#N/A	#N/A	#N/A
GRMZM2G344205	5:72724156-72726875	0.496156	5e-05	0.00109458	#N/A	Polyketide cyclase/dehydrase and lipid transport superfamily protein	membrane related protein CP5, putative, expressed
GRMZM2G370852	5:72949362-72953503	0.259418	5e-05	0.00109458	#N/A	isopropyl malate isomerase large subunit 1	3-isopropylmalate dehydratase large subunit 2, putative, expressed
GRMZM2G043783	5:74789711-74793428	0.285271	5e-05	0.00109458	#N/A	Uncharacterised conserved protein (UCP030365)	expressed protein
GRMZM2G005562	5:82585770-82592214	0.293586	5e-05	0.00109458	#N/A	Pectin lyase-like superfamily protein	pectate lyase family protein, expressed
GRMZM2G147614	5:86903872-86907161	0.132896	0.00075	0.01278	#N/A	TBP-associated factor 7	TATA-binding protein-associated factor TAFII55 family protein, putative, expressed
GRMZM2G058252	5:89351902-89357717	0.519379	5e-05	0.00109458	#N/A	small nuclear ribonucleoprotein F	LSM domain containing protein, expressed
GRMZM2G052821	5:110498743-110551861	0.279879	5e-05	0.00109458	#N/A	DNA photolyase family protein	FAD binding domain of DNA photolyase domain containing protein, expressed
GRMZM5G861603	5:130145866-130159256	0.147386	0.0006	0.0105518	#N/A	CLP protease regulatory subunit X	AAA family ATPase, putative, expressed
GRMZM2G412674	1:14408842-14412714	0.416773	5e-05	0.00109458	#N/A	Galactose oxidase/kelch repeat superfamily protein	OsFBK23 - F-box domain and kelch repeat containing protein, expressed
GRMZM2G161299	5:152470617-152479871	0.631323	5e-05	0.00109458	GO:0005743GO:0006810GO:0005488GO:0005215	Mitochondrial substrate carrier family protein	mitochondrial carrier protein, putative, expressed
GRMZM2G024444	5:162883598-162888252	0.256291	0.0022	0.0319153	#N/A	0	glycosyltransferase, putative, expressed
GRMZM2G043602	5:163150788-163158027	0.266114	5e-05	0.00109458	#N/A	NAD(P)-binding Rossmann-fold superfamily protein	3-oxoacyl-reductase, chloroplast precursor, putative, expressed
GRMZM2G011627	5:163267696-163270591	0.433821	5e-05	0.00109458	#N/A	Galactose oxidase/kelch repeat superfamily protein	OsFBK7 - F-box domain and kelch repeat containing protein, expressed
GRMZM2G136296	5:167101734-167109440	0.280186	5e-05	0.00109458	#N/A	TUDOR-SN protein 1	TUDOR protein with multiple SNc domains, putative, expressed
GRMZM2G023988	5:175731229-175738132	0.195084	0.00155	0.0237905	#N/A	C2H2 and C2HC zinc fingers superfamily protein	ZOS2-11 - C2H2 zinc finger protein, expressed
GRMZM2G176253	5:177886239-177889881	0.83192	5e-05	0.00109458	GO:0006857GO:0005215GO:0016020	Major facilitator superfamily protein	peptide transporter PTR2, putative, expressed
GRMZM2G081826	5:183531040-183533658	0.267213	0.00025	0.0048348	#N/A	0	expressed protein
GRMZM2G178517	5:188512722-188518155	0.314484	5e-05	0.00109458	#N/A	nitrilase 4	nitrilase, putative, expressed
GRMZM2G109039	5:203873599-203879453	0.321142	0.0006	0.0105518	#N/A	Transducin/WD40 repeat-like superfamily protein	WD-40 repeat family protein, putative, expressed
GRMZM2G359874	5:209518438-209522306	0.42561	5e-05	0.00109458	#N/A	Ribosomal RNA processing Brix domain protein	Brix domain containing protein, putative, expressed
GRMZM2G085945	5:211597958-211600154	0.225704	0.0031	0.0427479	GO:0008270GO:0005622	zinc finger protein 8	ZOS2-17 - C2H2 zinc finger protein, expressed
GRMZM2G110185	5:212423807-212427681	0.111138	0.00065	0.0113055	#N/A	regulatory particle triple-A 1A	26S protease regulatory subunit 7, putative, expressed
GRMZM2G119691	5:213411818-213415006	0.625936	5e-05	0.00109458	#N/A	Translation initiation factor 3 protein	translation initiation factor IF-3, putative, expressed
GRMZM2G027282	5:214380827-214386531	0.662237	5e-05	0.00109458	#N/A	regulatory particle triple-A ATPase 5A	26S protease regulatory subunit 6A, putative, expressed
GRMZM2G010034	1:275449092-275451623	0.200116	0.0021	0.0306756	#N/A	0	expressed protein
GRMZM2G036908	6:24607854-24611639	0.139691	0.0006	0.0105518	#N/A	Cation efflux family protein	cation efflux family protein, putative, expressed
GRMZM2G381051	6:27107997-27115702	0.20961	0.00095	0.0156656	GO:0003995GO:0008152	isovaleryl-CoA-dehydrogenase	acyl-coenzyme A dehydrogenase, mitochondrial precursor, putative, expressed
GRMZM2G035741	6:35892961-35897813	0.277151	0.00035	0.00656651	#N/A	0	expressed protein
GRMZM2G334239	6:36485697-36489914	0.328134	5e-05	0.00109458	#N/A	Ribosomal protein S4 (RPS4A) family protein	40S ribosomal protein S4, putative, expressed
GRMZM2G155943	6:59237994-59293763	0.252602	0.0007	0.0120528	#N/A	SIN-like family protein	sin-like protein conserved region containing protein, expressed
GRMZM2G040975	6:64248923-64252265	0.354132	0.0006	0.0105518	#N/A	AAA-type ATPase family protein	spastin, putative, expressed
GRMZM2G464782	1:277099197-277112873	0.706004	5e-05	0.00109458	#N/A	0	expressed protein
GRMZM2G362298	6:74071351-74073626	0.545861	5e-05	0.00109458	GO:0016747	HXXXD-type acyl-transferase family protein	transferase family domain containing protein, expressed
GRMZM2G127948	6:79357042-79359228	0.690104	5e-05	0.00109458	GO:0008171	S-adenosyl-L-methionine-dependent methyltransferases superfamily protein	caffeoyl-CoA O-methyltransferase, putative, expressed
GRMZM2G103266	6:81850246-81856948	0.473201	5e-05	0.00109458	#N/A	Prolyl oligopeptidase family protein	OsPOP15 - Putative Prolyl Oligopeptidase homologue, expressed
GRMZM2G126361	6:83126965-83131041	0.210839	5e-05	0.00109458	#N/A	FtsH extracellular protease family	OsFtsH1 FtsH protease, homologue of AtFtsH1/5, expressed
GRMZM2G074317	1:278418920-278425448	0.288748	5e-05	0.00109458	#N/A	Cyclic nucleotide-regulated ion channel family protein	cyclic nucleotide-gated ion channel 2, putative, expressed
GRMZM2G110402	6:98477143-98480310	0.258912	5e-05	0.00109458	#N/A	KH domain-containing protein / zinc finger (CCCH type) family protein	zinc finger C-x8-C-x5-C-x3-H type family protein, expressed
GRMZM2G146750	6:123860184-123870706	0.327929	5e-05	0.00109458	#N/A	Kinase interacting (KIP1-like) family protein	KIP1, putative, expressed
GRMZM2G427337	6:144308805-144318825	0.139589	0.00155	0.0237905	#N/A	glycine-rich protein	glycine-rich protein, putative, expressed
GRMZM2G367092	1:282810215-282812059	0.235098	5e-05	0.00109458	#N/A	0	expressed protein
GRMZM2G701201	6:154501444-154508327	0.700444	5e-05	0.00109458	#N/A	Leucine-rich repeat protein kinase family protein	senescence-induced receptor-like serine/threonine-protein kinase precursor, putative, expressed
GRMZM2G044137	6:155586897-155589769	0.269256	5e-05	0.00109458	GO:0003735GO:0006412GO:0005840	Ribosomal protein L7Ae/L30e/S12e/Gadd45 family protein	ribosomal protein L7Ae, putative, expressed
GRMZM2G176133	6:158637432-158640614	0.201984	0.00075	0.01278	#N/A	Ribosomal protein L33 family protein	50S ribosomal protein L33, putative, expressed
GRMZM2G428197	6:169176821-169184547	0.499459	5e-05	0.00109458	#N/A	0	0
GAPC2	6:6901482-6906034	0.211445	5e-05	0.00109458	#N/A	#N/A	#N/A
GRMZM2G136662	6:8112887-8136947	0.469883	0.0009	0.014955	#N/A	Actin-like ATPase superfamily protein	actin, putative, expressed
GRMZM2G120596	1:286928923-286935504	0.260807	5e-05	0.00109458	#N/A	Synaptobrevin family protein	25.3 kDa vesicle transport protein, putative, expressed
GRMZM2G053397	6:28224103-28231439	0.566706	5e-05	0.00109458	#N/A	cyclopropyl isomerase	cycloeucalenol cycloisomerase, putative, expressed
GRMZM2G127798	6:57903595-57906292	0.131174	0.00115	0.0184424	GO:0050661GO:0006098GO:0004616GO:0005524	6-phosphogluconate dehydrogenase family protein	6-phosphogluconate dehydrogenase, decarboxylating, putative, expressed
GRMZM2G175867	6:66286471-66290700	0.24062	5e-05	0.00109458	#N/A	RH39	expressed protein
GRMZM2G080034	1:288052408-288054610	0.175292	0.00145	0.0224567	GO:0050825GO:0042309GO:0050826	Protein of unknown function (DUF506)	plant-specific domain TIGR01615 family protein, expressed
GRMZM2G152041	6:71175119-71177188	0.0911781	0.0008	0.0135033	#N/A	cadmium tolerance 1	expressed protein
GRMZM2G406101	6:81864593-81872819	0.304159	5e-05	0.00109458	#N/A	0	0
GRMZM2G102421	6:87441863-87448084	0.135615	0.0016	0.0244212	#N/A	RUB1 conjugating enzyme 1	ubiquitin-conjugating enzyme, putative, expressed
GRMZM2G077922	6:93136023-93138224	0.388752	5e-05	0.00109458	#N/A	Nucleotidyltransferase family protein	PAP/25A associated domain containing protein, putative, expressed
GRMZM2G349062	1:290206795-290209672	0.152006	0.0006	0.0105518	#N/A	ACD1-like	pheophorbide a oxygenase, chloroplast precursor, putative, expressed
GRMZM5G826194	6:113765175-113775821	0.206975	5e-05	0.00109458	#N/A	dehydroascorbate reductase 1	glutathione S-transferase, N-terminal domain containing protein, expressed
GRMZM2G082312	1:290377064-290381073	0.186653	5e-05	0.00109458	#N/A	Protein of Unknown Function (DUF239)	carboxyl-terminal peptidase, putative, expressed
GRMZM2G002959	6:124328525-124334707	0.120443	0.0019	0.0282201	#N/A	acyl-CoA oxidase 4	acyl-coenzyme A dehydrogenase, mitochondrial precursor, putative, expressed
GRMZM2G409407	6:128244976-128247835	0.358568	5e-05	0.00109458	GO:0003735GO:0006412GO:0005840	breast basic conserved 1	ribosomal protein L13, putative, expressed
GRMZM2G459811	1:293870054-293875566	0.306161	0.0001	0.00208381	#N/A	Chaperone DnaJ-domain superfamily protein	heat shock protein DnaJ, putative, expressed
GRMZM2G158526	6:155443674-155448220	0.660209	5e-05	0.00109458	#N/A	0	0
GRMZM2G474546	6:160896203-160900119	0.63978	5e-05	0.00109458	GO:0004674GO:0006468GO:0004713GO:0005524	0	0
GRMZM2G156905	6:168167528-168170074	0.203511	5e-05	0.00109458	GO:0004674GO:0006468GO:0005524GO:0005515GO:0004713	Leucine-rich repeat protein kinase family protein	inactive receptor kinase At2g26730 precursor, putative, expressed
GRMZM2G167892	7:4831615-4833827	0.162921	0.0001	0.00208381	GO:0005783	Reticulon family protein	reticulon domain containing protein, putative, expressed
GRMZM2G129246	7:5528434-5532240	0.176728	5e-05	0.00109458	GO:0016491GO:0010181GO:0009055	Aldolase-type TIM barrel family protein	hydroxyacid oxidase 1, putative, expressed
FDX3	1:296097226-296102118	0.106437	0.00025	0.0048348	#N/A	#N/A	#N/A
GRMZM2G044469	7:7415057-7418404	0.765482	5e-05	0.00109458	#N/A	aldehyde oxidase 1	aldehyde oxidase, putative, expressed
GRMZM2G117369	7:13405633-13414662	0.149523	0.0006	0.0105518	GO:0050660GO:0016491	FAD-linked oxidases family protein	FAD-linked oxidoreductase protein, putative, expressed
GRMZM2G454928	7:17490085-17492181	0.251998	5e-05	0.00109458	#N/A	0	expressed protein
GRMZM2G301805	1:297990141-297995492	0.263733	0.0006	0.0105518	#N/A	0	expressed protein
GRMZM2G061702	7:50129106-50136342	0.381143	5e-05	0.00109458	#N/A	Cyclase family protein	cyclase family protein, putative, expressed
GRMZM2G074531	7:51043049-51057909	0.141069	0.0001	0.00208381	#N/A	UNC-50 family protein	unc-50, putative, expressed
GRMZM5G821637	1:298766997-298771703	0.0743422	0.00155	0.0237905	#N/A	Pentatricopeptide repeat (PPR) superfamily protein	pentatricopeptide, putative, expressed
GRMZM2G024615	7:85030592-85036292	0.6784	5e-05	0.00109458	#N/A	lipid phosphate phosphatase 2	lipid phosphatase protein, putative, expressed
GRMZM2G154621	7:93253288-93264382	0.482502	5e-05	0.00109458	#N/A	ubiquitin-specific protease 26	ubiquitin carboxyl-terminal hydrolase 26, putative, expressed
GRMZM2G045748	7:112497749-112499904	0.628359	5e-05	0.00109458	#N/A	myb domain protein 30	MYB family transcription factor, putative, expressed
GRMZM2G071059	7:115159137-115160870	0.241764	5e-05	0.00109458	GO:0005634GO:0003676	Polynucleotidyl transferase, ribonuclease H-like superfamily protein	CAF1 family ribonuclease containing protein, putative, expressed
GRMZM2G125853	7:115996519-116010636	0.514524	5e-05	0.00109458	#N/A	0	0
GRMZM2G177229	7:133562992-133564875	0.733414	5e-05	0.00109458	GO:0005634GO:0008270GO:0003723	Zinc finger C-x8-C-x5-C-x3-H type family protein	splicing factor U2AF, putative, expressed
GRMZM2G035999	7:135441628-135503130	0.430796	0.00055	0.00977489	#N/A	light-mediated development protein 1 / deetiolated1 (DET1)	light-mediated development protein DET1, putative, expressed
GRMZM2G052474	7:141937841-141940268	0.213785	0.00175	0.0263973	#N/A	NC domain-containing protein-related	NC domain-containing protein, putative, expressed
GRMZM2G052336	7:141941236-141944250	0.21782	5e-05	0.00109458	#N/A	UDP-D-glucose/UDP-D-galactose 4-epimerase 1	UDP-glucose 4-epimerase, putative, expressed
GRMZM2G065461	7:142211910-142242511	0.212265	0.00155	0.0237905	#N/A	chloroplast sensor kinase	ATP-binding region, ATPase-like domain-containing protein, putative, expressed
GRMZM2G109405	7:143328770-143332411	0.368145	5e-05	0.00109458	GO:0009401GO:0016787GO:0005351	purple acid phosphatase 29	Ser/Thr protein phosphatase family protein, putative, expressed
GRMZM2G325008	7:152428021-152438295	0.188684	0.0003	0.00570125	#N/A	O-Glycosyl hydrolases family 17 protein	glucan endo-1,3-beta-glucosidase precursor, putative, expressed
GRMZM2G109725	1:2205747-2210356	0.410614	5e-05	0.00109458	#N/A	SKP1-like 21	SKP1, putative, expressed
GRMZM2G173863	7:155996480-155999754	0.202197	0.00065	0.0113055	#N/A	Protein of unknown function, DUF538	expressed protein
GRMZM2G072280	7:160294877-160297851	0.190185	5e-05	0.00109458	GO:0016020GO:0009765	photosystem I light harvesting complex gene 2	chlorophyll A-B binding protein, putative, expressed
GRMZM2G054136	7:166416768-166429948	0.240605	0.00025	0.0048348	GO:0003735GO:0006412GO:0005840	Ribosomal protein S6e	40S ribosomal protein S6, putative, expressed
PER42	7:172820456-172822288	0.161683	0.0011	0.0177513	#N/A	#N/A	#N/A
GRMZM2G061922	7:174260974-174264335	0.301134	5e-05	0.00109458	#N/A	SNARE-like superfamily protein	trafficking protein particle complex subunit, putative, expressed
GRMZM2G434696	7:174820349-174831406	0.271672	5e-05	0.00109458	#N/A	transducin family protein / WD-40 repeat family protein	expressed protein
GRMZM2G140758	7:175242511-175243488	0.2385	5e-05	0.00109458	#N/A	Yos1-like protein	expressed protein
GRMZM2G158394	7:176260710-176262411	0.172074	5e-05	0.00109458	#N/A	Ribonuclease T2 family protein	ribonuclease T2 family domain containing protein, expressed
GRMZM2G120563	7:1304830-1321760	0.434981	5e-05	0.00109458	GO:0015297GO:0016020GO:0016847GO:0015238GO:0006855GO:0009058GO:0030170GO:0016769	Calcium-dependent lipid-binding (CaLB domain) family protein	expressed protein
GRMZM2G022120	7:1365221-1370513	0.321633	0.0002	0.00393537	#N/A	Transducin/WD40 repeat-like superfamily protein	WD domain, G-beta repeat domain containing protein, expressed
GRMZM2G106588	7:1791267-1792601	0.11464	0.0034	0.0461651	GO:0050661GO:0050660GO:0006813GO:0008324GO:0004499GO:0009055	Flavin-binding monooxygenase family protein	flavin-containing monooxygenase family protein, putative, expressed
GRMZM2G022014	7:40391991-40394160	0.180813	0.00045	0.00820502	#N/A	0	expressed protein
GRMZM5G885473	7:42492617-42493749	0.0937343	0.0016	0.0244212	#N/A	Prefoldin chaperone subunit family protein	expressed protein
GRMZM2G049364	7:101767306-101771590	0.288986	0.0014	0.0217807	#N/A	F-box and associated interaction domains-containing protein	OsFBX323 - F-box domain containing protein, expressed
CAT2	1:7153869-7156146	0.50198	5e-05	0.00109458	#N/A	#N/A	#N/A
GRMZM2G032003	7:146528251-146535144	0.306036	0.00025	0.0048348	#N/A	UDP-glucose pyrophosphorylase 2	UTP--glucose-1-phosphate uridylyltransferase, putative, expressed
GRMZM2G058013	7:155405886-155411050	0.500482	5e-05	0.00109458	#N/A	0	0
GRMZM2G100758	7:159767631-159770126	0.294622	0.00045	0.00820502	#N/A	0	0
GRMZM2G089630	7:162192886-162196569	0.163624	0.0034	0.0461651	#N/A	Nucleotide-sugar transporter family protein	transporter-related, putative, expressed
GRMZM2G017080	7:166587648-166592888	0.165342	0.00015	0.00302015	#N/A	alpha/beta-Hydrolases superfamily protein	hydrolase protein, putative, expressed
GRMZM2G060511	7:167979443-167984012	0.191887	0.0009	0.014955	#N/A	Mitochondrial ribosomal protein L37	expressed protein
GRMZM2G114575	7:168615425-168619236	0.345759	0.00115	0.0184424	GO:0004674GO:0006468GO:0004713GO:0005524GO:0007165	CBL-interacting protein kinase 1	CAMK_KIN1/SNF1/Nim1_like.29 - CAMK includes calcium/calmodulin depedent protein kinases, expressed
GRMZM2G161544	7:170390910-170411310	0.351646	0.0016	0.0244212	#N/A	Protein phosphatase 2C family protein	protein phosphatase 2C, putative, expressed
GRMZM2G020574	7:170519544-170528688	0.345929	5e-05	0.00109458	#N/A	E3 Ubiquitin ligase family protein	zinc finger, RING-type, putative, expressed
GRMZM2G036596	7:171971885-171977911	0.194639	0.00285	0.0398076	#N/A	0	adenyl cyclase, putative, expressed
GRMZM2G166738	7:172976980-172981341	0.295195	5e-05	0.00109458	GO:0006813GO:0016020GO:0015079	potassium transporter 2	potassium transporter, putative, expressed
GRMZM2G036837	8:4916707-4925557	0.359309	0.00015	0.00302015	#N/A	Zinc finger C-x8-C-x5-C-x3-H type family protein	zinc finger C-x8-C-x5-C-x3-H type family protein, expressed
GRMZM2G153704	8:12789262-12803873	0.254119	5e-05	0.00109458	#N/A	plastidic GLC translocator	transporter family protein, putative, expressed
GRMZM2G034302	1:15069083-15074473	0.270444	5e-05	0.00109458	#N/A	sucrose transporter 2	sucrose transporter, putativ, expressed
GRMZM2G027737	8:37655356-37662644	0.477065	5e-05	0.00109458	#N/A	0	expressed protein
GRMZM5G855347	1:16331866-16338054	0.103693	0.00305	0.0422141	#N/A	P-type ATPase of Arabidopsis 2	copper-transporting ATPase PAA1, putative, expressed
GRMZM2G103628	8:67807047-67810554	0.221676	5e-05	0.00109458	GO:0016020GO:0015018	Nucleotide-diphospho-sugar transferases superfamily protein	glycosyltransferase family 43 protein, putative, expressed
GRMZM2G162413	8:75503685-75508589	0.181093	0.00045	0.00820502	#N/A	Auxin-responsive GH3 family protein	OsGH3.5 - Probable indole-3-acetic acid-amido synthetase, expressed
GRMZM2G110509	8:84127926-84131151	0.149695	0.0002	0.00393537	GO:0005737GO:0003746GO:0006414GO:0003924GO:0005525	GTP binding Elongation factor Tu family protein	elongation factor Tu, putative, expressed
GRMZM2G071319	8:101914155-101921180	0.555675	5e-05	0.00109458	#N/A	0	expressed protein
GRMZM2G149286	8:113926526-113943334	0.189166	0.00325	0.0444365	#N/A	cyclin-dependent kinase D1;1	cyclin-dependent kinase D-1, putative, expressed
GRMZM2G402171	8:114305104-114307920	0.83232	5e-05	0.00109458	#N/A	calmodulin-binding family protein	calmodulin-binding protein, putative, expressed
GRMZM2G380561	8:120295144-120298579	0.714208	5e-05	0.00109458	GO:0005975GO:0004553	beta-1,3-glucanase 2	glycosyl hydrolases family 17, putative, expressed
GRMZM2G181269	8:135626524-135631163	0.0698448	0.0003	0.00570125	#N/A	0	0
GRMZM2G050553	8:138821161-138834470	0.191701	0.00015	0.00302015	#N/A	Calcium-binding EF hand family protein	EF hand family protein, putative, expressed
GRMZM2G143443	8:139994758-139997499	0.232843	0.0019	0.0282201	#N/A	0	expressed protein
GRMZM2G172001	8:164293634-164297965	0.407069	5e-05	0.00109458	#N/A	alfin-like 5	PHD finger protein, putative, expressed
GRMZM2G068271	8:164445776-164448851	0.267597	5e-05	0.00109458	#N/A	SNARE associated Golgi protein family	SNARE associated Golgi protein, putative, expressed
GRMZM2G066755	8:169174905-169178294	0.536073	5e-05	0.00109458	#N/A	Haloacid dehalogenase-like hydrolase (HAD) superfamily protein	NLI interacting factor-like phosphatase, putative, expressed
GRMZM2G148586	8:170620983-170626398	0.233427	5e-05	0.00109458	#N/A	EAP30/Vps36 family protein	EAP30/Vps36 family domain containing protein, expressed
GRMZM2G124321	8:172632330-172637481	0.593457	5e-05	0.00109458	#N/A	uvrB/uvrC motif-containing protein	hemimethylated DNA binding domain containing protein, expressed
GRMZM5G874163	8:173768819-173775129	0.289905	5e-05	0.00109458	#N/A	Transcriptional factor B3 family protein / auxin-responsive factor AUX/IAA-related	auxin response factor, putative, expressed
GRMZM5G833066	8:502222-503861	0.210919	5e-05	0.00109458	#N/A	0	0
GRMZM2G417125	8:2078997-2081368	0.265622	5e-05	0.00109458	#N/A	RING/U-box superfamily protein	zinc finger, C3HC4 type domain containing protein, expressed
GRMZM5G851914	8:8274161-8277086	0.589029	5e-05	0.00109458	#N/A	SIN3-like 2	expressed protein
GRMZM2G155709	8:11530210-11538172	0.320348	5e-05	0.00109458	#N/A	Protein of unknown function DUF2359, transmembrane	expressed protein
GRMZM2G364178	1:30348041-30350545	0.444374	5e-05	0.00109458	#N/A	0	0
GRMZM2G472625	8:23427231-23432794	0.369888	5e-05	0.00109458	#N/A	Protein kinase superfamily protein	CGMC_GSK.2 - CGMC includes CDA, MAPK, GSK3, and CLKC kinases, expressed
GRMZM2G074103	8:25348195-25355005	0.341733	5e-05	0.00109458	GO:0016021GO:0006810GO:0009276GO:0042626GO:0005524	ABC transporter family protein	ABC transporter, ATP-binding protein, putative, expressed
GRMZM2G027546	8:66896380-66903723	0.728395	5e-05	0.00109458	#N/A	ubiquitin-conjugating enzyme 25	ubiquitin-conjugating enzyme domain containing protein, expressed
CAB-M9	8:70312570-70314733	0.209273	0.0001	0.00208381	#N/A	#N/A	#N/A
GRMZM2G067080	8:83586987-83591490	0.398733	5e-05	0.00109458	#N/A	Peptidase S24/S26A/S26B/S26C family protein	OsSigP5 - Putative Type I Signal Peptidase homologue; employs a putative Ser/His catalytic dyad, expressed
GRMZM2G151193	8:83876977-83880502	0.336308	5e-05	0.00109458	GO:0005737GO:0003746GO:0006414GO:0003924GO:0005525	GTP binding Elongation factor Tu family protein	elongation factor Tu, putative, expressed
GRMZM2G083068	8:86383120-86392953	0.249565	0.0001	0.00208381	#N/A	pfkB-like carbohydrate kinase family protein	kinase, pfkB family, putative, expressed
GRMZM2G086943	8:95156748-95161913	0.832506	5e-05	0.00109458	#N/A	prenylated RAB acceptor 1.A2	prenylated rab acceptor, putative, expressed
GRMZM2G157564	8:111349835-111356748	0.116399	0.0007	0.0120528	GO:0016020GO:0016887GO:0005524	ABC-2 type transporter family protein	white-brown complex homolog protein 12, putative, expressed
GRMZM2G165567	8:112238926-112241268	0.598055	5e-05	0.00109458	#N/A	PYR1-like 10	CAPIP1, putative, expressed
GRMZM2G025459	8:119744948-119748072	0.246958	5e-05	0.00109458	#N/A	5\'-AMP-activated protein kinase beta-2 subunit protein	SNF1-related protein kinase regulatory subunit beta-1, putative, expressed
GRMZM2G094595	8:136739077-136754460	0.169517	5e-05	0.00109458	#N/A	Ubiquitin-conjugating enzyme family protein	RWD domain containing protein, expressed
GRMZM2G051767	8:136999157-137003136	0.253619	5e-05	0.00109458	#N/A	Protein of unknown function (DUF3531)	oxidoreductase/ transition metal ion binding protein, putative, expressed
GRMZM2G096764	8:138677872-138685412	0.174773	0.00155	0.0237905	#N/A	FTSH protease 4	OsFtsH5 FtsH protease, homologue of AtFtsH4, expressed
GRMZM2G048703	1:37545426-37556438	0.165928	5e-05	0.00109458	#N/A	novel cap-binding protein	eukaryotic translation initiation factor, putative, expressed
GRMZM2G120816	8:148961350-148978265	0.24845	0.0018	0.0269734	#N/A	RING/U-box superfamily protein	zinc finger, C3HC4 type domain containing protein, expressed
GRMZM2G128466	8:157374786-157377019	0.104495	0.0007	0.0120528	#N/A	0	0
GRMZM2G054380	8:159782942-159797629	0.542367	0.0002	0.00393537	#N/A	SU(VAR)3-9 homolog 4	histone-lysine N-methyltransferase, putative, expressed
GRMZM2G042118	8:161786422-161789002	0.107739	0.0035	0.0473043	#N/A	glycine-rich RNA-binding protein 2	RNA recognition motif containing protein, putative, expressed
GRMZM5G812371	8:162179777-162181688	0.182648	5e-05	0.00109458	#N/A	BCL-2-associated athanogene 6	IQ calmodulin-binding and BAG domain containing protein, putative, expressed
GRMZM2G172032	8:164298386-164301819	0.190153	5e-05	0.00109458	GO:0003824GO:0008299	Nucleotide-diphospho-sugar transferases superfamily protein	2-C-methyl-D-erythritol 4-phosphate cytidylyltransferase, putative, expressed
GRMZM2G020594	8:164718000-164722142	0.558209	5e-05	0.00109458	#N/A	Galactose oxidase/kelch repeat superfamily protein	OsFBX10 - F-box domain containing protein, expressed
GRMZM2G075956	8:165628435-165631708	0.153909	5e-05	0.00109458	GO:0008270GO:0005622	C2H2 and C2HC zinc fingers superfamily protein	ZOS1-18 - C2H2 zinc finger protein, expressed
GRMZM2G120302	9:7579687-7587102	0.154231	0.0027	0.0379703	#N/A	alpha/beta-Hydrolases superfamily protein	OsPOP12 - Putative Prolyl Oligopeptidase homologue, expressed
GRMZM2G136268	1:42925922-42931255	0.451494	5e-05	0.00109458	#N/A	ARM repeat superfamily protein	expressed protein
GRMZM2G167207	9:14847999-14852986	0.314248	5e-05	0.00109458	#N/A	BSD domain-containing protein	BSD domain containing protein, expressed
GRMZM5G873286	1:43066612-43069174	0.166205	0.00025	0.0048348	#N/A	0	expressed protein
GRMZM2G075488	9:16685322-16700900	0.23866	5e-05	0.00109458	#N/A	alpha/beta-Hydrolases superfamily protein	hydrolase, alpha/beta fold family domain containing protein, expressed
GRMZM2G014076	9:16724286-16729342	0.746774	5e-05	0.00109458	#N/A	PDI-like 1-6	OsPDIL1-5 protein disulfide isomerase PDIL1-5, expressed
GRMZM2G071249	9:17669886-17679026	0.824771	5e-05	0.00109458	#N/A	Ubiquitin-associated/translation elongation factor EF1B protein	proline-rich cell wall protein-like, putative, expressed
GRMZM5G838414	9:18328757-18335627	0.298625	5e-05	0.00109458	#N/A	Galactosyltransferase family protein	galactosyltransferase family protein, putative, expressed
GRMZM2G404965	9:20758339-20760407	0.331132	0.00045	0.00820502	#N/A	Major facilitator superfamily protein	transporter family protein, putative, expressed
GRMZM2G092568	9:22625305-22664994	0.373769	5e-05	0.00109458	#N/A	RNA 2\'-phosphotransferase, Tpt1 / KptA family	tRNA 2-phosphotransferase 1, putative, expressed
GRMZM2G083716	9:25935740-25940848	0.372115	5e-05	0.00109458	#N/A	chaperonin 60 beta	T-complex protein, putative, expressed
GRMZM2G156218	9:26974716-26979739	0.404068	5e-05	0.00109458	#N/A	Sec14p-like phosphatidylinositol transfer family protein	SEC14 cytosolic factor family protein, putative, expressed
GRMZM2G151993	9:27012275-27021645	0.266439	0.00075	0.01278	GO:0016021GO:0006355GO:0004956GO:0003677GO:0007186GO:0005634GO:0004879	Sec14p-like phosphatidylinositol transfer family protein	SEC14 cytosolic factor family protein, putative, expressed
GRMZM2G035417	9:32078632-32089472	0.825557	5e-05	0.00109458	#N/A	Rad23 UV excision repair protein family	RAD23 DNA repair protein, putative, expressed
GRMZM2G412986	9:50023646-50029435	0.46605	5e-05	0.00109458	GO:0016757	Glycosyltransferase family 61 protein	glycosyltransferase, putative, expressed
GRMZM2G354610	9:52349165-52351544	0.575777	5e-05	0.00109458	GO:0016757	Glycosyltransferase family 61 protein	glycosyltransferase protein, putative, expressed
GRMZM2G148872	9:87671920-87677067	0.200891	5e-05	0.00109458	#N/A	SOUL heme-binding family protein	SOUL heme-binding protein, putative, expressed
GRMZM2G139973	9:96451512-96457764	0.33322	0.00025	0.0048348	#N/A	Paxneb protein-related	paxneb-related protein, putative, expressed
GRMZM2G086841	9:104254132-104255299	0.20717	0.0023	0.0331497	GO:0031072GO:0006334GO:0003677GO:0005634GO:0000786	Chaperone DnaJ-domain superfamily protein	heat shock protein DnaJ, putative, expressed
GRMZM2G134045	9:112127021-112137834	0.527917	5e-05	0.00109458	#N/A	ARF-GAP domain 8	GTPase-activating protein, putative, expressed
GRMZM2G174286	9:125944392-125951464	0.389507	5e-05	0.00109458	#N/A	tobamovirus multiplication protein 3	tobamovirus multiplication protein, putative, expressed
GRMZM2G110233	9:129269194-129272824	0.710895	5e-05	0.00109458	#N/A	homolog of nucleolar protein NOP56	nucleolar protein 5A, putative, expressed
GRMZM2G134424	9:137033522-137039913	0.280538	0.00015	0.00302015	#N/A	zinc finger (MYND type) family protein / programmed cell death 2 C-terminal domain-containing protein	programmed cell death protein 2, putative, expressed
GRMZM2G178278	9:147730395-147734147	0.151301	0.0032	0.0438914	#N/A	Got1/Sft2-like vescicle transport protein family	vesicle transport protein GOT1B, putative, expressed
GRMZM2G181551	9:148483237-148484828	0.205983	0.0028	0.0391824	#N/A	dehydration-induced protein (ERD15)	expressed protein
GRMZM2G026833	9:2711603-2714038	0.338938	5e-05	0.00109458	#N/A	GOLDEN2-like 2	myb-like DNA-binding domain containing protein, expressed
GRMZM2G070315	9:8784026-8788729	0.112795	5e-05	0.00109458	GO:0016311GO:0004725	Phosphotyrosine protein phosphatases superfamily protein	tyrosine phosphatase family protein, putative, expressed
GRMZM2G127911	9:11067491-11076438	0.70243	5e-05	0.00109458	#N/A	HAL3-like protein A	phosphopantothenoylcysteine decarboxylase, putative, expressed
GRMZM2G127609	9:11084774-11089919	0.312013	5e-05	0.00109458	#N/A	chaperonin 20	chaperonin, putative, expressed
GRMZM2G005209	9:15997603-16000902	0.59243	5e-05	0.00109458	#N/A	metaxin-related	expressed protein
GRMZM2G069911	9:23826466-23827831	0.476965	5e-05	0.00109458	GO:0006334GO:0003677GO:0005634GO:0000786	histone H1-3	histone H1, putative, expressed
GRMZM2G378907	1:60094997-60103977	0.215529	5e-05	0.00109458	#N/A	tubby like protein 3	OsFBT5 - F-box and tubby domain containing protein, expressed
GRMZM2G172152	9:47500112-47508268	0.306345	5e-05	0.00109458	#N/A	cryptochrome 2	FAD binding domain of DNA photolyase domain containing protein, expressed
GRMZM5G885628	1:61021663-61024477	0.140281	0.00095	0.0156656	#N/A	Adaptin family protein	adapitin protein, putative, expressed
GRMZM2G047564	9:88467439-88481742	0.270555	0.0001	0.00208381	#N/A	ATP-dependent caseinolytic (Clp) protease/crotonase family protein	enoyl-CoA hydratase/isomerase family protein, putative, expressed
GRMZM2G085246	9:106534079-106542631	0.198143	0.00055	0.00977489	GO:0004674GO:0006468GO:0005524GO:0005515GO:0004713	STRUBBELIG-receptor family 8	STRUBBELIG-RECEPTOR FAMILY 3 precursor, putative, expressed
GRMZM2G409265	9:117044378-117052088	0.405138	0.00105	0.0170683	#N/A	OSBP(oxysterol binding protein)-related protein 2A	oxysterol-binding protein, putative, expressed
GRMZM2G415793	9:125176154-125177527	0.166274	0.0013	0.0204806	GO:0016853GO:0009507	allene oxide cyclase 3	allene oxide cyclase 4, chloroplast precursor, putative, expressed
GRMZM2G121303	9:135403164-135407267	0.414366	5e-05	0.00109458	#N/A	ubiquitin-conjugating enzyme 32	ubiquitin-conjugating enzyme, putative, expressed
GRMZM2G078472	9:138038049-138044999	0.598693	5e-05	0.00109458	GO:0006529GO:0004066	asparagine synthetase 2	asparagine synthetase, putative, expressed
GRMZM5G872568	9:139792685-139800168	0.488922	0.0001	0.00208381	#N/A	0	0
GRMZM2G013908	9:142291786-142297719	0.24597	5e-05	0.00109458	#N/A	TATA BOX ASSOCIATED FACTOR II 59	TATA binding protein-associated factor, putative, expressed
GRMZM2G077991	1:68550968-68553992	0.0946356	0.00075	0.01278	GO:0003735GO:0006412GO:0005840	Zinc-binding ribosomal protein family protein	ribosomal protein L37, putative, expressed
GRMZM2G178247	9:147750612-147754080	0.449484	5e-05	0.00109458	#N/A	Cyclin A3;1	cyclin, putative, expressed
GRMZM2G057950	9:151591101-151593832	0.326263	0.0004	0.00740828	GO:0003735GO:0015934GO:0006412	Ribosomal L32p protein family	structural constituent of ribosome, putative, expressed
GRMZM5G862467	1:71152240-71155528	0.225524	5e-05	0.00109458	#N/A	Mob1/phocein family protein	mps one binder kinase activator-like 1A, putative, expressed
GRMZM2G092497	9:154723991-154755677	0.149284	0.0007	0.0120528	#N/A	0	stress responsive A/B Barrel domain containing protein, expressed
GRMZM2G148090	9:156245114-156247188	0.152329	0.0009	0.014955	GO:0008270GO:0003676	CCCH-type zinc fingerfamily protein with RNA-binding domain	zinc finger family protein, putative, expressed
GRMZM2G172244	1:73387394-73390846	0.109557	0.00075	0.01278	#N/A	SPIRAL1-like1	nitrilase-associated protein, putative, expressed
GRMZM2G030955	1:74777961-74781230	0.188949	0.00335	0.0455991	#N/A	RING/U-box superfamily protein	RING zinc finger protein-like, putative, expressed
GRMZM2G033478	1:90554211-90566121	0.374216	5e-05	0.00109458	GO:0003723	G2484-1 protein	agenet domain containing protein, putative, expressed
GRMZM2G086869	1:96691230-96693175	0.253748	5e-05	0.00109458	GO:0016787GO:0045263GO:0015986GO:0015078	Haloacid dehalogenase-like hydrolase (HAD) superfamily protein	haloacid dehalogenase-like hydrolase family protein, putative, expressed
GRMZM2G449779	1:141278760-141293996	0.172239	0.00155	0.0237905	#N/A	pumilio 23	pumilio-family RNA binding repeat containing protein, expressed
GRMZM2G546081	1:162442364-162449006	0.222037	5e-05	0.00109458	#N/A	UDP-Glycosyltransferase superfamily protein	glycosyl transferase, group 1 domain containing protein, expressed
GRMZM2G067028	1:179668751-179670667	0.183349	5e-05	0.00109458	#N/A	Lactoylglutathione lyase / glyoxalase I family protein	glyoxalase family protein, putative, expressed
GRMZM2G151236	1:180854372-180864776	0.256818	5e-05	0.00109458	#N/A	Protein kinase superfamily protein	serine/threonine-protein kinase PRP4, putative, expressed
GRMZM2G113726	1:183832171-183835855	0.451259	5e-05	0.00109458	#N/A	Transducin/WD40 repeat-like superfamily protein	WD-40 repeat family protein, putative, expressed
GRMZM2G141634	1:200047330-200051564	0.157862	5e-05	0.00109458	#N/A	Phosphoglycerate mutase family protein	phosphoglycerate mutase, putative, expressed
GRMZM2G136443	1:200655132-200664592	0.343685	5e-05	0.00109458	#N/A	ubiquitin-specific protease 17	ubiquitin carboxyl-terminal hydrolase family protein, expressed
GRMZM2G115750	1:201522267-201525873	0.365892	5e-05	0.00109458	#N/A	putative type 1 membrane protein	expressed protein
GRMZM2G057608	1:204725617-204727783	0.615228	5e-05	0.00109458	GO:0005634GO:0000785GO:0003677	Ribosomal protein S25 family protein	40S ribosomal protein S25, putative, expressed
GRMZM2G124281	1:212106564-212114818	0.371592	5e-05	0.00109458	#N/A	Mitochondrial glycoprotein family protein	mitochondrial glycoprotein, putative, expressed
GRMZM2G131817	1:226514518-226516741	0.145562	0.00035	0.00656651	#N/A	Tetratricopeptide repeat (TPR)-like superfamily protein	pentatricopeptide, putative, expressed
GRMZM2G135866	1:226897325-226901052	0.412573	0.00045	0.00820502	GO:0008270GO:0005515	RING/U-box superfamily protein	zinc finger, RING-type, putative, expressed
GRMZM2G147418	1:227652271-227656787	0.205164	5e-05	0.00109458	#N/A	Protein of unknown function (DUF1218)	fiber protein Fb34, putative, expressed
GRMZM2G346455	1:228306619-228318304	0.333666	5e-05	0.00109458	GO:0005975GO:0004553	alpha-galactosidase 1	alpha-galactosidase precursor, putative, expressed
GRMZM2G044388	1:3639178-3642463	0.176088	0.0021	0.0306756	#N/A	F-box family protein	cyclin-like F-box, putative, expressed
GRMZM2G113928	1:250618588-250624045	0.173076	0.0009	0.014955	#N/A	DNA-directed RNA polymerase family protein	DNA-directed RNA polymerase subunit, putative, expressed
GRMZM2G016602	1:252202770-252214106	0.397927	5e-05	0.00109458	#N/A	recA DNA recombination family protein	recA protein, putative, expressed
GRMZM2G003640	1:256356645-256366349	0.784956	5e-05	0.00109458	#N/A	dual specificity protein phosphatase 1	dual specificity protein phosphatase, putative, expressed
GRMZM2G038217	1:262675570-262680683	0.315083	5e-05	0.00109458	#N/A	Protein of unknown function, DUF538	expressed protein
GRMZM2G143204	1:278228861-278232499	0.366405	5e-05	0.00109458	#N/A	WRKY DNA-binding protein 57	WRKY3, expressed
GRMZM2G074158	1:278250611-278259617	0.177539	0.00015	0.00302015	GO:0005975GO:0030170GO:0004645	Glycosyl transferase, family 35	alpha-glucan phosphorylast isozyme, putative, expressed
GRMZM2G152921	1:283933069-283935765	0.704109	5e-05	0.00109458	#N/A	Reticulon family protein	reticulon domain containing protein, putative, expressed
GRMZM2G049547	1:286777846-286784318	0.364162	0.0002	0.00393537	#N/A	Peptidase M50 family protein	peptidase M50, mammalian sterol-regulatory element binding protein, putative, expressed
GRMZM2G015436	1:288236185-288241749	0.499934	5e-05	0.00109458	GO:0004834GO:0006568	Aldolase-type TIM barrel family protein	indole-3-glycerol phosphate lyase, chloroplast precursor, putative, expressed
GRMZM2G047299	1:290198706-290201518	0.147296	0.00285	0.0398076	#N/A	Uncharacterised protein family (UPF0041)	UPF0041 domain containing protein, putative, expressed
GRMZM2G363545	1:291051940-291057953	0.388422	5e-05	0.00109458	#N/A	UDP-Glycosyltransferase superfamily protein	UDP-glucoronosyl and UDP-glucosyl transferase domain containing protein, expressed
GRMZM2G142097	1:295347647-295351317	0.460647	5e-05	0.00109458	GO:0003735GO:0006412GO:0005840	Ribosomal L18p/L5e family protein	ribosomal L18p/L5e family protein, putative, expressed
GRMZM2G056393	1:297668191-297687512	0.290732	0.0016	0.0244212	#N/A	Translation elongation factor EFG/EF2 protein	elongation factor, putative, expressed
GRMZM2G103662	10:10619119-10622136	0.210283	5e-05	0.00109458	#N/A	Eukaryotic aspartyl protease family protein	eukaryotic aspartyl protease domain containing protein, expressed
GRMZM2G014397	10:10731114-10736548	0.286676	5e-05	0.00109458	#N/A	thylakoidal ascorbate peroxidase	OsAPx6 - Stromal Ascorbate Peroxidase encoding gene 5,8, expressed
GRMZM2G107867	1:44371886-44378439	0.169401	0.00215	0.0312948	GO:0004674GO:0006468GO:0004713GO:0005524	SNF1 kinase homolog 10	CAMK_KIN1/SNF1/Nim1_like_AMPKh.4 - CAMK includes calcium/calmodulin depedent protein kinases, expressed
GRMZM2G088689	10:15552598-15556258	0.209542	5e-05	0.00109458	GO:0016624GO:0008152	Thiamin diphosphate-binding fold (THDP-binding) superfamily protein	dehydrogenase E1 component domain containing protein, expressed
GRMZM2G054393	10:25562469-25574679	0.378421	5e-05	0.00109458	#N/A	0	expressed protein
GRMZM2G140612	10:66319318-66329339	0.302206	5e-05	0.00109458	#N/A	Protein kinase superfamily protein	serine/threonine-protein kinase HT1, putative, expressed
GRMZM2G369260	10:75681003-75681997	0.600623	0.00235	0.0337168	#N/A	polymerase delta 4	DNA polymerase delta subunit 4 family, putative, expressed
GRMZM2G099352	10:75709392-75711864	0.235511	5e-05	0.00109458	GO:0003735GO:0015935GO:0006412GO:0003723	Ribosomal protein S3 family protein	40S ribosomal protein S3-1, putative, expressed
GRMZM2G110145	10:77282590-77289441	0.525869	5e-05	0.00109458	#N/A	cellulose-synthase like D2	CSLF6 - cellulose synthase-like family F; beta1,3;1,4 glucan synthase, expressed
GRMZM2G061135	10:86428339-86433030	0.200321	5e-05	0.00109458	GO:0006730GO:0004478GO:0005524	S-adenosylmethionine synthetase family protein	S-adenosylmethionine synthetase, putative, expressed
GRMZM2G123029	10:87103467-87106603	0.262116	0.00015	0.00302015	#N/A	aspartic proteinase A1	aspartic proteinase oryzasin-1 precursor, putative, expressed
GRMZM2G041454	10:88602408-88622738	0.561203	5e-05	0.00109458	#N/A	S-adenosyl-L-methionine-dependent methyltransferases superfamily protein	GA20663-PA, putative, expressed
GRMZM2G083459	10:90776033-90781199	0.48908	5e-05	0.00109458	#N/A	tonneau 2 (TON2)	serine/threonine-protein phosphatase 2A regulatory subunit B subunitgamma, putative, expressed
GRMZM2G126496	10:105072978-105096625	0.304189	5e-05	0.00109458	#N/A	NAD(P)-binding Rossmann-fold superfamily protein	short chain dehydrogenase/reductase protein, putative, expressed
GRMZM2G151041	10:109817357-109823752	0.147014	0.00365	0.0490256	#N/A	2-oxoglutarate dehydrogenase, E1 component	2-oxoglutarate dehydrogenase E1 component, mitochondrial precursor, putative, expressed
GRMZM2G168166	10:112055649-112113177	0.28341	0.0002	0.00393537	#N/A	sphere organelles protein-related	expressed protein
GRMZM2G064159	10:123831267-123835202	0.665596	5e-05	0.00109458	GO:0009446GO:0047632	porphyromonas-type peptidyl-arginine deiminase family protein	agmatine deiminase, putative, expressed
GRMZM2G461557	10:126302945-126307929	0.405333	5e-05	0.00109458	#N/A	plant UBX domain-containing protein 1	alveolar soft part sarcoma chromosome region, candidate 1, putative, expressed
GRMZM2G040902	10:132530301-132533683	0.152524	0.0001	0.00208381	#N/A	syntaxin of plants 81	syntaxin-18, putative, expressed
GRMZM2G105415	1:4709170-4714557	0.657752	5e-05	0.00109458	GO:0004674GO:0006468GO:0004713GO:0005524	Protein kinase superfamily protein	CAMK_CAMK_like_ULKh_APGy.1 - CAMK includes calcium/calmodulin depedent protein kinases, expressed
GRMZM2G427097	10:134077908-134083866	0.406551	5e-05	0.00109458	GO:0006520GO:0005488GO:0055114GO:0016639	glutamate dehydrogenase 2	glutamate dehydrogenase protein, putative, expressed
GRMZM2G140924	10:140501795-140505133	0.323663	5e-05	0.00109458	GO:0006614GO:0008312GO:0008270GO:0005515GO:0048500GO:0005525	RING/U-box superfamily protein	zinc finger, C3HC4 type domain containing protein, expressed
GRMZM2G143480	10:145330778-145339135	0.236991	0.00015	0.00302015	GO:0009349GO:0009231	6,7-dimethyl-8-ribityllumazine synthase / DMRL synthase / lumazine synthase / riboflavin synthase	6,7-dimethyl-8-ribityllumazine synthase, chloroplast precursor, putative, expressed
GRMZM2G001272	10:8789859-8796975	0.183634	0.00165	0.0250635	#N/A	tubby like protein 10	OsFBT14 - F-box and tubby domain containing protein, expressed
GRMZM2G006042	10:13788442-13794457	0.697601	5e-05	0.00109458	GO:0009725GO:0005634GO:0006520GO:0006355GO:0030170GO:0003677	auxin response factor 2	auxin response factor, putative, expressed
GRMZM2G141848	10:24452183-24457178	0.466017	5e-05	0.00109458	#N/A	APR-like 5	OsAPRL6 adenosine 5\'-phosphosulfate reductase-like OsAPRL6, expressed
GRMZM2G088140	10:37914655-37954097	0.360762	5e-05	0.00109458	#N/A	basic region/leucine zipper transcription factor 68	transcription factor, putative, expressed
GRMZM2G029307	10:64275681-64279778	0.329937	0.0002	0.00393537	#N/A	SKP1-like 21	SKP1, putative, expressed
GRMZM2G006736	10:75590750-75594655	0.154442	0.00125	0.0197724	#N/A	sigma factor A	RNA polymerase sigma factor, putative, expressed
GRMZM2G079759	10:76419420-76422849	0.210006	5e-05	0.00109458	GO:0016491GO:0046872GO:0005515GO:0008152GO:0009055	rubredoxin family protein	rubredoxin family protein, putative, expressed
GRMZM2G171236	10:77124953-77128361	0.738249	5e-05	0.00109458	#N/A	NADH-ubiquinone oxidoreductase-related	mitochondrial NADH-ubiquinone oxidoreductase, putative, expressed
GRMZM2G177532	1:58708412-58722793	0.272247	0.0002	0.00393537	#N/A	Cation efflux family protein	cation efflux family protein, putative, expressed
GRMZM2G089163	10:90828885-90833459	0.350688	0.0008	0.0135033	#N/A	dsRNA-binding protein 2	double-stranded RNA binding motif containing protein, expressed
GRMZM2G327059	1:5080779-5086704	0.541051	0.0003	0.00570125	#N/A	POX (plant homeobox) family protein	homeobox domain containing protein, expressed
GRMZM2G154509	10:95777361-95782866	0.507563	5e-05	0.00109458	#N/A	Phosphoglycerate mutase family protein	phosphoglycerate mutase, putative, expressed
GRMZM2G021802	10:112593963-112597764	0.327225	0.0002	0.00393537	#N/A	DNA repair metallo-beta-lactamase family protein	DNA cross-link repair 1A protein, putative, expressed
GRMZM2G443509	10:113181082-113188620	0.69103	5e-05	0.00109458	GO:0003824	Protein phosphatase 2C family protein	protein phosphatase 2C, putative, expressed
GRMZM2G147424	10:113732416-113734756	0.264421	5e-05	0.00109458	#N/A	S1FA-like DNA-binding protein	DNA-binding protein S1FA, putative, expressed
GRMZM2G075676	10:120298583-120303328	0.510065	5e-05	0.00109458	GO:0006508GO:0004185	serine carboxypeptidase-like 18	OsSCP62 - Putative Serine Carboxypeptidase homologue, expressed
GRMZM2G169648	10:124084466-124089888	0.348987	5e-05	0.00109458	#N/A	Nucleic acid-binding, OB-fold-like protein	ATPOT1, putative, expressed
GRMZM2G098577	10:128128257-128134207	0.47924	5e-05	0.00109458	#N/A	MIF4G domain-containing protein / MA3 domain-containing protein	eukaryotic initiation factor iso-4F subunit p82-34, putative, expressed
GRMZM2G124411	10:128323153-128325752	0.313618	5e-05	0.00109458	#N/A	ribosomal protein L23AB	60S ribosomal protein L23A, putative, expressed
GRMZM5G838754	10:129033370-129036452	0.361582	0.00245	0.0349504	#N/A	VIER F-box proteine 1	OsFBL19 - F-box domain and LRR containing protein, expressed
GRMZM2G005859	10:130532355-130535272	0.244022	5e-05	0.00109458	#N/A	0	expressed protein
GRMZM2G155387	10:132991930-132995150	0.323755	0.00195	0.0288378	#N/A	0	DNA binding protein, putative, expressed
GRMZM2G119736	1:5319577-5321574	0.218607	5e-05	0.00109458	#N/A	fringe-related protein	receptor-like protein kinase At3g46290 precursor, putative, expressed
GRMZM2G023387	10:143143261-143146284	0.173334	5e-05	0.00109458	GO:0045454	C-terminal cysteine residue is changed to a serine 1	thioredoxin, putative, expressed
GRMZM2G177412	10:144041131-144046169	0.213421	0.00095	0.0156656	GO:0005737GO:0050661GO:0004764GO:0008883GO:0033014GO:0050825GO:0042309GO:0050826	0	expressed protein
GRMZM2G074787	10:148042901-148047799	0.238753	0.00065	0.0113055	GO:0016787	Cleavage/polyadenylation specificity factor, 25kDa subunit	cleavage and polyadenylation specificity factor subunit 5, putative, expressed

## Sheet: common-shared DSGs 
Table S10: Overview of differentially spliced genes between B73 and Mo17 in control and at 6 and 24 h R. padi feeding
Common shared differently spliced genes between B73 and Mo17 at 0 h, 6 h, and 24 h
340 common elements in "0", "6" and "24":	best arabidopsis TAIR10 hit defline	best rice hit defline	p-value	sqrt(JS)
GRMZM2G072264	RNA-binding (RRM/RBD/RNP motifs) family protein	RNA recognition motif containing protein, putative, expressed	5e-05	0.679433
GRMZM2G007914	0	expressed protein	5e-05	0.610872
GRMZM2G140328	autoinhibited Ca2+ -ATPase, isoform 8	calcium-transporting ATPase, plasma membrane-type, putative, expressed	5e-05	0.3537
GRMZM2G136975	Protein of unknown function, DUF647	DUF647 domain containing protein, putative, expressed	5e-05	0.445804
GRMZM2G414537	0	expressed protein	5e-05	0.270656
GRMZM2G074546	cellulose synthase-like B4	CSLH1 - cellulose synthase-like family H, expressed	5e-05	0.269655
GRMZM2G388539	ABC2 homolog 12	ABC transmembrane transporter domain containing protein, expressed	0.001	0.26655
GRMZM2G042881	Eukaryotic protein of unknown function (DUF872)	expressed protein	5e-05	0.50944
GRMZM2G154156	Transducin/WD40 repeat-like superfamily protein	WD domain, G-beta repeat domain containing protein, expressed	5e-05	0.448709
GRMZM2G134761	Protein of unknown function (DUF1644)	expressed protein	5e-05	0.396005
GRMZM2G041127	homeobox protein 16	homeobox associated leucine zipper, putative, expressed	5e-05	0.633863
GRMZM2G134340	0	0	0.0009	0.394452
GRMZM2G144180	Protein of unknown function, DUF538	expressed protein	5e-05	0.384229
GRMZM2G130773	Mitochondrial transcription termination factor family protein	mTERF family protein, expressed	5e-05	0.274117
GRMZM5G873123	Tetratricopeptide repeat (TPR)-like superfamily protein	PPR repeat domain containing protein, putative, expressed	5e-05	0.317612
GRMZM2G148194	Aldolase-type TIM barrel family protein	hydroxyacid oxidase 1, putative, expressed	0.00095	0.248279
GRMZM2G092877	0	0	5e-05	0.448372
GRMZM2G028834	Transducin/WD40 repeat-like superfamily protein	WD domain, G-beta repeat domain containing protein, expressed	5e-05	0.507853
GRMZM2G050961	GroES-like family protein	chaperonin, putative, expressed	5e-05	0.705136
GRMZM2G039996	light harvesting complex photosystem II subunit 6	chlorophyll A-B binding protein, putative, expressed	5e-05	0.673078
GRMZM2G033219	6,7-dimethyl-8-ribityllumazine synthase / DMRL synthase / lumazine synthase / riboflavin synthase	6,7-dimethyl-8-ribityllumazine synthase, chloroplast precursor, putative, expressed	5e-05	0.291829
GRMZM2G005107	short-chain dehydrogenase-reductase B	oxidoreductase, short chain dehydrogenase/reductase family protein, putative, expressed	0.00225	0.122013
GRMZM2G071907	WRKY DNA-binding protein 11	WRKY68, expressed	5e-05	0.2794
GRMZM2G125494	Mechanosensitive ion channel protein	uncharacterized mscS family protein, putative, expressed	5e-05	0.512947
GRMZM2G142712	plant UBX domain-containing protein 1	alveolar soft part sarcoma chromosome region, candidate 1, putative, expressed	5e-05	0.468076
GRMZM2G074238	alpha/beta-Hydrolases superfamily protein	hydrolase, alpha/beta fold family protein, putative, expressed	5e-05	0.464841
GRMZM2G129208	ATP binding	expressed protein	5e-05	0.491563
GRMZM2G095968	expansin-like A1	expansin precursor, putative, expressed	5e-05	0.484567
GRMZM2G100484	Xanthine/uracil permease family protein	nucleobase-ascorbate transporter, putative, expressed	5e-05	0.461825
GRMZM2G140160	RING/U-box superfamily protein	zinc finger, C3HC4 type domain containing protein, expressed	5e-05	0.780751
GRMZM2G099454	basic chitinase	CHIT16 - Chitinase family protein precursor, expressed	5e-05	0.525022
GRMZM2G009344	purine permease 3	purine permease, putative, expressed	0.0031	0.1957
GRMZM2G179505	Aminotransferase-like, plant mobile domain family protein	expressed protein	5e-05	0.507631
GRMZM2G099239	Remorin family protein	remorin, putative, expressed	0.00015	0.126422
GRMZM2G021567	Pentatricopeptide repeat (PPR) superfamily protein	PPR repeat domain containing protein, putative, expressed	0.00075	0.351679
GRMZM2G473709	0	ubiquinol-cytochrome c reductase complex 6.7 kDa protein, putative, expressed	5e-05	0.324052
GRMZM2G436001	Methylthiotransferase	CDK5RAP1, putative, expressed	0.00075	0.125215
GRMZM2G092284	mitochondrial 28S ribosomal protein S29-related	expressed protein	5e-05	0.663231
GRMZM2G367206	Cyclophilin-like peptidyl-prolyl cis-trans isomerase family protein	cyclophilin, putative, expressed	5e-05	0.320744
GRMZM2G324471	peroxin 13	glycine-rich protein, putative, expressed	0.00135	0.103447
GRMZM2G123558	plasma-membrane associated cation-binding protein 1	salt stress root protein RS1, putative, expressed	5e-05	0.363317
GRMZM2G093405	SOUL heme-binding family protein	SOUL heme-binding protein, putative, expressed	0.0021	0.409148
GRMZM2G050890	PRA1 (Prenylated rab acceptor) family protein	prenylated rab acceptor, putative, expressed	0.00205	0.219884
GRMZM2G076104	0	expressed protein	5e-05	0.219468
GRMZM2G018417	voltage dependent anion channel 4	outer mitochondrial membrane porin, putative, expressed	5e-05	0.384336
GRMZM2G013471	Protein of unknown function (DUF3506)	expressed protein	5e-05	0.687473
GRMZM2G046924	gamma carbonic anhydrase 1	bacterial transferase hexapeptide domain containing protein, expressed	0.00025	0.148363
GRMZM2G037209	0	expressed protein	5e-05	0.582164
GRMZM2G047919	0	stress regulated protein, putative, expressed	5e-05	0.2561
GRMZM2G122999	CTP synthase family protein	CTP synthase, putative, expressed	5e-05	0.602452
GRMZM2G155974	glutathione synthetase 2	glutathione synthetase, chloroplast precursor, putative, expressed	5e-05	0.353971
GRMZM2G099328	LIM domain-containing protein	LIM domain-containing protein, putative, expressed	5e-05	0.66028
GRMZM2G167728	0	expressed protein	0.0003	0.299019
GRMZM5G881296	Transducin/WD40 repeat-like superfamily protein	WD domain, G-beta repeat domain containing protein, expressed	5e-05	0.310708
GRMZM2G073427	basic leucine zipper 9	bZIP transcription factor domain containing protein, expressed	5e-05	0.327461
GRMZM2G180406	basic helix-loop-helix (bHLH) DNA-binding superfamily protein	BHLH transcription factor, putative, expressed	5e-05	0.552987
GRMZM2G041930	Pentatricopeptide repeat (PPR) superfamily protein	PPR repeat domain containing protein, putative, expressed	5e-05	0.832295
GRMZM2G110277	oxidoreductases, acting on NADH or NADPH, quinone or similar compound as acceptor	NADH dehydrogenase I subunit N, putative, expressed	5e-05	0.234528
GRMZM2G138176	F-box/RNI-like superfamily protein	F-box/LRR-repeat protein 2, putative, expressed	5e-05	0.429006
GRMZM2G312201	SLOW GROWTH 1	pentatricopeptide, putative, expressed	0.0008	0.349601
GRMZM2G010447	0	expressed protein	5e-05	0.197317
GRMZM2G085005	RNA-binding KH domain-containing protein	KH domain containing protein, putative, expressed	5e-05	0.594751
GRMZM2G105827	Pentatricopeptide repeat (PPR) superfamily protein	PPR repeat domain containing protein, putative, expressed	5e-05	0.558175
GRMZM2G105425	RNA-binding S4 domain-containing protein	S4 domain containing protein, putative, expressed	5e-05	0.255762
GRMZM2G005887	O-acetylserine (thiol) lyase (OAS-TL) isoform A1	cysteine synthase, putative, expressed	5e-05	0.40861
GRMZM2G025854	phosphoglucomutase	phosphoglucomutase, putative, expressed	5e-05	0.516277
GRMZM2G045318	Preprotein translocase Sec, Sec61-beta subunit protein	protein transport protein Sec61 subunit beta, putative, expressed	5e-05	0.706676
GRMZM2G061890	RNA polymerase III subunit RPC82 family protein	RNA polymerase III subunit RPC82 family protein, putative, expressed	5e-05	0.36819
GRMZM2G177693	indeterminate(ID)-domain 7	ZOS1-10 - C2H2 zinc finger protein, expressed	5e-05	0.472021
GRMZM2G114044	Uncharacterized conserved protein (DUF2358)	expressed protein	0.00045	0.100778
GRMZM2G133718	serine carboxypeptidase-like 28	OsSCP1 - Putative Serine Carboxypeptidase homologue, expressed	5e-05	0.659311
GRMZM2G150866	Metallo-hydrolase/oxidoreductase superfamily protein	metallo-beta-lactamase family protein, putative, expressed	5e-05	0.279656
GRMZM2G137868	alanine:glyoxylate aminotransferase	aminotransferase, putative, expressed	5e-05	0.429494
GRMZM2G152421	non-ATPase subunit 9	proteasome subunit, putative, expressed	5e-05	0.75764
GRMZM2G108348	Ribosomal protein S4	40S ribosomal protein S9-2, putative, expressed	5e-05	0.211362
GRMZM2G113096	eukaryotic translation initiation factor 4E	eukaryotic translation initiation factor, putative, expressed	5e-05	0.122629
GRMZM2G367026	uridine 5\'-monophosphate synthase / UMP synthase (PYRE-F) (UMPS)	uridine 5-monophosphate synthase, putative, expressed	5e-05	0.400205
GRMZM2G419328	peptide transporter 5	peptide transporter PTR2, putative, expressed	0.00235	0.0954507
GRMZM2G044584	0	0	0.00055	0.176167
GRMZM5G828396	basic helix-loop-helix (bHLH) DNA-binding superfamily protein	BHLH transcription factor, putative, expressed	5e-05	0.664873
GRMZM2G178533	NAD(P)-linked oxidoreductase superfamily protein	oxidoreductase, aldo/keto reductase family protein, putative, expressed	5e-05	0.267526
GRMZM2G157679	GRAS family transcription factor	ZOS1-16 - C2H2 zinc finger protein, expressed	5e-05	0.233901
GRMZM2G006229	0	thioredoxin, putative, expressed	5e-05	0.258199
GRMZM5G897926	plastid transcriptionally active 12	PTAC12, putative, expressed	5e-05	0.274722
GRMZM2G054221	Protein kinase superfamily protein	Protein kinase domain containing protein, expressed	5e-05	0.753432
GRMZM2G159498	Uncharacterised protein family (UPF0497)	membrane associated DUF588 domain containing protein, putative, expressed	0.00055	0.627607
GRMZM2G160151	cleavage and polyadenylation specificity factor 73 kDa subunit-II	metallo-beta-lactamase, putative, expressed	0.0005	0.249918
GRMZM2G035134	Pyridoxal phosphate phosphatase-related protein	phosphoethanolamine/phosphocholine phosphatase, putative, expressed	0.00185	0.314395
GRMZM2G021517	CBL-interacting protein kinase 8	CAMK_KIN1/SNF1/Nim1_like.10 - CAMK includes calcium/calmodulin depedent protein kinases, expressed	5e-05	0.602248
GRMZM2G006130	alpha-L-arabinofuranosidase 1	alpha-N-arabinofuranosidase A, putative, expressed	5e-05	0.747125
GRMZM2G111533	saposin B domain-containing protein	saposin-like type B, region 1 family protein, putative, expressed	5e-05	0.678211
GRMZM2G165325	0	expressed protein	5e-05	0.534706
GRMZM2G058447	stress enhanced protein 1	expressed protein	0.0005	0.125762
GRMZM5G844096	oxidoreductase, 2OG-Fe(II) oxygenase family protein	oxidoreductase, 2OG-Fe oxygenase family protein, putative, expressed	5e-05	0.563897
GRMZM2G131943	nucleolin like 2	gar2, putative, expressed	5e-05	0.157312
GRMZM2G131473	methionine aminopeptidase 2B	peptidase, M24 family protein, putative, expressed	5e-05	0.142377
GRMZM2G050118	Chloroplast J-like domain 1	heat shock protein DnaJ, putative, expressed	5e-05	0.247971
GRMZM2G069102	CTC-interacting domain 12	RNA recognition motif containing protein, putative, expressed	5e-05	0.388924
GRMZM2G043075	MATE efflux family protein	MATE efflux family protein, putative, expressed	5e-05	0.663813
GRMZM2G094083	eukaryotic translation initiation factor 3E	eukaryotic translation initiation factor 3 subunit E, putative, expressed	5e-05	0.671824
GRMZM2G114911	ORMDL family protein	ORM1, putative, expressed	5e-05	0.2707
GRMZM2G010491	thioredoxin 2	thioredoxin, putative, expressed	0.0004	0.117267
GRMZM2G059252	cofactor assembly of complex C	CCB1, putative, expressed	5e-05	0.202975
GRMZM2G160560	Uncharacterized protein family (UPF0016)	uncharacterized protein family UPF0016 domain containing protein, expressed	5e-05	0.655716
GRMZM2G027378	MMS ZWEI homologue 3	ubiquitin-conjugating enzyme, putative, expressed	5e-05	0.551558
GRMZM2G110843	0	0	5e-05	0.396602
GRMZM2G103382	SHV3-like 5	glycerophosphoryl diester phosphodiesterase family protein, putative, expressed	5e-05	0.569866
GRMZM2G019838	Ankyrin repeat family protein	ankyrin repeat domain-containing protein, chloroplast precursor, putative, expressed	5e-05	0.425676
GRMZM2G133660	0	expressed protein	0.00335	0.582086
GRMZM2G117989	pathogenesis-related 4	WIP5 - Wound-induced protein precursor, expressed	5e-05	0.735791
IDI2	NA	NA	5e-05	0.282426
GRMZM2G049525	cyclophilin71	peptidylprolyl isomerase domain and WD repeat-containing protein 1, putative, expressed	5e-05	0.708756
GRMZM2G081310	Calcium-dependent protein kinase family protein	CAMK_CAMK_like.15 - CAMK includes calcium/calmodulin depedent protein kinases, expressed	5e-05	0.29939
GRMZM2G162007	oxidoreductase, zinc-binding dehydrogenase family protein	dehydrogenase, putative, expressed	5e-05	0.585293
GRMZM2G054076	Molecular chaperone Hsp40/DnaJ family protein	chaperone protein dnaJ, putative, expressed	5e-05	0.645748
GRMZM2G025171	ATP synthase delta-subunit gene	ATP synthase F1, delta subunit family protein, putative, expressed	5e-05	0.153068
GRMZM2G020864	Tetratricopeptide repeat (TPR)-like superfamily protein	pentatricopeptide, putative, expressed	5e-05	0.57964
GRMZM2G119175	Pyruvate kinase family protein	pyruvate kinase, putative, expressed	5e-05	0.274823
RBCS	NA	NA	5e-05	0.306767
GRMZM2G124151	Core-2/I-branching beta-1,6-N-acetylglucosaminyltransferase family protein	DNA binding protein, putative, expressed	0.00075	0.402812
GRMZM2G060669	SIN3 associated polypeptide P18	histone deacetylase complex subunit SAP18, putative, expressed	5e-05	0.735392
GRMZM2G174669	Ribosomal RNA adenine dimethylase family protein	dimethyladenosine transferase, putative, expressed	5e-05	0.366754
GRMZM2G373914	0	expressed protein	5e-05	0.350455
GRMZM2G131087	sulfurtransferase 18	rhodanese-like domain containing protein, putative, expressed	5e-05	0.228174
GRMZM2G144196	RNApolymerase sigma-subunit F	RNA polymerase sigma factor, putative, expressed	5e-05	0.168801
GRMZM2G022054	Domain of unknown function (DUF303)	receptor protein kinase, putative, expressed	5e-05	0.227643
GRMZM2G034326	RNA polymerase Rpb8	DNA-directed RNA polymerases I, II, and III subunit RPABC3, putative, expressed	5e-05	0.437148
CNR10	NA	NA	5e-05	0.172813
GRMZM5G854045	HIT zinc finger ;PAPA-1-like conserved region	PAPA-1-like conserved region family protein, expressed	5e-05	0.465826
GRMZM2G033198	Thioredoxin superfamily protein	thioredoxin, putative, expressed	5e-05	0.64285
GRMZM5G862540	UDP-glucose 6-dehydrogenase family protein	UDP-glucose 6-dehydrogenase, putative, expressed	5e-05	0.496135
GRMZM2G019958	Thioredoxin superfamily protein	expressed protein	5e-05	0.372599
GRMZM2G045690	Protein of unknown function DUF106, transmembrane	fb27, putative, expressed	5e-05	0.335191
GRMZM2G007810	cationic amino acid transporter 2	amino acid permease, putative, expressed	5e-05	0.780751
GRMZM2G027232	mitochondrial ribosomal protein L11	L11 domain containing ribosomal protein, putative, expressed	5e-05	0.404041
GRMZM2G148807	glutamate receptor 3.4	glutamate receptor, putative, expressed	5e-05	0.309933
GRMZM2G044348	signal peptide peptidase	signal peptide peptidase domain containing protein, expressed	5e-05	0.285885
GRMZM2G110328	ribosomal protein L24	ribosomal protein L24, putative, expressed	5e-05	0.516532
GRMZM2G081268	Glyoxalase/Bleomycin resistance protein/Dioxygenase superfamily protein	glyoxalase family protein, putative, expressed	5e-05	0.821223
GRMZM2G130425	Transducin family protein / WD-40 repeat family protein	WD repeat-containing protein, putative, expressed	5e-05	0.623252
GRMZM2G477146	Protein of unknown function (DUF803)	DUF803 domain containing, putative, expressed	5e-05	0.567431
GRMZM2G061783	RNA 2\'-phosphotransferase, Tpt1 / KptA family	tRNA 2-phosphotransferase 1, putative, expressed	5e-05	0.628516
GRMZM2G176358	Histone superfamily protein	histone H3, putative, expressed	5e-05	0.322059
GRMZM2G066234	0	single-stranded DNA-binding protein, putative, expressed	5e-05	0.296359
GRMZM2G165530	Major facilitator superfamily protein	transporter, major facilitator family, putative, expressed	5e-05	0.592685
GRMZM2G074053	Transmembrane amino acid transporter family protein	transmembrane amino acid transporter protein, putative, expressed	5e-05	0.18538
GRMZM2G181637	Protein of unknown function (DUF1218)	expressed protein	5e-05	0.4767
GRMZM2G147450	carbamoyl phosphate synthetase A	class I glutamine amidotransferase, putative, expressed	5e-05	0.565106
GRMZM5G848822	Eukaryotic aspartyl protease family protein	aspartic proteinase nepenthesin-2 precursor, putative, expressed	5e-05	0.356429
GRMZM2G052750	Quinoprotein amine dehydrogenase, beta chain-like; RIC1-like guanyl-nucleotide exchange factor	WD40-like, putative, expressed	5e-05	0.324966
GRMZM2G180430	DNA-binding protein phosphatase 1	protein phosphatase 2C, putative, expressed	5e-05	0.668517
GRMZM2G054678	Cysteine proteinases superfamily protein	ulp1 protease family protein, putative, expressed	5e-05	0.219933
GRMZM2G030858	transducin family protein / WD-40 repeat family protein	0	5e-05	0.434954
GRMZM2G125300	Ribosomal protein S21e	40S ribosomal protein S21, putative, expressed	5e-05	0.0965427
GRMZM2G138523	DNA-binding enhancer protein-related	huntingtin-interacting protein HYPK, putative, expressed	0.0017	0.0887322
GRMZM2G025248	APR-like 5	OsAPRL5 adenosine 5\'-phosphosulfate reductase-like OsAPRL5, expressed	5e-05	0.280666
GRMZM2G090172	ubiquitin E2 variant 1D-4	ubiquitin-conjugating enzyme, putative, expressed	5e-05	0.610645
RAB15	NA	NA	0.00085	0.292427
GRMZM2G022130	NAD(P)-linked oxidoreductase superfamily protein	oxidoreductase, aldo/keto reductase family protein, putative, expressed	0.00215	0.150181
GRMZM2G071589	Splicing factor, CC1-like	RNA recognition motif containing protein, putative, expressed	5e-05	0.475356
GRMZM2G397247	high chlorophyll fluorescence phenotype 173	Complex I intermediate-associated protein 30 domain containing protein, putative, expressed	5e-05	0.213861
GRMZM2G344205	Polyketide cyclase/dehydrase and lipid transport superfamily protein	membrane related protein CP5, putative, expressed	5e-05	0.597816
GRMZM2G043783	Uncharacterised conserved protein (UCP030365)	expressed protein	5e-05	0.249684
GRMZM2G052821	DNA photolyase family protein	FAD binding domain of DNA photolyase domain containing protein, expressed	5e-05	0.32055
GRMZM2G161299	Mitochondrial substrate carrier family protein	mitochondrial carrier protein, putative, expressed	5e-05	0.588296
GRMZM2G043602	NAD(P)-binding Rossmann-fold superfamily protein	3-oxoacyl-reductase, chloroplast precursor, putative, expressed	5e-05	0.264491
GRMZM2G011627	Galactose oxidase/kelch repeat superfamily protein	OsFBK7 - F-box domain and kelch repeat containing protein, expressed	5e-05	0.369416
GRMZM2G139035	0	0	5e-05	0.221396
GRMZM2G176253	Major facilitator superfamily protein	peptide transporter PTR2, putative, expressed	5e-05	0.789726
GRMZM2G081826	0	expressed protein	5e-05	0.252252
GRMZM2G056762	Uncharacterised conserved protein (UCP012943)	expressed protein	0.00205	0.26634
GRMZM2G421899	ARID/BRIGHT DNA-binding domain-containing protein	ARID/BRIGHT DNA-binding domain-containing protein, putative, expressed	5e-05	0.451735
GRMZM2G385925	P-loop containing nucleoside triphosphate hydrolases superfamily protein	kinesin motor domain containing protein, putative, expressed	5e-05	0.41683
GRMZM2G124460	Transducin/WD40 repeat-like superfamily protein	expressed protein	5e-05	0.709352
GRMZM2G119691	Translation initiation factor 3 protein	translation initiation factor IF-3, putative, expressed	5e-05	0.65707
GRMZM2G027282	regulatory particle triple-A ATPase 5A	26S protease regulatory subunit 6A, putative, expressed	5e-05	0.732064
GRMZM2G010034	0	expressed protein	5e-05	0.25587
GRMZM2G479746	alpha/beta-Hydrolases superfamily protein	lipase precursor, putative, expressed	0.00035	0.639762
GRMZM5G886561	nudix hydrolase homolog 9	hydrolase, NUDIX family, domain containing protein, expressed	5e-05	0.496965
GRMZM2G035741	0	expressed protein	5e-05	0.223995
GRMZM2G334239	Ribosomal protein S4 (RPS4A) family protein	40S ribosomal protein S4, putative, expressed	5e-05	0.410192
GRMZM2G136455	RAB GTPase homolog 1C	ras-related protein, putative, expressed	5e-05	0.620153
GRMZM2G464782	0	expressed protein	5e-05	0.771925
GRMZM2G127948	S-adenosyl-L-methionine-dependent methyltransferases superfamily protein	caffeoyl-CoA O-methyltransferase, putative, expressed	5e-05	0.632552
GRMZM2G103266	Prolyl oligopeptidase family protein	OsPOP15 - Putative Prolyl Oligopeptidase homologue, expressed	5e-05	0.443299
GRMZM2G074317	Cyclic nucleotide-regulated ion channel family protein	cyclic nucleotide-gated ion channel 2, putative, expressed	5e-05	0.289636
GRMZM2G162605	nudix hydrolase homolog 2	hydrolase, NUDIX family, domain containing protein, expressed	5e-05	0.434331
GRMZM2G110402	KH domain-containing protein / zinc finger (CCCH type) family protein	zinc finger C-x8-C-x5-C-x3-H type family protein, expressed	5e-05	0.266241
GRMZM2G146750	Kinase interacting (KIP1-like) family protein	KIP1, putative, expressed	5e-05	0.296254
GRMZM2G701201	Leucine-rich repeat protein kinase family protein	senescence-induced receptor-like serine/threonine-protein kinase precursor, putative, expressed	5e-05	0.675062
GRMZM2G044137	Ribosomal protein L7Ae/L30e/S12e/Gadd45 family protein	ribosomal protein L7Ae, putative, expressed	5e-05	0.292276
GRMZM2G176133	Ribosomal protein L33 family protein	50S ribosomal protein L33, putative, expressed	5e-05	0.298681
GRMZM2G428197	0	0	0.0002	0.503237
GRMZM2G120596	Synaptobrevin family protein	25.3 kDa vesicle transport protein, putative, expressed	0.00015	0.20891
GRMZM2G053397	cyclopropyl isomerase	cycloeucalenol cycloisomerase, putative, expressed	5e-05	0.471106
GRMZM2G406101	0	0	0.0008	0.36413
GRMZM2G102421	RUB1 conjugating enzyme 1	ubiquitin-conjugating enzyme, putative, expressed	0.00095	0.13753
GRMZM2G077922	Nucleotidyltransferase family protein	PAP/25A associated domain containing protein, putative, expressed	5e-05	0.467196
GRMZM2G349062	ACD1-like	pheophorbide a oxygenase, chloroplast precursor, putative, expressed	0.0014	0.117744
GRMZM5G826194	dehydroascorbate reductase 1	glutathione S-transferase, N-terminal domain containing protein, expressed	5e-05	0.223353
GRMZM2G409407	breast basic conserved 1	ribosomal protein L13, putative, expressed	5e-05	0.389658
GRMZM2G088501	Sec14p-like phosphatidylinositol transfer family protein	CRAL/TRIO domain containing protein, expressed	5e-05	0.192905
GRMZM2G459811	Chaperone DnaJ-domain superfamily protein	heat shock protein DnaJ, putative, expressed	0.0018	0.386666
GRMZM2G474546	0	0	5e-05	0.767239
GRMZM2G167892	Reticulon family protein	reticulon domain containing protein, putative, expressed	5e-05	0.213703
GRMZM2G129246	Aldolase-type TIM barrel family protein	hydroxyacid oxidase 1, putative, expressed	5e-05	0.169194
GRMZM2G044469	aldehyde oxidase 1	aldehyde oxidase, putative, expressed	5e-05	0.809505
GRMZM2G454928	0	expressed protein	5e-05	0.281491
GRMZM5G878153	RNA-binding ASCH domain protein	protein of unknown function containing protein, expressed	5e-05	0.756975
GRMZM2G068519	0	0	5e-05	0.569489
GRMZM2G061702	Cyclase family protein	cyclase family protein, putative, expressed	5e-05	0.391698
GRMZM2G024615	lipid phosphate phosphatase 2	lipid phosphatase protein, putative, expressed	5e-05	0.641154
GRMZM2G154621	ubiquitin-specific protease 26	ubiquitin carboxyl-terminal hydrolase 26, putative, expressed	5e-05	0.532402
GRMZM2G045748	myb domain protein 30	MYB family transcription factor, putative, expressed	5e-05	0.750179
GRMZM2G071059	Polynucleotidyl transferase, ribonuclease H-like superfamily protein	CAF1 family ribonuclease containing protein, putative, expressed	5e-05	0.269333
GRMZM2G125853	0	0	5e-05	0.36324
GRMZM2G116517	Cytochrome C oxidase copper chaperone (COX17)	cytochrome c oxidase copper chaperone, putative, expressed	0.00055	0.223707
GRMZM2G177229	Zinc finger C-x8-C-x5-C-x3-H type family protein	splicing factor U2AF, putative, expressed	5e-05	0.695322
GRMZM2G109405	purple acid phosphatase 29	Ser/Thr protein phosphatase family protein, putative, expressed	5e-05	0.328054
GRMZM2G072280	photosystem I light harvesting complex gene 2	chlorophyll A-B binding protein, putative, expressed	5e-05	0.158052
GRMZM2G061922	SNARE-like superfamily protein	trafficking protein particle complex subunit, putative, expressed	5e-05	0.27052
GRMZM2G434696	transducin family protein / WD-40 repeat family protein	expressed protein	0.0005	0.230267
GRMZM2G140758	Yos1-like protein	expressed protein	5e-05	0.247016
GRMZM2G158394	Ribonuclease T2 family protein	ribonuclease T2 family domain containing protein, expressed	5e-05	0.170156
GRMZM2G042552	SNF7 family protein	SNF7 domain containing protein, putative, expressed	0.0009	0.100124
CAT2	NA	NA	5e-05	0.476684
GRMZM2G092481	ankyrin repeat protein	ankyrin repeat domain containing protein, expressed	5e-05	0.251541
GRMZM2G145101	beta carbonic anhydrase 5	carbonic anhydrase, chloroplast precursor, putative, expressed	5e-05	0.181301
GRMZM2G475059	Glutathione S-transferase family protein	glutathione S-transferase, putative, expressed	0.0001	0.166641
GRMZM2G058013	0	0	5e-05	0.367491
GRMZM2G100758	0	0	0.0009	0.278251
GRMZM2G004006	thylakoid lumenal 17.9 kDa protein, chloroplast	expressed protein	5e-05	0.228967
GRMZM2G155232	serine carboxypeptidase-like 27	OsSCP1 - Putative Serine Carboxypeptidase homologue, expressed	5e-05	0.415612
GRMZM2G034302	sucrose transporter 2	sucrose transporter, putativ, expressed	5e-05	0.247025
GRMZM2G027737	0	expressed protein	5e-05	0.427857
GRMZM2G110509	GTP binding Elongation factor Tu family protein	elongation factor Tu, putative, expressed	0.00235	0.120469
GRMZM2G402171	calmodulin-binding family protein	calmodulin-binding protein, putative, expressed	5e-05	0.832317
GRMZM2G029868	0	0	5e-05	0.347255
GRMZM2G172001	alfin-like 5	PHD finger protein, putative, expressed	5e-05	0.409287
GRMZM2G068271	SNARE associated Golgi protein family	SNARE associated Golgi protein, putative, expressed	5e-05	0.264543
GRMZM2G066755	Haloacid dehalogenase-like hydrolase (HAD) superfamily protein	NLI interacting factor-like phosphatase, putative, expressed	5e-05	0.526948
GRMZM2G124321	uvrB/uvrC motif-containing protein	hemimethylated DNA binding domain containing protein, expressed	5e-05	0.466439
GRMZM5G874163	Transcriptional factor B3 family protein / auxin-responsive factor AUX/IAA-related	auxin response factor, putative, expressed	0.0005	0.295145
GRMZM2G470499	proline extensin-like receptor kinase 1	protein kinase domain containing protein, expressed	5e-05	0.784652
GRMZM2G417125	RING/U-box superfamily protein	zinc finger, C3HC4 type domain containing protein, expressed	5e-05	0.192306
GRMZM5G851914	SIN3-like 2	expressed protein	5e-05	0.629822
GRMZM2G052869	0	metallothionein, putative, expressed	5e-05	0.410923
GRMZM2G364178	0	0	5e-05	0.560898
GRMZM2G074103	ABC transporter family protein	ABC transporter, ATP-binding protein, putative, expressed	5e-05	0.365781
GRMZM2G434252	0	0	5e-05	0.525673
GRMZM2G027546	ubiquitin-conjugating enzyme 25	ubiquitin-conjugating enzyme domain containing protein, expressed	5e-05	0.601994
CAB-M9	NA	NA	0.0001	0.194364
GRMZM2G067080	Peptidase S24/S26A/S26B/S26C family protein	OsSigP5 - Putative Type I Signal Peptidase homologue; employs a putative Ser/His catalytic dyad, expressed	5e-05	0.471548
GRMZM2G151193	GTP binding Elongation factor Tu family protein	elongation factor Tu, putative, expressed	5e-05	0.294819
GRMZM2G083068	pfkB-like carbohydrate kinase family protein	kinase, pfkB family, putative, expressed	0.00235	0.155635
GRMZM2G086943	prenylated RAB acceptor 1.A2	prenylated rab acceptor, putative, expressed	5e-05	0.643604
GRMZM2G165567	PYR1-like 10	CAPIP1, putative, expressed	5e-05	0.581202
GRMZM2G025459	5\'-AMP-activated protein kinase beta-2 subunit protein	SNF1-related protein kinase regulatory subunit beta-1, putative, expressed	5e-05	0.255403
GRMZM2G094595	Ubiquitin-conjugating enzyme family protein	RWD domain containing protein, expressed	5e-05	0.195215
GRMZM2G051767	Protein of unknown function (DUF3531)	oxidoreductase/ transition metal ion binding protein, putative, expressed	5e-05	0.250682
GRMZM2G048703	novel cap-binding protein	eukaryotic translation initiation factor, putative, expressed	5e-05	0.165541
GRMZM2G075956	C2H2 and C2HC zinc fingers superfamily protein	ZOS1-18 - C2H2 zinc finger protein, expressed	5e-05	0.219957
GRMZM2G149265	Glucose-1-phosphate adenylyltransferase family protein	mannose-1-phosphate guanyltransferase, putative, expressed	5e-05	0.332392
GRMZM2G136268	ARM repeat superfamily protein	expressed protein	5e-05	0.504337
GRMZM2G167207	BSD domain-containing protein	BSD domain containing protein, expressed	5e-05	0.226773
GRMZM2G075488	alpha/beta-Hydrolases superfamily protein	hydrolase, alpha/beta fold family domain containing protein, expressed	5e-05	0.179059
GRMZM5G838414	Galactosyltransferase family protein	galactosyltransferase family protein, putative, expressed	0.00055	0.283523
GRMZM2G083716	chaperonin 60 beta	T-complex protein, putative, expressed	5e-05	0.2851
GRMZM2G156218	Sec14p-like phosphatidylinositol transfer family protein	SEC14 cytosolic factor family protein, putative, expressed	5e-05	0.389703
GRMZM2G035417	Rad23 UV excision repair protein family	RAD23 DNA repair protein, putative, expressed	5e-05	0.690512
GRMZM2G412986	Glycosyltransferase family 61 protein	glycosyltransferase, putative, expressed	5e-05	0.406592
GRMZM2G354610	Glycosyltransferase family 61 protein	glycosyltransferase protein, putative, expressed	5e-05	0.521775
GRMZM2G148872	SOUL heme-binding family protein	SOUL heme-binding protein, putative, expressed	5e-05	0.176662
GRMZM2G134045	ARF-GAP domain 8	GTPase-activating protein, putative, expressed	5e-05	0.292731
GRMZM2G110233	homolog of nucleolar protein NOP56	nucleolar protein 5A, putative, expressed	5e-05	0.63513
GRMZM2G096355	Calcium-dependent lipid-binding (CaLB domain) family protein	C2 domain containing protein, putative, expressed	5e-05	0.197911
GRMZM2G026833	GOLDEN2-like 2	myb-like DNA-binding domain containing protein, expressed	5e-05	0.336271
GRMZM2G127911	HAL3-like protein A	phosphopantothenoylcysteine decarboxylase, putative, expressed	5e-05	0.697915
GRMZM2G127609	chaperonin 20	chaperonin, putative, expressed	5e-05	0.30186
GRMZM2G069911	histone H1-3	histone H1, putative, expressed	5e-05	0.444166
GRMZM2G378907	tubby like protein 3	OsFBT5 - F-box and tubby domain containing protein, expressed	5e-05	0.205205
GRMZM2G415793	allene oxide cyclase 3	allene oxide cyclase 4, chloroplast precursor, putative, expressed	5e-05	0.153211
GRMZM2G121303	ubiquitin-conjugating enzyme 32	ubiquitin-conjugating enzyme, putative, expressed	5e-05	0.36912
GRMZM2G078472	asparagine synthetase 2	asparagine synthetase, putative, expressed	5e-05	0.457318
GRMZM2G106263	hydroxymethylglutaryl-CoA synthase / HMG-CoA synthase / 3-hydroxy-3-methylglutaryl coenzyme A synthase	hydroxymethylglutaryl-CoA synthase, putative, expressed	5e-05	0.343949
GRMZM2G033478	G2484-1 protein	agenet domain containing protein, putative, expressed	5e-05	0.404902
GRMZM2G086869	Haloacid dehalogenase-like hydrolase (HAD) superfamily protein	haloacid dehalogenase-like hydrolase family protein, putative, expressed	5e-05	0.320005
GRMZM2G457147	S-adenosyl-L-methionine-dependent methyltransferases superfamily protein	a_IG002N01.7, putative, expressed	5e-05	0.763427
GRMZM2G113726	Transducin/WD40 repeat-like superfamily protein	WD-40 repeat family protein, putative, expressed	5e-05	0.609093
GRMZM2G449123	pumilio 5	pumilio domain-containing protein PPD1, putative, expressed	5e-05	0.532761
GRMZM2G159996	B-box type zinc finger protein with CCT domain	CCT/B-box zinc finger protein, putative, expressed	5e-05	0.211347
GRMZM2G136443	ubiquitin-specific protease 17	ubiquitin carboxyl-terminal hydrolase family protein, expressed	5e-05	0.353037
GRMZM2G115750	putative type 1 membrane protein	expressed protein	5e-05	0.429059
GRMZM2G057608	Ribosomal protein S25 family protein	40S ribosomal protein S25, putative, expressed	5e-05	0.605779
GRMZM2G135866	RING/U-box superfamily protein	zinc finger, RING-type, putative, expressed	5e-05	0.478701
GRMZM2G038898	Core-2/I-branching beta-1,6-N-acetylglucosaminyltransferase family protein	xylosyltransferase, putative, expressed	5e-05	0.670227
GRMZM2G016602	recA DNA recombination family protein	recA protein, putative, expressed	5e-05	0.346126
GRMZM2G003640	dual specificity protein phosphatase 1	dual specificity protein phosphatase, putative, expressed	5e-05	0.743449
GRMZM2G083677	Outward rectifying potassium channel protein	potassium channel protein, putative, expressed	0.00275	0.297441
GRMZM2G152921	Reticulon family protein	reticulon domain containing protein, putative, expressed	5e-05	0.588427
GRMZM2G048482	HSP20-like chaperones superfamily protein	SLT1 protein, putative, expressed	5e-05	0.67599
GRMZM2G015436	Aldolase-type TIM barrel family protein	indole-3-glycerol phosphate lyase, chloroplast precursor, putative, expressed	5e-05	0.425763
GRMZM2G363545	UDP-Glycosyltransferase superfamily protein	UDP-glucoronosyl and UDP-glucosyl transferase domain containing protein, expressed	5e-05	0.487898
GRMZM2G177438	0	0	5e-05	0.831993
GRMZM2G056393	Translation elongation factor EFG/EF2 protein	elongation factor, putative, expressed	0.00255	0.279941
GRMZM2G103662	Eukaryotic aspartyl protease family protein	eukaryotic aspartyl protease domain containing protein, expressed	5e-05	0.229912
GRMZM2G014397	thylakoidal ascorbate peroxidase	OsAPx6 - Stromal Ascorbate Peroxidase encoding gene 5,8, expressed	5e-05	0.285052
GRMZM5G803992	RNA polymerases N / 8 kDa subunit	RNA polymerases N 8 kDa subunit, putative, expressed	5e-05	0.509804
GRMZM2G088689	Thiamin diphosphate-binding fold (THDP-binding) superfamily protein	dehydrogenase E1 component domain containing protein, expressed	5e-05	0.25797
GRMZM2G140612	Protein kinase superfamily protein	serine/threonine-protein kinase HT1, putative, expressed	5e-05	0.275522
GRMZM2G369260	polymerase delta 4	DNA polymerase delta subunit 4 family, putative, expressed	5e-05	0.645034
GRMZM2G099352	Ribosomal protein S3 family protein	40S ribosomal protein S3-1, putative, expressed	5e-05	0.210628
GRMZM2G061135	S-adenosylmethionine synthetase family protein	S-adenosylmethionine synthetase, putative, expressed	5e-05	0.221075
GRMZM2G083459	tonneau 2 (TON2)	serine/threonine-protein phosphatase 2A regulatory subunit B subunitgamma, putative, expressed	5e-05	0.45209
GRMZM2G126496	NAD(P)-binding Rossmann-fold superfamily protein	short chain dehydrogenase/reductase protein, putative, expressed	5e-05	0.324817
GRMZM2G064159	porphyromonas-type peptidyl-arginine deiminase family protein	agmatine deiminase, putative, expressed	5e-05	0.725441
GRMZM2G461557	plant UBX domain-containing protein 1	alveolar soft part sarcoma chromosome region, candidate 1, putative, expressed	0.00325	0.345824
GRMZM2G031721	plastid transcriptionally active 5	PTAC5, putative, expressed	5e-05	0.263092
GRMZM2G054615	GATA transcription factor 5	expressed protein	5e-05	0.321524
GRMZM2G105415	Protein kinase superfamily protein	CAMK_CAMK_like_ULKh_APGy.1 - CAMK includes calcium/calmodulin depedent protein kinases, expressed	5e-05	0.639201
GRMZM2G427097	glutamate dehydrogenase 2	glutamate dehydrogenase protein, putative, expressed	0.0005	0.319921
GRMZM2G140924	RING/U-box superfamily protein	zinc finger, C3HC4 type domain containing protein, expressed	5e-05	0.410138
GRMZM2G006042	auxin response factor 2	auxin response factor, putative, expressed	5e-05	0.672273
GRMZM2G141848	APR-like 5	OsAPRL6 adenosine 5\'-phosphosulfate reductase-like OsAPRL6, expressed	5e-05	0.436202
GRMZM2G088140	basic region/leucine zipper transcription factor 68	transcription factor, putative, expressed	5e-05	0.35958
GRMZM2G006736	sigma factor A	RNA polymerase sigma factor, putative, expressed	0.0001	0.179455
GRMZM2G079759	rubredoxin family protein	rubredoxin family protein, putative, expressed	5e-05	0.211742
GRMZM2G171236	NADH-ubiquinone oxidoreductase-related	mitochondrial NADH-ubiquinone oxidoreductase, putative, expressed	5e-05	0.685939
GRMZM2G177532	Cation efflux family protein	cation efflux family protein, putative, expressed	0.00015	0.221899
GRMZM2G327059	POX (plant homeobox) family protein	homeobox domain containing protein, expressed	0.00055	0.481118
GRMZM2G154509	Phosphoglycerate mutase family protein	phosphoglycerate mutase, putative, expressed	0.00065	0.525671
GRMZM2G147424	S1FA-like DNA-binding protein	DNA-binding protein S1FA, putative, expressed	0.00155	0.214941
GRMZM2G075676	serine carboxypeptidase-like 18	OsSCP62 - Putative Serine Carboxypeptidase homologue, expressed	5e-05	0.491141
GRMZM2G169648	Nucleic acid-binding, OB-fold-like protein	ATPOT1, putative, expressed	5e-05	0.377034
GRMZM2G098577	MIF4G domain-containing protein / MA3 domain-containing protein	eukaryotic initiation factor iso-4F subunit p82-34, putative, expressed	5e-05	0.353417
GRMZM2G124411	ribosomal protein L23AB	60S ribosomal protein L23A, putative, expressed	5e-05	0.247306
GRMZM2G005859	0	expressed protein	5e-05	0.222592
GRMZM2G000973	Autophagy-related protein 13	expressed protein	5e-05	0.555601
GRMZM2G023387	C-terminal cysteine residue is changed to a serine 1	thioredoxin, putative, expressed	5e-05	0.165766
GRMZM2G177412	0	expressed protein	0.0002	0.252131

## Sheet: common-shared DSG TFs
Table S10: Overview of differentially spliced genes between B73 and Mo17 in control and at 6 and 24 h R. padi feeding
Common shared differently spliced TFs between B73 and Mo17 at 0 h, 6 h, and 24 h
GRMZM2G071907	WRKY DNA-binding protein 11	WRKY68, expressed
GRMZM2G073427	basic leucine zipper 9	bZIP transcription factor domain containing protein, expressed
GRMZM2G180406	basic helix-loop-helix (bHLH) DNA-binding superfamily protein	BHLH transcription factor, putative, expressed
GRMZM5G828396	basic helix-loop-helix (bHLH) DNA-binding superfamily protein	BHLH transcription factor, putative, expressed
GRMZM2G157679	GRAS family transcription factor	ZOS1-16 - C2H2 zinc finger protein, expressed
GRMZM2G045748	myb domain protein 30	MYB family transcription factor, putative, expressed
GRMZM2G075956	C2H2 and C2HC zinc fingers superfamily protein	ZOS1-18 - C2H2 zinc finger protein, expressed
GRMZM2G026833	GOLDEN2-like 2	myb-like DNA-binding domain containing protein, expressed
GRMZM2G054615	GATA transcription factor 5	expressed protein
GRMZM2G088140	basic region/leucine zipper transcription factor 68	transcription factor, putative, expressed
